# Supplementary material for: Identification and functional analysis of long non-coding RNAs in human and mouse early embryos based on single-cell transcriptome data
Source: Oncotarget. 2016 Aug 16;7(38):61215–28. doi: 10.18632/oncotarget.11304 (PMC5308646; doi:10.18632/oncotarget.11304)
Supplement: Supplementary file 2 [file oncotarget-07-61215-s002.xlsx]

## Sheet: GSE36552
Samples	Total reads	Mapped reads	Mapped percent	Assembled transcripts (Cufflinks)	Assembled transcripts (Scripture)
SRR445718	34862169	28349893	0.8132	203436	411570
SRR445719	32289535	26314873	0.815	239018	352141
SRR445720	26896915	21752859	0.8087	267795	284476
SRR445721	38844918	25291421	0.6511	329376	489326
SRR445722	35280461	23341835	0.6616	343853	397619
SRR445723	44236259	31224789	0.7059	355970	510931
SRR445724	54189127	35286765	0.6512	370526	637776
SRR445725	55484517	37716635	0.6798	383221	678074
SRR445726	52771473	36791972	0.6972	395581	548491
SRR445727	56265533	39233408	0.6973	407294	720139
SRR445728	52437592	37010124	0.7058	418030	563521
SRR445729	63852786	44851082	0.7024	428674	744955
SRR490961	52601919	44682606	0.8494	434935	259899
SRR490962	48997173	41462032	0.8462	440279	241637
SRR490963	53650629	32089171	0.5981	445733	220269
SRR490964	34109989	28052592	0.8224	449917	187973
SRR490965	63586429	51502609	0.81	455798	252742
SRR490966	58777066	47329306	0.8052	460561	246498
SRR490967	53117148	42378910	0.7978	467597	349259
SRR490968	68058514	54751392	0.8045	471985	243225
SRR490969	57858432	45071358	0.779	477958	455024
SRR490970	56240561	44576593	0.7926	482346	346927
SRR490971	41916092	33615948	0.802	487228	345638
SRR490972	63588090	51204534	0.8053	491627	445162
SRR490973	34564417	22592181	0.6536	494957	254707
SRR490974	32615497	19823045	0.6078	498608	264666
SRR490975	35501809	16137930	0.4546	502630	230013
SRR490976	35698524	26136097	0.7321	504824	193336
SRR490977	29996182	19929113	0.6644	506824	152932
SRR490978	35405218	23291095	0.6578	508868	221259
SRR490979	30556263	18628180	0.6096	511227	196295
SRR490980	34116901	23971293	0.7026	513367	237275
SRR490981	37029349	27693359	0.7479	516291	150408
SRR490982	35081880	27098986	0.7724	519183	151083
SRR490983	21817696	16941251	0.7765	523795	175147
SRR490984	24625702	19341090	0.7854	527504	167335
SRR490985	52360162	43613848	0.833	530160	358311
SRR490986	46084189	38777013	0.8414	532241	269711
SRR490987	39513598	33609099	0.8506	533873	210641
SRR490988	54183461	46353351	0.8555	535946	380730
SRR490989	47020496	40258848	0.8562	537920	420850
SRR490990	52005487	44217267	0.8502	539538	253636
SRR490991	37147454	31532694	0.8489	541061	237747
SRR490992	47514494	40654506	0.8556	542487	264741
SRR490993	50772989	36405711	0.717	543841	131128
SRR490994	32337274	22747462	0.7034	544889	139631
SRR490995	34018020	24635866	0.7242	546493	57191
SRR490996	43680665	28929309	0.6623	548481	291459
SRR490997	38553015	27058590	0.7019	549627	178295
SRR490998	34111383	25182177	0.7382	550450	110470
SRR490999	28913556	20811492	0.7198	551344	138006
SRR491000	36036463	27337382	0.7586	552488	58155
SRR491001	43446140	34120340	0.7853	554488	292251
SRR491002	41207932	34154009	0.8288	556185	272022
SRR491003	27738277	22165511	0.7991	557635	187953
SRR491004	46398146	37112260	0.7999	558973	333365
SRR491005	37493316	30129917	0.8036	560039	166261
SRR491006	41356240	30964798	0.7487	562274	378541
SRR491007	29994664	22354710	0.7453	565405	310257
SRR491008	41609395	30249047	0.727	566804	338390
SRR491009	48639138	37249929	0.7658	567320	88819
SRR491010	23296991	17766002	0.7626	567931	91773
SRR491011	36326988	25312513	0.6968	568854	119006
SRR491012	39842668	30688467	0.7702	569376	78319
SRR491013	36921390	28234992	0.7647	569906	93787
SRR491014	26022740	19725917	0.758	570295	55637
SRR491015	35222556	27283172	0.7746	570750	88530
SRR491016	31386704	22864121	0.7285	571431	121099
SRR491017	59150641	46259865	0.7821	571877	122570
SRR491018	29122965	22348786	0.7674	572293	71731
SRR491019	19457098	14782692	0.7598	572717	80367
SRR491020	24780392	17563714	0.7088	573196	75112
SRR491021	32720259	22636703	0.6918	573867	90411
SRR491022	30632169	23081336	0.7535	574376	75923
SRR491023	24952810	19023896	0.7624	574743	44033
SRR491024	27108638	21042260	0.7762	575247	100864
SRR491025	27417716	20865744	0.761	575563	59979
SRR491026	29652714	22649814	0.7638	575962	90167
SRR491027	19738959	14971574	0.7585	576259	62384
SRR491028	24224879	18558979	0.7661	576574	47205
SRR491029	36421445	27318621	0.7501	576909	59949
SRR491030	37301575	28957763	0.7763	577305	104350
SRR491031	54291439	45370569	0.8357	577757	58637
SRR491032	44242938	37440244	0.8462	578173	121229
SRR491033	32552124	27983497	0.8597	578600	126870
SRR491034	41327762	35391435	0.8564	578946	70892
SRR491035	36744227	31274236	0.8511	579362	93288
SRR491036	41517696	34854975	0.8395	579806	79522
SRR491037	43310446	37577783	0.8676	580169	116727
SRR491038	53219431	45643294	0.8576	580604	107821

## Sheet: GSE44183
Samples	Total reads	Mapped reads	Mapped percent
SRR689233	34981275	33336249	0.953
SRR689234	43175535	41479493	0.9607
SRR689235	37013520	35273866	0.953
SRR689236	27353806	26084632	0.9536
SRR689237	26886359	25401981	0.9448
SRR689238	47662338	31163518	0.6538
SRR689239	61102936	39479856	0.6461
SRR689240	26781372	18311503	0.6837
SRR689241	56606855	39374410	0.6956
SRR689242	51124900	35828283	0.7008
SRR689243	61524142	44505875	0.7234
SRR689244	62053009	43511601	0.7012
SRR689245	52790998	37317933	0.7069
SRR689246	22674254	15960909	0.7039
SRR689247	41179918	39558610	0.9606
SRR689248	62331007	59353317	0.9522
SRR689249	28875827	27455676	0.9508
