# Supplementary material for: Identification and functional analysis of long non-coding RNAs in human and mouse early embryos based on single-cell transcriptome data
Source: Oncotarget. 2016 Aug 16;7(38):61215–28. doi: 10.18632/oncotarget.11304 (PMC5308646; doi:10.18632/oncotarget.11304)
Supplement: Supplementary file 3 [file oncotarget-07-61215-s003.gtf]

chr10	Cufflinks	exon	32419721	32420325	.	-	.	gene_id "TCONS_00070846"; transcript_id "TCONS_00070846"; exon_number "1"; oId "CUFF.55667.3"; class_code "r"; tss_id "TSS48830";
chr10	Cufflinks	exon	32419721	32420326	.	-	.	gene_id "TCONS_00070846"; transcript_id "TCONS_00070846"; exon_number "1"; oId "CUFF.55667.3"; class_code "r"; tss_id "TSS48830";
chr10	Cufflinks	exon	32422585	32422716	.	-	.	gene_id "TCONS_00070846"; transcript_id "TCONS_00070846"; exon_number "2"; oId "CUFF.55667.3"; class_code "r"; tss_id "TSS48830";
chr10	Cufflinks	exon	32422827	32422951	.	-	.	gene_id "TCONS_00070846"; transcript_id "TCONS_00070846"; exon_number "3"; oId "CUFF.55667.3"; class_code "r"; tss_id "TSS48830";
chr10	Cufflinks	exon	32425775	32425962	.	-	.	gene_id "TCONS_00070846"; transcript_id "TCONS_00070846"; exon_number "4"; oId "CUFF.55667.3"; class_code "r"; tss_id "TSS48830";
chr1	Cufflinks	exon	26923483	26923666	.	+	.	gene_id "TCONS_00022777"; transcript_id "TCONS_00022777"; exon_number "2"; oId "CUFF.1872.2"; class_code "r"; tss_id "TSS3411";
chr1	Cufflinks	exon	26923484	26923665	.	+	.	gene_id "TCONS_00022777"; transcript_id "TCONS_00022777"; exon_number "2"; oId "CUFF.1872.2"; class_code "r"; tss_id "TSS3411";
chr6	Cufflinks	exon	79255562	79255795	.	+	.	gene_id "TCONS_00494179"; transcript_id "TCONS_00494179"; exon_number "2"; oId "CUFF.100434.1"; class_code "."; tss_id "TSS334087";
chr6	Cufflinks	exon	79255562	79255794	.	+	.	gene_id "TCONS_00494179"; transcript_id "TCONS_00494179"; exon_number "2"; oId "CUFF.100434.1"; class_code "."; tss_id "TSS334087";
chr4	Cufflinks	exon	114801553	114802762	.	+	.	gene_id "TCONS_00449763"; transcript_id "TCONS_00449763"; exon_number "2"; oId "CUFF.20286.1"; class_code "u"; tss_id "TSS294831";
chr4	Cufflinks	exon	114801553	114802761	.	+	.	gene_id "TCONS_00449763"; transcript_id "TCONS_00449763"; exon_number "2"; oId "CUFF.20286.1"; class_code "u"; tss_id "TSS294831";
chr12	Cufflinks	exon	114601246	114601868	.	+	.	gene_id "TCONS_00138456"; transcript_id "TCONS_00138456"; exon_number "1"; oId "CUFF.60906.1"; class_code "u"; tss_id "TSS85643";
chr12	Cufflinks	exon	114601246	114601881	.	+	.	gene_id "TCONS_00138456"; transcript_id "TCONS_00138456"; exon_number "1"; oId "CUFF.60906.1"; class_code "u"; tss_id "TSS85643";
chr14	Cufflinks	exon	60058691	60059151	.	+	.	gene_id "TCONS_00167974"; transcript_id "TCONS_00167974"; exon_number "1"; oId "CUFF.63055.1"; class_code "u"; tss_id "TSS110451";
chr14	Cufflinks	exon	60058691	60059150	.	+	.	gene_id "TCONS_00167974"; transcript_id "TCONS_00167974"; exon_number "1"; oId "CUFF.63055.1"; class_code "u"; tss_id "TSS110451";
chr10	Cufflinks	exon	120349957	120350215	.	-	.	gene_id "TCONS_00060135"; transcript_id "TCONS_00060135"; exon_number "1"; gene_name "PRLHR"; oId "CUFF.148916.1"; nearest_ref "NM_004248"; class_code "o"; tss_id "TSS54450";
chr10	Cufflinks	exon	120349957	120350204	.	-	.	gene_id "TCONS_00060135"; transcript_id "TCONS_00060135"; exon_number "1"; gene_name "PRLHR"; oId "CUFF.148916.1"; nearest_ref "NM_004248"; class_code "o"; tss_id "TSS54450";
chr14	Cufflinks	exon	87583339	87583876	.	-	.	gene_id "TCONS_00168795"; transcript_id "TCONS_00168795"; exon_number "1"; oId "CUFF.100568.1"; class_code "r"; tss_id "TSS119516";
chr14	Cufflinks	exon	87583339	87583856	.	-	.	gene_id "TCONS_00168795"; transcript_id "TCONS_00168795"; exon_number "1"; oId "CUFF.100568.1"; class_code "r"; tss_id "TSS119516";
chr8	Cufflinks	exon	5158440	5158755	.	-	.	gene_id "TCONS_00560004"; transcript_id "TCONS_00560004"; exon_number "2"; oId "CUFF.112669.1"; class_code "r"; tss_id "TSS381202";
chr8	Cufflinks	exon	5159152	5159236	.	-	.	gene_id "TCONS_00560004"; transcript_id "TCONS_00560004"; exon_number "3"; oId "CUFF.112669.1"; class_code "r"; tss_id "TSS381202";
chr8	Cufflinks	exon	5159152	5159234	.	-	.	gene_id "TCONS_00560004"; transcript_id "TCONS_00560004"; exon_number "3"; oId "CUFF.112669.1"; class_code "r"; tss_id "TSS381202";
chr8	Cufflinks	exon	5159152	5159237	.	-	.	gene_id "TCONS_00560004"; transcript_id "TCONS_00560004"; exon_number "3"; oId "CUFF.112669.1"; class_code "r"; tss_id "TSS381202";
chr1	Cufflinks	exon	26923484	26923666	.	+	.	gene_id "TCONS_00041897"; transcript_id "TCONS_00041897"; exon_number "2"; oId "CUFF.2163.3"; class_code "r"; tss_id "TSS3412";
chr1	Cufflinks	exon	26923484	26923665	.	+	.	gene_id "TCONS_00041897"; transcript_id "TCONS_00041897"; exon_number "2"; oId "CUFF.2163.3"; class_code "r"; tss_id "TSS3412";
chr9	Cufflinks	exon	25381693	25381804	.	+	.	gene_id "TCONS_00578781"; transcript_id "TCONS_00578781"; exon_number "2"; oId "CUFF.46787.2"; class_code "."; tss_id "TSS390268";
chr9	Cufflinks	exon	25381693	25381805	.	+	.	gene_id "TCONS_00578781"; transcript_id "TCONS_00578781"; exon_number "2"; oId "CUFF.46787.2"; class_code "."; tss_id "TSS390268";
chr9	Cufflinks	exon	25381693	25381803	.	+	.	gene_id "TCONS_00578781"; transcript_id "TCONS_00578781"; exon_number "2"; oId "CUFF.46787.2"; class_code "."; tss_id "TSS390268";
chr1	Cufflinks	exon	56839522	56840271	.	+	.	gene_id "TCONS_00007519"; transcript_id "TCONS_00007519"; exon_number "2"; oId "CUFF.1983.1"; class_code "."; tss_id "TSS7076";
chr1	Cufflinks	exon	56839521	56840271	.	+	.	gene_id "TCONS_00007519"; transcript_id "TCONS_00007519"; exon_number "2"; oId "CUFF.1983.1"; class_code "."; tss_id "TSS7076";
chr14	Cufflinks	exon	46348569	46348590	.	+	.	gene_id "TCONS_00164747"; transcript_id "TCONS_00164747"; exon_number "1"; oId "CUFF.191488.1"; class_code "r"; tss_id "TSS109566";
chr14	Cufflinks	exon	46360335	46360438	.	+	.	gene_id "TCONS_00164747"; transcript_id "TCONS_00164747"; exon_number "2"; oId "CUFF.191488.1"; class_code "r"; tss_id "TSS109566";
chr14	Cufflinks	exon	46360336	46360438	.	+	.	gene_id "TCONS_00164747"; transcript_id "TCONS_00164747"; exon_number "2"; oId "CUFF.191488.1"; class_code "r"; tss_id "TSS109566";
chr14	Cufflinks	exon	46378258	46378325	.	+	.	gene_id "TCONS_00164747"; transcript_id "TCONS_00164747"; exon_number "3"; oId "CUFF.191488.1"; class_code "r"; tss_id "TSS109566";
chr14	Cufflinks	exon	46378258	46378326	.	+	.	gene_id "TCONS_00164747"; transcript_id "TCONS_00164747"; exon_number "3"; oId "CUFF.191488.1"; class_code "r"; tss_id "TSS109566";
chr11	Cufflinks	exon	109611778	109612837	.	+	.	gene_id "TCONS_00100544"; transcript_id "TCONS_00100544"; exon_number "2"; oId "CUFF.63543.1"; class_code "u"; tss_id "TSS64315";
chr11	Cufflinks	exon	109611776	109612837	.	+	.	gene_id "TCONS_00100544"; transcript_id "TCONS_00100544"; exon_number "2"; oId "CUFF.63543.1"; class_code "u"; tss_id "TSS64315";
chr11	Cufflinks	exon	15285206	15285797	.	-	.	gene_id "TCONS_00085574"; transcript_id "TCONS_00085574"; exon_number "2"; oId "CUFF.166870.1"; class_code "."; tss_id "TSS68062";
chr11	Cufflinks	exon	15285207	15285798	.	-	.	gene_id "TCONS_00085574"; transcript_id "TCONS_00085574"; exon_number "2"; oId "CUFF.166870.1"; class_code "."; tss_id "TSS68062";
chr11	Cufflinks	exon	15285206	15285787	.	-	.	gene_id "TCONS_00085574"; transcript_id "TCONS_00085574"; exon_number "2"; oId "CUFF.166870.1"; class_code "."; tss_id "TSS68062";
chr21	Cufflinks	exon	29748816	29749597	.	-	.	gene_id "TCONS_00381179"; transcript_id "TCONS_00381179"; exon_number "1"; oId "CUFF.114859.2"; class_code "r"; tss_id "TSS252721";
chr21	Cufflinks	exon	29750267	29750329	.	-	.	gene_id "TCONS_00381179"; transcript_id "TCONS_00381179"; exon_number "2"; oId "CUFF.114859.2"; class_code "r"; tss_id "TSS252721";
chr21	Cufflinks	exon	29750549	29750609	.	-	.	gene_id "TCONS_00381179"; transcript_id "TCONS_00381179"; exon_number "3"; oId "CUFF.114859.2"; class_code "r"; tss_id "TSS252721";
chr6	Cufflinks	exon	79305497	79305614	.	-	.	gene_id "TCONS_00490374"; transcript_id "TCONS_00490374"; exon_number "2"; oId "CUFF.74319.1"; class_code "r"; tss_id "TSS344479";
chr6	Cufflinks	exon	79305497	79305615	.	-	.	gene_id "TCONS_00490374"; transcript_id "TCONS_00490374"; exon_number "2"; oId "CUFF.74319.1"; class_code "r"; tss_id "TSS344479";
chr6	Cufflinks	exon	79307603	79307684	.	-	.	gene_id "TCONS_00490374"; transcript_id "TCONS_00490374"; exon_number "3"; oId "CUFF.74319.1"; class_code "r"; tss_id "TSS344479";
chr6	Cufflinks	exon	79307603	79307683	.	-	.	gene_id "TCONS_00490374"; transcript_id "TCONS_00490374"; exon_number "3"; oId "CUFF.74319.1"; class_code "r"; tss_id "TSS344479";
chr6	Cufflinks	exon	15190363	15190655	.	+	.	gene_id "TCONS_00507548"; transcript_id "TCONS_00507548"; exon_number "2"; oId "CUFF.31348.1"; class_code "r"; tss_id "TSS329457";
chr6	Cufflinks	exon	15190349	15190655	.	+	.	gene_id "TCONS_00507548"; transcript_id "TCONS_00507548"; exon_number "2"; oId "CUFF.31348.1"; class_code "r"; tss_id "TSS329457";
chr11	Cufflinks	exon	68726177	68726203	.	+	.	gene_id "TCONS_00093834"; transcript_id "TCONS_00093834"; exon_number "1"; oId "CUFF.72942.2"; class_code "r"; tss_id "TSS61612";
chr11	Cufflinks	exon	68741041	68741752	.	+	.	gene_id "TCONS_00093834"; transcript_id "TCONS_00093834"; exon_number "2"; oId "CUFF.72942.2"; class_code "r"; tss_id "TSS61612";
chr9	Cufflinks	exon	16985342	16985365	.	+	.	gene_id "TCONS_00592751"; transcript_id "TCONS_00592751"; exon_number "1"; oId "CUFF.45195.1"; class_code "u"; tss_id "TSS389912";
chr9	Cufflinks	exon	16986545	16986811	.	+	.	gene_id "TCONS_00592751"; transcript_id "TCONS_00592751"; exon_number "2"; oId "CUFF.45195.1"; class_code "u"; tss_id "TSS389912";
chr11	Cufflinks	exon	4349247	4349991	.	-	.	gene_id "TCONS_00083028"; transcript_id "TCONS_00083028"; exon_number "1"; oId "CUFF.120241.1"; class_code "r"; tss_id "TSS67154";
chr11	Cufflinks	exon	4349250	4349991	.	-	.	gene_id "TCONS_00083028"; transcript_id "TCONS_00083028"; exon_number "1"; oId "CUFF.120241.1"; class_code "r"; tss_id "TSS67154";
chr16	Cufflinks	exon	14442380	14442413	.	+	.	gene_id "TCONS_00229100"; transcript_id "TCONS_00229100"; exon_number "1"; oId "CUFF.39047.1"; class_code "r"; tss_id "TSS138398";
chr16	Cufflinks	exon	14468999	14469430	.	+	.	gene_id "TCONS_00229100"; transcript_id "TCONS_00229100"; exon_number "2"; oId "CUFF.39047.1"; class_code "r"; tss_id "TSS138398";
chr4	Cufflinks	exon	135561308	135561504	.	-	.	gene_id "TCONS_00452698"; transcript_id "TCONS_00452698"; exon_number "1"; oId "CUFF.30037.1"; class_code "r"; tss_id "TSS304922";
chr4	Cufflinks	exon	135574216	135574235	.	-	.	gene_id "TCONS_00452698"; transcript_id "TCONS_00452698"; exon_number "2"; oId "CUFF.30037.1"; class_code "r"; tss_id "TSS304922";
chr14	Cufflinks	exon	63149099	63149185	.	-	.	gene_id "TCONS_00164528"; transcript_id "TCONS_00164528"; exon_number "2"; oId "CUFF.202819.2"; class_code "r"; tss_id "TSS117534";
chr14	Cufflinks	exon	63149099	63149186	.	-	.	gene_id "TCONS_00164528"; transcript_id "TCONS_00164528"; exon_number "2"; oId "CUFF.202819.2"; class_code "r"; tss_id "TSS117534";
chr14	Cufflinks	exon	63149099	63149183	.	-	.	gene_id "TCONS_00164528"; transcript_id "TCONS_00164528"; exon_number "2"; oId "CUFF.202819.2"; class_code "r"; tss_id "TSS117534";
chr9	Cufflinks	exon	98114910	98114945	.	+	.	gene_id "TCONS_00580981"; transcript_id "TCONS_00580981"; exon_number "1"; oId "CUFF.126519.1"; class_code "r"; tss_id "TSS393598";
chr9	Cufflinks	exon	98116299	98116569	.	+	.	gene_id "TCONS_00580981"; transcript_id "TCONS_00580981"; exon_number "2"; oId "CUFF.126519.1"; class_code "r"; tss_id "TSS393598";
chr16	Cufflinks	exon	62533252	62533350	.	+	.	gene_id "TCONS_00207785"; transcript_id "TCONS_00207785"; exon_number "2"; oId "CUFF.205349.1"; class_code "."; tss_id "TSS142107";
chr16	Cufflinks	exon	62533253	62533350	.	+	.	gene_id "TCONS_00207785"; transcript_id "TCONS_00207785"; exon_number "2"; oId "CUFF.205349.1"; class_code "."; tss_id "TSS142107";
chr16	Cufflinks	exon	62533252	62533351	.	+	.	gene_id "TCONS_00207785"; transcript_id "TCONS_00207785"; exon_number "2"; oId "CUFF.205349.1"; class_code "."; tss_id "TSS142107";
chr2	Cufflinks	exon	60448632	60448774	.	-	.	gene_id "TCONS_00314649"; transcript_id "TCONS_00314649"; exon_number "2"; oId "CUFF.27543.1"; class_code "."; tss_id "TSS227336";
chr2	Cufflinks	exon	60448632	60448776	.	-	.	gene_id "TCONS_00314649"; transcript_id "TCONS_00314649"; exon_number "2"; oId "CUFF.27543.1"; class_code "."; tss_id "TSS227336";
chr2	Cufflinks	exon	60456846	60457027	.	-	.	gene_id "TCONS_00314649"; transcript_id "TCONS_00314649"; exon_number "3"; oId "CUFF.27543.1"; class_code "."; tss_id "TSS227336";
chr3	Cufflinks	exon	1989505	1989596	.	-	.	gene_id "TCONS_00400719"; transcript_id "TCONS_00400719"; exon_number "2"; oId "CUFF.46314.1"; class_code "."; tss_id "TSS276715";
chr3	Cufflinks	exon	1989505	1989594	.	-	.	gene_id "TCONS_00400719"; transcript_id "TCONS_00400719"; exon_number "2"; oId "CUFF.46314.1"; class_code "."; tss_id "TSS276715";
chr3	Cufflinks	exon	1991753	1991873	.	-	.	gene_id "TCONS_00400719"; transcript_id "TCONS_00400719"; exon_number "3"; oId "CUFF.46314.1"; class_code "."; tss_id "TSS276715";
chr8	Cufflinks	exon	108198252	108199126	.	-	.	gene_id "TCONS_00557731"; transcript_id "TCONS_00557731"; exon_number "1"; oId "CUFF.115605.2"; class_code "u"; tss_id "TSS386588";
chr8	Cufflinks	exon	108198209	108199126	.	-	.	gene_id "TCONS_00557731"; transcript_id "TCONS_00557731"; exon_number "1"; oId "CUFF.115605.2"; class_code "u"; tss_id "TSS386588";
chr8	Cufflinks	exon	108199229	108199290	.	-	.	gene_id "TCONS_00557731"; transcript_id "TCONS_00557731"; exon_number "2"; oId "CUFF.115605.2"; class_code "u"; tss_id "TSS386588";
chr8	Cufflinks	exon	108200731	108200780	.	-	.	gene_id "TCONS_00557731"; transcript_id "TCONS_00557731"; exon_number "3"; oId "CUFF.115605.2"; class_code "u"; tss_id "TSS386588";
chr8	Cufflinks	exon	108206426	108206505	.	-	.	gene_id "TCONS_00557731"; transcript_id "TCONS_00557731"; exon_number "4"; oId "CUFF.115605.2"; class_code "u"; tss_id "TSS386588";
chr1	Cufflinks	exon	100402399	100402421	.	+	.	gene_id "TCONS_00014557"; transcript_id "TCONS_00014557"; exon_number "1"; oId "CUFF.2603.1"; class_code "r"; tss_id "TSS9200";
chr1	Cufflinks	exon	100409357	100410286	.	+	.	gene_id "TCONS_00014557"; transcript_id "TCONS_00014557"; exon_number "2"; oId "CUFF.2603.1"; class_code "r"; tss_id "TSS9200";
chr4	Cufflinks	exon	114807418	114807887	.	-	.	gene_id "TCONS_00449567"; transcript_id "TCONS_00449567"; exon_number "2"; oId "CUFF.26390.4"; class_code "u"; tss_id "TSS304203";
chr4	Cufflinks	exon	114807418	114807889	.	-	.	gene_id "TCONS_00449567"; transcript_id "TCONS_00449567"; exon_number "2"; oId "CUFF.26390.4"; class_code "u"; tss_id "TSS304203";
chr4	Cufflinks	exon	114807425	114807889	.	-	.	gene_id "TCONS_00449567"; transcript_id "TCONS_00449567"; exon_number "2"; oId "CUFF.26390.4"; class_code "u"; tss_id "TSS304203";
chr4	Cufflinks	exon	114807425	114807890	.	-	.	gene_id "TCONS_00449567"; transcript_id "TCONS_00449567"; exon_number "2"; oId "CUFF.26390.4"; class_code "u"; tss_id "TSS304203";
chrX	Cufflinks	exon	117433055	117434488	.	-	.	gene_id "TCONS_00607881"; transcript_id "TCONS_00607881"; exon_number "1"; oId "CUFF.268444.2"; class_code "r"; tss_id "TSS419725";
chrX	Cufflinks	exon	117436247	117436268	.	-	.	gene_id "TCONS_00607881"; transcript_id "TCONS_00607881"; exon_number "2"; oId "CUFF.268444.2"; class_code "r"; tss_id "TSS419725";
chr1	Cufflinks	exon	56839522	56840271	.	+	.	gene_id "TCONS_00001475"; transcript_id "TCONS_00001475"; exon_number "2"; oId "CUFF.1678.1"; class_code "."; tss_id "TSS7076";
chr1	Cufflinks	exon	56839520	56840271	.	+	.	gene_id "TCONS_00001475"; transcript_id "TCONS_00001475"; exon_number "2"; oId "CUFF.1678.1"; class_code "."; tss_id "TSS7076";
chr9	Cufflinks	exon	25377173	25377281	.	+	.	gene_id "TCONS_00578780"; transcript_id "TCONS_00578780"; exon_number "2"; oId "CUFF.116820.2"; class_code "u"; tss_id "TSS390267";
chr9	Cufflinks	exon	25377175	25377281	.	+	.	gene_id "TCONS_00578780"; transcript_id "TCONS_00578780"; exon_number "2"; oId "CUFF.116820.2"; class_code "u"; tss_id "TSS390267";
chr9	Cufflinks	exon	25381693	25381804	.	+	.	gene_id "TCONS_00578780"; transcript_id "TCONS_00578780"; exon_number "3"; oId "CUFF.116820.2"; class_code "u"; tss_id "TSS390267";
chr9	Cufflinks	exon	25381693	25381805	.	+	.	gene_id "TCONS_00578780"; transcript_id "TCONS_00578780"; exon_number "3"; oId "CUFF.116820.2"; class_code "u"; tss_id "TSS390267";
chr9	Cufflinks	exon	25381693	25381803	.	+	.	gene_id "TCONS_00578780"; transcript_id "TCONS_00578780"; exon_number "3"; oId "CUFF.116820.2"; class_code "u"; tss_id "TSS390267";
chr1	Cufflinks	exon	56839544	56840271	.	-	.	gene_id "TCONS_00015452"; transcript_id "TCONS_00015452"; exon_number "1"; oId "CUFF.2673.1"; class_code "."; tss_id "TSS26000";
chr1	Cufflinks	exon	56848417	56848705	.	-	.	gene_id "TCONS_00015452"; transcript_id "TCONS_00015452"; exon_number "2"; oId "CUFF.2673.1"; class_code "."; tss_id "TSS26000";
chr5	Cufflinks	exon	62368323	62368420	.	+	.	gene_id "TCONS_00464808"; transcript_id "TCONS_00464808"; exon_number "1"; oId "CUFF.77451.2"; class_code "r"; tss_id "TSS310317";
chr5	Cufflinks	exon	62368320	62368420	.	+	.	gene_id "TCONS_00464808"; transcript_id "TCONS_00464808"; exon_number "1"; oId "CUFF.77451.2"; class_code "r"; tss_id "TSS310317";
chr5	Cufflinks	exon	62398438	62398501	.	+	.	gene_id "TCONS_00464808"; transcript_id "TCONS_00464808"; exon_number "2"; oId "CUFF.77451.2"; class_code "r"; tss_id "TSS310317";
chr5	Cufflinks	exon	174787788	174788342	.	-	.	gene_id "TCONS_00478132"; transcript_id "TCONS_00478132"; exon_number "1"; oId "CUFF.34131.1"; class_code "u"; tss_id "TSS327457";
chr5	Cufflinks	exon	174787788	174788320	.	-	.	gene_id "TCONS_00478132"; transcript_id "TCONS_00478132"; exon_number "1"; oId "CUFF.34131.1"; class_code "u"; tss_id "TSS327457";
chr16	Cufflinks	exon	58086670	58086698	.	-	.	gene_id "TCONS_00229291"; transcript_id "TCONS_00229291"; exon_number "1"; oId "CUFF.39804.1"; class_code "u"; tss_id "TSS150732";
chr16	Cufflinks	exon	58119559	58120049	.	-	.	gene_id "TCONS_00229291"; transcript_id "TCONS_00229291"; exon_number "2"; oId "CUFF.39804.1"; class_code "u"; tss_id "TSS150732";
chr9	Cufflinks	exon	115701240	115703594	.	-	.	gene_id "TCONS_00578021"; transcript_id "TCONS_00578021"; exon_number "1"; oId "CUFF.27561.1"; class_code "."; tss_id "TSS404080";
chr9	Cufflinks	exon	115712844	115712866	.	-	.	gene_id "TCONS_00578021"; transcript_id "TCONS_00578021"; exon_number "2"; oId "CUFF.27561.1"; class_code "."; tss_id "TSS404080";
chr13	Cufflinks	exon	69467187	69467826	.	+	.	gene_id "TCONS_00151468"; transcript_id "TCONS_00151468"; exon_number "2"; gene_name "LINC00550"; oId "CUFF.176516.1"; nearest_ref "NR_038878"; class_code "x"; tss_id "TSS101158";
chr13	Cufflinks	exon	69467188	69467826	.	+	.	gene_id "TCONS_00151468"; transcript_id "TCONS_00151468"; exon_number "2"; gene_name "LINC00550"; oId "CUFF.176516.1"; nearest_ref "NR_038878"; class_code "x"; tss_id "TSS101158";
chr10	Cufflinks	exon	100110589	100111205	.	-	.	gene_id "TCONS_00064557"; transcript_id "TCONS_00064557"; exon_number "1"; oId "CUFF.34857.1"; class_code "r"; tss_id "TSS52787";
chr10	Cufflinks	exon	100122554	100122580	.	-	.	gene_id "TCONS_00064557"; transcript_id "TCONS_00064557"; exon_number "2"; oId "CUFF.34857.1"; class_code "r"; tss_id "TSS52787";
chr8	Cufflinks	exon	33432209	33432666	.	+	.	gene_id "TCONS_00573005"; transcript_id "TCONS_00573005"; exon_number "2"; oId "CUFF.22389.2"; class_code "r"; tss_id "TSS375320";
chr8	Cufflinks	exon	33432211	33432666	.	+	.	gene_id "TCONS_00573005"; transcript_id "TCONS_00573005"; exon_number "2"; oId "CUFF.22389.2"; class_code "r"; tss_id "TSS375320";
chrX	Cufflinks	exon	12772305	12772377	.	-	.	gene_id "TCONS_00608566"; transcript_id "TCONS_00608566"; exon_number "2"; oId "CUFF.248689.1"; class_code "r"; tss_id "TSS414870";
chrX	Cufflinks	exon	12773077	12773153	.	-	.	gene_id "TCONS_00608566"; transcript_id "TCONS_00608566"; exon_number "3"; oId "CUFF.248689.1"; class_code "r"; tss_id "TSS414870";
chrX	Cufflinks	exon	12773077	12773155	.	-	.	gene_id "TCONS_00608566"; transcript_id "TCONS_00608566"; exon_number "3"; oId "CUFF.248689.1"; class_code "r"; tss_id "TSS414870";
chrX	Cufflinks	exon	12773077	12773154	.	-	.	gene_id "TCONS_00608566"; transcript_id "TCONS_00608566"; exon_number "3"; oId "CUFF.248689.1"; class_code "r"; tss_id "TSS414870";
chr2	Cufflinks	exon	622038	622419	.	-	.	gene_id "TCONS_00324052"; transcript_id "TCONS_00324052"; exon_number "2"; oId "CUFF.19559.1"; class_code "."; tss_id "TSS223113";
chr2	Cufflinks	exon	622038	622412	.	-	.	gene_id "TCONS_00324052"; transcript_id "TCONS_00324052"; exon_number "2"; oId "CUFF.19559.1"; class_code "."; tss_id "TSS223113";
chr7	Cufflinks	exon	152271642	152271884	.	-	.	gene_id "TCONS_00521899"; transcript_id "TCONS_00521899"; exon_number "1"; oId "CUFF.116712.2"; class_code "."; tss_id "TSS372241";
chr7	Cufflinks	exon	152271642	152271885	.	-	.	gene_id "TCONS_00521899"; transcript_id "TCONS_00521899"; exon_number "1"; oId "CUFF.116712.2"; class_code "."; tss_id "TSS372241";
chr4	Cufflinks	exon	41307781	41308009	.	+	.	gene_id "TCONS_00433553"; transcript_id "TCONS_00433553"; exon_number "1"; oId "CUFF.50089.2"; class_code "r"; tss_id "TSS291699";
chr4	Cufflinks	exon	41307781	41308008	.	+	.	gene_id "TCONS_00433553"; transcript_id "TCONS_00433553"; exon_number "1"; oId "CUFF.50089.2"; class_code "r"; tss_id "TSS291699";
chr4	Cufflinks	exon	41308106	41308203	.	+	.	gene_id "TCONS_00433553"; transcript_id "TCONS_00433553"; exon_number "2"; oId "CUFF.50089.2"; class_code "r"; tss_id "TSS291699";
chr4	Cufflinks	exon	41310032	41310117	.	+	.	gene_id "TCONS_00433553"; transcript_id "TCONS_00433553"; exon_number "3"; oId "CUFF.50089.2"; class_code "r"; tss_id "TSS291699";
chr4	Cufflinks	exon	14361041	14361447	.	-	.	gene_id "TCONS_00435032"; transcript_id "TCONS_00435032"; exon_number "2"; oId "CUFF.55048.1"; class_code "r"; tss_id "TSS299687";
chr4	Cufflinks	exon	14361041	14361446	.	-	.	gene_id "TCONS_00435032"; transcript_id "TCONS_00435032"; exon_number "2"; oId "CUFF.55048.1"; class_code "r"; tss_id "TSS299687";
chr22	Cufflinks	exon	23888335	23889990	.	-	.	gene_id "TCONS_00397242"; transcript_id "TCONS_00397242"; exon_number "1"; oId "CUFF.39599.1"; class_code "r"; tss_id "TSS260384";
chr22	Cufflinks	exon	23888335	23889989	.	-	.	gene_id "TCONS_00397242"; transcript_id "TCONS_00397242"; exon_number "1"; oId "CUFF.39599.1"; class_code "r"; tss_id "TSS260384";
chr5	Cufflinks	exon	135905041	135905149	.	+	.	gene_id "TCONS_00477781"; transcript_id "TCONS_00477781"; exon_number "1"; oId "CUFF.32811.1"; class_code "u"; tss_id "TSS314351";
chr5	Cufflinks	exon	135906226	135906429	.	+	.	gene_id "TCONS_00477781"; transcript_id "TCONS_00477781"; exon_number "2"; oId "CUFF.32811.1"; class_code "u"; tss_id "TSS314351";
chr5	Cufflinks	exon	135906226	135906430	.	+	.	gene_id "TCONS_00477781"; transcript_id "TCONS_00477781"; exon_number "2"; oId "CUFF.32811.1"; class_code "u"; tss_id "TSS314351";
chr5	Cufflinks	exon	135904267	135904384	.	+	.	gene_id "TCONS_00464095"; transcript_id "TCONS_00464095"; exon_number "2"; oId "CUFF.27953.1"; class_code "."; tss_id "TSS314349";
chr5	Cufflinks	exon	135910259	135911735	.	+	.	gene_id "TCONS_00464095"; transcript_id "TCONS_00464095"; exon_number "3"; oId "CUFF.27953.1"; class_code "."; tss_id "TSS314349";
chr5	Cufflinks	exon	135910256	135911735	.	+	.	gene_id "TCONS_00464095"; transcript_id "TCONS_00464095"; exon_number "3"; oId "CUFF.27953.1"; class_code "."; tss_id "TSS314349";
chr5	Cufflinks	exon	73435364	73436087	.	-	.	gene_id "TCONS_00475055"; transcript_id "TCONS_00475055"; exon_number "3"; oId "CUFF.79582.2"; class_code "u"; tss_id "TSS321635";
chr5	Cufflinks	exon	73436398	73437118	.	-	.	gene_id "TCONS_00475055"; transcript_id "TCONS_00475055"; exon_number "4"; oId "CUFF.79582.2"; class_code "u"; tss_id "TSS321635";
chr5	Cufflinks	exon	73439538	73439651	.	-	.	gene_id "TCONS_00475055"; transcript_id "TCONS_00475055"; exon_number "5"; oId "CUFF.79582.2"; class_code "u"; tss_id "TSS321635";
chr5	Cufflinks	exon	73439538	73439653	.	-	.	gene_id "TCONS_00475055"; transcript_id "TCONS_00475055"; exon_number "5"; oId "CUFF.79582.2"; class_code "u"; tss_id "TSS321635";
chr5	Cufflinks	exon	73439538	73439654	.	-	.	gene_id "TCONS_00475055"; transcript_id "TCONS_00475055"; exon_number "5"; oId "CUFF.79582.2"; class_code "u"; tss_id "TSS321635";
chr9	Cufflinks	exon	115701240	115701779	.	-	.	gene_id "TCONS_00587719"; transcript_id "TCONS_00587719"; exon_number "1"; oId "CUFF.46514.2"; class_code "u"; tss_id "TSS404080";
chr9	Cufflinks	exon	115701231	115701779	.	-	.	gene_id "TCONS_00587719"; transcript_id "TCONS_00587719"; exon_number "1"; oId "CUFF.46514.2"; class_code "u"; tss_id "TSS404080";
chr9	Cufflinks	exon	115702804	115703595	.	-	.	gene_id "TCONS_00587719"; transcript_id "TCONS_00587719"; exon_number "3"; oId "CUFF.46514.2"; class_code "u"; tss_id "TSS404080";
chr9	Cufflinks	exon	115702804	115703594	.	-	.	gene_id "TCONS_00587719"; transcript_id "TCONS_00587719"; exon_number "3"; oId "CUFF.46514.2"; class_code "u"; tss_id "TSS404080";
chr1	Cufflinks	exon	179202240	179202544	.	+	.	gene_id "TCONS_00045343"; transcript_id "TCONS_00045343"; exon_number "1"; oId "CUFF.4871.1"; class_code "r"; tss_id "TSS13994";
chr1	Cufflinks	exon	179202240	179202543	.	+	.	gene_id "TCONS_00045343"; transcript_id "TCONS_00045343"; exon_number "1"; oId "CUFF.4871.1"; class_code "r"; tss_id "TSS13994";
chr10	Cufflinks	exon	93539020	93539133	.	-	.	gene_id "TCONS_00071595"; transcript_id "TCONS_00071595"; exon_number "1"; oId "CUFF.40494.1"; class_code "r"; tss_id "TSS52047";
chr10	Cufflinks	exon	93539795	93540348	.	-	.	gene_id "TCONS_00071595"; transcript_id "TCONS_00071595"; exon_number "2"; oId "CUFF.40494.1"; class_code "r"; tss_id "TSS52047";
chr14	Cufflinks	exon	87583340	87583885	.	-	.	gene_id "TCONS_00162331"; transcript_id "TCONS_00162331"; exon_number "1"; oId "CUFF.160644.1"; class_code "r"; tss_id "TSS119515";
chr14	Cufflinks	exon	87585378	87585400	.	-	.	gene_id "TCONS_00162331"; transcript_id "TCONS_00162331"; exon_number "2"; oId "CUFF.160644.1"; class_code "r"; tss_id "TSS119515";
chr10	Cufflinks	exon	120265960	120266255	.	-	.	gene_id "TCONS_00070970"; transcript_id "TCONS_00070970"; exon_number "1"; oId "CUFF.58692.1"; class_code "u"; tss_id "TSS54443";
chr10	Cufflinks	exon	120265960	120266257	.	-	.	gene_id "TCONS_00070970"; transcript_id "TCONS_00070970"; exon_number "1"; oId "CUFF.58692.1"; class_code "u"; tss_id "TSS54443";
chr3	Cufflinks	exon	151221535	151221750	.	+	.	gene_id "TCONS_00403059"; transcript_id "TCONS_00403059"; exon_number "2"; oId "CUFF.58579.1"; class_code "r"; tss_id "TSS273549";
chr3	Cufflinks	exon	151221535	151221749	.	+	.	gene_id "TCONS_00403059"; transcript_id "TCONS_00403059"; exon_number "2"; oId "CUFF.58579.1"; class_code "r"; tss_id "TSS273549";
chr4	Cufflinks	exon	10119363	10119608	.	-	.	gene_id "TCONS_00442052"; transcript_id "TCONS_00442052"; exon_number "2"; oId "CUFF.12875.1"; class_code "u"; tss_id "TSS299521";
chr4	Cufflinks	exon	10119363	10119610	.	-	.	gene_id "TCONS_00442052"; transcript_id "TCONS_00442052"; exon_number "2"; oId "CUFF.12875.1"; class_code "u"; tss_id "TSS299521";
chr1	Cufflinks	exon	192827439	192828211	.	-	.	gene_id "TCONS_00040604"; transcript_id "TCONS_00040604"; exon_number "1"; oId "CUFF.9647.2"; class_code "u"; tss_id "TSS33307";
chr1	Cufflinks	exon	192827439	192828198	.	-	.	gene_id "TCONS_00040604"; transcript_id "TCONS_00040604"; exon_number "1"; oId "CUFF.9647.2"; class_code "u"; tss_id "TSS33307";
chr6	Cufflinks	exon	40130406	40131113	.	-	.	gene_id "TCONS_00508628"; transcript_id "TCONS_00508628"; exon_number "1"; oId "CUFF.36441.2"; class_code "u"; tss_id "TSS342752";
chr6	Cufflinks	exon	40130406	40131096	.	-	.	gene_id "TCONS_00508628"; transcript_id "TCONS_00508628"; exon_number "1"; oId "CUFF.36441.2"; class_code "u"; tss_id "TSS342752";
chr10	Cufflinks	exon	32419727	32420325	.	+	.	gene_id "TCONS_00073274"; transcript_id "TCONS_00073274"; exon_number "2"; oId "CUFF.50647.1"; class_code "u"; tss_id "TSS39727";
chr10	Cufflinks	exon	32419727	32420328	.	+	.	gene_id "TCONS_00073274"; transcript_id "TCONS_00073274"; exon_number "2"; oId "CUFF.50647.1"; class_code "u"; tss_id "TSS39727";
chr6	Cufflinks	exon	15190363	15190656	.	+	.	gene_id "TCONS_00513728"; transcript_id "TCONS_00513728"; exon_number "2"; oId "CUFF.54819.1"; class_code "r"; tss_id "TSS329455";
chr6	Cufflinks	exon	15190359	15190656	.	+	.	gene_id "TCONS_00513728"; transcript_id "TCONS_00513728"; exon_number "2"; oId "CUFF.54819.1"; class_code "r"; tss_id "TSS329455";
chr6	Cufflinks	exon	138691487	138691619	.	-	.	gene_id "TCONS_00499191"; transcript_id "TCONS_00499191"; exon_number "2"; oId "CUFF.31286.2"; class_code "r"; tss_id "TSS347754";
chr6	Cufflinks	exon	138691487	138691618	.	-	.	gene_id "TCONS_00499191"; transcript_id "TCONS_00499191"; exon_number "2"; oId "CUFF.31286.2"; class_code "r"; tss_id "TSS347754";
chr6	Cufflinks	exon	138697051	138697074	.	-	.	gene_id "TCONS_00499191"; transcript_id "TCONS_00499191"; exon_number "3"; oId "CUFF.31286.2"; class_code "r"; tss_id "TSS347754";
chr3	Cufflinks	exon	162449712	162450126	.	-	.	gene_id "TCONS_00417811"; transcript_id "TCONS_00417811"; exon_number "1"; oId "CUFF.15994.1"; class_code "r"; tss_id "TSS286497";
chr3	Cufflinks	exon	162449712	162450125	.	-	.	gene_id "TCONS_00417811"; transcript_id "TCONS_00417811"; exon_number "1"; oId "CUFF.15994.1"; class_code "r"; tss_id "TSS286497";
chr4	Cufflinks	exon	114806613	114807889	.	-	.	gene_id "TCONS_00435184"; transcript_id "TCONS_00435184"; exon_number "1"; oId "CUFF.60242.2"; class_code "."; tss_id "TSS304204";
chr4	Cufflinks	exon	114808302	114808379	.	-	.	gene_id "TCONS_00435184"; transcript_id "TCONS_00435184"; exon_number "2"; oId "CUFF.60242.2"; class_code "."; tss_id "TSS304204";
chr18	Cufflinks	exon	36115724	36116498	.	+	.	gene_id "TCONS_00274792"; transcript_id "TCONS_00274792"; exon_number "2"; oId "CUFF.82843.2"; class_code "r"; tss_id "TSS178526";
chr18	Cufflinks	exon	36115724	36116494	.	+	.	gene_id "TCONS_00274792"; transcript_id "TCONS_00274792"; exon_number "2"; oId "CUFF.82843.2"; class_code "r"; tss_id "TSS178526";
chr10	Cufflinks	exon	113748324	113748432	.	-	.	gene_id "TCONS_00063706"; transcript_id "TCONS_00063706"; exon_number "3"; oId "CUFF.142406.1"; class_code "r"; tss_id "TSS53962";
chr10	Cufflinks	exon	113748324	113748430	.	-	.	gene_id "TCONS_00063706"; transcript_id "TCONS_00063706"; exon_number "3"; oId "CUFF.142406.1"; class_code "r"; tss_id "TSS53962";
chr10	Cufflinks	exon	113748324	113748431	.	-	.	gene_id "TCONS_00063706"; transcript_id "TCONS_00063706"; exon_number "3"; oId "CUFF.142406.1"; class_code "r"; tss_id "TSS53962";
chr10	Cufflinks	exon	113774023	113774052	.	-	.	gene_id "TCONS_00063706"; transcript_id "TCONS_00063706"; exon_number "4"; oId "CUFF.142406.1"; class_code "r"; tss_id "TSS53962";
chr7	Cufflinks	exon	152273901	152274400	.	-	.	gene_id "TCONS_00528456"; transcript_id "TCONS_00528456"; exon_number "2"; oId "CUFF.117108.1"; class_code "u"; tss_id "TSS372238";
chr7	Cufflinks	exon	152273900	152274400	.	-	.	gene_id "TCONS_00528456"; transcript_id "TCONS_00528456"; exon_number "2"; oId "CUFF.117108.1"; class_code "u"; tss_id "TSS372238";
chr7	Cufflinks	exon	152273900	152274408	.	-	.	gene_id "TCONS_00528456"; transcript_id "TCONS_00528456"; exon_number "2"; oId "CUFF.117108.1"; class_code "u"; tss_id "TSS372238";
chr6	Cufflinks	exon	40130400	40131104	.	+	.	gene_id "TCONS_00508377"; transcript_id "TCONS_00508377"; exon_number "1"; oId "CUFF.36440.1"; class_code "u"; tss_id "TSS332321";
chr6	Cufflinks	exon	40130400	40131096	.	+	.	gene_id "TCONS_00508377"; transcript_id "TCONS_00508377"; exon_number "1"; oId "CUFF.36440.1"; class_code "u"; tss_id "TSS332321";
chr7	Cufflinks	exon	153207250	153207770	.	-	.	gene_id "TCONS_00552187"; transcript_id "TCONS_00552187"; exon_number "1"; oId "CUFF.25802.1"; class_code "u"; tss_id "TSS372312";
chr7	Cufflinks	exon	153207250	153207768	.	-	.	gene_id "TCONS_00552187"; transcript_id "TCONS_00552187"; exon_number "1"; oId "CUFF.25802.1"; class_code "u"; tss_id "TSS372312";
chr1	Cufflinks	exon	192825541	192826193	.	-	.	gene_id "TCONS_00033216"; transcript_id "TCONS_00033216"; exon_number "1"; oId "CUFF.6888.1"; class_code "r"; tss_id "TSS33311";
chr1	Cufflinks	exon	192826955	192827239	.	-	.	gene_id "TCONS_00033216"; transcript_id "TCONS_00033216"; exon_number "2"; oId "CUFF.6888.1"; class_code "r"; tss_id "TSS33311";
chr8	Cufflinks	exon	136895942	136896021	.	+	.	gene_id "TCONS_00572299"; transcript_id "TCONS_00572299"; exon_number "1"; oId "CUFF.67316.1"; class_code "u"; tss_id "TSS380037";
chr8	Cufflinks	exon	136895943	136896021	.	+	.	gene_id "TCONS_00572299"; transcript_id "TCONS_00572299"; exon_number "1"; oId "CUFF.67316.1"; class_code "u"; tss_id "TSS380037";
chr8	Cufflinks	exon	136898842	136898920	.	+	.	gene_id "TCONS_00572299"; transcript_id "TCONS_00572299"; exon_number "2"; oId "CUFF.67316.1"; class_code "u"; tss_id "TSS380037";
chr1	Cufflinks	exon	100409357	100410130	.	+	.	gene_id "TCONS_00020673"; transcript_id "TCONS_00020673"; exon_number "2"; oId "CUFF.4156.1"; class_code "r"; tss_id "TSS9200";
chr1	Cufflinks	exon	100409357	100410099	.	+	.	gene_id "TCONS_00020673"; transcript_id "TCONS_00020673"; exon_number "2"; oId "CUFF.4156.1"; class_code "r"; tss_id "TSS9200";
chr6	Cufflinks	exon	64102802	64103377	.	-	.	gene_id "TCONS_00507842"; transcript_id "TCONS_00507842"; exon_number "1"; oId "CUFF.33294.1"; class_code "r"; tss_id "TSS344005";
chr6	Cufflinks	exon	64102802	64103376	.	-	.	gene_id "TCONS_00507842"; transcript_id "TCONS_00507842"; exon_number "1"; oId "CUFF.33294.1"; class_code "r"; tss_id "TSS344005";
chr16	Cufflinks	exon	14468998	14469392	.	-	.	gene_id "TCONS_00229231"; transcript_id "TCONS_00229231"; exon_number "1"; oId "CUFF.39048.2"; class_code "r"; tss_id "TSS147533";
chr16	Cufflinks	exon	14468995	14469392	.	-	.	gene_id "TCONS_00229231"; transcript_id "TCONS_00229231"; exon_number "1"; oId "CUFF.39048.2"; class_code "r"; tss_id "TSS147533";
chr3	Cufflinks	exon	166649566	166649847	.	-	.	gene_id "TCONS_00431181"; transcript_id "TCONS_00431181"; exon_number "1"; oId "CUFF.11791.1"; class_code "u"; tss_id "TSS286602";
chr3	Cufflinks	exon	166650124	166650147	.	-	.	gene_id "TCONS_00431181"; transcript_id "TCONS_00431181"; exon_number "2"; oId "CUFF.11791.1"; class_code "u"; tss_id "TSS286602";
chrX	Cufflinks	exon	12772305	12772377	.	-	.	gene_id "TCONS_00608567"; transcript_id "TCONS_00608567"; exon_number "2"; oId "CUFF.248689.2"; class_code "r"; tss_id "TSS414870";
chrX	Cufflinks	exon	12773077	12773151	.	-	.	gene_id "TCONS_00608567"; transcript_id "TCONS_00608567"; exon_number "3"; oId "CUFF.248689.2"; class_code "r"; tss_id "TSS414870";
chrX	Cufflinks	exon	12773077	12773153	.	-	.	gene_id "TCONS_00608567"; transcript_id "TCONS_00608567"; exon_number "3"; oId "CUFF.248689.2"; class_code "r"; tss_id "TSS414870";
chrX	Cufflinks	exon	12773077	12773154	.	-	.	gene_id "TCONS_00608567"; transcript_id "TCONS_00608567"; exon_number "3"; oId "CUFF.248689.2"; class_code "r"; tss_id "TSS414870";
chr2	Cufflinks	exon	177271966	177271993	.	+	.	gene_id "TCONS_00325007"; transcript_id "TCONS_00325007"; exon_number "1"; oId "CUFF.34585.1"; class_code "u"; tss_id "TSS218434";
chr2	Cufflinks	exon	177330947	177331223	.	+	.	gene_id "TCONS_00325007"; transcript_id "TCONS_00325007"; exon_number "2"; oId "CUFF.34585.1"; class_code "u"; tss_id "TSS218434";
chr2	Cufflinks	exon	177330949	177331223	.	+	.	gene_id "TCONS_00325007"; transcript_id "TCONS_00325007"; exon_number "2"; oId "CUFF.34585.1"; class_code "u"; tss_id "TSS218434";
chr9	Cufflinks	exon	104637964	104638068	.	+	.	gene_id "TCONS_00588146"; transcript_id "TCONS_00588146"; exon_number "1"; oId "CUFF.49222.1"; class_code "u"; tss_id "TSS394189";
chr9	Cufflinks	exon	104637961	104638068	.	+	.	gene_id "TCONS_00588146"; transcript_id "TCONS_00588146"; exon_number "1"; oId "CUFF.49222.1"; class_code "u"; tss_id "TSS394189";
chr9	Cufflinks	exon	104643255	104643346	.	+	.	gene_id "TCONS_00588146"; transcript_id "TCONS_00588146"; exon_number "2"; oId "CUFF.49222.1"; class_code "u"; tss_id "TSS394189";
chr3	Cufflinks	exon	180027437	180027525	.	-	.	gene_id "TCONS_00409146"; transcript_id "TCONS_00409146"; exon_number "1"; oId "CUFF.12069.1"; class_code "."; tss_id "TSS287308";
chr3	Cufflinks	exon	180029370	180029434	.	-	.	gene_id "TCONS_00409146"; transcript_id "TCONS_00409146"; exon_number "2"; oId "CUFF.12069.1"; class_code "."; tss_id "TSS287308";
chr3	Cufflinks	exon	180034746	180034844	.	-	.	gene_id "TCONS_00409146"; transcript_id "TCONS_00409146"; exon_number "3"; oId "CUFF.12069.1"; class_code "."; tss_id "TSS287308";
chr3	Cufflinks	exon	180035341	180035458	.	-	.	gene_id "TCONS_00409146"; transcript_id "TCONS_00409146"; exon_number "4"; oId "CUFF.12069.1"; class_code "."; tss_id "TSS287308";
chr3	Cufflinks	exon	180036076	180036177	.	-	.	gene_id "TCONS_00409146"; transcript_id "TCONS_00409146"; exon_number "5"; oId "CUFF.12069.1"; class_code "."; tss_id "TSS287308";
chr5	Cufflinks	exon	75658131	75658853	.	-	.	gene_id "TCONS_00487992"; transcript_id "TCONS_00487992"; exon_number "1"; oId "CUFF.16466.1"; class_code "r"; tss_id "TSS321848";
chr5	Cufflinks	exon	75658131	75658856	.	-	.	gene_id "TCONS_00487992"; transcript_id "TCONS_00487992"; exon_number "1"; oId "CUFF.16466.1"; class_code "r"; tss_id "TSS321848";
chr16	Cufflinks	exon	53544196	53544631	.	+	.	gene_id "TCONS_00219510"; transcript_id "TCONS_00219510"; exon_number "2"; oId "CUFF.71925.1"; class_code "u"; tss_id "TSS141436";
chr16	Cufflinks	exon	53544196	53544629	.	+	.	gene_id "TCONS_00219510"; transcript_id "TCONS_00219510"; exon_number "2"; oId "CUFF.71925.1"; class_code "u"; tss_id "TSS141436";
chr7	Cufflinks	exon	26063864	26064598	.	-	.	gene_id "TCONS_00553563"; transcript_id "TCONS_00553563"; exon_number "2"; oId "CUFF.16528.1"; class_code "r"; tss_id "TSS363203";
chr7	Cufflinks	exon	26063864	26064607	.	-	.	gene_id "TCONS_00553563"; transcript_id "TCONS_00553563"; exon_number "2"; oId "CUFF.16528.1"; class_code "r"; tss_id "TSS363203";
chr10	Cufflinks	exon	10443927	10444003	.	+	.	gene_id "TCONS_00067169"; transcript_id "TCONS_00067169"; exon_number "2"; oId "CUFF.65057.2"; class_code "."; tss_id "TSS38199";
chr10	Cufflinks	exon	10443927	10444004	.	+	.	gene_id "TCONS_00067169"; transcript_id "TCONS_00067169"; exon_number "2"; oId "CUFF.65057.2"; class_code "."; tss_id "TSS38199";
chr10	Cufflinks	exon	10448457	10448987	.	+	.	gene_id "TCONS_00067169"; transcript_id "TCONS_00067169"; exon_number "3"; oId "CUFF.65057.2"; class_code "."; tss_id "TSS38199";
chr4	Cufflinks	exon	41307781	41308009	.	+	.	gene_id "TCONS_00434183"; transcript_id "TCONS_00434183"; exon_number "1"; oId "CUFF.52742.1"; class_code "r"; tss_id "TSS291699";
chr4	Cufflinks	exon	41307781	41308008	.	+	.	gene_id "TCONS_00434183"; transcript_id "TCONS_00434183"; exon_number "1"; oId "CUFF.52742.1"; class_code "r"; tss_id "TSS291699";
chr4	Cufflinks	exon	41308106	41308203	.	+	.	gene_id "TCONS_00434183"; transcript_id "TCONS_00434183"; exon_number "2"; oId "CUFF.52742.1"; class_code "r"; tss_id "TSS291699";
chr11	Cufflinks	exon	4252675	4253228	.	-	.	gene_id "TCONS_00083027"; transcript_id "TCONS_00083027"; exon_number "1"; oId "CUFF.70151.1"; class_code "r"; tss_id "TSS67149";
chr11	Cufflinks	exon	4252675	4253229	.	-	.	gene_id "TCONS_00083027"; transcript_id "TCONS_00083027"; exon_number "1"; oId "CUFF.70151.1"; class_code "r"; tss_id "TSS67149";
chr20	Cufflinks	exon	4354724	4355011	.	-	.	gene_id "TCONS_00361053"; transcript_id "TCONS_00361053"; exon_number "1"; oId "CUFF.260341.1"; class_code "r"; tss_id "TSS245014";
chr20	Cufflinks	exon	4354724	4355016	.	-	.	gene_id "TCONS_00361053"; transcript_id "TCONS_00361053"; exon_number "1"; oId "CUFF.260341.1"; class_code "r"; tss_id "TSS245014";
chr9	Cufflinks	exon	132520940	132521964	.	-	.	gene_id "TCONS_00603200"; transcript_id "TCONS_00603200"; exon_number "1"; oId "CUFF.22828.1"; class_code "r"; tss_id "TSS405746";
chr9	Cufflinks	exon	132530522	132530545	.	-	.	gene_id "TCONS_00603200"; transcript_id "TCONS_00603200"; exon_number "2"; oId "CUFF.22828.1"; class_code "r"; tss_id "TSS405746";
chr9	Cufflinks	exon	25674814	25675160	.	+	.	gene_id "TCONS_00583545"; transcript_id "TCONS_00583545"; exon_number "2"; oId "CUFF.43257.2"; class_code "r"; tss_id "TSS390285";
chr9	Cufflinks	exon	25674814	25675147	.	+	.	gene_id "TCONS_00583545"; transcript_id "TCONS_00583545"; exon_number "2"; oId "CUFF.43257.2"; class_code "r"; tss_id "TSS390285";
chr1	Cufflinks	exon	160879640	160880010	.	-	.	gene_id "TCONS_00026485"; transcript_id "TCONS_00026485"; exon_number "2"; oId "CUFF.8331.1"; class_code "r"; tss_id "TSS31619";
chr1	Cufflinks	exon	160879641	160880010	.	-	.	gene_id "TCONS_00026485"; transcript_id "TCONS_00026485"; exon_number "2"; oId "CUFF.8331.1"; class_code "r"; tss_id "TSS31619";
chr1	Cufflinks	exon	160881627	160882007	.	-	.	gene_id "TCONS_00026485"; transcript_id "TCONS_00026485"; exon_number "3"; oId "CUFF.8331.1"; class_code "r"; tss_id "TSS31619";
chr3	Cufflinks	exon	1860196	1860623	.	-	.	gene_id "TCONS_00410999"; transcript_id "TCONS_00410999"; exon_number "1"; oId "CUFF.25640.1"; class_code "u"; tss_id "TSS276714";
chr3	Cufflinks	exon	1861119	1861260	.	-	.	gene_id "TCONS_00410999"; transcript_id "TCONS_00410999"; exon_number "2"; oId "CUFF.25640.1"; class_code "u"; tss_id "TSS276714";
chr17	Cufflinks	exon	69867251	69867347	.	-	.	gene_id "TCONS_00236098"; transcript_id "TCONS_00236098"; exon_number "2"; oId "CUFF.238296.1"; class_code "."; tss_id "TSS174329";
chr17	Cufflinks	exon	69867828	69867890	.	-	.	gene_id "TCONS_00236098"; transcript_id "TCONS_00236098"; exon_number "3"; oId "CUFF.238296.1"; class_code "."; tss_id "TSS174329";
chr17	Cufflinks	exon	69880229	69880295	.	-	.	gene_id "TCONS_00236098"; transcript_id "TCONS_00236098"; exon_number "4"; oId "CUFF.238296.1"; class_code "."; tss_id "TSS174329";
chr17	Cufflinks	exon	69880229	69880298	.	-	.	gene_id "TCONS_00236098"; transcript_id "TCONS_00236098"; exon_number "4"; oId "CUFF.238296.1"; class_code "."; tss_id "TSS174329";
chr11	Cufflinks	exon	68413628	68415272	.	-	.	gene_id "TCONS_00083264"; transcript_id "TCONS_00083264"; exon_number "2"; oId "CUFF.173326.1"; class_code "r"; tss_id "TSS72299";
chr11	Cufflinks	exon	68413690	68415272	.	-	.	gene_id "TCONS_00083264"; transcript_id "TCONS_00083264"; exon_number "2"; oId "CUFF.173326.1"; class_code "r"; tss_id "TSS72299";
chr11	Cufflinks	exon	68417351	68417521	.	-	.	gene_id "TCONS_00083264"; transcript_id "TCONS_00083264"; exon_number "3"; oId "CUFF.173326.1"; class_code "r"; tss_id "TSS72299";
chr18	Cufflinks	exon	57419828	57421120	.	+	.	gene_id "TCONS_00273309"; transcript_id "TCONS_00273309"; exon_number "2"; oId "CUFF.106178.1"; class_code "u"; tss_id "TSS179625";
chr18	Cufflinks	exon	57419828	57421088	.	+	.	gene_id "TCONS_00273309"; transcript_id "TCONS_00273309"; exon_number "2"; oId "CUFF.106178.1"; class_code "u"; tss_id "TSS179625";
chr2	Cufflinks	exon	143033766	143034157	.	-	.	gene_id "TCONS_00332908"; transcript_id "TCONS_00332908"; exon_number "2"; oId "CUFF.12953.2"; class_code "r"; tss_id "TSS232514";
chr2	Cufflinks	exon	143033766	143034156	.	-	.	gene_id "TCONS_00332908"; transcript_id "TCONS_00332908"; exon_number "2"; oId "CUFF.12953.2"; class_code "r"; tss_id "TSS232514";
chr2	Cufflinks	exon	143033766	143034153	.	-	.	gene_id "TCONS_00332908"; transcript_id "TCONS_00332908"; exon_number "2"; oId "CUFF.12953.2"; class_code "r"; tss_id "TSS232514";
chr10	Cufflinks	exon	32419721	32420325	.	-	.	gene_id "TCONS_00070844"; transcript_id "TCONS_00070844"; exon_number "1"; oId "CUFF.55667.1"; class_code "r"; tss_id "TSS48830";
chr10	Cufflinks	exon	32419721	32420328	.	-	.	gene_id "TCONS_00070844"; transcript_id "TCONS_00070844"; exon_number "1"; oId "CUFF.55667.1"; class_code "r"; tss_id "TSS48830";
chr10	Cufflinks	exon	32422585	32422716	.	-	.	gene_id "TCONS_00070844"; transcript_id "TCONS_00070844"; exon_number "2"; oId "CUFF.55667.1"; class_code "r"; tss_id "TSS48830";
chr10	Cufflinks	exon	32425775	32425962	.	-	.	gene_id "TCONS_00070844"; transcript_id "TCONS_00070844"; exon_number "3"; oId "CUFF.55667.1"; class_code "r"; tss_id "TSS48830";
chr1	Cufflinks	exon	18720168	18720643	.	-	.	gene_id "TCONS_00001938"; transcript_id "TCONS_00001938"; exon_number "1"; oId "CUFF.1564.1"; class_code "r"; tss_id "TSS21228";
chr1	Cufflinks	exon	18720168	18720640	.	-	.	gene_id "TCONS_00001938"; transcript_id "TCONS_00001938"; exon_number "1"; oId "CUFF.1564.1"; class_code "r"; tss_id "TSS21228";
chr11	Cufflinks	exon	68413628	68415188	.	-	.	gene_id "TCONS_00095211"; transcript_id "TCONS_00095211"; exon_number "2"; oId "CUFF.54103.1"; class_code "r"; tss_id "TSS72301";
chr11	Cufflinks	exon	68413628	68415179	.	-	.	gene_id "TCONS_00095211"; transcript_id "TCONS_00095211"; exon_number "2"; oId "CUFF.54103.1"; class_code "r"; tss_id "TSS72301";
chr11	Cufflinks	exon	68413628	68415187	.	-	.	gene_id "TCONS_00095211"; transcript_id "TCONS_00095211"; exon_number "2"; oId "CUFF.54103.1"; class_code "r"; tss_id "TSS72301";
chrX	Cufflinks	exon	117433055	117434488	.	-	.	gene_id "TCONS_00607882"; transcript_id "TCONS_00607882"; exon_number "1"; oId "CUFF.268444.3"; class_code "r"; tss_id "TSS419725";
chrX	Cufflinks	exon	117436245	117436269	.	-	.	gene_id "TCONS_00607882"; transcript_id "TCONS_00607882"; exon_number "2"; oId "CUFF.268444.3"; class_code "r"; tss_id "TSS419725";
chr5	Cufflinks	exon	56066168	56066535	.	-	.	gene_id "TCONS_00483433"; transcript_id "TCONS_00483433"; exon_number "1"; oId "CUFF.28713.1"; class_code "u"; tss_id "TSS320858";
chr5	Cufflinks	exon	56071977	56071997	.	-	.	gene_id "TCONS_00483433"; transcript_id "TCONS_00483433"; exon_number "2"; oId "CUFF.28713.1"; class_code "u"; tss_id "TSS320858";
chr1	Cufflinks	exon	209290543	209290653	.	-	.	gene_id "TCONS_00001158"; transcript_id "TCONS_00001158"; exon_number "2"; oId "CUFF.12554.1"; class_code "r"; tss_id "TSS34417";
chr1	Cufflinks	exon	209290543	209290654	.	-	.	gene_id "TCONS_00001158"; transcript_id "TCONS_00001158"; exon_number "2"; oId "CUFF.12554.1"; class_code "r"; tss_id "TSS34417";
chr1	Cufflinks	exon	209306099	209306590	.	-	.	gene_id "TCONS_00001158"; transcript_id "TCONS_00001158"; exon_number "3"; oId "CUFF.12554.1"; class_code "r"; tss_id "TSS34417";
chr9	Cufflinks	exon	20301224	20301360	.	-	.	gene_id "TCONS_00588222"; transcript_id "TCONS_00588222"; exon_number "2"; oId "CUFF.46869.1"; class_code "u"; tss_id "TSS399060";
chr9	Cufflinks	exon	20301224	20301361	.	-	.	gene_id "TCONS_00588222"; transcript_id "TCONS_00588222"; exon_number "2"; oId "CUFF.46869.1"; class_code "u"; tss_id "TSS399060";
chr9	Cufflinks	exon	20307651	20308007	.	-	.	gene_id "TCONS_00588222"; transcript_id "TCONS_00588222"; exon_number "3"; oId "CUFF.46869.1"; class_code "u"; tss_id "TSS399060";
chr1	Cufflinks	exon	25023331	25024033	.	-	.	gene_id "TCONS_00001970"; transcript_id "TCONS_00001970"; exon_number "1"; oId "CUFF.3120.1"; class_code "r"; tss_id "TSS22130";
chr1	Cufflinks	exon	25023331	25024034	.	-	.	gene_id "TCONS_00001970"; transcript_id "TCONS_00001970"; exon_number "1"; oId "CUFF.3120.1"; class_code "r"; tss_id "TSS22130";
chr8	Cufflinks	exon	5158430	5158755	.	+	.	gene_id "TCONS_00569315"; transcript_id "TCONS_00569315"; exon_number "2"; oId "CUFF.29147.2"; class_code "r"; tss_id "TSS373099";
chr8	Cufflinks	exon	5158433	5158755	.	+	.	gene_id "TCONS_00569315"; transcript_id "TCONS_00569315"; exon_number "2"; oId "CUFF.29147.2"; class_code "r"; tss_id "TSS373099";
chr6	Cufflinks	exon	107332666	107334423	.	+	.	gene_id "TCONS_00504485"; transcript_id "TCONS_00504485"; exon_number "2"; oId "CUFF.34199.2"; class_code "r"; tss_id "TSS335163";
chr6	Cufflinks	exon	107332666	107334490	.	+	.	gene_id "TCONS_00504485"; transcript_id "TCONS_00504485"; exon_number "2"; oId "CUFF.34199.2"; class_code "r"; tss_id "TSS335163";
chr2	Cufflinks	exon	191624287	191625223	.	-	.	gene_id "TCONS_00344999"; transcript_id "TCONS_00344999"; exon_number "1"; oId "CUFF.9419.1"; class_code "."; tss_id "TSS235244";
chr2	Cufflinks	exon	191661630	191661652	.	-	.	gene_id "TCONS_00344999"; transcript_id "TCONS_00344999"; exon_number "2"; oId "CUFF.9419.1"; class_code "."; tss_id "TSS235244";
chr22	Cufflinks	exon	32059269	32059565	.	-	.	gene_id "TCONS_00397652"; transcript_id "TCONS_00397652"; exon_number "1"; oId "CUFF.57238.1"; class_code "u"; tss_id "TSS261497";
chr22	Cufflinks	exon	32059980	32060002	.	-	.	gene_id "TCONS_00397652"; transcript_id "TCONS_00397652"; exon_number "2"; oId "CUFF.57238.1"; class_code "u"; tss_id "TSS261497";
chr18	Cufflinks	exon	51753929	51754206	.	+	.	gene_id "TCONS_00275090"; transcript_id "TCONS_00275090"; exon_number "1"; oId "CUFF.62142.1"; class_code "r"; tss_id "TSS179223";
chr18	Cufflinks	exon	51753929	51754205	.	+	.	gene_id "TCONS_00275090"; transcript_id "TCONS_00275090"; exon_number "1"; oId "CUFF.62142.1"; class_code "r"; tss_id "TSS179223";
chr4	Cufflinks	exon	11375032	11375355	.	-	.	gene_id "TCONS_00448106"; transcript_id "TCONS_00448106"; exon_number "1"; oId "CUFF.23787.1"; class_code "u"; tss_id "TSS299557";
chr4	Cufflinks	exon	11375032	11375356	.	-	.	gene_id "TCONS_00448106"; transcript_id "TCONS_00448106"; exon_number "1"; oId "CUFF.23787.1"; class_code "u"; tss_id "TSS299557";
chr4	Cufflinks	exon	135561288	135561504	.	-	.	gene_id "TCONS_00441603"; transcript_id "TCONS_00441603"; exon_number "1"; oId "CUFF.14213.1"; class_code "r"; tss_id "TSS304922";
chr4	Cufflinks	exon	135561288	135561499	.	-	.	gene_id "TCONS_00441603"; transcript_id "TCONS_00441603"; exon_number "1"; oId "CUFF.14213.1"; class_code "r"; tss_id "TSS304922";
chr3	Cufflinks	exon	152871365	152873086	.	+	.	gene_id "TCONS_00423231"; transcript_id "TCONS_00423231"; exon_number "1"; oId "CUFF.25283.1"; class_code "r"; tss_id "TSS273624";
chr3	Cufflinks	exon	152871365	152873085	.	+	.	gene_id "TCONS_00423231"; transcript_id "TCONS_00423231"; exon_number "1"; oId "CUFF.25283.1"; class_code "r"; tss_id "TSS273624";
chr7	Cufflinks	exon	72800273	72800557	.	+	.	gene_id "TCONS_00548365"; transcript_id "TCONS_00548365"; exon_number "2"; oId "CUFF.30150.4"; class_code "r"; tss_id "TSS354461";
chr7	Cufflinks	exon	72800275	72800557	.	+	.	gene_id "TCONS_00548365"; transcript_id "TCONS_00548365"; exon_number "2"; oId "CUFF.30150.4"; class_code "r"; tss_id "TSS354461";
chr8	Cufflinks	exon	9690625	9691004	.	+	.	gene_id "TCONS_00571757"; transcript_id "TCONS_00571757"; exon_number "2"; oId "CUFF.46425.1"; class_code "r"; tss_id "TSS373518";
chr8	Cufflinks	exon	9690625	9691001	.	+	.	gene_id "TCONS_00571757"; transcript_id "TCONS_00571757"; exon_number "2"; oId "CUFF.46425.1"; class_code "r"; tss_id "TSS373518";
chr2	Cufflinks	exon	134662655	134662810	.	-	.	gene_id "TCONS_00324378"; transcript_id "TCONS_00324378"; exon_number "2"; oId "CUFF.33819.1"; class_code "r"; tss_id "TSS232163";
chr2	Cufflinks	exon	134662655	134662808	.	-	.	gene_id "TCONS_00324378"; transcript_id "TCONS_00324378"; exon_number "2"; oId "CUFF.33819.1"; class_code "r"; tss_id "TSS232163";
chr2	Cufflinks	exon	134678520	134678540	.	-	.	gene_id "TCONS_00324378"; transcript_id "TCONS_00324378"; exon_number "3"; oId "CUFF.33819.1"; class_code "r"; tss_id "TSS232163";
chr18	Cufflinks	exon	47974999	47977033	.	-	.	gene_id "TCONS_00265933"; transcript_id "TCONS_00265933"; exon_number "1"; oId "CUFF.231841.2"; class_code "r"; tss_id "TSS183359";
chr18	Cufflinks	exon	47982713	47982814	.	-	.	gene_id "TCONS_00265933"; transcript_id "TCONS_00265933"; exon_number "2"; oId "CUFF.231841.2"; class_code "r"; tss_id "TSS183359";
chr8	Cufflinks	exon	24997914	24998026	.	-	.	gene_id "TCONS_00563453"; transcript_id "TCONS_00563453"; exon_number "1"; oId "CUFF.40318.1"; class_code "r"; tss_id "TSS382593";
chr8	Cufflinks	exon	24997914	24998030	.	-	.	gene_id "TCONS_00563453"; transcript_id "TCONS_00563453"; exon_number "1"; oId "CUFF.40318.1"; class_code "r"; tss_id "TSS382593";
chr13	Cufflinks	exon	69467192	69467831	.	-	.	gene_id "TCONS_00151599"; transcript_id "TCONS_00151599"; exon_number "1"; oId "CUFF.176518.1"; class_code "r"; tss_id "TSS105816";
chr13	Cufflinks	exon	69467192	69467830	.	-	.	gene_id "TCONS_00151599"; transcript_id "TCONS_00151599"; exon_number "1"; oId "CUFF.176518.1"; class_code "r"; tss_id "TSS105816";
chr17	Cufflinks	exon	17535342	17536074	.	+	.	gene_id "TCONS_00252801"; transcript_id "TCONS_00252801"; exon_number "2"; oId "CUFF.98608.3"; class_code "r"; tss_id "TSS157071";
chr17	Cufflinks	exon	17535343	17536074	.	+	.	gene_id "TCONS_00252801"; transcript_id "TCONS_00252801"; exon_number "2"; oId "CUFF.98608.3"; class_code "r"; tss_id "TSS157071";
chr11	Cufflinks	exon	60970497	60970684	.	+	.	gene_id "TCONS_00090985"; transcript_id "TCONS_00090985"; exon_number "2"; gene_name "PGA3"; oId "CUFF.153396.1"; nearest_ref "NM_001079807"; class_code "o"; tss_id "TSS59659";
chr11	Cufflinks	exon	60970496	60970684	.	+	.	gene_id "TCONS_00090985"; transcript_id "TCONS_00090985"; exon_number "2"; gene_name "PGA3"; oId "CUFF.153396.1"; nearest_ref "NM_001079807"; class_code "o"; tss_id "TSS59659";
chr11	Cufflinks	exon	60989512	60989537	.	+	.	gene_id "TCONS_00090985"; transcript_id "TCONS_00090985"; exon_number "3"; gene_name "PGA3"; oId "CUFF.153396.1"; nearest_ref "NM_001079807"; class_code "o"; tss_id "TSS59659";
chr7	Cufflinks	exon	148141013	148141632	.	-	.	gene_id "TCONS_00543445"; transcript_id "TCONS_00543445"; exon_number "1"; oId "CUFF.52587.1"; class_code "r"; tss_id "TSS371624";
chr7	Cufflinks	exon	148157003	148157029	.	-	.	gene_id "TCONS_00543445"; transcript_id "TCONS_00543445"; exon_number "2"; oId "CUFF.52587.1"; class_code "r"; tss_id "TSS371624";
chr14	Cufflinks	exon	54910782	54911906	.	-	.	gene_id "TCONS_00167012"; transcript_id "TCONS_00167012"; exon_number "1"; oId "CUFF.44524.1"; class_code "u"; tss_id "TSS117003";
chr14	Cufflinks	exon	54910782	54911879	.	-	.	gene_id "TCONS_00167012"; transcript_id "TCONS_00167012"; exon_number "1"; oId "CUFF.44524.1"; class_code "u"; tss_id "TSS117003";
chr13	Cufflinks	exon	56620398	56621230	.	+	.	gene_id "TCONS_00148531"; transcript_id "TCONS_00148531"; exon_number "2"; oId "CUFF.143211.1"; class_code "r"; tss_id "TSS100868";
chr13	Cufflinks	exon	56620398	56621209	.	+	.	gene_id "TCONS_00148531"; transcript_id "TCONS_00148531"; exon_number "2"; oId "CUFF.143211.1"; class_code "r"; tss_id "TSS100868";
chr13	Cufflinks	exon	56620398	56621200	.	+	.	gene_id "TCONS_00148531"; transcript_id "TCONS_00148531"; exon_number "2"; oId "CUFF.143211.1"; class_code "r"; tss_id "TSS100868";
chr5	Cufflinks	exon	62368323	62368420	.	+	.	gene_id "TCONS_00467628"; transcript_id "TCONS_00467628"; exon_number "1"; oId "CUFF.72727.1"; class_code "."; tss_id "TSS310317";
chr5	Cufflinks	exon	62368320	62368420	.	+	.	gene_id "TCONS_00467628"; transcript_id "TCONS_00467628"; exon_number "1"; oId "CUFF.72727.1"; class_code "."; tss_id "TSS310317";
chr5	Cufflinks	exon	62398438	62398501	.	+	.	gene_id "TCONS_00467628"; transcript_id "TCONS_00467628"; exon_number "2"; oId "CUFF.72727.1"; class_code "."; tss_id "TSS310317";
chr4	Cufflinks	exon	186401743	186402200	.	+	.	gene_id "TCONS_00434364"; transcript_id "TCONS_00434364"; exon_number "1"; oId "CUFF.71532.1"; class_code "r"; tss_id "TSS298100";
chr4	Cufflinks	exon	186404519	186404621	.	+	.	gene_id "TCONS_00434364"; transcript_id "TCONS_00434364"; exon_number "2"; oId "CUFF.71532.1"; class_code "r"; tss_id "TSS298100";
chr4	Cufflinks	exon	186406016	186406161	.	+	.	gene_id "TCONS_00434364"; transcript_id "TCONS_00434364"; exon_number "3"; oId "CUFF.71532.1"; class_code "r"; tss_id "TSS298100";
chr4	Cufflinks	exon	186406016	186406162	.	+	.	gene_id "TCONS_00434364"; transcript_id "TCONS_00434364"; exon_number "3"; oId "CUFF.71532.1"; class_code "r"; tss_id "TSS298100";
chr12	Cufflinks	exon	119384024	119385940	.	-	.	gene_id "TCONS_00128704"; transcript_id "TCONS_00128704"; exon_number "1"; oId "CUFF.67252.1"; class_code "u"; tss_id "TSS96651";
chr12	Cufflinks	exon	119384098	119385940	.	-	.	gene_id "TCONS_00128704"; transcript_id "TCONS_00128704"; exon_number "1"; oId "CUFF.67252.1"; class_code "u"; tss_id "TSS96651";
chr1	Cufflinks	exon	192827437	192828211	.	-	.	gene_id "TCONS_00038230"; transcript_id "TCONS_00038230"; exon_number "1"; oId "CUFF.5755.1"; class_code "."; tss_id "TSS33307";
chr1	Cufflinks	exon	192827437	192828198	.	-	.	gene_id "TCONS_00038230"; transcript_id "TCONS_00038230"; exon_number "1"; oId "CUFF.5755.1"; class_code "."; tss_id "TSS33307";
chr21	Cufflinks	exon	29743915	29744187	.	+	.	gene_id "TCONS_00379901"; transcript_id "TCONS_00379901"; exon_number "1"; oId "CUFF.96831.2"; class_code "r"; tss_id "TSS250194";
chr21	Cufflinks	exon	29749123	29749598	.	+	.	gene_id "TCONS_00379901"; transcript_id "TCONS_00379901"; exon_number "2"; oId "CUFF.96831.2"; class_code "r"; tss_id "TSS250194";
chrX	Cufflinks	exon	12763614	12763755	.	-	.	gene_id "TCONS_00610166"; transcript_id "TCONS_00610166"; exon_number "2"; oId "CUFF.116967.3"; class_code "r"; tss_id "TSS414872";
chrX	Cufflinks	exon	12772305	12772377	.	-	.	gene_id "TCONS_00610166"; transcript_id "TCONS_00610166"; exon_number "3"; oId "CUFF.116967.3"; class_code "r"; tss_id "TSS414872";
chrX	Cufflinks	exon	12773077	12773139	.	-	.	gene_id "TCONS_00610166"; transcript_id "TCONS_00610166"; exon_number "4"; oId "CUFF.116967.3"; class_code "r"; tss_id "TSS414872";
chrX	Cufflinks	exon	12773077	12773137	.	-	.	gene_id "TCONS_00610166"; transcript_id "TCONS_00610166"; exon_number "4"; oId "CUFF.116967.3"; class_code "r"; tss_id "TSS414872";
chrX	Cufflinks	exon	12773077	12773136	.	-	.	gene_id "TCONS_00610166"; transcript_id "TCONS_00610166"; exon_number "4"; oId "CUFF.116967.3"; class_code "r"; tss_id "TSS414872";
chr15	Cufflinks	exon	68223646	68224029	.	-	.	gene_id "TCONS_00188585"; transcript_id "TCONS_00188585"; exon_number "2"; oId "CUFF.62836.1"; class_code "r"; tss_id "TSS133079";
chr15	Cufflinks	exon	68227525	68227547	.	-	.	gene_id "TCONS_00188585"; transcript_id "TCONS_00188585"; exon_number "3"; oId "CUFF.62836.1"; class_code "r"; tss_id "TSS133079";
chr15	Cufflinks	exon	68227525	68227548	.	-	.	gene_id "TCONS_00188585"; transcript_id "TCONS_00188585"; exon_number "3"; oId "CUFF.62836.1"; class_code "r"; tss_id "TSS133079";
chr13	Cufflinks	exon	73086804	73086894	.	-	.	gene_id "TCONS_00150328"; transcript_id "TCONS_00150328"; exon_number "2"; oId "CUFF.170101.1"; class_code "u"; tss_id "TSS105910";
chr13	Cufflinks	exon	73102027	73102091	.	-	.	gene_id "TCONS_00150328"; transcript_id "TCONS_00150328"; exon_number "3"; oId "CUFF.170101.1"; class_code "u"; tss_id "TSS105910";
chr13	Cufflinks	exon	73102027	73102092	.	-	.	gene_id "TCONS_00150328"; transcript_id "TCONS_00150328"; exon_number "3"; oId "CUFF.170101.1"; class_code "u"; tss_id "TSS105910";
chr13	Cufflinks	exon	73118275	73118301	.	-	.	gene_id "TCONS_00150328"; transcript_id "TCONS_00150328"; exon_number "4"; oId "CUFF.170101.1"; class_code "u"; tss_id "TSS105910";
chr4	Cufflinks	exon	82319481	82320462	.	-	.	gene_id "TCONS_00433900"; transcript_id "TCONS_00433900"; exon_number "1"; oId "CUFF.51270.1"; class_code "u"; tss_id "TSS302458";
chr4	Cufflinks	exon	82324672	82324756	.	-	.	gene_id "TCONS_00433900"; transcript_id "TCONS_00433900"; exon_number "2"; oId "CUFF.51270.1"; class_code "u"; tss_id "TSS302458";
chr4	Cufflinks	exon	82340888	82341093	.	-	.	gene_id "TCONS_00433900"; transcript_id "TCONS_00433900"; exon_number "3"; oId "CUFF.51270.1"; class_code "u"; tss_id "TSS302458";
chr2	Cufflinks	exon	23502473	23504946	.	-	.	gene_id "TCONS_00325195"; transcript_id "TCONS_00325195"; exon_number "1"; oId "CUFF.21784.1"; class_code "u"; tss_id "TSS224367";
chr2	Cufflinks	exon	23519338	23519557	.	-	.	gene_id "TCONS_00325195"; transcript_id "TCONS_00325195"; exon_number "2"; oId "CUFF.21784.1"; class_code "u"; tss_id "TSS224367";
chr2	Cufflinks	exon	23519338	23519556	.	-	.	gene_id "TCONS_00325195"; transcript_id "TCONS_00325195"; exon_number "2"; oId "CUFF.21784.1"; class_code "u"; tss_id "TSS224367";
chr5	Cufflinks	exon	15425684	15425752	.	-	.	gene_id "TCONS_00467248"; transcript_id "TCONS_00467248"; exon_number "2"; oId "CUFF.22515.3"; class_code "."; tss_id "TSS319101";
chr5	Cufflinks	exon	15426605	15426697	.	-	.	gene_id "TCONS_00467248"; transcript_id "TCONS_00467248"; exon_number "3"; oId "CUFF.22515.3"; class_code "."; tss_id "TSS319101";
chr5	Cufflinks	exon	15426605	15426696	.	-	.	gene_id "TCONS_00467248"; transcript_id "TCONS_00467248"; exon_number "3"; oId "CUFF.22515.3"; class_code "."; tss_id "TSS319101";
chr5	Cufflinks	exon	15426891	15427059	.	-	.	gene_id "TCONS_00467248"; transcript_id "TCONS_00467248"; exon_number "4"; oId "CUFF.22515.3"; class_code "."; tss_id "TSS319101";
chr3	Cufflinks	exon	162449711	162450127	.	-	.	gene_id "TCONS_00418587"; transcript_id "TCONS_00418587"; exon_number "1"; oId "CUFF.19760.1"; class_code "r"; tss_id "TSS286497";
chr3	Cufflinks	exon	162449711	162450125	.	-	.	gene_id "TCONS_00418587"; transcript_id "TCONS_00418587"; exon_number "1"; oId "CUFF.19760.1"; class_code "r"; tss_id "TSS286497";
chr12	Cufflinks	exon	119384023	119385925	.	-	.	gene_id "TCONS_00127526"; transcript_id "TCONS_00127526"; exon_number "1"; oId "CUFF.60151.2"; class_code "u"; tss_id "TSS96651";
chr12	Cufflinks	exon	119384098	119385925	.	-	.	gene_id "TCONS_00127526"; transcript_id "TCONS_00127526"; exon_number "1"; oId "CUFF.60151.2"; class_code "u"; tss_id "TSS96651";
chr1	Cufflinks	exon	150163930	150164301	.	+	.	gene_id "TCONS_00039545"; transcript_id "TCONS_00039545"; exon_number "2"; oId "CUFF.6450.2"; class_code "r"; tss_id "TSS11249";
chr1	Cufflinks	exon	150163930	150164306	.	+	.	gene_id "TCONS_00039545"; transcript_id "TCONS_00039545"; exon_number "2"; oId "CUFF.6450.2"; class_code "r"; tss_id "TSS11249";
chr1	Cufflinks	exon	150163930	150164305	.	+	.	gene_id "TCONS_00039545"; transcript_id "TCONS_00039545"; exon_number "2"; oId "CUFF.6450.2"; class_code "r"; tss_id "TSS11249";
chrX	Cufflinks	exon	12763614	12763755	.	-	.	gene_id "TCONS_00609320"; transcript_id "TCONS_00609320"; exon_number "2"; oId "CUFF.61920.3"; class_code "r"; tss_id "TSS414870";
chrX	Cufflinks	exon	12772305	12772377	.	-	.	gene_id "TCONS_00609320"; transcript_id "TCONS_00609320"; exon_number "3"; oId "CUFF.61920.3"; class_code "r"; tss_id "TSS414870";
chrX	Cufflinks	exon	12773077	12773151	.	-	.	gene_id "TCONS_00609320"; transcript_id "TCONS_00609320"; exon_number "4"; oId "CUFF.61920.3"; class_code "r"; tss_id "TSS414870";
chrX	Cufflinks	exon	12773077	12773153	.	-	.	gene_id "TCONS_00609320"; transcript_id "TCONS_00609320"; exon_number "4"; oId "CUFF.61920.3"; class_code "r"; tss_id "TSS414870";
chrX	Cufflinks	exon	12773077	12773154	.	-	.	gene_id "TCONS_00609320"; transcript_id "TCONS_00609320"; exon_number "4"; oId "CUFF.61920.3"; class_code "r"; tss_id "TSS414870";
chr5	Cufflinks	exon	73438689	73439519	.	-	.	gene_id "TCONS_00478773"; transcript_id "TCONS_00478773"; exon_number "2"; oId "CUFF.20572.1"; class_code "u"; tss_id "TSS321639";
chr5	Cufflinks	exon	73438694	73439536	.	-	.	gene_id "TCONS_00478773"; transcript_id "TCONS_00478773"; exon_number "2"; oId "CUFF.20572.1"; class_code "u"; tss_id "TSS321639";
chr1	Cufflinks	exon	192827013	192827340	.	-	.	gene_id "TCONS_00050085"; transcript_id "TCONS_00050085"; exon_number "2"; oId "CUFF.5921.1"; class_code "r"; tss_id "TSS33311";
chr1	Cufflinks	exon	192827010	192827340	.	-	.	gene_id "TCONS_00050085"; transcript_id "TCONS_00050085"; exon_number "2"; oId "CUFF.5921.1"; class_code "r"; tss_id "TSS33311";
chr3	Cufflinks	exon	154605118	154605192	.	-	.	gene_id "TCONS_00399310"; transcript_id "TCONS_00399310"; exon_number "2"; oId "CUFF.46772.1"; class_code "r"; tss_id "TSS286137";
chr3	Cufflinks	exon	154606146	154606504	.	-	.	gene_id "TCONS_00399310"; transcript_id "TCONS_00399310"; exon_number "3"; oId "CUFF.46772.1"; class_code "r"; tss_id "TSS286137";
chr3	Cufflinks	exon	154606146	154606503	.	-	.	gene_id "TCONS_00399310"; transcript_id "TCONS_00399310"; exon_number "3"; oId "CUFF.46772.1"; class_code "r"; tss_id "TSS286137";
chr4	Cufflinks	exon	165917657	165917909	.	+	.	gene_id "TCONS_00458048"; transcript_id "TCONS_00458048"; exon_number "1"; oId "CUFF.14095.1"; class_code "r"; tss_id "TSS297114";
chr4	Cufflinks	exon	165923011	165924038	.	+	.	gene_id "TCONS_00458048"; transcript_id "TCONS_00458048"; exon_number "2"; oId "CUFF.14095.1"; class_code "r"; tss_id "TSS297114";
chr16	Cufflinks	exon	59307749	59308647	.	-	.	gene_id "TCONS_00208099"; transcript_id "TCONS_00208099"; exon_number "1"; oId "CUFF.213379.1"; class_code "u"; tss_id "TSS150893";
chr16	Cufflinks	exon	59307749	59308636	.	-	.	gene_id "TCONS_00208099"; transcript_id "TCONS_00208099"; exon_number "1"; oId "CUFF.213379.1"; class_code "u"; tss_id "TSS150893";
chr9	Cufflinks	exon	81035196	81035310	.	+	.	gene_id "TCONS_00603417"; transcript_id "TCONS_00603417"; exon_number "1"; oId "CUFF.30356.1"; class_code "u"; tss_id "TSS392424";
chr9	Cufflinks	exon	81035196	81035311	.	+	.	gene_id "TCONS_00603417"; transcript_id "TCONS_00603417"; exon_number "1"; oId "CUFF.30356.1"; class_code "u"; tss_id "TSS392424";
chr9	Cufflinks	exon	81037010	81037107	.	+	.	gene_id "TCONS_00603417"; transcript_id "TCONS_00603417"; exon_number "2"; oId "CUFF.30356.1"; class_code "u"; tss_id "TSS392424";
chr1	Cufflinks	exon	26923468	26923663	.	+	.	gene_id "TCONS_00037900"; transcript_id "TCONS_00037900"; exon_number "2"; oId "CUFF.1173.1"; class_code "r"; tss_id "TSS3412";
chr1	Cufflinks	exon	26923470	26923663	.	+	.	gene_id "TCONS_00037900"; transcript_id "TCONS_00037900"; exon_number "2"; oId "CUFF.1173.1"; class_code "r"; tss_id "TSS3412";
chr6	Cufflinks	exon	6028086	6028183	.	+	.	gene_id "TCONS_00520168"; transcript_id "TCONS_00520168"; exon_number "2"; oId "CUFF.13950.2"; class_code "r"; tss_id "TSS328810";
chr6	Cufflinks	exon	6028083	6028183	.	+	.	gene_id "TCONS_00520168"; transcript_id "TCONS_00520168"; exon_number "2"; oId "CUFF.13950.2"; class_code "r"; tss_id "TSS328810";
chr6	Cufflinks	exon	6028084	6028183	.	+	.	gene_id "TCONS_00520168"; transcript_id "TCONS_00520168"; exon_number "2"; oId "CUFF.13950.2"; class_code "r"; tss_id "TSS328810";
chr12	Cufflinks	exon	53394129	53394423	.	+	.	gene_id "TCONS_00142114"; transcript_id "TCONS_00142114"; exon_number "2"; oId "CUFF.45540.1"; class_code "r"; tss_id "TSS80993";
chr12	Cufflinks	exon	53394129	53394418	.	+	.	gene_id "TCONS_00142114"; transcript_id "TCONS_00142114"; exon_number "2"; oId "CUFF.45540.1"; class_code "r"; tss_id "TSS80993";
chr1	Cufflinks	exon	18720173	18720628	.	-	.	gene_id "TCONS_00004463"; transcript_id "TCONS_00004463"; exon_number "1"; oId "CUFF.2326.2"; class_code "r"; tss_id "TSS21229";
chr1	Cufflinks	exon	18720173	18720612	.	-	.	gene_id "TCONS_00004463"; transcript_id "TCONS_00004463"; exon_number "1"; oId "CUFF.2326.2"; class_code "r"; tss_id "TSS21229";
chr7	Cufflinks	exon	51785251	51785404	.	+	.	gene_id "TCONS_00535440"; transcript_id "TCONS_00535440"; exon_number "1"; oId "CUFF.55072.1"; class_code "r"; tss_id "TSS353052";
chr7	Cufflinks	exon	51786788	51787513	.	+	.	gene_id "TCONS_00535440"; transcript_id "TCONS_00535440"; exon_number "2"; oId "CUFF.55072.1"; class_code "r"; tss_id "TSS353052";
chr14	Cufflinks	exon	60058691	60059151	.	-	.	gene_id "TCONS_00172919"; transcript_id "TCONS_00172919"; exon_number "1"; oId "CUFF.65576.3"; class_code "u"; tss_id "TSS117399";
chr14	Cufflinks	exon	60058691	60059150	.	-	.	gene_id "TCONS_00172919"; transcript_id "TCONS_00172919"; exon_number "1"; oId "CUFF.65576.3"; class_code "u"; tss_id "TSS117399";
chr1	Cufflinks	exon	50845471	50845490	.	+	.	gene_id "TCONS_00038798"; transcript_id "TCONS_00038798"; exon_number "1"; oId "CUFF.4580.2"; class_code "r"; tss_id "TSS6496";
chr1	Cufflinks	exon	50847813	50847993	.	+	.	gene_id "TCONS_00038798"; transcript_id "TCONS_00038798"; exon_number "2"; oId "CUFF.4580.2"; class_code "r"; tss_id "TSS6496";
chr4	Cufflinks	exon	165983882	165984285	.	+	.	gene_id "TCONS_00448392"; transcript_id "TCONS_00448392"; exon_number "2"; oId "CUFF.19976.1"; class_code "r"; tss_id "TSS297104";
chr4	Cufflinks	exon	165983862	165984285	.	+	.	gene_id "TCONS_00448392"; transcript_id "TCONS_00448392"; exon_number "2"; oId "CUFF.19976.1"; class_code "r"; tss_id "TSS297104";
chr11	Cufflinks	exon	109611778	109612837	.	+	.	gene_id "TCONS_00083740"; transcript_id "TCONS_00083740"; exon_number "2"; oId "CUFF.135798.1"; class_code "u"; tss_id "TSS64314";
chr11	Cufflinks	exon	109611776	109612837	.	+	.	gene_id "TCONS_00083740"; transcript_id "TCONS_00083740"; exon_number "2"; oId "CUFF.135798.1"; class_code "u"; tss_id "TSS64314";
chr2	Cufflinks	exon	206487794	206487878	.	-	.	gene_id "TCONS_00325643"; transcript_id "TCONS_00325643"; exon_number "2"; oId "CUFF.37483.2"; class_code "r"; tss_id "TSS236340";
chr2	Cufflinks	exon	206489314	206489387	.	-	.	gene_id "TCONS_00325643"; transcript_id "TCONS_00325643"; exon_number "3"; oId "CUFF.37483.2"; class_code "r"; tss_id "TSS236340";
chr2	Cufflinks	exon	206489314	206489390	.	-	.	gene_id "TCONS_00325643"; transcript_id "TCONS_00325643"; exon_number "3"; oId "CUFF.37483.2"; class_code "r"; tss_id "TSS236340";
chr2	Cufflinks	exon	206489314	206489389	.	-	.	gene_id "TCONS_00325643"; transcript_id "TCONS_00325643"; exon_number "3"; oId "CUFF.37483.2"; class_code "r"; tss_id "TSS236340";
chr12	Cufflinks	exon	14436772	14437669	.	+	.	gene_id "TCONS_00128751"; transcript_id "TCONS_00128751"; exon_number "2"; oId "CUFF.66665.1"; class_code "u"; tss_id "TSS78697";
chr12	Cufflinks	exon	14436776	14437669	.	+	.	gene_id "TCONS_00128751"; transcript_id "TCONS_00128751"; exon_number "2"; oId "CUFF.66665.1"; class_code "u"; tss_id "TSS78697";
chr16	Cufflinks	exon	79603899	79604780	.	+	.	gene_id "TCONS_00210804"; transcript_id "TCONS_00210804"; exon_number "1"; oId "CUFF.50386.3"; class_code "u"; tss_id "TSS144073";
chr16	Cufflinks	exon	79603899	79604779	.	+	.	gene_id "TCONS_00210804"; transcript_id "TCONS_00210804"; exon_number "1"; oId "CUFF.50386.3"; class_code "u"; tss_id "TSS144073";
chr17	Cufflinks	exon	17535342	17536074	.	+	.	gene_id "TCONS_00252800"; transcript_id "TCONS_00252800"; exon_number "2"; oId "CUFF.98608.2"; class_code "r"; tss_id "TSS157071";
chr17	Cufflinks	exon	17535343	17536074	.	+	.	gene_id "TCONS_00252800"; transcript_id "TCONS_00252800"; exon_number "2"; oId "CUFF.98608.2"; class_code "r"; tss_id "TSS157071";
chr8	Cufflinks	exon	136931950	136932278	.	+	.	gene_id "TCONS_00566294"; transcript_id "TCONS_00566294"; exon_number "2"; oId "CUFF.64939.3"; class_code "u"; tss_id "TSS380040";
chr8	Cufflinks	exon	136931950	136932279	.	+	.	gene_id "TCONS_00566294"; transcript_id "TCONS_00566294"; exon_number "2"; oId "CUFF.64939.3"; class_code "u"; tss_id "TSS380040";
chrX	Cufflinks	exon	12763614	12763755	.	-	.	gene_id "TCONS_00605342"; transcript_id "TCONS_00605342"; exon_number "2"; oId "CUFF.275750.2"; class_code "r"; tss_id "TSS414872";
chrX	Cufflinks	exon	12772305	12772377	.	-	.	gene_id "TCONS_00605342"; transcript_id "TCONS_00605342"; exon_number "3"; oId "CUFF.275750.2"; class_code "r"; tss_id "TSS414872";
chrX	Cufflinks	exon	12773077	12773149	.	-	.	gene_id "TCONS_00605342"; transcript_id "TCONS_00605342"; exon_number "4"; oId "CUFF.275750.2"; class_code "r"; tss_id "TSS414872";
chrX	Cufflinks	exon	12773077	12773146	.	-	.	gene_id "TCONS_00605342"; transcript_id "TCONS_00605342"; exon_number "4"; oId "CUFF.275750.2"; class_code "r"; tss_id "TSS414872";
chrX	Cufflinks	exon	12773077	12773147	.	-	.	gene_id "TCONS_00605342"; transcript_id "TCONS_00605342"; exon_number "4"; oId "CUFF.275750.2"; class_code "r"; tss_id "TSS414872";
chr17	Cufflinks	exon	40601511	40601920	.	+	.	gene_id "TCONS_00244501"; transcript_id "TCONS_00244501"; exon_number "2"; oId "CUFF.89206.1"; class_code "r"; tss_id "TSS159575";
chr17	Cufflinks	exon	40601513	40601920	.	+	.	gene_id "TCONS_00244501"; transcript_id "TCONS_00244501"; exon_number "2"; oId "CUFF.89206.1"; class_code "r"; tss_id "TSS159575";
chr1	Cufflinks	exon	192827439	192828211	.	-	.	gene_id "TCONS_00040605"; transcript_id "TCONS_00040605"; exon_number "1"; oId "CUFF.9647.1"; class_code "."; tss_id "TSS33307";
chr1	Cufflinks	exon	192827439	192828198	.	-	.	gene_id "TCONS_00040605"; transcript_id "TCONS_00040605"; exon_number "1"; oId "CUFF.9647.1"; class_code "."; tss_id "TSS33307";
chr15	Cufflinks	exon	54209490	54209651	.	+	.	gene_id "TCONS_00181665"; transcript_id "TCONS_00181665"; exon_number "1"; oId "CUFF.210961.2"; class_code "."; tss_id "TSS124184";
chr15	Cufflinks	exon	54210390	54210490	.	+	.	gene_id "TCONS_00181665"; transcript_id "TCONS_00181665"; exon_number "2"; oId "CUFF.210961.2"; class_code "."; tss_id "TSS124184";
chr15	Cufflinks	exon	54210390	54210491	.	+	.	gene_id "TCONS_00181665"; transcript_id "TCONS_00181665"; exon_number "2"; oId "CUFF.210961.2"; class_code "."; tss_id "TSS124184";
chr12	Cufflinks	exon	92025381	92025408	.	+	.	gene_id "TCONS_00116720"; transcript_id "TCONS_00116720"; exon_number "1"; oId "CUFF.144624.1"; class_code "r"; tss_id "TSS83467";
chr12	Cufflinks	exon	92028704	92029377	.	+	.	gene_id "TCONS_00116720"; transcript_id "TCONS_00116720"; exon_number "2"; oId "CUFF.144624.1"; class_code "r"; tss_id "TSS83467";
chr12	Cufflinks	exon	92028701	92029377	.	+	.	gene_id "TCONS_00116720"; transcript_id "TCONS_00116720"; exon_number "2"; oId "CUFF.144624.1"; class_code "r"; tss_id "TSS83467";
chr19	Cufflinks	exon	54340337	54340555	.	-	.	gene_id "TCONS_00307355"; transcript_id "TCONS_00307355"; exon_number "2"; oId "CUFF.45497.1"; class_code "r"; tss_id "TSS206254";
chr19	Cufflinks	exon	54354089	54354117	.	-	.	gene_id "TCONS_00307355"; transcript_id "TCONS_00307355"; exon_number "3"; oId "CUFF.45497.1"; class_code "r"; tss_id "TSS206254";
chr19	Cufflinks	exon	54354089	54354116	.	-	.	gene_id "TCONS_00307355"; transcript_id "TCONS_00307355"; exon_number "3"; oId "CUFF.45497.1"; class_code "r"; tss_id "TSS206254";
chr11	Cufflinks	exon	109611778	109612836	.	+	.	gene_id "TCONS_00082903"; transcript_id "TCONS_00082903"; exon_number "2"; oId "CUFF.128191.1"; class_code "u"; tss_id "TSS64314";
chr11	Cufflinks	exon	109611776	109612836	.	+	.	gene_id "TCONS_00082903"; transcript_id "TCONS_00082903"; exon_number "2"; oId "CUFF.128191.1"; class_code "u"; tss_id "TSS64314";
chrX	Cufflinks	exon	92820724	92820831	.	-	.	gene_id "TCONS_00609380"; transcript_id "TCONS_00609380"; exon_number "3"; oId "CUFF.62836.2"; class_code "r"; tss_id "TSS418782";
chrX	Cufflinks	exon	92820724	92820832	.	-	.	gene_id "TCONS_00609380"; transcript_id "TCONS_00609380"; exon_number "3"; oId "CUFF.62836.2"; class_code "r"; tss_id "TSS418782";
chrX	Cufflinks	exon	92823525	92823544	.	-	.	gene_id "TCONS_00609380"; transcript_id "TCONS_00609380"; exon_number "4"; oId "CUFF.62836.2"; class_code "r"; tss_id "TSS418782";
chrX	Cufflinks	exon	92823525	92823545	.	-	.	gene_id "TCONS_00609380"; transcript_id "TCONS_00609380"; exon_number "4"; oId "CUFF.62836.2"; class_code "r"; tss_id "TSS418782";
chr3	Cufflinks	exon	140474650	140474793	.	-	.	gene_id "TCONS_00421786"; transcript_id "TCONS_00421786"; exon_number "1"; oId "CUFF.31476.1"; class_code "r"; tss_id "TSS285289";
chr3	Cufflinks	exon	140476420	140476573	.	-	.	gene_id "TCONS_00421786"; transcript_id "TCONS_00421786"; exon_number "2"; oId "CUFF.31476.1"; class_code "r"; tss_id "TSS285289";
chr3	Cufflinks	exon	140476420	140476572	.	-	.	gene_id "TCONS_00421786"; transcript_id "TCONS_00421786"; exon_number "2"; oId "CUFF.31476.1"; class_code "r"; tss_id "TSS285289";
chr2	Cufflinks	exon	163932485	163932575	.	-	.	gene_id "TCONS_00329388"; transcript_id "TCONS_00329388"; exon_number "2"; oId "CUFF.11692.3"; class_code "u"; tss_id "TSS233534";
chr2	Cufflinks	exon	163942068	163942181	.	-	.	gene_id "TCONS_00329388"; transcript_id "TCONS_00329388"; exon_number "4"; oId "CUFF.11692.3"; class_code "u"; tss_id "TSS233534";
chr2	Cufflinks	exon	163942068	163942178	.	-	.	gene_id "TCONS_00329388"; transcript_id "TCONS_00329388"; exon_number "4"; oId "CUFF.11692.3"; class_code "u"; tss_id "TSS233534";
chr2	Cufflinks	exon	163942068	163942179	.	-	.	gene_id "TCONS_00329388"; transcript_id "TCONS_00329388"; exon_number "4"; oId "CUFF.11692.3"; class_code "u"; tss_id "TSS233534";
chr3	Cufflinks	exon	72696110	72696204	.	-	.	gene_id "TCONS_00409990"; transcript_id "TCONS_00409990"; exon_number "2"; oId "CUFF.16494.1"; class_code "r"; tss_id "TSS282095";
chr3	Cufflinks	exon	72696902	72696996	.	-	.	gene_id "TCONS_00409990"; transcript_id "TCONS_00409990"; exon_number "3"; oId "CUFF.16494.1"; class_code "r"; tss_id "TSS282095";
chr3	Cufflinks	exon	72697531	72697607	.	-	.	gene_id "TCONS_00409990"; transcript_id "TCONS_00409990"; exon_number "4"; oId "CUFF.16494.1"; class_code "r"; tss_id "TSS282095";
chr3	Cufflinks	exon	72697531	72697608	.	-	.	gene_id "TCONS_00409990"; transcript_id "TCONS_00409990"; exon_number "4"; oId "CUFF.16494.1"; class_code "r"; tss_id "TSS282095";
chr4	Cufflinks	exon	135929582	135929641	.	+	.	gene_id "TCONS_00453289"; transcript_id "TCONS_00453289"; exon_number "2"; oId "CUFF.21250.1"; class_code "u"; tss_id "TSS295707";
chr4	Cufflinks	exon	135929581	135929641	.	+	.	gene_id "TCONS_00453289"; transcript_id "TCONS_00453289"; exon_number "2"; oId "CUFF.21250.1"; class_code "u"; tss_id "TSS295707";
chr4	Cufflinks	exon	135930334	135932146	.	+	.	gene_id "TCONS_00453289"; transcript_id "TCONS_00453289"; exon_number "3"; oId "CUFF.21250.1"; class_code "u"; tss_id "TSS295707";
chr11	Cufflinks	exon	71997283	71998023	.	-	.	gene_id "TCONS_00113294"; transcript_id "TCONS_00113294"; exon_number "1"; oId "CUFF.34681.2"; class_code "r"; tss_id "TSS72700";
chr11	Cufflinks	exon	71997283	71998022	.	-	.	gene_id "TCONS_00113294"; transcript_id "TCONS_00113294"; exon_number "1"; oId "CUFF.34681.2"; class_code "r"; tss_id "TSS72700";
chrX	Cufflinks	exon	71951376	71951530	.	+	.	gene_id "TCONS_00623318"; transcript_id "TCONS_00623318"; exon_number "2"; oId "CUFF.50505.1"; class_code "r"; tss_id "TSS411091";
chrX	Cufflinks	exon	71951376	71951526	.	+	.	gene_id "TCONS_00623318"; transcript_id "TCONS_00623318"; exon_number "2"; oId "CUFF.50505.1"; class_code "r"; tss_id "TSS411091";
chr12	Cufflinks	exon	93908778	93908815	.	-	.	gene_id "TCONS_00128671"; transcript_id "TCONS_00128671"; exon_number "3"; oId "CUFF.66086.2"; class_code "r"; tss_id "TSS94443";
chr12	Cufflinks	exon	93915218	93915370	.	-	.	gene_id "TCONS_00128671"; transcript_id "TCONS_00128671"; exon_number "4"; oId "CUFF.66086.2"; class_code "r"; tss_id "TSS94443";
chr12	Cufflinks	exon	93919468	93919625	.	-	.	gene_id "TCONS_00128671"; transcript_id "TCONS_00128671"; exon_number "5"; oId "CUFF.66086.2"; class_code "r"; tss_id "TSS94443";
chr12	Cufflinks	exon	93919468	93919627	.	-	.	gene_id "TCONS_00128671"; transcript_id "TCONS_00128671"; exon_number "5"; oId "CUFF.66086.2"; class_code "r"; tss_id "TSS94443";
chr12	Cufflinks	exon	93919468	93919629	.	-	.	gene_id "TCONS_00128671"; transcript_id "TCONS_00128671"; exon_number "5"; oId "CUFF.66086.2"; class_code "r"; tss_id "TSS94443";
chr12	Cufflinks	exon	93926222	93926334	.	-	.	gene_id "TCONS_00128671"; transcript_id "TCONS_00128671"; exon_number "6"; oId "CUFF.66086.2"; class_code "r"; tss_id "TSS94443";
chr11	Cufflinks	exon	71863709	71863821	.	-	.	gene_id "TCONS_00113858"; transcript_id "TCONS_00113858"; exon_number "2"; oId "CUFF.30382.1"; class_code "r"; tss_id "TSS72671";
chr11	Cufflinks	exon	71865911	71866038	.	-	.	gene_id "TCONS_00113858"; transcript_id "TCONS_00113858"; exon_number "3"; oId "CUFF.30382.1"; class_code "r"; tss_id "TSS72671";
chr11	Cufflinks	exon	71866365	71866586	.	-	.	gene_id "TCONS_00113858"; transcript_id "TCONS_00113858"; exon_number "4"; oId "CUFF.30382.1"; class_code "r"; tss_id "TSS72671";
chr11	Cufflinks	exon	71866365	71866587	.	-	.	gene_id "TCONS_00113858"; transcript_id "TCONS_00113858"; exon_number "4"; oId "CUFF.30382.1"; class_code "r"; tss_id "TSS72671";
chr11	Cufflinks	exon	71873844	71873867	.	-	.	gene_id "TCONS_00113858"; transcript_id "TCONS_00113858"; exon_number "5"; oId "CUFF.30382.1"; class_code "r"; tss_id "TSS72671";
chr10	Cufflinks	exon	32419721	32420325	.	-	.	gene_id "TCONS_00070845"; transcript_id "TCONS_00070845"; exon_number "1"; oId "CUFF.55667.2"; class_code "r"; tss_id "TSS48830";
chr10	Cufflinks	exon	32419721	32420326	.	-	.	gene_id "TCONS_00070845"; transcript_id "TCONS_00070845"; exon_number "1"; oId "CUFF.55667.2"; class_code "r"; tss_id "TSS48830";
chr10	Cufflinks	exon	32422226	32422317	.	-	.	gene_id "TCONS_00070845"; transcript_id "TCONS_00070845"; exon_number "2"; oId "CUFF.55667.2"; class_code "r"; tss_id "TSS48830";
chr10	Cufflinks	exon	32422585	32422716	.	-	.	gene_id "TCONS_00070845"; transcript_id "TCONS_00070845"; exon_number "3"; oId "CUFF.55667.2"; class_code "r"; tss_id "TSS48830";
chr7	Cufflinks	exon	152273902	152274400	.	-	.	gene_id "TCONS_00533042"; transcript_id "TCONS_00533042"; exon_number "2"; oId "CUFF.38308.1"; class_code "."; tss_id "TSS372239";
chr7	Cufflinks	exon	152273902	152274420	.	-	.	gene_id "TCONS_00533042"; transcript_id "TCONS_00533042"; exon_number "2"; oId "CUFF.38308.1"; class_code "."; tss_id "TSS372239";
chr3	Cufflinks	exon	136914391	136914756	.	-	.	gene_id "TCONS_00421781"; transcript_id "TCONS_00421781"; exon_number "1"; oId "CUFF.17672.1"; class_code "u"; tss_id "TSS285047";
chr3	Cufflinks	exon	136914378	136914756	.	-	.	gene_id "TCONS_00421781"; transcript_id "TCONS_00421781"; exon_number "1"; oId "CUFF.17672.1"; class_code "u"; tss_id "TSS285047";
chr18	Cufflinks	exon	52678439	52678553	.	+	.	gene_id "TCONS_00268376"; transcript_id "TCONS_00268376"; exon_number "1"; oId "CUFF.221865.2"; class_code "r"; tss_id "TSS179295";
chr18	Cufflinks	exon	52688811	52688958	.	+	.	gene_id "TCONS_00268376"; transcript_id "TCONS_00268376"; exon_number "2"; oId "CUFF.221865.2"; class_code "r"; tss_id "TSS179295";
chr18	Cufflinks	exon	52692565	52692720	.	+	.	gene_id "TCONS_00268376"; transcript_id "TCONS_00268376"; exon_number "3"; oId "CUFF.221865.2"; class_code "r"; tss_id "TSS179295";
chr18	Cufflinks	exon	52718932	52719052	.	+	.	gene_id "TCONS_00268376"; transcript_id "TCONS_00268376"; exon_number "4"; oId "CUFF.221865.2"; class_code "r"; tss_id "TSS179295";
chr2	Cufflinks	exon	150959289	150959784	.	-	.	gene_id "TCONS_00333747"; transcript_id "TCONS_00333747"; exon_number "1"; oId "CUFF.13026.2"; class_code "u"; tss_id "TSS232737";
chr2	Cufflinks	exon	150971512	150971622	.	-	.	gene_id "TCONS_00333747"; transcript_id "TCONS_00333747"; exon_number "2"; oId "CUFF.13026.2"; class_code "u"; tss_id "TSS232737";
chr2	Cufflinks	exon	150972093	150972154	.	-	.	gene_id "TCONS_00333747"; transcript_id "TCONS_00333747"; exon_number "3"; oId "CUFF.13026.2"; class_code "u"; tss_id "TSS232737";
chr5	Cufflinks	exon	178062930	178062952	.	+	.	gene_id "TCONS_00472079"; transcript_id "TCONS_00472079"; exon_number "1"; oId "CUFF.29142.1"; class_code "."; tss_id "TSS317626";
chr5	Cufflinks	exon	178124587	178124764	.	+	.	gene_id "TCONS_00472079"; transcript_id "TCONS_00472079"; exon_number "3"; oId "CUFF.29142.1"; class_code "."; tss_id "TSS317626";
chr5	Cufflinks	exon	178124587	178124770	.	+	.	gene_id "TCONS_00472079"; transcript_id "TCONS_00472079"; exon_number "3"; oId "CUFF.29142.1"; class_code "."; tss_id "TSS317626";
chr10	Cufflinks	exon	132649797	132649823	.	+	.	gene_id "TCONS_00073847"; transcript_id "TCONS_00073847"; exon_number "1"; oId "CUFF.70326.1"; class_code "r"; tss_id "TSS46420";
chr10	Cufflinks	exon	132668255	132668785	.	+	.	gene_id "TCONS_00073847"; transcript_id "TCONS_00073847"; exon_number "2"; oId "CUFF.70326.1"; class_code "r"; tss_id "TSS46420";
chr19	Cufflinks	exon	47553180	47553681	.	-	.	gene_id "TCONS_00292420"; transcript_id "TCONS_00292420"; exon_number "1"; oId "CUFF.109462.2"; class_code "r"; tss_id "TSS204590";
chr19	Cufflinks	exon	47558087	47558526	.	-	.	gene_id "TCONS_00292420"; transcript_id "TCONS_00292420"; exon_number "2"; oId "CUFF.109462.2"; class_code "r"; tss_id "TSS204590";
chr3	Cufflinks	exon	197301226	197303831	.	-	.	gene_id "TCONS_00410858"; transcript_id "TCONS_00410858"; exon_number "1"; oId "CUFF.33801.1"; class_code "r"; tss_id "TSS288864";
chr3	Cufflinks	exon	197301226	197303788	.	-	.	gene_id "TCONS_00410858"; transcript_id "TCONS_00410858"; exon_number "1"; oId "CUFF.33801.1"; class_code "r"; tss_id "TSS288864";
chr5	Cufflinks	exon	13396240	13396329	.	-	.	gene_id "TCONS_00462034"; transcript_id "TCONS_00462034"; exon_number "2"; oId "CUFF.15277.3"; class_code "r"; tss_id "TSS318935";
chr5	Cufflinks	exon	13396241	13396329	.	-	.	gene_id "TCONS_00462034"; transcript_id "TCONS_00462034"; exon_number "2"; oId "CUFF.15277.3"; class_code "r"; tss_id "TSS318935";
chr5	Cufflinks	exon	13407797	13407921	.	-	.	gene_id "TCONS_00462034"; transcript_id "TCONS_00462034"; exon_number "3"; oId "CUFF.15277.3"; class_code "r"; tss_id "TSS318935";
chr5	Cufflinks	exon	13407797	13407922	.	-	.	gene_id "TCONS_00462034"; transcript_id "TCONS_00462034"; exon_number "3"; oId "CUFF.15277.3"; class_code "r"; tss_id "TSS318935";
chr21	Cufflinks	exon	29749193	29749592	.	+	.	gene_id "TCONS_00379097"; transcript_id "TCONS_00379097"; exon_number "2"; oId "CUFF.128300.1"; class_code "r"; tss_id "TSS250193";
chr21	Cufflinks	exon	29749193	29749591	.	+	.	gene_id "TCONS_00379097"; transcript_id "TCONS_00379097"; exon_number "2"; oId "CUFF.128300.1"; class_code "r"; tss_id "TSS250193";
chr1	Cufflinks	exon	209306104	209306594	.	+	.	gene_id "TCONS_00013787"; transcript_id "TCONS_00013787"; exon_number "1"; oId "CUFF.15951.1"; class_code "r"; tss_id "TSS15974";
chr1	Cufflinks	exon	209306104	209306591	.	+	.	gene_id "TCONS_00013787"; transcript_id "TCONS_00013787"; exon_number "1"; oId "CUFF.15951.1"; class_code "r"; tss_id "TSS15974";
chr11	Cufflinks	exon	107865751	107866195	.	-	.	gene_id "TCONS_00100785"; transcript_id "TCONS_00100785"; exon_number "1"; oId "CUFF.63515.3"; class_code "r"; tss_id "TSS74840";
chr11	Cufflinks	exon	107865750	107866195	.	-	.	gene_id "TCONS_00100785"; transcript_id "TCONS_00100785"; exon_number "1"; oId "CUFF.63515.3"; class_code "r"; tss_id "TSS74840";
chr11	Cufflinks	exon	71997283	71998023	.	-	.	gene_id "TCONS_00113293"; transcript_id "TCONS_00113293"; exon_number "1"; oId "CUFF.34681.1"; class_code "r"; tss_id "TSS72700";
chr11	Cufflinks	exon	71997283	71998022	.	-	.	gene_id "TCONS_00113293"; transcript_id "TCONS_00113293"; exon_number "1"; oId "CUFF.34681.1"; class_code "r"; tss_id "TSS72700";
chr4	Cufflinks	exon	168797758	168798006	.	+	.	gene_id "TCONS_00440222"; transcript_id "TCONS_00440222"; exon_number "1"; oId "CUFF.68863.1"; class_code "r"; tss_id "TSS297257";
chr4	Cufflinks	exon	168797760	168798006	.	+	.	gene_id "TCONS_00440222"; transcript_id "TCONS_00440222"; exon_number "1"; oId "CUFF.68863.1"; class_code "r"; tss_id "TSS297257";
chr2	Cufflinks	exon	147701268	147701398	.	-	.	gene_id "TCONS_00328290"; transcript_id "TCONS_00328290"; exon_number "1"; oId "CUFF.8509.1"; class_code "u"; tss_id "TSS232641";
chr2	Cufflinks	exon	147708340	147708458	.	-	.	gene_id "TCONS_00328290"; transcript_id "TCONS_00328290"; exon_number "2"; oId "CUFF.8509.1"; class_code "u"; tss_id "TSS232641";
chr11	Cufflinks	exon	92850819	92850992	.	+	.	gene_id "TCONS_00111246"; transcript_id "TCONS_00111246"; exon_number "1"; oId "CUFF.33459.1"; class_code "r"; tss_id "TSS63287";
chr11	Cufflinks	exon	92851461	92851563	.	+	.	gene_id "TCONS_00111246"; transcript_id "TCONS_00111246"; exon_number "2"; oId "CUFF.33459.1"; class_code "r"; tss_id "TSS63287";
chr17	Cufflinks	exon	67559537	67559610	.	+	.	gene_id "TCONS_00247536"; transcript_id "TCONS_00247536"; exon_number "2"; oId "CUFF.112886.1"; class_code "u"; tss_id "TSS162875";
chr17	Cufflinks	exon	67559535	67559610	.	+	.	gene_id "TCONS_00247536"; transcript_id "TCONS_00247536"; exon_number "2"; oId "CUFF.112886.1"; class_code "u"; tss_id "TSS162875";
chr17	Cufflinks	exon	67566498	67566616	.	+	.	gene_id "TCONS_00247536"; transcript_id "TCONS_00247536"; exon_number "3"; oId "CUFF.112886.1"; class_code "u"; tss_id "TSS162875";
chr17	Cufflinks	exon	67569614	67570431	.	+	.	gene_id "TCONS_00247536"; transcript_id "TCONS_00247536"; exon_number "4"; oId "CUFF.112886.1"; class_code "u"; tss_id "TSS162875";
chr1	Cufflinks	exon	56839522	56840269	.	+	.	gene_id "TCONS_00015167"; transcript_id "TCONS_00015167"; exon_number "2"; oId "CUFF.1596.1"; class_code "u"; tss_id "TSS7076";
chr1	Cufflinks	exon	56839520	56840269	.	+	.	gene_id "TCONS_00015167"; transcript_id "TCONS_00015167"; exon_number "2"; oId "CUFF.1596.1"; class_code "u"; tss_id "TSS7076";
chr3	Cufflinks	exon	162449711	162450126	.	-	.	gene_id "TCONS_00410459"; transcript_id "TCONS_00410459"; exon_number "1"; oId "CUFF.30894.1"; class_code "r"; tss_id "TSS286497";
chr3	Cufflinks	exon	162449711	162450125	.	-	.	gene_id "TCONS_00410459"; transcript_id "TCONS_00410459"; exon_number "1"; oId "CUFF.30894.1"; class_code "r"; tss_id "TSS286497";
chr10	Cufflinks	exon	82654962	82655130	.	+	.	gene_id "TCONS_00065251"; transcript_id "TCONS_00065251"; exon_number "2"; oId "CUFF.29648.1"; class_code "r"; tss_id "TSS42529";
chr10	Cufflinks	exon	82655209	82655343	.	+	.	gene_id "TCONS_00065251"; transcript_id "TCONS_00065251"; exon_number "3"; oId "CUFF.29648.1"; class_code "r"; tss_id "TSS42529";
chr10	Cufflinks	exon	82656649	82657067	.	+	.	gene_id "TCONS_00065251"; transcript_id "TCONS_00065251"; exon_number "4"; oId "CUFF.29648.1"; class_code "r"; tss_id "TSS42529";
chr10	Cufflinks	exon	82656649	82657064	.	+	.	gene_id "TCONS_00065251"; transcript_id "TCONS_00065251"; exon_number "4"; oId "CUFF.29648.1"; class_code "r"; tss_id "TSS42529";
chr5	Cufflinks	exon	121156246	121156280	.	-	.	gene_id "TCONS_00463648"; transcript_id "TCONS_00463648"; exon_number "2"; oId "CUFF.77132.2"; class_code "r"; tss_id "TSS323839";
chr5	Cufflinks	exon	121157420	121157476	.	-	.	gene_id "TCONS_00463648"; transcript_id "TCONS_00463648"; exon_number "3"; oId "CUFF.77132.2"; class_code "r"; tss_id "TSS323839";
chr5	Cufflinks	exon	121157419	121157475	.	-	.	gene_id "TCONS_00463648"; transcript_id "TCONS_00463648"; exon_number "3"; oId "CUFF.77132.2"; class_code "r"; tss_id "TSS323839";
chr5	Cufflinks	exon	121157420	121157475	.	-	.	gene_id "TCONS_00463648"; transcript_id "TCONS_00463648"; exon_number "3"; oId "CUFF.77132.2"; class_code "r"; tss_id "TSS323839";
chr5	Cufflinks	exon	121167681	121167801	.	-	.	gene_id "TCONS_00463648"; transcript_id "TCONS_00463648"; exon_number "4"; oId "CUFF.77132.2"; class_code "r"; tss_id "TSS323839";
chr3	Cufflinks	exon	154605118	154605192	.	-	.	gene_id "TCONS_00406873"; transcript_id "TCONS_00406873"; exon_number "2"; oId "CUFF.54248.2"; class_code "r"; tss_id "TSS286136";
chr3	Cufflinks	exon	154606146	154606505	.	-	.	gene_id "TCONS_00406873"; transcript_id "TCONS_00406873"; exon_number "3"; oId "CUFF.54248.2"; class_code "r"; tss_id "TSS286136";
chr3	Cufflinks	exon	154606146	154606504	.	-	.	gene_id "TCONS_00406873"; transcript_id "TCONS_00406873"; exon_number "3"; oId "CUFF.54248.2"; class_code "r"; tss_id "TSS286136";
chr3	Cufflinks	exon	154606146	154606503	.	-	.	gene_id "TCONS_00406873"; transcript_id "TCONS_00406873"; exon_number "3"; oId "CUFF.54248.2"; class_code "r"; tss_id "TSS286136";
chr11	Cufflinks	exon	107848762	107848917	.	+	.	gene_id "TCONS_00100538"; transcript_id "TCONS_00100538"; exon_number "2"; oId "CUFF.63512.1"; class_code "r"; tss_id "TSS64154";
chr11	Cufflinks	exon	107848764	107848917	.	+	.	gene_id "TCONS_00100538"; transcript_id "TCONS_00100538"; exon_number "2"; oId "CUFF.63512.1"; class_code "r"; tss_id "TSS64154";
chr11	Cufflinks	exon	107865752	107866198	.	+	.	gene_id "TCONS_00100538"; transcript_id "TCONS_00100538"; exon_number "3"; oId "CUFF.63512.1"; class_code "r"; tss_id "TSS64154";
chr18	Cufflinks	exon	7125339	7125364	.	-	.	gene_id "TCONS_00273844"; transcript_id "TCONS_00273844"; exon_number "1"; oId "CUFF.77695.1"; class_code "r"; tss_id "TSS181154";
chr18	Cufflinks	exon	7134691	7134906	.	-	.	gene_id "TCONS_00273844"; transcript_id "TCONS_00273844"; exon_number "2"; oId "CUFF.77695.1"; class_code "r"; tss_id "TSS181154";
chr18	Cufflinks	exon	7134691	7134902	.	-	.	gene_id "TCONS_00273844"; transcript_id "TCONS_00273844"; exon_number "2"; oId "CUFF.77695.1"; class_code "r"; tss_id "TSS181154";
chr10	Cufflinks	exon	113748324	113748435	.	-	.	gene_id "TCONS_00064253"; transcript_id "TCONS_00064253"; exon_number "3"; oId "CUFF.142406.2"; class_code "r"; tss_id "TSS53962";
chr10	Cufflinks	exon	113748324	113748437	.	-	.	gene_id "TCONS_00064253"; transcript_id "TCONS_00064253"; exon_number "3"; oId "CUFF.142406.2"; class_code "r"; tss_id "TSS53962";
chr10	Cufflinks	exon	113748324	113748436	.	-	.	gene_id "TCONS_00064253"; transcript_id "TCONS_00064253"; exon_number "3"; oId "CUFF.142406.2"; class_code "r"; tss_id "TSS53962";
chr10	Cufflinks	exon	113774023	113774045	.	-	.	gene_id "TCONS_00064253"; transcript_id "TCONS_00064253"; exon_number "4"; oId "CUFF.142406.2"; class_code "r"; tss_id "TSS53962";
chr18	Cufflinks	exon	36132021	36132070	.	+	.	gene_id "TCONS_00276757"; transcript_id "TCONS_00276757"; exon_number "2"; oId "CUFF.38702.1"; class_code "u"; tss_id "TSS178531";
chr18	Cufflinks	exon	36132814	36132901	.	+	.	gene_id "TCONS_00276757"; transcript_id "TCONS_00276757"; exon_number "3"; oId "CUFF.38702.1"; class_code "u"; tss_id "TSS178531";
chr18	Cufflinks	exon	36132814	36132900	.	+	.	gene_id "TCONS_00276757"; transcript_id "TCONS_00276757"; exon_number "3"; oId "CUFF.38702.1"; class_code "u"; tss_id "TSS178531";
chr5	Cufflinks	exon	37255226	37255455	.	-	.	gene_id "TCONS_00484302"; transcript_id "TCONS_00484302"; exon_number "1"; oId "CUFF.20695.1"; class_code "r"; tss_id "TSS320087";
chr5	Cufflinks	exon	37255226	37255454	.	-	.	gene_id "TCONS_00484302"; transcript_id "TCONS_00484302"; exon_number "1"; oId "CUFF.20695.1"; class_code "r"; tss_id "TSS320087";
chr1	Cufflinks	exon	202040830	202040864	.	+	.	gene_id "TCONS_00042874"; transcript_id "TCONS_00042874"; exon_number "1"; oId "CUFF.12772.2"; class_code "r"; tss_id "TSS15287";
chr1	Cufflinks	exon	202072050	202072427	.	+	.	gene_id "TCONS_00042874"; transcript_id "TCONS_00042874"; exon_number "2"; oId "CUFF.12772.2"; class_code "r"; tss_id "TSS15287";
chrX	Cufflinks	exon	47379730	47380018	.	-	.	gene_id "TCONS_00617099"; transcript_id "TCONS_00617099"; exon_number "1"; oId "CUFF.76243.1"; class_code "r"; tss_id "TSS416737";
chrX	Cufflinks	exon	47385312	47385342	.	-	.	gene_id "TCONS_00617099"; transcript_id "TCONS_00617099"; exon_number "2"; oId "CUFF.76243.1"; class_code "r"; tss_id "TSS416737";
chr3	Cufflinks	exon	162449712	162450122	.	-	.	gene_id "TCONS_00420005"; transcript_id "TCONS_00420005"; exon_number "1"; oId "CUFF.14346.1"; class_code "r"; tss_id "TSS286497";
chr3	Cufflinks	exon	162449712	162450104	.	-	.	gene_id "TCONS_00420005"; transcript_id "TCONS_00420005"; exon_number "1"; oId "CUFF.14346.1"; class_code "r"; tss_id "TSS286497";
chr8	Cufflinks	exon	9754229	9754441	.	+	.	gene_id "TCONS_00561870"; transcript_id "TCONS_00561870"; exon_number "1"; oId "CUFF.36964.2"; class_code "."; tss_id "TSS373520";
chr8	Cufflinks	exon	9754223	9754441	.	+	.	gene_id "TCONS_00561870"; transcript_id "TCONS_00561870"; exon_number "1"; oId "CUFF.36964.2"; class_code "."; tss_id "TSS373520";
chr12	Cufflinks	exon	93908096	93908815	.	-	.	gene_id "TCONS_00127492"; transcript_id "TCONS_00127492"; exon_number "1"; oId "CUFF.59092.2"; class_code "r"; tss_id "TSS94445";
chr12	Cufflinks	exon	93915218	93915370	.	-	.	gene_id "TCONS_00127492"; transcript_id "TCONS_00127492"; exon_number "2"; oId "CUFF.59092.2"; class_code "r"; tss_id "TSS94445";
chr12	Cufflinks	exon	93918777	93918871	.	-	.	gene_id "TCONS_00127492"; transcript_id "TCONS_00127492"; exon_number "3"; oId "CUFF.59092.2"; class_code "r"; tss_id "TSS94445";
chr18	Cufflinks	exon	57866806	57867278	.	-	.	gene_id "TCONS_00272055"; transcript_id "TCONS_00272055"; exon_number "1"; oId "CUFF.91267.1"; class_code "u"; tss_id "TSS183930";
chr18	Cufflinks	exon	57866806	57867277	.	-	.	gene_id "TCONS_00272055"; transcript_id "TCONS_00272055"; exon_number "1"; oId "CUFF.91267.1"; class_code "u"; tss_id "TSS183930";
chr10	Cufflinks	exon	10443926	10444003	.	+	.	gene_id "TCONS_00060742"; transcript_id "TCONS_00060742"; exon_number "2"; oId "CUFF.53164.1"; class_code "."; tss_id "TSS38198";
chr10	Cufflinks	exon	10443926	10444004	.	+	.	gene_id "TCONS_00060742"; transcript_id "TCONS_00060742"; exon_number "2"; oId "CUFF.53164.1"; class_code "."; tss_id "TSS38198";
chr10	Cufflinks	exon	10448457	10448989	.	+	.	gene_id "TCONS_00060742"; transcript_id "TCONS_00060742"; exon_number "3"; oId "CUFF.53164.1"; class_code "."; tss_id "TSS38198";
chr4	Cufflinks	exon	165983854	165984294	.	+	.	gene_id "TCONS_00444753"; transcript_id "TCONS_00444753"; exon_number "2"; oId "CUFF.35576.1"; class_code "r"; tss_id "TSS297105";
chr4	Cufflinks	exon	165983854	165984291	.	+	.	gene_id "TCONS_00444753"; transcript_id "TCONS_00444753"; exon_number "2"; oId "CUFF.35576.1"; class_code "r"; tss_id "TSS297105";
chrX	Cufflinks	exon	12763614	12763755	.	-	.	gene_id "TCONS_00609909"; transcript_id "TCONS_00609909"; exon_number "2"; oId "CUFF.53484.1"; class_code "r"; tss_id "TSS414872";
chrX	Cufflinks	exon	12772305	12772377	.	-	.	gene_id "TCONS_00609909"; transcript_id "TCONS_00609909"; exon_number "3"; oId "CUFF.53484.1"; class_code "r"; tss_id "TSS414872";
chrX	Cufflinks	exon	12773077	12773139	.	-	.	gene_id "TCONS_00609909"; transcript_id "TCONS_00609909"; exon_number "4"; oId "CUFF.53484.1"; class_code "r"; tss_id "TSS414872";
chrX	Cufflinks	exon	12773077	12773140	.	-	.	gene_id "TCONS_00609909"; transcript_id "TCONS_00609909"; exon_number "4"; oId "CUFF.53484.1"; class_code "r"; tss_id "TSS414872";
chrX	Cufflinks	exon	12773077	12773141	.	-	.	gene_id "TCONS_00609909"; transcript_id "TCONS_00609909"; exon_number "4"; oId "CUFF.53484.1"; class_code "r"; tss_id "TSS414872";
chr20	Cufflinks	exon	55582105	55582771	.	-	.	gene_id "TCONS_00375629"; transcript_id "TCONS_00375629"; exon_number "2"; oId "CUFF.42503.1"; class_code "u"; tss_id "TSS248825";
chr20	Cufflinks	exon	55582105	55582770	.	-	.	gene_id "TCONS_00375629"; transcript_id "TCONS_00375629"; exon_number "2"; oId "CUFF.42503.1"; class_code "u"; tss_id "TSS248825";
chr20	Cufflinks	exon	55587288	55587311	.	-	.	gene_id "TCONS_00375629"; transcript_id "TCONS_00375629"; exon_number "3"; oId "CUFF.42503.1"; class_code "u"; tss_id "TSS248825";
chr10	Cufflinks	exon	78546762	78547794	.	-	.	gene_id "TCONS_00064813"; transcript_id "TCONS_00064813"; exon_number "1"; oId "CUFF.49517.1"; class_code "."; tss_id "TSS51392";
chr10	Cufflinks	exon	78546762	78547792	.	-	.	gene_id "TCONS_00064813"; transcript_id "TCONS_00064813"; exon_number "1"; oId "CUFF.49517.1"; class_code "."; tss_id "TSS51392";
chr10	Cufflinks	exon	78548330	78548408	.	-	.	gene_id "TCONS_00064813"; transcript_id "TCONS_00064813"; exon_number "2"; oId "CUFF.49517.1"; class_code "."; tss_id "TSS51392";
chr10	Cufflinks	exon	78580713	78580830	.	-	.	gene_id "TCONS_00064813"; transcript_id "TCONS_00064813"; exon_number "3"; oId "CUFF.49517.1"; class_code "."; tss_id "TSS51392";
chr19	Cufflinks	exon	54278062	54278656	.	+	.	gene_id "TCONS_00292987"; transcript_id "TCONS_00292987"; exon_number "2"; oId "CUFF.69010.1"; class_code "r"; tss_id "TSS195130";
chr19	Cufflinks	exon	54278070	54278656	.	+	.	gene_id "TCONS_00292987"; transcript_id "TCONS_00292987"; exon_number "2"; oId "CUFF.69010.1"; class_code "r"; tss_id "TSS195130";
chr11	Cufflinks	exon	71865911	71866038	.	-	.	gene_id "TCONS_00110499"; transcript_id "TCONS_00110499"; exon_number "2"; oId "CUFF.26549.1"; class_code "r"; tss_id "TSS72668";
chr11	Cufflinks	exon	71866365	71866586	.	-	.	gene_id "TCONS_00110499"; transcript_id "TCONS_00110499"; exon_number "3"; oId "CUFF.26549.1"; class_code "r"; tss_id "TSS72668";
chr11	Cufflinks	exon	71866365	71866587	.	-	.	gene_id "TCONS_00110499"; transcript_id "TCONS_00110499"; exon_number "3"; oId "CUFF.26549.1"; class_code "r"; tss_id "TSS72668";
chr20	Cufflinks	exon	4338375	4338597	.	+	.	gene_id "TCONS_00363135"; transcript_id "TCONS_00363135"; exon_number "2"; oId "CUFF.234628.2"; class_code "r"; tss_id "TSS239650";
chr20	Cufflinks	exon	4338374	4338597	.	+	.	gene_id "TCONS_00363135"; transcript_id "TCONS_00363135"; exon_number "2"; oId "CUFF.234628.2"; class_code "r"; tss_id "TSS239650";
chr20	Cufflinks	exon	4354723	4355002	.	+	.	gene_id "TCONS_00363135"; transcript_id "TCONS_00363135"; exon_number "3"; oId "CUFF.234628.2"; class_code "r"; tss_id "TSS239650";
chr2	Cufflinks	exon	177330947	177331223	.	+	.	gene_id "TCONS_00327154"; transcript_id "TCONS_00327154"; exon_number "2"; oId "CUFF.34519.1"; class_code "r"; tss_id "TSS218434";
chr2	Cufflinks	exon	177330949	177331223	.	+	.	gene_id "TCONS_00327154"; transcript_id "TCONS_00327154"; exon_number "2"; oId "CUFF.34519.1"; class_code "r"; tss_id "TSS218434";
chr2	Cufflinks	exon	177345296	177345383	.	+	.	gene_id "TCONS_00327154"; transcript_id "TCONS_00327154"; exon_number "3"; oId "CUFF.34519.1"; class_code "r"; tss_id "TSS218434";
chr17	Cufflinks	exon	40801698	40801987	.	-	.	gene_id "TCONS_00259960"; transcript_id "TCONS_00259960"; exon_number "1"; oId "CUFF.41801.1"; class_code "r"; tss_id "TSS170888";
chr17	Cufflinks	exon	40801695	40801987	.	-	.	gene_id "TCONS_00259960"; transcript_id "TCONS_00259960"; exon_number "1"; oId "CUFF.41801.1"; class_code "r"; tss_id "TSS170888";
chr3	Cufflinks	exon	162449707	162450126	.	-	.	gene_id "TCONS_00409130"; transcript_id "TCONS_00409130"; exon_number "1"; oId "CUFF.27482.1"; class_code "r"; tss_id "TSS286497";
chr3	Cufflinks	exon	162449707	162450125	.	-	.	gene_id "TCONS_00409130"; transcript_id "TCONS_00409130"; exon_number "1"; oId "CUFF.27482.1"; class_code "r"; tss_id "TSS286497";
chr5	Cufflinks	exon	27719807	27719936	.	-	.	gene_id "TCONS_00479990"; transcript_id "TCONS_00479990"; exon_number "2"; oId "CUFF.33160.4"; class_code "u"; tss_id "TSS319564";
chr5	Cufflinks	exon	27719807	27719937	.	-	.	gene_id "TCONS_00479990"; transcript_id "TCONS_00479990"; exon_number "2"; oId "CUFF.33160.4"; class_code "u"; tss_id "TSS319564";
chr5	Cufflinks	exon	27721531	27721587	.	-	.	gene_id "TCONS_00479990"; transcript_id "TCONS_00479990"; exon_number "3"; oId "CUFF.33160.4"; class_code "u"; tss_id "TSS319564";
chr5	Cufflinks	exon	27723836	27723924	.	-	.	gene_id "TCONS_00479990"; transcript_id "TCONS_00479990"; exon_number "4"; oId "CUFF.33160.4"; class_code "u"; tss_id "TSS319564";
chr9	Cufflinks	exon	26408953	26409844	.	-	.	gene_id "TCONS_00595885"; transcript_id "TCONS_00595885"; exon_number "1"; oId "CUFF.44222.3"; class_code "u"; tss_id "TSS399255";
chr9	Cufflinks	exon	26408953	26409843	.	-	.	gene_id "TCONS_00595885"; transcript_id "TCONS_00595885"; exon_number "1"; oId "CUFF.44222.3"; class_code "u"; tss_id "TSS399255";
chr7	Cufflinks	exon	152273902	152274400	.	-	.	gene_id "TCONS_00537864"; transcript_id "TCONS_00537864"; exon_number "2"; oId "CUFF.59163.3"; class_code "u"; tss_id "TSS372239";
chr7	Cufflinks	exon	152273902	152274420	.	-	.	gene_id "TCONS_00537864"; transcript_id "TCONS_00537864"; exon_number "2"; oId "CUFF.59163.3"; class_code "u"; tss_id "TSS372239";
chr4	Cufflinks	exon	41307781	41308009	.	+	.	gene_id "TCONS_00441162"; transcript_id "TCONS_00441162"; exon_number "1"; oId "CUFF.15292.1"; class_code "r"; tss_id "TSS291699";
chr4	Cufflinks	exon	41307781	41308008	.	+	.	gene_id "TCONS_00441162"; transcript_id "TCONS_00441162"; exon_number "1"; oId "CUFF.15292.1"; class_code "r"; tss_id "TSS291699";
chr18	Cufflinks	exon	36125397	36127389	.	+	.	gene_id "TCONS_00272963"; transcript_id "TCONS_00272963"; exon_number "2"; oId "CUFF.57733.1"; class_code "r"; tss_id "TSS178531";
chr18	Cufflinks	exon	36125397	36127310	.	+	.	gene_id "TCONS_00272963"; transcript_id "TCONS_00272963"; exon_number "2"; oId "CUFF.57733.1"; class_code "r"; tss_id "TSS178531";
chr2	Cufflinks	exon	36043489	36043797	.	-	.	gene_id "TCONS_00332818"; transcript_id "TCONS_00332818"; exon_number "1"; oId "CUFF.9866.1"; class_code "r"; tss_id "TSS225609";
chr2	Cufflinks	exon	36043489	36043796	.	-	.	gene_id "TCONS_00332818"; transcript_id "TCONS_00332818"; exon_number "1"; oId "CUFF.9866.1"; class_code "r"; tss_id "TSS225609";
chr12	Cufflinks	exon	14436779	14437673	.	-	.	gene_id "TCONS_00133484"; transcript_id "TCONS_00133484"; exon_number "2"; oId "CUFF.63088.1"; class_code "r"; tss_id "TSS89411";
chr12	Cufflinks	exon	14436779	14437672	.	-	.	gene_id "TCONS_00133484"; transcript_id "TCONS_00133484"; exon_number "2"; oId "CUFF.63088.1"; class_code "r"; tss_id "TSS89411";
chr12	Cufflinks	exon	14445869	14446020	.	-	.	gene_id "TCONS_00133484"; transcript_id "TCONS_00133484"; exon_number "3"; oId "CUFF.63088.1"; class_code "r"; tss_id "TSS89411";
chr12	Cufflinks	exon	14445869	14446013	.	-	.	gene_id "TCONS_00133484"; transcript_id "TCONS_00133484"; exon_number "3"; oId "CUFF.63088.1"; class_code "r"; tss_id "TSS89411";
chr3	Cufflinks	exon	140474554	140474793	.	-	.	gene_id "TCONS_00421126"; transcript_id "TCONS_00421126"; exon_number "1"; oId "CUFF.18569.1"; class_code "r"; tss_id "TSS285289";
chr3	Cufflinks	exon	140476420	140476573	.	-	.	gene_id "TCONS_00421126"; transcript_id "TCONS_00421126"; exon_number "2"; oId "CUFF.18569.1"; class_code "r"; tss_id "TSS285289";
chr3	Cufflinks	exon	140476420	140476572	.	-	.	gene_id "TCONS_00421126"; transcript_id "TCONS_00421126"; exon_number "2"; oId "CUFF.18569.1"; class_code "r"; tss_id "TSS285289";
chr6	Cufflinks	exon	15138544	15138566	.	+	.	gene_id "TCONS_00513368"; transcript_id "TCONS_00513368"; exon_number "1"; oId "CUFF.48024.1"; class_code "r"; tss_id "TSS329452";
chr6	Cufflinks	exon	15190310	15190656	.	+	.	gene_id "TCONS_00513368"; transcript_id "TCONS_00513368"; exon_number "2"; oId "CUFF.48024.1"; class_code "r"; tss_id "TSS329452";
chr6	Cufflinks	exon	64102779	64103377	.	+	.	gene_id "TCONS_00507642"; transcript_id "TCONS_00507642"; exon_number "1"; oId "CUFF.33292.2"; class_code "r"; tss_id "TSS333534";
chr6	Cufflinks	exon	64102779	64103376	.	+	.	gene_id "TCONS_00507642"; transcript_id "TCONS_00507642"; exon_number "1"; oId "CUFF.33292.2"; class_code "r"; tss_id "TSS333534";
chr6	Cufflinks	exon	30454615	30454719	.	-	.	gene_id "TCONS_00520735"; transcript_id "TCONS_00520735"; exon_number "1"; gene_name "HLA-E"; oId "CUFF.15569.1"; nearest_ref "NM_005516"; class_code "x"; tss_id "TSS341198";
chr6	Cufflinks	exon	30454615	30454718	.	-	.	gene_id "TCONS_00520735"; transcript_id "TCONS_00520735"; exon_number "1"; gene_name "HLA-E"; oId "CUFF.15569.1"; nearest_ref "NM_005516"; class_code "x"; tss_id "TSS341198";
chr11	Cufflinks	exon	109612366	109612836	.	+	.	gene_id "TCONS_00093894"; transcript_id "TCONS_00093894"; exon_number "2"; oId "CUFF.74619.1"; class_code "u"; tss_id "TSS64314";
chr11	Cufflinks	exon	109612366	109612824	.	+	.	gene_id "TCONS_00093894"; transcript_id "TCONS_00093894"; exon_number "2"; oId "CUFF.74619.1"; class_code "u"; tss_id "TSS64314";
chr1	Cufflinks	exon	210361170	210361507	.	+	.	gene_id "TCONS_00034220"; transcript_id "TCONS_00034220"; exon_number "1"; oId "CUFF.5185.2"; class_code "r"; tss_id "TSS16036";
chr1	Cufflinks	exon	210363084	210363184	.	+	.	gene_id "TCONS_00034220"; transcript_id "TCONS_00034220"; exon_number "2"; oId "CUFF.5185.2"; class_code "r"; tss_id "TSS16036";
chr1	Cufflinks	exon	210368639	210368975	.	+	.	gene_id "TCONS_00034220"; transcript_id "TCONS_00034220"; exon_number "3"; oId "CUFF.5185.2"; class_code "r"; tss_id "TSS16036";
chr1	Cufflinks	exon	210368639	210368974	.	+	.	gene_id "TCONS_00034220"; transcript_id "TCONS_00034220"; exon_number "3"; oId "CUFF.5185.2"; class_code "r"; tss_id "TSS16036";
chrX	Cufflinks	exon	120471322	120471343	.	+	.	gene_id "TCONS_00609480"; transcript_id "TCONS_00609480"; exon_number "1"; oId "CUFF.54269.1"; class_code "r"; tss_id "TSS412904";
chrX	Cufflinks	exon	120477811	120478109	.	+	.	gene_id "TCONS_00609480"; transcript_id "TCONS_00609480"; exon_number "2"; oId "CUFF.54269.1"; class_code "r"; tss_id "TSS412904";
chr6	Cufflinks	exon	15190363	15190656	.	-	.	gene_id "TCONS_00513251"; transcript_id "TCONS_00513251"; exon_number "2"; oId "CUFF.26595.2"; class_code "r"; tss_id "TSS339959";
chr6	Cufflinks	exon	15190354	15190656	.	-	.	gene_id "TCONS_00513251"; transcript_id "TCONS_00513251"; exon_number "2"; oId "CUFF.26595.2"; class_code "r"; tss_id "TSS339959";
chr7	Cufflinks	exon	582088	582650	.	+	.	gene_id "TCONS_00531195"; transcript_id "TCONS_00531195"; exon_number "1"; oId "CUFF.20575.1"; class_code "u"; tss_id "TSS349658";
chr7	Cufflinks	exon	584135	584179	.	+	.	gene_id "TCONS_00531195"; transcript_id "TCONS_00531195"; exon_number "2"; oId "CUFF.20575.1"; class_code "u"; tss_id "TSS349658";
chr7	Cufflinks	exon	584589	585342	.	+	.	gene_id "TCONS_00531195"; transcript_id "TCONS_00531195"; exon_number "3"; oId "CUFF.20575.1"; class_code "u"; tss_id "TSS349658";
chr7	Cufflinks	exon	588095	588394	.	+	.	gene_id "TCONS_00531195"; transcript_id "TCONS_00531195"; exon_number "4"; oId "CUFF.20575.1"; class_code "u"; tss_id "TSS349658";
chr7	Cufflinks	exon	588457	588728	.	+	.	gene_id "TCONS_00531195"; transcript_id "TCONS_00531195"; exon_number "5"; oId "CUFF.20575.1"; class_code "u"; tss_id "TSS349658";
chr10	Cufflinks	exon	10443927	10444003	.	+	.	gene_id "TCONS_00064623"; transcript_id "TCONS_00064623"; exon_number "2"; oId "CUFF.65057.1"; class_code "."; tss_id "TSS38198";
chr10	Cufflinks	exon	10443927	10444004	.	+	.	gene_id "TCONS_00064623"; transcript_id "TCONS_00064623"; exon_number "2"; oId "CUFF.65057.1"; class_code "."; tss_id "TSS38198";
chr10	Cufflinks	exon	10448457	10448987	.	+	.	gene_id "TCONS_00064623"; transcript_id "TCONS_00064623"; exon_number "3"; oId "CUFF.65057.1"; class_code "."; tss_id "TSS38198";
chrX	Cufflinks	exon	125606450	125606640	.	-	.	gene_id "TCONS_00611428"; transcript_id "TCONS_00611428"; exon_number "1"; oId "CUFF.109182.1"; class_code "."; tss_id "TSS420229";
chrX	Cufflinks	exon	125606450	125606639	.	-	.	gene_id "TCONS_00611428"; transcript_id "TCONS_00611428"; exon_number "1"; oId "CUFF.109182.1"; class_code "."; tss_id "TSS420229";
chr10	Cufflinks	exon	32419746	32420325	.	-	.	gene_id "TCONS_00073390"; transcript_id "TCONS_00073390"; exon_number "1"; oId "CUFF.50643.3"; class_code "r"; tss_id "TSS48830";
chr10	Cufflinks	exon	32419746	32420326	.	-	.	gene_id "TCONS_00073390"; transcript_id "TCONS_00073390"; exon_number "1"; oId "CUFF.50643.3"; class_code "r"; tss_id "TSS48830";
chr10	Cufflinks	exon	32422226	32422317	.	-	.	gene_id "TCONS_00073390"; transcript_id "TCONS_00073390"; exon_number "2"; oId "CUFF.50643.3"; class_code "r"; tss_id "TSS48830";
chr10	Cufflinks	exon	32422585	32422716	.	-	.	gene_id "TCONS_00073390"; transcript_id "TCONS_00073390"; exon_number "3"; oId "CUFF.50643.3"; class_code "r"; tss_id "TSS48830";
chr10	Cufflinks	exon	32422827	32422951	.	-	.	gene_id "TCONS_00073390"; transcript_id "TCONS_00073390"; exon_number "4"; oId "CUFF.50643.3"; class_code "r"; tss_id "TSS48830";
chr3	Cufflinks	exon	27090656	27090681	.	+	.	gene_id "TCONS_00408105"; transcript_id "TCONS_00408105"; exon_number "1"; oId "CUFF.9471.1"; class_code "r"; tss_id "TSS266062";
chr3	Cufflinks	exon	27120908	27121216	.	+	.	gene_id "TCONS_00408105"; transcript_id "TCONS_00408105"; exon_number "2"; oId "CUFF.9471.1"; class_code "r"; tss_id "TSS266062";
chr13	Cufflinks	exon	42089403	42089708	.	+	.	gene_id "TCONS_00150155"; transcript_id "TCONS_00150155"; exon_number "1"; oId "CUFF.36795.2"; class_code "."; tss_id "TSS99939";
chr13	Cufflinks	exon	42091316	42091426	.	+	.	gene_id "TCONS_00150155"; transcript_id "TCONS_00150155"; exon_number "2"; oId "CUFF.36795.2"; class_code "."; tss_id "TSS99939";
chr13	Cufflinks	exon	42107048	42108782	.	+	.	gene_id "TCONS_00150155"; transcript_id "TCONS_00150155"; exon_number "3"; oId "CUFF.36795.2"; class_code "."; tss_id "TSS99939";
chr10	Cufflinks	exon	22345153	22345303	.	-	.	gene_id "TCONS_00058655"; transcript_id "TCONS_00058655"; exon_number "2"; oId "CUFF.53841.1"; class_code "."; tss_id "TSS48188";
chr10	Cufflinks	exon	22345153	22345299	.	-	.	gene_id "TCONS_00058655"; transcript_id "TCONS_00058655"; exon_number "2"; oId "CUFF.53841.1"; class_code "."; tss_id "TSS48188";
chr6	Cufflinks	exon	15190363	15190656	.	-	.	gene_id "TCONS_00513250"; transcript_id "TCONS_00513250"; exon_number "2"; oId "CUFF.26595.1"; class_code "r"; tss_id "TSS339959";
chr6	Cufflinks	exon	15190354	15190656	.	-	.	gene_id "TCONS_00513250"; transcript_id "TCONS_00513250"; exon_number "2"; oId "CUFF.26595.1"; class_code "r"; tss_id "TSS339959";
chr6	Cufflinks	exon	79305497	79305614	.	-	.	gene_id "TCONS_00507459"; transcript_id "TCONS_00507459"; exon_number "2"; oId "CUFF.27187.4"; class_code "r"; tss_id "TSS344476";
chr6	Cufflinks	exon	79305497	79305615	.	-	.	gene_id "TCONS_00507459"; transcript_id "TCONS_00507459"; exon_number "2"; oId "CUFF.27187.4"; class_code "r"; tss_id "TSS344476";
chr6	Cufflinks	exon	79307603	79307692	.	-	.	gene_id "TCONS_00507459"; transcript_id "TCONS_00507459"; exon_number "3"; oId "CUFF.27187.4"; class_code "r"; tss_id "TSS344476";
chr3	Cufflinks	exon	197303924	197305031	.	+	.	gene_id "TCONS_00409480"; transcript_id "TCONS_00409480"; exon_number "2"; oId "CUFF.27930.1"; class_code "r"; tss_id "TSS276549";
chr3	Cufflinks	exon	197303955	197305031	.	+	.	gene_id "TCONS_00409480"; transcript_id "TCONS_00409480"; exon_number "2"; oId "CUFF.27930.1"; class_code "r"; tss_id "TSS276549";
chr6	Cufflinks	exon	58147164	58147630	.	-	.	gene_id "TCONS_00500535"; transcript_id "TCONS_00500535"; exon_number "2"; oId "CUFF.50531.1"; class_code "."; tss_id "TSS343957";
chr6	Cufflinks	exon	58147164	58147634	.	-	.	gene_id "TCONS_00500535"; transcript_id "TCONS_00500535"; exon_number "2"; oId "CUFF.50531.1"; class_code "."; tss_id "TSS343957";
chr1	Cufflinks	exon	18720171	18720635	.	-	.	gene_id "TCONS_00005719"; transcript_id "TCONS_00005719"; exon_number "1"; oId "CUFF.1832.2"; class_code "r"; tss_id "TSS21228";
chr1	Cufflinks	exon	18720171	18720612	.	-	.	gene_id "TCONS_00005719"; transcript_id "TCONS_00005719"; exon_number "1"; oId "CUFF.1832.2"; class_code "r"; tss_id "TSS21228";
chr14	Cufflinks	exon	87583348	87583856	.	-	.	gene_id "TCONS_00167472"; transcript_id "TCONS_00167472"; exon_number "1"; oId "CUFF.60268.1"; class_code "r"; tss_id "TSS119515";
chr14	Cufflinks	exon	87585378	87585400	.	-	.	gene_id "TCONS_00167472"; transcript_id "TCONS_00167472"; exon_number "2"; oId "CUFF.60268.1"; class_code "r"; tss_id "TSS119515";
chr11	Cufflinks	exon	107865752	107866198	.	-	.	gene_id "TCONS_00102077"; transcript_id "TCONS_00102077"; exon_number "1"; oId "CUFF.56181.1"; class_code "r"; tss_id "TSS74840";
chr11	Cufflinks	exon	107872902	107872925	.	-	.	gene_id "TCONS_00102077"; transcript_id "TCONS_00102077"; exon_number "2"; oId "CUFF.56181.1"; class_code "r"; tss_id "TSS74840";
chr10	Cufflinks	exon	32419725	32420325	.	+	.	gene_id "TCONS_00071032"; transcript_id "TCONS_00071032"; exon_number "2"; oId "CUFF.53842.1"; class_code "u"; tss_id "TSS39727";
chr10	Cufflinks	exon	32419725	32420328	.	+	.	gene_id "TCONS_00071032"; transcript_id "TCONS_00071032"; exon_number "2"; oId "CUFF.53842.1"; class_code "u"; tss_id "TSS39727";
chr9	Cufflinks	exon	16986547	16986811	.	-	.	gene_id "TCONS_00592916"; transcript_id "TCONS_00592916"; exon_number "1"; oId "CUFF.45197.2"; class_code "u"; tss_id "TSS398903";
chr9	Cufflinks	exon	16988619	16988753	.	-	.	gene_id "TCONS_00592916"; transcript_id "TCONS_00592916"; exon_number "3"; oId "CUFF.45197.2"; class_code "u"; tss_id "TSS398903";
chr9	Cufflinks	exon	16989450	16989598	.	-	.	gene_id "TCONS_00592916"; transcript_id "TCONS_00592916"; exon_number "4"; oId "CUFF.45197.2"; class_code "u"; tss_id "TSS398903";
chr9	Cufflinks	exon	16989450	16989599	.	-	.	gene_id "TCONS_00592916"; transcript_id "TCONS_00592916"; exon_number "4"; oId "CUFF.45197.2"; class_code "u"; tss_id "TSS398903";
chr8	Cufflinks	exon	108193137	108193203	.	-	.	gene_id "TCONS_00555965"; transcript_id "TCONS_00555965"; exon_number "1"; oId "CUFF.111170.2"; class_code "r"; tss_id "TSS386588";
chr8	Cufflinks	exon	108193353	108193417	.	-	.	gene_id "TCONS_00555965"; transcript_id "TCONS_00555965"; exon_number "2"; oId "CUFF.111170.2"; class_code "r"; tss_id "TSS386588";
chr8	Cufflinks	exon	108199229	108199290	.	-	.	gene_id "TCONS_00555965"; transcript_id "TCONS_00555965"; exon_number "3"; oId "CUFF.111170.2"; class_code "r"; tss_id "TSS386588";
chr8	Cufflinks	exon	108200731	108200780	.	-	.	gene_id "TCONS_00555965"; transcript_id "TCONS_00555965"; exon_number "4"; oId "CUFF.111170.2"; class_code "r"; tss_id "TSS386588";
chr8	Cufflinks	exon	108206426	108206551	.	-	.	gene_id "TCONS_00555965"; transcript_id "TCONS_00555965"; exon_number "5"; oId "CUFF.111170.2"; class_code "r"; tss_id "TSS386588";
chr16	Cufflinks	exon	62543499	62544318	.	-	.	gene_id "TCONS_00216769"; transcript_id "TCONS_00216769"; exon_number "1"; oId "CUFF.106706.1"; class_code "u"; tss_id "TSS150978";
chr16	Cufflinks	exon	62543499	62544313	.	-	.	gene_id "TCONS_00216769"; transcript_id "TCONS_00216769"; exon_number "1"; oId "CUFF.106706.1"; class_code "u"; tss_id "TSS150978";
chr12	Cufflinks	exon	93900036	93900056	.	+	.	gene_id "TCONS_00128533"; transcript_id "TCONS_00128533"; exon_number "1"; oId "CUFF.66090.2"; class_code "r"; tss_id "TSS83595";
chr12	Cufflinks	exon	93908072	93908815	.	+	.	gene_id "TCONS_00128533"; transcript_id "TCONS_00128533"; exon_number "2"; oId "CUFF.66090.2"; class_code "r"; tss_id "TSS83595";
chr7	Cufflinks	exon	43111141	43111584	.	+	.	gene_id "TCONS_00524487"; transcript_id "TCONS_00524487"; exon_number "2"; oId "CUFF.104350.1"; class_code "r"; tss_id "TSS352509";
chr7	Cufflinks	exon	43111142	43111584	.	+	.	gene_id "TCONS_00524487"; transcript_id "TCONS_00524487"; exon_number "2"; oId "CUFF.104350.1"; class_code "r"; tss_id "TSS352509";
chr2	Cufflinks	exon	206487794	206487878	.	-	.	gene_id "TCONS_00327779"; transcript_id "TCONS_00327779"; exon_number "2"; oId "CUFF.37203.1"; class_code "r"; tss_id "TSS236340";
chr2	Cufflinks	exon	206489314	206489390	.	-	.	gene_id "TCONS_00327779"; transcript_id "TCONS_00327779"; exon_number "3"; oId "CUFF.37203.1"; class_code "r"; tss_id "TSS236340";
chr2	Cufflinks	exon	206489314	206489391	.	-	.	gene_id "TCONS_00327779"; transcript_id "TCONS_00327779"; exon_number "3"; oId "CUFF.37203.1"; class_code "r"; tss_id "TSS236340";
chr2	Cufflinks	exon	206489314	206489389	.	-	.	gene_id "TCONS_00327779"; transcript_id "TCONS_00327779"; exon_number "3"; oId "CUFF.37203.1"; class_code "r"; tss_id "TSS236340";
chr7	Cufflinks	exon	43111141	43111573	.	+	.	gene_id "TCONS_00523557"; transcript_id "TCONS_00523557"; exon_number "2"; oId "CUFF.113510.1"; class_code "r"; tss_id "TSS352509";
chr7	Cufflinks	exon	43111142	43111573	.	+	.	gene_id "TCONS_00523557"; transcript_id "TCONS_00523557"; exon_number "2"; oId "CUFF.113510.1"; class_code "r"; tss_id "TSS352509";
chr1	Cufflinks	exon	100409357	100410039	.	-	.	gene_id "TCONS_00026430"; transcript_id "TCONS_00026430"; exon_number "1"; oId "CUFF.5936.2"; class_code "r"; tss_id "TSS28139";
chr1	Cufflinks	exon	100409356	100410039	.	-	.	gene_id "TCONS_00026430"; transcript_id "TCONS_00026430"; exon_number "1"; oId "CUFF.5936.2"; class_code "r"; tss_id "TSS28139";
chr18	Cufflinks	exon	23192923	23193091	.	-	.	gene_id "TCONS_00275252"; transcript_id "TCONS_00275252"; exon_number "1"; oId "CUFF.40692.1"; class_code "u"; tss_id "TSS182021";
chr18	Cufflinks	exon	23217687	23217785	.	-	.	gene_id "TCONS_00275252"; transcript_id "TCONS_00275252"; exon_number "2"; oId "CUFF.40692.1"; class_code "u"; tss_id "TSS182021";
chr18	Cufflinks	exon	23243784	23243858	.	-	.	gene_id "TCONS_00275252"; transcript_id "TCONS_00275252"; exon_number "3"; oId "CUFF.40692.1"; class_code "u"; tss_id "TSS182021";
chr18	Cufflinks	exon	23253302	23253425	.	-	.	gene_id "TCONS_00275252"; transcript_id "TCONS_00275252"; exon_number "4"; oId "CUFF.40692.1"; class_code "u"; tss_id "TSS182021";
chr5	Cufflinks	exon	71146747	71146876	.	+	.	gene_id "TCONS_00463928"; transcript_id "TCONS_00463928"; exon_number "2"; oId "CUFF.81747.1"; class_code "r"; tss_id "TSS310882";
chr5	Cufflinks	exon	71146747	71146877	.	+	.	gene_id "TCONS_00463928"; transcript_id "TCONS_00463928"; exon_number "2"; oId "CUFF.81747.1"; class_code "r"; tss_id "TSS310882";
chr5	Cufflinks	exon	71146747	71146878	.	+	.	gene_id "TCONS_00463928"; transcript_id "TCONS_00463928"; exon_number "2"; oId "CUFF.81747.1"; class_code "r"; tss_id "TSS310882";
chr5	Cufflinks	exon	105818685	105818804	.	+	.	gene_id "TCONS_00464021"; transcript_id "TCONS_00464021"; exon_number "1"; oId "CUFF.84827.1"; class_code "r"; tss_id "TSS312742";
chr5	Cufflinks	exon	105818681	105818804	.	+	.	gene_id "TCONS_00464021"; transcript_id "TCONS_00464021"; exon_number "1"; oId "CUFF.84827.1"; class_code "r"; tss_id "TSS312742";
chr5	Cufflinks	exon	105820179	105820251	.	+	.	gene_id "TCONS_00464021"; transcript_id "TCONS_00464021"; exon_number "2"; oId "CUFF.84827.1"; class_code "r"; tss_id "TSS312742";
chr19	Cufflinks	exon	5548944	5549172	.	+	.	gene_id "TCONS_00309366"; transcript_id "TCONS_00309366"; exon_number "1"; oId "CUFF.56993.1"; class_code "r"; tss_id "TSS186278";
chr19	Cufflinks	exon	5550876	5551033	.	+	.	gene_id "TCONS_00309366"; transcript_id "TCONS_00309366"; exon_number "2"; oId "CUFF.56993.1"; class_code "r"; tss_id "TSS186278";
chr19	Cufflinks	exon	5552636	5553156	.	+	.	gene_id "TCONS_00309366"; transcript_id "TCONS_00309366"; exon_number "3"; oId "CUFF.56993.1"; class_code "r"; tss_id "TSS186278";
chr8	Cufflinks	exon	136895949	136896021	.	+	.	gene_id "TCONS_00567363"; transcript_id "TCONS_00567363"; exon_number "1"; oId "CUFF.49796.1"; class_code "u"; tss_id "TSS380037";
chr8	Cufflinks	exon	136898842	136898914	.	+	.	gene_id "TCONS_00567363"; transcript_id "TCONS_00567363"; exon_number "2"; oId "CUFF.49796.1"; class_code "u"; tss_id "TSS380037";
chr8	Cufflinks	exon	136898842	136898913	.	+	.	gene_id "TCONS_00567363"; transcript_id "TCONS_00567363"; exon_number "2"; oId "CUFF.49796.1"; class_code "u"; tss_id "TSS380037";
chr15	Cufflinks	exon	54209574	54209651	.	+	.	gene_id "TCONS_00189936"; transcript_id "TCONS_00189936"; exon_number "2"; oId "CUFF.103792.1"; class_code "u"; tss_id "TSS124183";
chr15	Cufflinks	exon	54209574	54209650	.	+	.	gene_id "TCONS_00189936"; transcript_id "TCONS_00189936"; exon_number "2"; oId "CUFF.103792.1"; class_code "u"; tss_id "TSS124183";
chr15	Cufflinks	exon	54210390	54210490	.	+	.	gene_id "TCONS_00189936"; transcript_id "TCONS_00189936"; exon_number "3"; oId "CUFF.103792.1"; class_code "u"; tss_id "TSS124183";
chr15	Cufflinks	exon	54210390	54210491	.	+	.	gene_id "TCONS_00189936"; transcript_id "TCONS_00189936"; exon_number "3"; oId "CUFF.103792.1"; class_code "u"; tss_id "TSS124183";
chrX	Cufflinks	exon	12763611	12763755	.	-	.	gene_id "TCONS_00611180"; transcript_id "TCONS_00611180"; exon_number "2"; oId "CUFF.135217.1"; class_code "r"; tss_id "TSS414872";
chrX	Cufflinks	exon	12763613	12763755	.	-	.	gene_id "TCONS_00611180"; transcript_id "TCONS_00611180"; exon_number "2"; oId "CUFF.135217.1"; class_code "r"; tss_id "TSS414872";
chrX	Cufflinks	exon	12772305	12772377	.	-	.	gene_id "TCONS_00611180"; transcript_id "TCONS_00611180"; exon_number "3"; oId "CUFF.135217.1"; class_code "r"; tss_id "TSS414872";
chrX	Cufflinks	exon	12773077	12773144	.	-	.	gene_id "TCONS_00611180"; transcript_id "TCONS_00611180"; exon_number "4"; oId "CUFF.135217.1"; class_code "r"; tss_id "TSS414872";
chrX	Cufflinks	exon	12773077	12773142	.	-	.	gene_id "TCONS_00611180"; transcript_id "TCONS_00611180"; exon_number "4"; oId "CUFF.135217.1"; class_code "r"; tss_id "TSS414872";
chr17	Cufflinks	exon	7895384	7897766	.	-	.	gene_id "TCONS_00254507"; transcript_id "TCONS_00254507"; exon_number "1"; oId "CUFF.73519.3"; class_code "r"; tss_id "TSS167037";
chr17	Cufflinks	exon	7895384	7897765	.	-	.	gene_id "TCONS_00254507"; transcript_id "TCONS_00254507"; exon_number "1"; oId "CUFF.73519.3"; class_code "r"; tss_id "TSS167037";
chr2	Cufflinks	exon	170998668	170998783	.	+	.	gene_id "TCONS_00316706"; transcript_id "TCONS_00316706"; exon_number "1"; oId "CUFF.13810.2"; class_code "."; tss_id "TSS217903";
chr2	Cufflinks	exon	170998668	170998779	.	+	.	gene_id "TCONS_00316706"; transcript_id "TCONS_00316706"; exon_number "1"; oId "CUFF.13810.2"; class_code "."; tss_id "TSS217903";
chr1	Cufflinks	exon	209289423	209289685	.	+	.	gene_id "TCONS_00010353"; transcript_id "TCONS_00010353"; exon_number "2"; oId "CUFF.17235.1"; class_code "."; tss_id "TSS15969";
chr1	Cufflinks	exon	209289426	209289685	.	+	.	gene_id "TCONS_00010353"; transcript_id "TCONS_00010353"; exon_number "2"; oId "CUFF.17235.1"; class_code "."; tss_id "TSS15969";
chr8	Cufflinks	exon	136895948	136896021	.	+	.	gene_id "TCONS_00554639"; transcript_id "TCONS_00554639"; exon_number "1"; oId "CUFF.100198.1"; class_code "u"; tss_id "TSS380037";
chr8	Cufflinks	exon	136898842	136898915	.	+	.	gene_id "TCONS_00554639"; transcript_id "TCONS_00554639"; exon_number "2"; oId "CUFF.100198.1"; class_code "u"; tss_id "TSS380037";
chr8	Cufflinks	exon	136898842	136898913	.	+	.	gene_id "TCONS_00554639"; transcript_id "TCONS_00554639"; exon_number "2"; oId "CUFF.100198.1"; class_code "u"; tss_id "TSS380037";
chr9	Cufflinks	exon	115701241	115702977	.	-	.	gene_id "TCONS_00586360"; transcript_id "TCONS_00586360"; exon_number "1"; oId "CUFF.27633.1"; class_code "u"; tss_id "TSS404080";
chr9	Cufflinks	exon	115712843	115712866	.	-	.	gene_id "TCONS_00586360"; transcript_id "TCONS_00586360"; exon_number "2"; oId "CUFF.27633.1"; class_code "u"; tss_id "TSS404080";
chr6	Cufflinks	exon	30454613	30454719	.	-	.	gene_id "TCONS_00501746"; transcript_id "TCONS_00501746"; exon_number "1"; gene_name "HLA-E"; oId "CUFF.14966.2"; nearest_ref "NM_005516"; class_code "x"; tss_id "TSS341194";
chr6	Cufflinks	exon	30454613	30454718	.	-	.	gene_id "TCONS_00501746"; transcript_id "TCONS_00501746"; exon_number "1"; gene_name "HLA-E"; oId "CUFF.14966.2"; nearest_ref "NM_005516"; class_code "x"; tss_id "TSS341194";
chr7	Cufflinks	exon	8976688	8977765	.	+	.	gene_id "TCONS_00528504"; transcript_id "TCONS_00528504"; exon_number "2"; oId "CUFF.102192.2"; class_code "u"; tss_id "TSS350756";
chr7	Cufflinks	exon	8976674	8977763	.	+	.	gene_id "TCONS_00528504"; transcript_id "TCONS_00528504"; exon_number "2"; oId "CUFF.102192.2"; class_code "u"; tss_id "TSS350756";
chr5	Cufflinks	exon	73435709	73436113	.	+	.	gene_id "TCONS_00469525"; transcript_id "TCONS_00469525"; exon_number "4"; oId "CUFF.69014.1"; class_code "u"; tss_id "TSS311082";
chr5	Cufflinks	exon	73435709	73436108	.	+	.	gene_id "TCONS_00469525"; transcript_id "TCONS_00469525"; exon_number "4"; oId "CUFF.69014.1"; class_code "u"; tss_id "TSS311082";
chr5	Cufflinks	exon	73435709	73436109	.	+	.	gene_id "TCONS_00469525"; transcript_id "TCONS_00469525"; exon_number "4"; oId "CUFF.69014.1"; class_code "u"; tss_id "TSS311082";
chr5	Cufflinks	exon	73435709	73436102	.	+	.	gene_id "TCONS_00469525"; transcript_id "TCONS_00469525"; exon_number "4"; oId "CUFF.69014.1"; class_code "u"; tss_id "TSS311082";
chr5	Cufflinks	exon	73436328	73437184	.	+	.	gene_id "TCONS_00469525"; transcript_id "TCONS_00469525"; exon_number "5"; oId "CUFF.69014.1"; class_code "u"; tss_id "TSS311082";
chr1	Cufflinks	exon	26923464	26923665	.	+	.	gene_id "TCONS_00053480"; transcript_id "TCONS_00053480"; exon_number "2"; oId "CUFF.790.1"; class_code "r"; tss_id "TSS3411";
chr1	Cufflinks	exon	26923459	26923665	.	+	.	gene_id "TCONS_00053480"; transcript_id "TCONS_00053480"; exon_number "2"; oId "CUFF.790.1"; class_code "r"; tss_id "TSS3411";
chr7	Cufflinks	exon	8976138	8976730	.	+	.	gene_id "TCONS_00545619"; transcript_id "TCONS_00545619"; exon_number "1"; oId "CUFF.46357.1"; class_code "u"; tss_id "TSS350762";
chr7	Cufflinks	exon	8976138	8976740	.	+	.	gene_id "TCONS_00545619"; transcript_id "TCONS_00545619"; exon_number "1"; oId "CUFF.46357.1"; class_code "u"; tss_id "TSS350762";
chr2	Cufflinks	exon	88803508	88804411	.	-	.	gene_id "TCONS_00329327"; transcript_id "TCONS_00329327"; exon_number "2"; oId "CUFF.11674.2"; class_code "r"; tss_id "TSS229523";
chr2	Cufflinks	exon	88803508	88804412	.	-	.	gene_id "TCONS_00329327"; transcript_id "TCONS_00329327"; exon_number "2"; oId "CUFF.11674.2"; class_code "r"; tss_id "TSS229523";
chr4	Cufflinks	exon	41278876	41278902	.	+	.	gene_id "TCONS_00436108"; transcript_id "TCONS_00436108"; exon_number "1"; oId "CUFF.63102.1"; class_code "r"; tss_id "TSS291698";
chr4	Cufflinks	exon	41307782	41308009	.	+	.	gene_id "TCONS_00436108"; transcript_id "TCONS_00436108"; exon_number "2"; oId "CUFF.63102.1"; class_code "r"; tss_id "TSS291698";
chr4	Cufflinks	exon	41307782	41308008	.	+	.	gene_id "TCONS_00436108"; transcript_id "TCONS_00436108"; exon_number "2"; oId "CUFF.63102.1"; class_code "r"; tss_id "TSS291698";
chr4	Cufflinks	exon	41308106	41308203	.	+	.	gene_id "TCONS_00436108"; transcript_id "TCONS_00436108"; exon_number "3"; oId "CUFF.63102.1"; class_code "r"; tss_id "TSS291698";
chr6	Cufflinks	exon	107332666	107334507	.	+	.	gene_id "TCONS_00502591"; transcript_id "TCONS_00502591"; exon_number "2"; oId "CUFF.38073.1"; class_code "r"; tss_id "TSS335163";
chr6	Cufflinks	exon	107332666	107334504	.	+	.	gene_id "TCONS_00502591"; transcript_id "TCONS_00502591"; exon_number "2"; oId "CUFF.38073.1"; class_code "r"; tss_id "TSS335163";
chr8	Cufflinks	exon	9754229	9754414	.	+	.	gene_id "TCONS_00554978"; transcript_id "TCONS_00554978"; exon_number "1"; oId "CUFF.62799.1"; class_code "."; tss_id "TSS373520";
chr8	Cufflinks	exon	9754225	9754414	.	+	.	gene_id "TCONS_00554978"; transcript_id "TCONS_00554978"; exon_number "1"; oId "CUFF.62799.1"; class_code "."; tss_id "TSS373520";
chrX	Cufflinks	exon	4458558	4459435	.	+	.	gene_id "TCONS_00616740"; transcript_id "TCONS_00616740"; exon_number "2"; oId "CUFF.93349.1"; class_code "r"; tss_id "TSS407258";
chrX	Cufflinks	exon	4458557	4459435	.	+	.	gene_id "TCONS_00616740"; transcript_id "TCONS_00616740"; exon_number "2"; oId "CUFF.93349.1"; class_code "r"; tss_id "TSS407258";
chr8	Cufflinks	exon	136849512	136849581	.	+	.	gene_id "TCONS_00561428"; transcript_id "TCONS_00561428"; exon_number "1"; oId "CUFF.30110.1"; class_code "u"; tss_id "TSS380035";
chr8	Cufflinks	exon	136895947	136896021	.	+	.	gene_id "TCONS_00561428"; transcript_id "TCONS_00561428"; exon_number "2"; oId "CUFF.30110.1"; class_code "u"; tss_id "TSS380035";
chr8	Cufflinks	exon	136898842	136898915	.	+	.	gene_id "TCONS_00561428"; transcript_id "TCONS_00561428"; exon_number "3"; oId "CUFF.30110.1"; class_code "u"; tss_id "TSS380035";
chr8	Cufflinks	exon	136898842	136898913	.	+	.	gene_id "TCONS_00561428"; transcript_id "TCONS_00561428"; exon_number "3"; oId "CUFF.30110.1"; class_code "u"; tss_id "TSS380035";
chr2	Cufflinks	exon	206487794	206487878	.	-	.	gene_id "TCONS_00339154"; transcript_id "TCONS_00339154"; exon_number "2"; oId "CUFF.20653.2"; class_code "r"; tss_id "TSS236341";
chr2	Cufflinks	exon	206489314	206489385	.	-	.	gene_id "TCONS_00339154"; transcript_id "TCONS_00339154"; exon_number "3"; oId "CUFF.20653.2"; class_code "r"; tss_id "TSS236341";
chr2	Cufflinks	exon	206489314	206489386	.	-	.	gene_id "TCONS_00339154"; transcript_id "TCONS_00339154"; exon_number "3"; oId "CUFF.20653.2"; class_code "r"; tss_id "TSS236341";
chr2	Cufflinks	exon	206489314	206489384	.	-	.	gene_id "TCONS_00339154"; transcript_id "TCONS_00339154"; exon_number "3"; oId "CUFF.20653.2"; class_code "r"; tss_id "TSS236341";
chr11	Cufflinks	exon	109611778	109612837	.	+	.	gene_id "TCONS_00103128"; transcript_id "TCONS_00103128"; exon_number "2"; oId "CUFF.46837.1"; class_code "u"; tss_id "TSS64314";
chr11	Cufflinks	exon	109611776	109612837	.	+	.	gene_id "TCONS_00103128"; transcript_id "TCONS_00103128"; exon_number "2"; oId "CUFF.46837.1"; class_code "u"; tss_id "TSS64314";
chr13	Cufflinks	exon	107504933	107506715	.	-	.	gene_id "TCONS_00157204"; transcript_id "TCONS_00157204"; exon_number "1"; oId "CUFF.86799.1"; class_code "u"; tss_id "TSS107352";
chr13	Cufflinks	exon	107521759	107521784	.	-	.	gene_id "TCONS_00157204"; transcript_id "TCONS_00157204"; exon_number "2"; oId "CUFF.86799.1"; class_code "u"; tss_id "TSS107352";
chr5	Cufflinks	exon	128666046	128666537	.	+	.	gene_id "TCONS_00471185"; transcript_id "TCONS_00471185"; exon_number "1"; oId "CUFF.29791.1"; class_code "r"; tss_id "TSS313789";
chr5	Cufflinks	exon	128667107	128667243	.	+	.	gene_id "TCONS_00471185"; transcript_id "TCONS_00471185"; exon_number "2"; oId "CUFF.29791.1"; class_code "r"; tss_id "TSS313789";
chr11	Cufflinks	exon	68409857	68411383	.	-	.	gene_id "TCONS_00096218"; transcript_id "TCONS_00096218"; exon_number "1"; oId "CUFF.72968.1"; class_code "r"; tss_id "TSS72302";
chr11	Cufflinks	exon	68411632	68411774	.	-	.	gene_id "TCONS_00096218"; transcript_id "TCONS_00096218"; exon_number "2"; oId "CUFF.72968.1"; class_code "r"; tss_id "TSS72302";
chr11	Cufflinks	exon	68413628	68415272	.	-	.	gene_id "TCONS_00096218"; transcript_id "TCONS_00096218"; exon_number "3"; oId "CUFF.72968.1"; class_code "r"; tss_id "TSS72302";
chr11	Cufflinks	exon	68413690	68415272	.	-	.	gene_id "TCONS_00096218"; transcript_id "TCONS_00096218"; exon_number "3"; oId "CUFF.72968.1"; class_code "r"; tss_id "TSS72302";
chr7	Cufflinks	exon	152273902	152274400	.	-	.	gene_id "TCONS_00526773"; transcript_id "TCONS_00526773"; exon_number "2"; oId "CUFF.123082.1"; class_code "u"; tss_id "TSS372242";
chr7	Cufflinks	exon	152273902	152274401	.	-	.	gene_id "TCONS_00526773"; transcript_id "TCONS_00526773"; exon_number "2"; oId "CUFF.123082.1"; class_code "u"; tss_id "TSS372242";
chr7	Cufflinks	exon	152302302	152302325	.	-	.	gene_id "TCONS_00526773"; transcript_id "TCONS_00526773"; exon_number "3"; oId "CUFF.123082.1"; class_code "u"; tss_id "TSS372242";
chr7	Cufflinks	exon	66877203	66877287	.	+	.	gene_id "TCONS_00538980"; transcript_id "TCONS_00538980"; exon_number "2"; oId "CUFF.42583.1"; class_code "."; tss_id "TSS354052";
chr7	Cufflinks	exon	66878625	66879129	.	+	.	gene_id "TCONS_00538980"; transcript_id "TCONS_00538980"; exon_number "3"; oId "CUFF.42583.1"; class_code "."; tss_id "TSS354052";
chr7	Cufflinks	exon	66878620	66879129	.	+	.	gene_id "TCONS_00538980"; transcript_id "TCONS_00538980"; exon_number "3"; oId "CUFF.42583.1"; class_code "."; tss_id "TSS354052";
chr11	Cufflinks	exon	109611778	109612837	.	+	.	gene_id "TCONS_00095078"; transcript_id "TCONS_00095078"; exon_number "2"; oId "CUFF.55510.2"; class_code "u"; tss_id "TSS64314";
chr11	Cufflinks	exon	109611776	109612837	.	+	.	gene_id "TCONS_00095078"; transcript_id "TCONS_00095078"; exon_number "2"; oId "CUFF.55510.2"; class_code "u"; tss_id "TSS64314";
chr3	Cufflinks	exon	72696110	72696204	.	-	.	gene_id "TCONS_00407988"; transcript_id "TCONS_00407988"; exon_number "2"; oId "CUFF.12366.1"; class_code "r"; tss_id "TSS282095";
chr3	Cufflinks	exon	72696902	72697265	.	-	.	gene_id "TCONS_00407988"; transcript_id "TCONS_00407988"; exon_number "3"; oId "CUFF.12366.1"; class_code "r"; tss_id "TSS282095";
chr3	Cufflinks	exon	72696902	72697264	.	-	.	gene_id "TCONS_00407988"; transcript_id "TCONS_00407988"; exon_number "3"; oId "CUFF.12366.1"; class_code "r"; tss_id "TSS282095";
chr3	Cufflinks	exon	72696914	72697264	.	-	.	gene_id "TCONS_00407988"; transcript_id "TCONS_00407988"; exon_number "3"; oId "CUFF.12366.1"; class_code "r"; tss_id "TSS282095";
chr18	Cufflinks	exon	14993327	14993350	.	+	.	gene_id "TCONS_00272101"; transcript_id "TCONS_00272101"; exon_number "1"; oId "CUFF.87001.1"; class_code "u"; tss_id "TSS177476";
chr18	Cufflinks	exon	15018474	15018759	.	+	.	gene_id "TCONS_00272101"; transcript_id "TCONS_00272101"; exon_number "2"; oId "CUFF.87001.1"; class_code "u"; tss_id "TSS177476";
chr3	Cufflinks	exon	197302955	197304579	.	+	.	gene_id "TCONS_00419842"; transcript_id "TCONS_00419842"; exon_number "1"; oId "CUFF.15124.2"; class_code "u"; tss_id "TSS276553";
chr3	Cufflinks	exon	197304746	197305041	.	+	.	gene_id "TCONS_00419842"; transcript_id "TCONS_00419842"; exon_number "2"; oId "CUFF.15124.2"; class_code "u"; tss_id "TSS276553";
chr16	Cufflinks	exon	17939505	17939673	.	-	.	gene_id "TCONS_00206068"; transcript_id "TCONS_00206068"; exon_number "1"; oId "CUFF.205491.2"; class_code "u"; tss_id "TSS147907";
chr16	Cufflinks	exon	17939505	17939678	.	-	.	gene_id "TCONS_00206068"; transcript_id "TCONS_00206068"; exon_number "1"; oId "CUFF.205491.2"; class_code "u"; tss_id "TSS147907";
chr3	Cufflinks	exon	197300775	197301966	.	+	.	gene_id "TCONS_00409481"; transcript_id "TCONS_00409481"; exon_number "1"; oId "CUFF.27930.2"; class_code "r"; tss_id "TSS276549";
chr3	Cufflinks	exon	197300820	197301967	.	+	.	gene_id "TCONS_00409481"; transcript_id "TCONS_00409481"; exon_number "1"; oId "CUFF.27930.2"; class_code "r"; tss_id "TSS276549";
chr9	Cufflinks	exon	3734564	3734690	.	+	.	gene_id "TCONS_00586201"; transcript_id "TCONS_00586201"; exon_number "1"; oId "CUFF.66624.1"; class_code "r"; tss_id "TSS389268";
chr9	Cufflinks	exon	3734793	3735191	.	+	.	gene_id "TCONS_00586201"; transcript_id "TCONS_00586201"; exon_number "2"; oId "CUFF.66624.1"; class_code "r"; tss_id "TSS389268";
chr8	Cufflinks	exon	5158441	5158755	.	-	.	gene_id "TCONS_00564813"; transcript_id "TCONS_00564813"; exon_number "1"; oId "CUFF.59677.2"; class_code "r"; tss_id "TSS381203";
chr8	Cufflinks	exon	5159152	5159237	.	-	.	gene_id "TCONS_00564813"; transcript_id "TCONS_00564813"; exon_number "2"; oId "CUFF.59677.2"; class_code "r"; tss_id "TSS381203";
chr7	Cufflinks	exon	129167359	129167618	.	-	.	gene_id "TCONS_00524277"; transcript_id "TCONS_00524277"; exon_number "1"; oId "CUFF.121023.1"; class_code "."; tss_id "TSS370137";
chr7	Cufflinks	exon	129167363	129167618	.	-	.	gene_id "TCONS_00524277"; transcript_id "TCONS_00524277"; exon_number "1"; oId "CUFF.121023.1"; class_code "."; tss_id "TSS370137";
chr5	Cufflinks	exon	135339572	135339770	.	+	.	gene_id "TCONS_00483330"; transcript_id "TCONS_00483330"; exon_number "1"; gene_name "TGFBI"; oId "CUFF.31072.1"; nearest_ref "NM_000358"; class_code "o"; tss_id "TSS314295";
chr5	Cufflinks	exon	135427650	135427678	.	+	.	gene_id "TCONS_00483330"; transcript_id "TCONS_00483330"; exon_number "2"; gene_name "TGFBI"; oId "CUFF.31072.1"; nearest_ref "NM_000358"; class_code "o"; tss_id "TSS314295";
chr22	Cufflinks	exon	36481367	36482308	.	+	.	gene_id "TCONS_00396697"; transcript_id "TCONS_00396697"; exon_number "1"; oId "CUFF.49005.1"; class_code "r"; tss_id "TSS257083";
chr22	Cufflinks	exon	36481367	36482306	.	+	.	gene_id "TCONS_00396697"; transcript_id "TCONS_00396697"; exon_number "1"; oId "CUFF.49005.1"; class_code "r"; tss_id "TSS257083";
chr19	Cufflinks	exon	5552267	5553143	.	+	.	gene_id "TCONS_00306041"; transcript_id "TCONS_00306041"; exon_number "2"; oId "CUFF.62923.1"; class_code "r"; tss_id "TSS186276";
chr19	Cufflinks	exon	5552267	5553120	.	+	.	gene_id "TCONS_00306041"; transcript_id "TCONS_00306041"; exon_number "2"; oId "CUFF.62923.1"; class_code "r"; tss_id "TSS186276";
chr8	Cufflinks	exon	32987358	32987481	.	-	.	gene_id "TCONS_00557650"; transcript_id "TCONS_00557650"; exon_number "3"; oId "CUFF.111884.1"; class_code "r"; tss_id "TSS383119";
chr8	Cufflinks	exon	32987358	32987480	.	-	.	gene_id "TCONS_00557650"; transcript_id "TCONS_00557650"; exon_number "3"; oId "CUFF.111884.1"; class_code "r"; tss_id "TSS383119";
chr8	Cufflinks	exon	33014048	33014076	.	-	.	gene_id "TCONS_00557650"; transcript_id "TCONS_00557650"; exon_number "4"; oId "CUFF.111884.1"; class_code "r"; tss_id "TSS383119";
chr8	Cufflinks	exon	33014047	33014076	.	-	.	gene_id "TCONS_00557650"; transcript_id "TCONS_00557650"; exon_number "4"; oId "CUFF.111884.1"; class_code "r"; tss_id "TSS383119";
chr1	Cufflinks	exon	50845471	50845490	.	+	.	gene_id "TCONS_00041974"; transcript_id "TCONS_00041974"; exon_number "1"; oId "CUFF.4580.1"; class_code "r"; tss_id "TSS6496";
chr1	Cufflinks	exon	50847813	50847993	.	+	.	gene_id "TCONS_00041974"; transcript_id "TCONS_00041974"; exon_number "2"; oId "CUFF.4580.1"; class_code "r"; tss_id "TSS6496";
chr1	Cufflinks	exon	18720173	18720634	.	-	.	gene_id "TCONS_00004462"; transcript_id "TCONS_00004462"; exon_number "1"; oId "CUFF.2326.1"; class_code "r"; tss_id "TSS21229";
chr1	Cufflinks	exon	18720173	18720612	.	-	.	gene_id "TCONS_00004462"; transcript_id "TCONS_00004462"; exon_number "1"; oId "CUFF.2326.1"; class_code "r"; tss_id "TSS21229";
chr8	Cufflinks	exon	9690624	9691002	.	+	.	gene_id "TCONS_00566164"; transcript_id "TCONS_00566164"; exon_number "2"; oId "CUFF.59983.1"; class_code "r"; tss_id "TSS373517";
chr8	Cufflinks	exon	9690624	9691001	.	+	.	gene_id "TCONS_00566164"; transcript_id "TCONS_00566164"; exon_number "2"; oId "CUFF.59983.1"; class_code "r"; tss_id "TSS373517";
chr14	Cufflinks	exon	87583340	87583870	.	-	.	gene_id "TCONS_00163276"; transcript_id "TCONS_00163276"; exon_number "1"; oId "CUFF.208106.2"; class_code "r"; tss_id "TSS119515";
chr14	Cufflinks	exon	87583340	87583856	.	-	.	gene_id "TCONS_00163276"; transcript_id "TCONS_00163276"; exon_number "1"; oId "CUFF.208106.2"; class_code "r"; tss_id "TSS119515";
chr15	Cufflinks	exon	90497510	90498879	.	-	.	gene_id "TCONS_00195963"; transcript_id "TCONS_00195963"; exon_number "1"; oId "CUFF.94945.2"; class_code "u"; tss_id "TSS135243";
chr15	Cufflinks	exon	90497510	90498878	.	-	.	gene_id "TCONS_00195963"; transcript_id "TCONS_00195963"; exon_number "1"; oId "CUFF.94945.2"; class_code "u"; tss_id "TSS135243";
chr1	Cufflinks	exon	26923368	26923665	.	+	.	gene_id "TCONS_00038747"; transcript_id "TCONS_00038747"; exon_number "2"; oId "CUFF.1607.2"; class_code "r"; tss_id "TSS3413";
chr1	Cufflinks	exon	26923361	26923665	.	+	.	gene_id "TCONS_00038747"; transcript_id "TCONS_00038747"; exon_number "2"; oId "CUFF.1607.2"; class_code "r"; tss_id "TSS3413";
chr11	Cufflinks	exon	57605220	57605245	.	+	.	gene_id "TCONS_00108317"; transcript_id "TCONS_00108317"; exon_number "1"; oId "CUFF.56489.1"; class_code "r"; tss_id "TSS59414";
chr11	Cufflinks	exon	57631375	57631675	.	+	.	gene_id "TCONS_00108317"; transcript_id "TCONS_00108317"; exon_number "2"; oId "CUFF.56489.1"; class_code "r"; tss_id "TSS59414";
chr15	Cufflinks	exon	68223645	68224029	.	-	.	gene_id "TCONS_00187314"; transcript_id "TCONS_00187314"; exon_number "2"; oId "CUFF.194788.1"; class_code "r"; tss_id "TSS133079";
chr15	Cufflinks	exon	68227525	68227546	.	-	.	gene_id "TCONS_00187314"; transcript_id "TCONS_00187314"; exon_number "3"; oId "CUFF.194788.1"; class_code "r"; tss_id "TSS133079";
chr15	Cufflinks	exon	68227525	68227547	.	-	.	gene_id "TCONS_00187314"; transcript_id "TCONS_00187314"; exon_number "3"; oId "CUFF.194788.1"; class_code "r"; tss_id "TSS133079";
chr11	Cufflinks	exon	109611778	109612840	.	+	.	gene_id "TCONS_00087909"; transcript_id "TCONS_00087909"; exon_number "2"; oId "CUFF.174415.1"; class_code "u"; tss_id "TSS64313";
chr11	Cufflinks	exon	109611776	109612840	.	+	.	gene_id "TCONS_00087909"; transcript_id "TCONS_00087909"; exon_number "2"; oId "CUFF.174415.1"; class_code "u"; tss_id "TSS64313";
chr13	Cufflinks	exon	91223373	91223971	.	-	.	gene_id "TCONS_00156139"; transcript_id "TCONS_00156139"; exon_number "1"; oId "CUFF.63690.3"; class_code "r"; tss_id "TSS106554";
chr13	Cufflinks	exon	91225220	91225367	.	-	.	gene_id "TCONS_00156139"; transcript_id "TCONS_00156139"; exon_number "2"; oId "CUFF.63690.3"; class_code "r"; tss_id "TSS106554";
chr13	Cufflinks	exon	91226033	91226077	.	-	.	gene_id "TCONS_00156139"; transcript_id "TCONS_00156139"; exon_number "3"; oId "CUFF.63690.3"; class_code "r"; tss_id "TSS106554";
chr13	Cufflinks	exon	91233260	91233343	.	-	.	gene_id "TCONS_00156139"; transcript_id "TCONS_00156139"; exon_number "4"; oId "CUFF.63690.3"; class_code "r"; tss_id "TSS106554";
chr13	Cufflinks	exon	91236320	91236399	.	-	.	gene_id "TCONS_00156139"; transcript_id "TCONS_00156139"; exon_number "5"; oId "CUFF.63690.3"; class_code "r"; tss_id "TSS106554";
chr4	Cufflinks	exon	135930337	135931658	.	-	.	gene_id "TCONS_00453392"; transcript_id "TCONS_00453392"; exon_number "1"; oId "CUFF.21251.3"; class_code "u"; tss_id "TSS304933";
chr4	Cufflinks	exon	135930337	135931661	.	-	.	gene_id "TCONS_00453392"; transcript_id "TCONS_00453392"; exon_number "1"; oId "CUFF.21251.3"; class_code "u"; tss_id "TSS304933";
chr4	Cufflinks	exon	114811039	114811170	.	-	.	gene_id "TCONS_00435185"; transcript_id "TCONS_00435185"; exon_number "2"; oId "CUFF.26081.1"; class_code "."; tss_id "TSS304206";
chr4	Cufflinks	exon	114811039	114811174	.	-	.	gene_id "TCONS_00435185"; transcript_id "TCONS_00435185"; exon_number "2"; oId "CUFF.26081.1"; class_code "."; tss_id "TSS304206";
chr20	Cufflinks	exon	55523894	55523921	.	+	.	gene_id "TCONS_00375548"; transcript_id "TCONS_00375548"; exon_number "1"; oId "CUFF.42501.1"; class_code "u"; tss_id "TSS243640";
chr20	Cufflinks	exon	55582105	55582770	.	+	.	gene_id "TCONS_00375548"; transcript_id "TCONS_00375548"; exon_number "2"; oId "CUFF.42501.1"; class_code "u"; tss_id "TSS243640";
chr12	Cufflinks	exon	93906960	93906981	.	+	.	gene_id "TCONS_00120530"; transcript_id "TCONS_00120530"; exon_number "1"; oId "CUFF.185739.1"; class_code "r"; tss_id "TSS83597";
chr12	Cufflinks	exon	93908072	93908815	.	+	.	gene_id "TCONS_00120530"; transcript_id "TCONS_00120530"; exon_number "2"; oId "CUFF.185739.1"; class_code "r"; tss_id "TSS83597";
chr7	Cufflinks	exon	26063138	26063967	.	+	.	gene_id "TCONS_00521174"; transcript_id "TCONS_00521174"; exon_number "1"; oId "CUFF.19941.2"; class_code "r"; tss_id "TSS351576";
chr7	Cufflinks	exon	26063138	26063937	.	+	.	gene_id "TCONS_00521174"; transcript_id "TCONS_00521174"; exon_number "1"; oId "CUFF.19941.2"; class_code "r"; tss_id "TSS351576";
chr1	Cufflinks	exon	160859136	160859161	.	+	.	gene_id "TCONS_00030494"; transcript_id "TCONS_00030494"; exon_number "1"; oId "CUFF.4708.1"; class_code "r"; tss_id "TSS12737";
chr1	Cufflinks	exon	160879641	160880010	.	+	.	gene_id "TCONS_00030494"; transcript_id "TCONS_00030494"; exon_number "2"; oId "CUFF.4708.1"; class_code "r"; tss_id "TSS12737";
chr5	Cufflinks	exon	75658131	75658853	.	-	.	gene_id "TCONS_00488888"; transcript_id "TCONS_00488888"; exon_number "1"; oId "CUFF.13802.2"; class_code "r"; tss_id "TSS321848";
chr5	Cufflinks	exon	75658131	75658854	.	-	.	gene_id "TCONS_00488888"; transcript_id "TCONS_00488888"; exon_number "1"; oId "CUFF.13802.2"; class_code "r"; tss_id "TSS321848";
chrX	Cufflinks	exon	19149910	19151309	.	+	.	gene_id "TCONS_00603679"; transcript_id "TCONS_00603679"; exon_number "1"; oId "CUFF.201665.1"; class_code "."; tss_id "TSS408096";
chrX	Cufflinks	exon	19152387	19152470	.	+	.	gene_id "TCONS_00603679"; transcript_id "TCONS_00603679"; exon_number "2"; oId "CUFF.201665.1"; class_code "."; tss_id "TSS408096";
chr1	Cufflinks	exon	242122905	242123382	.	-	.	gene_id "TCONS_00032389"; transcript_id "TCONS_00032389"; exon_number "2"; oId "CUFF.7977.1"; class_code "u"; tss_id "TSS36921";
chr1	Cufflinks	exon	242122905	242123377	.	-	.	gene_id "TCONS_00032389"; transcript_id "TCONS_00032389"; exon_number "2"; oId "CUFF.7977.1"; class_code "u"; tss_id "TSS36921";
chr15	Cufflinks	exon	87737948	87738030	.	+	.	gene_id "TCONS_00190606"; transcript_id "TCONS_00190606"; exon_number "2"; oId "CUFF.77417.1"; class_code "."; tss_id "TSS127154";
chr15	Cufflinks	exon	87737948	87738031	.	+	.	gene_id "TCONS_00190606"; transcript_id "TCONS_00190606"; exon_number "2"; oId "CUFF.77417.1"; class_code "."; tss_id "TSS127154";
chr15	Cufflinks	exon	87740419	87740499	.	+	.	gene_id "TCONS_00190606"; transcript_id "TCONS_00190606"; exon_number "3"; oId "CUFF.77417.1"; class_code "."; tss_id "TSS127154";
chr15	Cufflinks	exon	87740419	87740498	.	+	.	gene_id "TCONS_00190606"; transcript_id "TCONS_00190606"; exon_number "3"; oId "CUFF.77417.1"; class_code "."; tss_id "TSS127154";
chr2	Cufflinks	exon	30870579	30871057	.	+	.	gene_id "TCONS_00313949"; transcript_id "TCONS_00313949"; exon_number "1"; oId "CUFF.17865.1"; class_code "u"; tss_id "TSS209592";
chr2	Cufflinks	exon	30870579	30871058	.	+	.	gene_id "TCONS_00313949"; transcript_id "TCONS_00313949"; exon_number "1"; oId "CUFF.17865.1"; class_code "u"; tss_id "TSS209592";
chr14	Cufflinks	exon	60058691	60059151	.	+	.	gene_id "TCONS_00172766"; transcript_id "TCONS_00172766"; exon_number "1"; oId "CUFF.65575.1"; class_code "u"; tss_id "TSS110451";
chr14	Cufflinks	exon	60058691	60059150	.	+	.	gene_id "TCONS_00172766"; transcript_id "TCONS_00172766"; exon_number "1"; oId "CUFF.65575.1"; class_code "u"; tss_id "TSS110451";
chr13	Cufflinks	exon	107499782	107499883	.	+	.	gene_id "TCONS_00156091"; transcript_id "TCONS_00156091"; exon_number "1"; oId "CUFF.63996.2"; class_code "u"; tss_id "TSS102556";
chr13	Cufflinks	exon	107506318	107506720	.	+	.	gene_id "TCONS_00156091"; transcript_id "TCONS_00156091"; exon_number "3"; oId "CUFF.63996.2"; class_code "u"; tss_id "TSS102556";
chr13	Cufflinks	exon	107506318	107506715	.	+	.	gene_id "TCONS_00156091"; transcript_id "TCONS_00156091"; exon_number "3"; oId "CUFF.63996.2"; class_code "u"; tss_id "TSS102556";
chr7	Cufflinks	exon	8976138	8976730	.	-	.	gene_id "TCONS_00545771"; transcript_id "TCONS_00545771"; exon_number "1"; oId "CUFF.46358.1"; class_code "r"; tss_id "TSS362334";
chr7	Cufflinks	exon	8976138	8976740	.	-	.	gene_id "TCONS_00545771"; transcript_id "TCONS_00545771"; exon_number "1"; oId "CUFF.46358.1"; class_code "r"; tss_id "TSS362334";
chr17	Cufflinks	exon	15702261	15702297	.	+	.	gene_id "TCONS_00258348"; transcript_id "TCONS_00258348"; exon_number "1"; oId "CUFF.58061.2"; class_code "r"; tss_id "TSS156844";
chr17	Cufflinks	exon	15703460	15703677	.	+	.	gene_id "TCONS_00258348"; transcript_id "TCONS_00258348"; exon_number "2"; oId "CUFF.58061.2"; class_code "r"; tss_id "TSS156844";
chr16	Cufflinks	exon	79603937	79604888	.	-	.	gene_id "TCONS_00211312"; transcript_id "TCONS_00211312"; exon_number "1"; oId "CUFF.43356.1"; class_code "u"; tss_id "TSS153113";
chr16	Cufflinks	exon	79603937	79604918	.	-	.	gene_id "TCONS_00211312"; transcript_id "TCONS_00211312"; exon_number "1"; oId "CUFF.43356.1"; class_code "u"; tss_id "TSS153113";
chr4	Cufflinks	exon	186401755	186401780	.	+	.	gene_id "TCONS_00433768"; transcript_id "TCONS_00433768"; exon_number "1"; oId "CUFF.57155.1"; class_code "r"; tss_id "TSS298100";
chr4	Cufflinks	exon	186402095	186402200	.	+	.	gene_id "TCONS_00433768"; transcript_id "TCONS_00433768"; exon_number "2"; oId "CUFF.57155.1"; class_code "r"; tss_id "TSS298100";
chr4	Cufflinks	exon	186404519	186404621	.	+	.	gene_id "TCONS_00433768"; transcript_id "TCONS_00433768"; exon_number "3"; oId "CUFF.57155.1"; class_code "r"; tss_id "TSS298100";
chr4	Cufflinks	exon	186406016	186406161	.	+	.	gene_id "TCONS_00433768"; transcript_id "TCONS_00433768"; exon_number "4"; oId "CUFF.57155.1"; class_code "r"; tss_id "TSS298100";
chr4	Cufflinks	exon	186406016	186406162	.	+	.	gene_id "TCONS_00433768"; transcript_id "TCONS_00433768"; exon_number "4"; oId "CUFF.57155.1"; class_code "r"; tss_id "TSS298100";
chr4	Cufflinks	exon	165937653	165938271	.	-	.	gene_id "TCONS_00450187"; transcript_id "TCONS_00450187"; exon_number "1"; oId "CUFF.17765.2"; class_code "u"; tss_id "TSS306265";
chr4	Cufflinks	exon	165938409	165938719	.	-	.	gene_id "TCONS_00450187"; transcript_id "TCONS_00450187"; exon_number "2"; oId "CUFF.17765.2"; class_code "u"; tss_id "TSS306265";
chr2	Cufflinks	exon	60448632	60448774	.	-	.	gene_id "TCONS_00320623"; transcript_id "TCONS_00320623"; exon_number "2"; oId "CUFF.23414.2"; class_code "r"; tss_id "TSS227336";
chr2	Cufflinks	exon	60448632	60448776	.	-	.	gene_id "TCONS_00320623"; transcript_id "TCONS_00320623"; exon_number "2"; oId "CUFF.23414.2"; class_code "r"; tss_id "TSS227336";
chr2	Cufflinks	exon	60456846	60457027	.	-	.	gene_id "TCONS_00320623"; transcript_id "TCONS_00320623"; exon_number "3"; oId "CUFF.23414.2"; class_code "r"; tss_id "TSS227336";
chr9	Cufflinks	exon	16989450	16989598	.	-	.	gene_id "TCONS_00591277"; transcript_id "TCONS_00591277"; exon_number "2"; oId "CUFF.78229.2"; class_code "."; tss_id "TSS398903";
chr9	Cufflinks	exon	16989450	16989602	.	-	.	gene_id "TCONS_00591277"; transcript_id "TCONS_00591277"; exon_number "2"; oId "CUFF.78229.2"; class_code "."; tss_id "TSS398903";
chr8	Cufflinks	exon	140507777	140512769	.	-	.	gene_id "TCONS_00567540"; transcript_id "TCONS_00567540"; exon_number "1"; oId "CUFF.49956.1"; class_code "u"; tss_id "TSS388062";
chr8	Cufflinks	exon	140513810	140514154	.	-	.	gene_id "TCONS_00567540"; transcript_id "TCONS_00567540"; exon_number "2"; oId "CUFF.49956.1"; class_code "u"; tss_id "TSS388062";
chr17	Cufflinks	exon	17535342	17536075	.	-	.	gene_id "TCONS_00252995"; transcript_id "TCONS_00252995"; exon_number "1"; oId "CUFF.98611.2"; class_code "r"; tss_id "TSS168048";
chr17	Cufflinks	exon	17535343	17536075	.	-	.	gene_id "TCONS_00252995"; transcript_id "TCONS_00252995"; exon_number "1"; oId "CUFF.98611.2"; class_code "r"; tss_id "TSS168048";
chr17	Cufflinks	exon	49596078	49596177	.	+	.	gene_id "TCONS_00231104"; transcript_id "TCONS_00231104"; exon_number "1"; oId "CUFF.173805.2"; class_code "u"; tss_id "TSS161255";
chr17	Cufflinks	exon	49598465	49598732	.	+	.	gene_id "TCONS_00231104"; transcript_id "TCONS_00231104"; exon_number "2"; oId "CUFF.173805.2"; class_code "u"; tss_id "TSS161255";
chr1	Cufflinks	exon	26923483	26923666	.	+	.	gene_id "TCONS_00031059"; transcript_id "TCONS_00031059"; exon_number "2"; oId "CUFF.1239.3"; class_code "r"; tss_id "TSS3413";
chr1	Cufflinks	exon	26923484	26923665	.	+	.	gene_id "TCONS_00031059"; transcript_id "TCONS_00031059"; exon_number "2"; oId "CUFF.1239.3"; class_code "r"; tss_id "TSS3413";
chr17	Cufflinks	exon	55275347	55275668	.	+	.	gene_id "TCONS_00234926"; transcript_id "TCONS_00234926"; exon_number "2"; oId "CUFF.119956.1"; class_code "r"; tss_id "TSS161498";
chr17	Cufflinks	exon	55275347	55275655	.	+	.	gene_id "TCONS_00234926"; transcript_id "TCONS_00234926"; exon_number "2"; oId "CUFF.119956.1"; class_code "r"; tss_id "TSS161498";
chr2	Cufflinks	exon	143033583	143034143	.	-	.	gene_id "TCONS_00325466"; transcript_id "TCONS_00325466"; exon_number "1"; oId "CUFF.31535.2"; class_code "r"; tss_id "TSS232514";
chr2	Cufflinks	exon	143033583	143034154	.	-	.	gene_id "TCONS_00325466"; transcript_id "TCONS_00325466"; exon_number "1"; oId "CUFF.31535.2"; class_code "r"; tss_id "TSS232514";
chr5	Cufflinks	exon	73431493	73432154	.	-	.	gene_id "TCONS_00469359"; transcript_id "TCONS_00469359"; exon_number "3"; oId "CUFF.37985.1"; class_code "r"; tss_id "TSS321635";
chr5	Cufflinks	exon	73435963	73436112	.	-	.	gene_id "TCONS_00469359"; transcript_id "TCONS_00469359"; exon_number "4"; oId "CUFF.37985.1"; class_code "r"; tss_id "TSS321635";
chr5	Cufflinks	exon	73436328	73437006	.	-	.	gene_id "TCONS_00469359"; transcript_id "TCONS_00469359"; exon_number "5"; oId "CUFF.37985.1"; class_code "r"; tss_id "TSS321635";
chr5	Cufflinks	exon	73436336	73437019	.	-	.	gene_id "TCONS_00469359"; transcript_id "TCONS_00469359"; exon_number "5"; oId "CUFF.37985.1"; class_code "r"; tss_id "TSS321635";
chr5	Cufflinks	exon	73436328	73437005	.	-	.	gene_id "TCONS_00469359"; transcript_id "TCONS_00469359"; exon_number "5"; oId "CUFF.37985.1"; class_code "r"; tss_id "TSS321635";
chr5	Cufflinks	exon	73437485	73439657	.	-	.	gene_id "TCONS_00469359"; transcript_id "TCONS_00469359"; exon_number "6"; oId "CUFF.37985.1"; class_code "r"; tss_id "TSS321635";
chr2	Cufflinks	exon	170998547	170998583	.	+	.	gene_id "TCONS_00330736"; transcript_id "TCONS_00330736"; exon_number "1"; oId "CUFF.12050.2"; class_code "u"; tss_id "TSS217902";
chr2	Cufflinks	exon	170998705	170998783	.	+	.	gene_id "TCONS_00330736"; transcript_id "TCONS_00330736"; exon_number "2"; oId "CUFF.12050.2"; class_code "u"; tss_id "TSS217902";
chr2	Cufflinks	exon	171001364	171003322	.	+	.	gene_id "TCONS_00330736"; transcript_id "TCONS_00330736"; exon_number "3"; oId "CUFF.12050.2"; class_code "u"; tss_id "TSS217902";
chr2	Cufflinks	exon	134662655	134662810	.	-	.	gene_id "TCONS_00322015"; transcript_id "TCONS_00322015"; exon_number "2"; oId "CUFF.33454.1"; class_code "r"; tss_id "TSS232163";
chr2	Cufflinks	exon	134662655	134662811	.	-	.	gene_id "TCONS_00322015"; transcript_id "TCONS_00322015"; exon_number "2"; oId "CUFF.33454.1"; class_code "r"; tss_id "TSS232163";
chr2	Cufflinks	exon	134662655	134662808	.	-	.	gene_id "TCONS_00322015"; transcript_id "TCONS_00322015"; exon_number "2"; oId "CUFF.33454.1"; class_code "r"; tss_id "TSS232163";
chr10	Cufflinks	exon	32419726	32420318	.	+	.	gene_id "TCONS_00072026"; transcript_id "TCONS_00072026"; exon_number "2"; oId "CUFF.49067.1"; class_code "u"; tss_id "TSS39728";
chr10	Cufflinks	exon	32419726	32420289	.	+	.	gene_id "TCONS_00072026"; transcript_id "TCONS_00072026"; exon_number "2"; oId "CUFF.49067.1"; class_code "u"; tss_id "TSS39728";
chr8	Cufflinks	exon	15957671	15957824	.	-	.	gene_id "TCONS_00558854"; transcript_id "TCONS_00558854"; exon_number "3"; oId "CUFF.119523.2"; class_code "r"; tss_id "TSS381963";
chr8	Cufflinks	exon	15957671	15957817	.	-	.	gene_id "TCONS_00558854"; transcript_id "TCONS_00558854"; exon_number "3"; oId "CUFF.119523.2"; class_code "r"; tss_id "TSS381963";
chr8	Cufflinks	exon	15957671	15957819	.	-	.	gene_id "TCONS_00558854"; transcript_id "TCONS_00558854"; exon_number "3"; oId "CUFF.119523.2"; class_code "r"; tss_id "TSS381963";
chr8	Cufflinks	exon	15957671	15957823	.	-	.	gene_id "TCONS_00558854"; transcript_id "TCONS_00558854"; exon_number "3"; oId "CUFF.119523.2"; class_code "r"; tss_id "TSS381963";
chr2	Cufflinks	exon	96394331	96394909	.	-	.	gene_id "TCONS_00339072"; transcript_id "TCONS_00339072"; exon_number "2"; oId "CUFF.16278.4"; class_code "u"; tss_id "TSS229730";
chr2	Cufflinks	exon	96394331	96394907	.	-	.	gene_id "TCONS_00339072"; transcript_id "TCONS_00339072"; exon_number "2"; oId "CUFF.16278.4"; class_code "u"; tss_id "TSS229730";
chr2	Cufflinks	exon	96394331	96394908	.	-	.	gene_id "TCONS_00339072"; transcript_id "TCONS_00339072"; exon_number "2"; oId "CUFF.16278.4"; class_code "u"; tss_id "TSS229730";
chr3	Cufflinks	exon	162449714	162450126	.	-	.	gene_id "TCONS_00417368"; transcript_id "TCONS_00417368"; exon_number "1"; oId "CUFF.21931.1"; class_code "r"; tss_id "TSS286497";
chr3	Cufflinks	exon	162449714	162450125	.	-	.	gene_id "TCONS_00417368"; transcript_id "TCONS_00417368"; exon_number "1"; oId "CUFF.21931.1"; class_code "r"; tss_id "TSS286497";
chr3	Cufflinks	exon	140476420	140476574	.	-	.	gene_id "TCONS_00412407"; transcript_id "TCONS_00412407"; exon_number "2"; oId "CUFF.20338.1"; class_code "r"; tss_id "TSS285290";
chr3	Cufflinks	exon	140476420	140476572	.	-	.	gene_id "TCONS_00412407"; transcript_id "TCONS_00412407"; exon_number "2"; oId "CUFF.20338.1"; class_code "r"; tss_id "TSS285290";
chr14	Cufflinks	exon	87583339	87583876	.	-	.	gene_id "TCONS_00168794"; transcript_id "TCONS_00168794"; exon_number "1"; oId "CUFF.100568.2"; class_code "r"; tss_id "TSS119515";
chr14	Cufflinks	exon	87583339	87583856	.	-	.	gene_id "TCONS_00168794"; transcript_id "TCONS_00168794"; exon_number "1"; oId "CUFF.100568.2"; class_code "r"; tss_id "TSS119515";
chr12	Cufflinks	exon	14436782	14437673	.	+	.	gene_id "TCONS_00132678"; transcript_id "TCONS_00132678"; exon_number "2"; oId "CUFF.63087.1"; class_code "."; tss_id "TSS78694";
chr12	Cufflinks	exon	14436782	14437672	.	+	.	gene_id "TCONS_00132678"; transcript_id "TCONS_00132678"; exon_number "2"; oId "CUFF.63087.1"; class_code "."; tss_id "TSS78694";
chr11	Cufflinks	exon	20593754	20594131	.	+	.	gene_id "TCONS_00098649"; transcript_id "TCONS_00098649"; exon_number "2"; oId "CUFF.53591.1"; class_code "r"; tss_id "TSS57506";
chr11	Cufflinks	exon	20593757	20594131	.	+	.	gene_id "TCONS_00098649"; transcript_id "TCONS_00098649"; exon_number "2"; oId "CUFF.53591.1"; class_code "r"; tss_id "TSS57506";
chr2	Cufflinks	exon	137111341	137111481	.	+	.	gene_id "TCONS_00321357"; transcript_id "TCONS_00321357"; exon_number "1"; oId "CUFF.13037.2"; class_code "r"; tss_id "TSS216487";
chr2	Cufflinks	exon	137111341	137111479	.	+	.	gene_id "TCONS_00321357"; transcript_id "TCONS_00321357"; exon_number "1"; oId "CUFF.13037.2"; class_code "r"; tss_id "TSS216487";
chr13	Cufflinks	exon	73086804	73086894	.	-	.	gene_id "TCONS_00151017"; transcript_id "TCONS_00151017"; exon_number "2"; oId "CUFF.185844.1"; class_code "."; tss_id "TSS105910";
chr13	Cufflinks	exon	73102027	73102091	.	-	.	gene_id "TCONS_00151017"; transcript_id "TCONS_00151017"; exon_number "3"; oId "CUFF.185844.1"; class_code "."; tss_id "TSS105910";
chr13	Cufflinks	exon	73102027	73102092	.	-	.	gene_id "TCONS_00151017"; transcript_id "TCONS_00151017"; exon_number "3"; oId "CUFF.185844.1"; class_code "."; tss_id "TSS105910";
chr13	Cufflinks	exon	73118275	73118301	.	-	.	gene_id "TCONS_00151017"; transcript_id "TCONS_00151017"; exon_number "4"; oId "CUFF.185844.1"; class_code "."; tss_id "TSS105910";
chr5	Cufflinks	exon	73438693	73438722	.	-	.	gene_id "TCONS_00468733"; transcript_id "TCONS_00468733"; exon_number "3"; oId "CUFF.41963.1"; class_code "u"; tss_id "TSS321635";
chr5	Cufflinks	exon	73439538	73439662	.	-	.	gene_id "TCONS_00468733"; transcript_id "TCONS_00468733"; exon_number "5"; oId "CUFF.41963.1"; class_code "u"; tss_id "TSS321635";
chr5	Cufflinks	exon	73439538	73439660	.	-	.	gene_id "TCONS_00468733"; transcript_id "TCONS_00468733"; exon_number "5"; oId "CUFF.41963.1"; class_code "u"; tss_id "TSS321635";
chr5	Cufflinks	exon	73439540	73439662	.	-	.	gene_id "TCONS_00468733"; transcript_id "TCONS_00468733"; exon_number "5"; oId "CUFF.41963.1"; class_code "u"; tss_id "TSS321635";
chr5	Cufflinks	exon	73439538	73439657	.	-	.	gene_id "TCONS_00468733"; transcript_id "TCONS_00468733"; exon_number "5"; oId "CUFF.41963.1"; class_code "u"; tss_id "TSS321635";
chr7	Cufflinks	exon	72800273	72800557	.	+	.	gene_id "TCONS_00548366"; transcript_id "TCONS_00548366"; exon_number "2"; oId "CUFF.30150.5"; class_code "r"; tss_id "TSS354461";
chr7	Cufflinks	exon	72800275	72800557	.	+	.	gene_id "TCONS_00548366"; transcript_id "TCONS_00548366"; exon_number "2"; oId "CUFF.30150.5"; class_code "r"; tss_id "TSS354461";
chr1	Cufflinks	exon	160881627	160881974	.	+	.	gene_id "TCONS_00032725"; transcript_id "TCONS_00032725"; exon_number "1"; oId "CUFF.5878.1"; class_code "r"; tss_id "TSS12740";
chr1	Cufflinks	exon	160881627	160881975	.	+	.	gene_id "TCONS_00032725"; transcript_id "TCONS_00032725"; exon_number "1"; oId "CUFF.5878.1"; class_code "r"; tss_id "TSS12740";
chr2	Cufflinks	exon	8792438	8792957	.	-	.	gene_id "TCONS_00331273"; transcript_id "TCONS_00331273"; exon_number "1"; oId "CUFF.13282.2"; class_code "r"; tss_id "TSS223521";
chr2	Cufflinks	exon	8793401	8793494	.	-	.	gene_id "TCONS_00331273"; transcript_id "TCONS_00331273"; exon_number "2"; oId "CUFF.13282.2"; class_code "r"; tss_id "TSS223521";
chr2	Cufflinks	exon	8796953	8797074	.	-	.	gene_id "TCONS_00331273"; transcript_id "TCONS_00331273"; exon_number "3"; oId "CUFF.13282.2"; class_code "r"; tss_id "TSS223521";
chr2	Cufflinks	exon	8802828	8803009	.	-	.	gene_id "TCONS_00331273"; transcript_id "TCONS_00331273"; exon_number "4"; oId "CUFF.13282.2"; class_code "r"; tss_id "TSS223521";
chr2	Cufflinks	exon	8803615	8803678	.	-	.	gene_id "TCONS_00331273"; transcript_id "TCONS_00331273"; exon_number "5"; oId "CUFF.13282.2"; class_code "r"; tss_id "TSS223521";
chr6	Cufflinks	exon	107332665	107333113	.	-	.	gene_id "TCONS_00508228"; transcript_id "TCONS_00508228"; exon_number "1"; oId "CUFF.34438.3"; class_code "r"; tss_id "TSS345858";
chr6	Cufflinks	exon	107332661	107333113	.	-	.	gene_id "TCONS_00508228"; transcript_id "TCONS_00508228"; exon_number "1"; oId "CUFF.34438.3"; class_code "r"; tss_id "TSS345858";
chr8	Cufflinks	exon	122675839	122676885	.	-	.	gene_id "TCONS_00571005"; transcript_id "TCONS_00571005"; exon_number "1"; oId "CUFF.42629.1"; class_code "r"; tss_id "TSS387128";
chr8	Cufflinks	exon	122678281	122679131	.	-	.	gene_id "TCONS_00571005"; transcript_id "TCONS_00571005"; exon_number "2"; oId "CUFF.42629.1"; class_code "r"; tss_id "TSS387128";
chr22	Cufflinks	exon	47795487	47795721	.	-	.	gene_id "TCONS_00385106"; transcript_id "TCONS_00385106"; exon_number "2"; oId "CUFF.248717.1"; class_code "."; tss_id "TSS263798";
chr22	Cufflinks	exon	47795487	47795718	.	-	.	gene_id "TCONS_00385106"; transcript_id "TCONS_00385106"; exon_number "2"; oId "CUFF.248717.1"; class_code "."; tss_id "TSS263798";
chr4	Cufflinks	exon	14361041	14361449	.	-	.	gene_id "TCONS_00438394"; transcript_id "TCONS_00438394"; exon_number "2"; oId "CUFF.62860.1"; class_code "r"; tss_id "TSS299687";
chr4	Cufflinks	exon	14361041	14361446	.	-	.	gene_id "TCONS_00438394"; transcript_id "TCONS_00438394"; exon_number "2"; oId "CUFF.62860.1"; class_code "r"; tss_id "TSS299687";
chr7	Cufflinks	exon	148135779	148135804	.	+	.	gene_id "TCONS_00543243"; transcript_id "TCONS_00543243"; exon_number "1"; oId "CUFF.52586.1"; class_code "r"; tss_id "TSS360070";
chr7	Cufflinks	exon	148140998	148141632	.	+	.	gene_id "TCONS_00543243"; transcript_id "TCONS_00543243"; exon_number "2"; oId "CUFF.52586.1"; class_code "r"; tss_id "TSS360070";
chr17	Cufflinks	exon	67559537	67559610	.	+	.	gene_id "TCONS_00247537"; transcript_id "TCONS_00247537"; exon_number "2"; oId "CUFF.112886.2"; class_code "u"; tss_id "TSS162875";
chr17	Cufflinks	exon	67559535	67559610	.	+	.	gene_id "TCONS_00247537"; transcript_id "TCONS_00247537"; exon_number "2"; oId "CUFF.112886.2"; class_code "u"; tss_id "TSS162875";
chr17	Cufflinks	exon	67566498	67566592	.	+	.	gene_id "TCONS_00247537"; transcript_id "TCONS_00247537"; exon_number "3"; oId "CUFF.112886.2"; class_code "u"; tss_id "TSS162875";
chr17	Cufflinks	exon	67569614	67570431	.	+	.	gene_id "TCONS_00247537"; transcript_id "TCONS_00247537"; exon_number "4"; oId "CUFF.112886.2"; class_code "u"; tss_id "TSS162875";
chr6	Cufflinks	exon	131720653	131721241	.	-	.	gene_id "TCONS_00493911"; transcript_id "TCONS_00493911"; exon_number "1"; oId "CUFF.90846.1"; class_code "r"; tss_id "TSS347293";
chr6	Cufflinks	exon	131720656	131721241	.	-	.	gene_id "TCONS_00493911"; transcript_id "TCONS_00493911"; exon_number "1"; oId "CUFF.90846.1"; class_code "r"; tss_id "TSS347293";
chr6	Cufflinks	exon	131726336	131726638	.	-	.	gene_id "TCONS_00493911"; transcript_id "TCONS_00493911"; exon_number "2"; oId "CUFF.90846.1"; class_code "r"; tss_id "TSS347293";
chr11	Cufflinks	exon	107865752	107866198	.	-	.	gene_id "TCONS_00102078"; transcript_id "TCONS_00102078"; exon_number "1"; oId "CUFF.56181.2"; class_code "r"; tss_id "TSS74840";
chr11	Cufflinks	exon	107872902	107872925	.	-	.	gene_id "TCONS_00102078"; transcript_id "TCONS_00102078"; exon_number "2"; oId "CUFF.56181.2"; class_code "r"; tss_id "TSS74840";
chr8	Cufflinks	exon	15199120	15199234	.	+	.	gene_id "TCONS_00554428"; transcript_id "TCONS_00554428"; exon_number "1"; oId "CUFF.93370.1"; class_code "r"; tss_id "TSS373850";
chr8	Cufflinks	exon	15199121	15199234	.	+	.	gene_id "TCONS_00554428"; transcript_id "TCONS_00554428"; exon_number "1"; oId "CUFF.93370.1"; class_code "r"; tss_id "TSS373850";
chr7	Cufflinks	exon	139900518	139900538	.	+	.	gene_id "TCONS_00542226"; transcript_id "TCONS_00542226"; exon_number "1"; oId "CUFF.28627.1"; class_code "r"; tss_id "TSS359551";
chr7	Cufflinks	exon	139946128	139946777	.	+	.	gene_id "TCONS_00542226"; transcript_id "TCONS_00542226"; exon_number "2"; oId "CUFF.28627.1"; class_code "r"; tss_id "TSS359551";
chr6	Cufflinks	exon	30454612	30454719	.	+	.	gene_id "TCONS_00507962"; transcript_id "TCONS_00507962"; exon_number "1"; gene_name "HLA-E"; oId "CUFF.32207.1"; nearest_ref "NM_005516"; class_code "o"; tss_id "TSS330751";
chr6	Cufflinks	exon	30454612	30454718	.	+	.	gene_id "TCONS_00507962"; transcript_id "TCONS_00507962"; exon_number "1"; gene_name "HLA-E"; oId "CUFF.32207.1"; nearest_ref "NM_005516"; class_code "o"; tss_id "TSS330751";
chr1	Cufflinks	exon	26923454	26923665	.	+	.	gene_id "TCONS_00025443"; transcript_id "TCONS_00025443"; exon_number "2"; oId "CUFF.1359.1"; class_code "r"; tss_id "TSS3418";
chr1	Cufflinks	exon	26923455	26923665	.	+	.	gene_id "TCONS_00025443"; transcript_id "TCONS_00025443"; exon_number "2"; oId "CUFF.1359.1"; class_code "r"; tss_id "TSS3418";
chr3	Cufflinks	exon	162449714	162450126	.	-	.	gene_id "TCONS_00404478"; transcript_id "TCONS_00404478"; exon_number "1"; oId "CUFF.57043.1"; class_code "r"; tss_id "TSS286499";
chr3	Cufflinks	exon	162449714	162450125	.	-	.	gene_id "TCONS_00404478"; transcript_id "TCONS_00404478"; exon_number "1"; oId "CUFF.57043.1"; class_code "r"; tss_id "TSS286499";
chr2	Cufflinks	exon	88803508	88804411	.	-	.	gene_id "TCONS_00317113"; transcript_id "TCONS_00317113"; exon_number "2"; oId "CUFF.11402.1"; class_code "r"; tss_id "TSS229523";
chr2	Cufflinks	exon	88803508	88804415	.	-	.	gene_id "TCONS_00317113"; transcript_id "TCONS_00317113"; exon_number "2"; oId "CUFF.11402.1"; class_code "r"; tss_id "TSS229523";
chr3	Cufflinks	exon	162449706	162450125	.	-	.	gene_id "TCONS_00403579"; transcript_id "TCONS_00403579"; exon_number "1"; oId "CUFF.59641.1"; class_code "r"; tss_id "TSS286497";
chr3	Cufflinks	exon	162449706	162450104	.	-	.	gene_id "TCONS_00403579"; transcript_id "TCONS_00403579"; exon_number "1"; oId "CUFF.59641.1"; class_code "r"; tss_id "TSS286497";
chr4	Cufflinks	exon	188963127	188963647	.	+	.	gene_id "TCONS_00442373"; transcript_id "TCONS_00442373"; exon_number "1"; oId "CUFF.34161.1"; class_code "r"; tss_id "TSS298255";
chr4	Cufflinks	exon	188963134	188963647	.	+	.	gene_id "TCONS_00442373"; transcript_id "TCONS_00442373"; exon_number "1"; oId "CUFF.34161.1"; class_code "r"; tss_id "TSS298255";
chr10	Cufflinks	exon	109143687	109143976	.	-	.	gene_id "TCONS_00078082"; transcript_id "TCONS_00078082"; exon_number "1"; oId "CUFF.40117.2"; class_code "r"; tss_id "TSS53718";
chr10	Cufflinks	exon	109143687	109143974	.	-	.	gene_id "TCONS_00078082"; transcript_id "TCONS_00078082"; exon_number "1"; oId "CUFF.40117.2"; class_code "r"; tss_id "TSS53718";
chr13	Cufflinks	exon	42089399	42089708	.	+	.	gene_id "TCONS_00149836"; transcript_id "TCONS_00149836"; exon_number "1"; oId "CUFF.178890.2"; class_code "u"; tss_id "TSS99939";
chr13	Cufflinks	exon	42091316	42091426	.	+	.	gene_id "TCONS_00149836"; transcript_id "TCONS_00149836"; exon_number "2"; oId "CUFF.178890.2"; class_code "u"; tss_id "TSS99939";
chr13	Cufflinks	exon	42097842	42097884	.	+	.	gene_id "TCONS_00149836"; transcript_id "TCONS_00149836"; exon_number "3"; oId "CUFF.178890.2"; class_code "u"; tss_id "TSS99939";
chr11	Cufflinks	exon	4349251	4349808	.	+	.	gene_id "TCONS_00099984"; transcript_id "TCONS_00099984"; exon_number "2"; oId "CUFF.82214.1"; class_code "r"; tss_id "TSS56222";
chr11	Cufflinks	exon	4349251	4349804	.	+	.	gene_id "TCONS_00099984"; transcript_id "TCONS_00099984"; exon_number "2"; oId "CUFF.82214.1"; class_code "r"; tss_id "TSS56222";
chr3	Cufflinks	exon	138603655	138603940	.	-	.	gene_id "TCONS_00425751"; transcript_id "TCONS_00425751"; exon_number "1"; oId "CUFF.21373.1"; class_code "r"; tss_id "TSS285187";
chr3	Cufflinks	exon	138605068	138605099	.	-	.	gene_id "TCONS_00425751"; transcript_id "TCONS_00425751"; exon_number "2"; oId "CUFF.21373.1"; class_code "r"; tss_id "TSS285187";
chr2	Cufflinks	exon	134662655	134662810	.	-	.	gene_id "TCONS_00320758"; transcript_id "TCONS_00320758"; exon_number "2"; oId "CUFF.28774.1"; class_code "r"; tss_id "TSS232163";
chr2	Cufflinks	exon	134662655	134662811	.	-	.	gene_id "TCONS_00320758"; transcript_id "TCONS_00320758"; exon_number "2"; oId "CUFF.28774.1"; class_code "r"; tss_id "TSS232163";
chr2	Cufflinks	exon	134662655	134662808	.	-	.	gene_id "TCONS_00320758"; transcript_id "TCONS_00320758"; exon_number "2"; oId "CUFF.28774.1"; class_code "r"; tss_id "TSS232163";
chr5	Cufflinks	exon	105818686	105818804	.	+	.	gene_id "TCONS_00467716"; transcript_id "TCONS_00467716"; exon_number "1"; oId "CUFF.75935.2"; class_code "r"; tss_id "TSS312742";
chr5	Cufflinks	exon	105818691	105818804	.	+	.	gene_id "TCONS_00467716"; transcript_id "TCONS_00467716"; exon_number "1"; oId "CUFF.75935.2"; class_code "r"; tss_id "TSS312742";
chr5	Cufflinks	exon	105820179	105820251	.	+	.	gene_id "TCONS_00467716"; transcript_id "TCONS_00467716"; exon_number "2"; oId "CUFF.75935.2"; class_code "r"; tss_id "TSS312742";
chr3	Cufflinks	exon	27120912	27121217	.	+	.	gene_id "TCONS_00403742"; transcript_id "TCONS_00403742"; exon_number "2"; oId "CUFF.45589.1"; class_code "r"; tss_id "TSS266062";
chr3	Cufflinks	exon	27120912	27121216	.	+	.	gene_id "TCONS_00403742"; transcript_id "TCONS_00403742"; exon_number "2"; oId "CUFF.45589.1"; class_code "r"; tss_id "TSS266062";
chr8	Cufflinks	exon	48901591	48902217	.	+	.	gene_id "TCONS_00576022"; transcript_id "TCONS_00576022"; exon_number "2"; oId "CUFF.23813.2"; class_code "r"; tss_id "TSS376125";
chr8	Cufflinks	exon	48901587	48902217	.	+	.	gene_id "TCONS_00576022"; transcript_id "TCONS_00576022"; exon_number "2"; oId "CUFF.23813.2"; class_code "r"; tss_id "TSS376125";
chr15	Cufflinks	exon	87737791	87737809	.	+	.	gene_id "TCONS_00186660"; transcript_id "TCONS_00186660"; exon_number "2"; oId "CUFF.196085.1"; class_code "."; tss_id "TSS127151";
chr15	Cufflinks	exon	87737948	87738030	.	+	.	gene_id "TCONS_00186660"; transcript_id "TCONS_00186660"; exon_number "3"; oId "CUFF.196085.1"; class_code "."; tss_id "TSS127151";
chr15	Cufflinks	exon	87737948	87738031	.	+	.	gene_id "TCONS_00186660"; transcript_id "TCONS_00186660"; exon_number "3"; oId "CUFF.196085.1"; class_code "."; tss_id "TSS127151";
chr15	Cufflinks	exon	87740419	87740499	.	+	.	gene_id "TCONS_00186660"; transcript_id "TCONS_00186660"; exon_number "4"; oId "CUFF.196085.1"; class_code "."; tss_id "TSS127151";
chr15	Cufflinks	exon	87740419	87740498	.	+	.	gene_id "TCONS_00186660"; transcript_id "TCONS_00186660"; exon_number "4"; oId "CUFF.196085.1"; class_code "."; tss_id "TSS127151";
chr17	Cufflinks	exon	69867251	69867347	.	-	.	gene_id "TCONS_00240508"; transcript_id "TCONS_00240508"; exon_number "2"; oId "CUFF.46477.1"; class_code "u"; tss_id "TSS174330";
chr17	Cufflinks	exon	69867828	69867890	.	-	.	gene_id "TCONS_00240508"; transcript_id "TCONS_00240508"; exon_number "3"; oId "CUFF.46477.1"; class_code "u"; tss_id "TSS174330";
chr17	Cufflinks	exon	69868872	69869106	.	-	.	gene_id "TCONS_00240508"; transcript_id "TCONS_00240508"; exon_number "4"; oId "CUFF.46477.1"; class_code "u"; tss_id "TSS174330";
chr17	Cufflinks	exon	69870269	69870363	.	-	.	gene_id "TCONS_00240508"; transcript_id "TCONS_00240508"; exon_number "5"; oId "CUFF.46477.1"; class_code "u"; tss_id "TSS174330";
chr17	Cufflinks	exon	69870269	69870366	.	-	.	gene_id "TCONS_00240508"; transcript_id "TCONS_00240508"; exon_number "5"; oId "CUFF.46477.1"; class_code "u"; tss_id "TSS174330";
chr8	Cufflinks	exon	5158461	5158755	.	-	.	gene_id "TCONS_00557599"; transcript_id "TCONS_00557599"; exon_number "1"; oId "CUFF.108690.2"; class_code "r"; tss_id "TSS381204";
chr8	Cufflinks	exon	5159152	5159235	.	-	.	gene_id "TCONS_00557599"; transcript_id "TCONS_00557599"; exon_number "2"; oId "CUFF.108690.2"; class_code "r"; tss_id "TSS381204";
chr8	Cufflinks	exon	5159152	5159234	.	-	.	gene_id "TCONS_00557599"; transcript_id "TCONS_00557599"; exon_number "2"; oId "CUFF.108690.2"; class_code "r"; tss_id "TSS381204";
chr1	Cufflinks	exon	25023348	25024033	.	-	.	gene_id "TCONS_00014780"; transcript_id "TCONS_00014780"; exon_number "1"; oId "CUFF.861.1"; class_code "r"; tss_id "TSS22130";
chr1	Cufflinks	exon	25023348	25024034	.	-	.	gene_id "TCONS_00014780"; transcript_id "TCONS_00014780"; exon_number "1"; oId "CUFF.861.1"; class_code "r"; tss_id "TSS22130";
chr11	Cufflinks	exon	20295931	20296725	.	-	.	gene_id "TCONS_00092892"; transcript_id "TCONS_00092892"; exon_number "1"; oId "CUFF.31339.1"; class_code "."; tss_id "TSS68464";
chr11	Cufflinks	exon	20303495	20303521	.	-	.	gene_id "TCONS_00092892"; transcript_id "TCONS_00092892"; exon_number "2"; oId "CUFF.31339.1"; class_code "."; tss_id "TSS68464";
chr6	Cufflinks	exon	95263671	95263969	.	+	.	gene_id "TCONS_00508451"; transcript_id "TCONS_00508451"; exon_number "1"; oId "CUFF.16850.2"; class_code "r"; tss_id "TSS334767";
chr6	Cufflinks	exon	95269213	95269270	.	+	.	gene_id "TCONS_00508451"; transcript_id "TCONS_00508451"; exon_number "2"; oId "CUFF.16850.2"; class_code "r"; tss_id "TSS334767";
chr14	Cufflinks	exon	57970324	57970416	.	+	.	gene_id "TCONS_00161547"; transcript_id "TCONS_00161547"; exon_number "1"; oId "CUFF.192509.2"; class_code "r"; tss_id "TSS110275";
chr14	Cufflinks	exon	57970326	57970416	.	+	.	gene_id "TCONS_00161547"; transcript_id "TCONS_00161547"; exon_number "1"; oId "CUFF.192509.2"; class_code "r"; tss_id "TSS110275";
chr14	Cufflinks	exon	57971001	57971136	.	+	.	gene_id "TCONS_00161547"; transcript_id "TCONS_00161547"; exon_number "2"; oId "CUFF.192509.2"; class_code "r"; tss_id "TSS110275";
chr12	Cufflinks	exon	114601243	114601845	.	+	.	gene_id "TCONS_00116003"; transcript_id "TCONS_00116003"; exon_number "1"; oId "CUFF.139120.2"; class_code "u"; tss_id "TSS85643";
chr12	Cufflinks	exon	114601243	114601859	.	+	.	gene_id "TCONS_00116003"; transcript_id "TCONS_00116003"; exon_number "1"; oId "CUFF.139120.2"; class_code "u"; tss_id "TSS85643";
chr8	Cufflinks	exon	5158422	5158753	.	+	.	gene_id "TCONS_00568171"; transcript_id "TCONS_00568171"; exon_number "2"; oId "CUFF.41127.2"; class_code "r"; tss_id "TSS373100";
chr8	Cufflinks	exon	5158433	5158753	.	+	.	gene_id "TCONS_00568171"; transcript_id "TCONS_00568171"; exon_number "2"; oId "CUFF.41127.2"; class_code "r"; tss_id "TSS373100";
chr10	Cufflinks	exon	32419730	32420325	.	-	.	gene_id "TCONS_00072161"; transcript_id "TCONS_00072161"; exon_number "1"; oId "CUFF.49069.2"; class_code "r"; tss_id "TSS48832";
chr10	Cufflinks	exon	32419730	32420326	.	-	.	gene_id "TCONS_00072161"; transcript_id "TCONS_00072161"; exon_number "1"; oId "CUFF.49069.2"; class_code "r"; tss_id "TSS48832";
chr10	Cufflinks	exon	32422226	32422317	.	-	.	gene_id "TCONS_00072161"; transcript_id "TCONS_00072161"; exon_number "2"; oId "CUFF.49069.2"; class_code "r"; tss_id "TSS48832";
chr10	Cufflinks	exon	10448457	10448993	.	-	.	gene_id "TCONS_00071186"; transcript_id "TCONS_00071186"; exon_number "1"; oId "CUFF.53166.1"; class_code "u"; tss_id "TSS47337";
chr10	Cufflinks	exon	10448457	10448994	.	-	.	gene_id "TCONS_00071186"; transcript_id "TCONS_00071186"; exon_number "1"; oId "CUFF.53166.1"; class_code "u"; tss_id "TSS47337";
chr10	Cufflinks	exon	107714838	107715871	.	-	.	gene_id "TCONS_00064846"; transcript_id "TCONS_00064846"; exon_number "2"; oId "CUFF.30210.1"; class_code "u"; tss_id "TSS53639";
chr10	Cufflinks	exon	107714838	107715827	.	-	.	gene_id "TCONS_00064846"; transcript_id "TCONS_00064846"; exon_number "2"; oId "CUFF.30210.1"; class_code "u"; tss_id "TSS53639";
chr8	Cufflinks	exon	2681638	2681662	.	+	.	gene_id "TCONS_00560274"; transcript_id "TCONS_00560274"; exon_number "1"; oId "CUFF.112826.1"; class_code "."; tss_id "TSS373030";
chr8	Cufflinks	exon	2734203	2734392	.	+	.	gene_id "TCONS_00560274"; transcript_id "TCONS_00560274"; exon_number "2"; oId "CUFF.112826.1"; class_code "."; tss_id "TSS373030";
chr4	Cufflinks	exon	111584963	111584987	.	+	.	gene_id "TCONS_00457627"; transcript_id "TCONS_00457627"; exon_number "1"; oId "CUFF.15694.2"; class_code "r"; tss_id "TSS294649";
chr4	Cufflinks	exon	111612670	111613197	.	+	.	gene_id "TCONS_00457627"; transcript_id "TCONS_00457627"; exon_number "2"; oId "CUFF.15694.2"; class_code "r"; tss_id "TSS294649";
chr9	Cufflinks	exon	26408965	26411126	.	-	.	gene_id "TCONS_00586642"; transcript_id "TCONS_00586642"; exon_number "1"; oId "CUFF.69806.1"; class_code "."; tss_id "TSS399256";
chr9	Cufflinks	exon	26424107	26424208	.	-	.	gene_id "TCONS_00586642"; transcript_id "TCONS_00586642"; exon_number "2"; oId "CUFF.69806.1"; class_code "."; tss_id "TSS399256";
chr9	Cufflinks	exon	26424107	26424209	.	-	.	gene_id "TCONS_00586642"; transcript_id "TCONS_00586642"; exon_number "2"; oId "CUFF.69806.1"; class_code "."; tss_id "TSS399256";
chr15	Cufflinks	exon	87737772	87737809	.	+	.	gene_id "TCONS_00190211"; transcript_id "TCONS_00190211"; exon_number "2"; oId "CUFF.73540.1"; class_code "u"; tss_id "TSS127151";
chr15	Cufflinks	exon	87737771	87737809	.	+	.	gene_id "TCONS_00190211"; transcript_id "TCONS_00190211"; exon_number "2"; oId "CUFF.73540.1"; class_code "u"; tss_id "TSS127151";
chr15	Cufflinks	exon	87737948	87738030	.	+	.	gene_id "TCONS_00190211"; transcript_id "TCONS_00190211"; exon_number "3"; oId "CUFF.73540.1"; class_code "u"; tss_id "TSS127151";
chr15	Cufflinks	exon	87737948	87738031	.	+	.	gene_id "TCONS_00190211"; transcript_id "TCONS_00190211"; exon_number "3"; oId "CUFF.73540.1"; class_code "u"; tss_id "TSS127151";
chr15	Cufflinks	exon	87740419	87740499	.	+	.	gene_id "TCONS_00190211"; transcript_id "TCONS_00190211"; exon_number "4"; oId "CUFF.73540.1"; class_code "u"; tss_id "TSS127151";
chr15	Cufflinks	exon	87740419	87740498	.	+	.	gene_id "TCONS_00190211"; transcript_id "TCONS_00190211"; exon_number "4"; oId "CUFF.73540.1"; class_code "u"; tss_id "TSS127151";
chr2	Cufflinks	exon	219038782	219039317	.	-	.	gene_id "TCONS_00345423"; transcript_id "TCONS_00345423"; exon_number "1"; oId "CUFF.18141.1"; class_code "r"; tss_id "TSS237120";
chr2	Cufflinks	exon	219038781	219039317	.	-	.	gene_id "TCONS_00345423"; transcript_id "TCONS_00345423"; exon_number "1"; oId "CUFF.18141.1"; class_code "r"; tss_id "TSS237120";
chr1	Cufflinks	exon	26914117	26914137	.	+	.	gene_id "TCONS_00038746"; transcript_id "TCONS_00038746"; exon_number "1"; oId "CUFF.1607.1"; class_code "r"; tss_id "TSS3412";
chr1	Cufflinks	exon	26923471	26923665	.	+	.	gene_id "TCONS_00038746"; transcript_id "TCONS_00038746"; exon_number "2"; oId "CUFF.1607.1"; class_code "r"; tss_id "TSS3412";
chr2	Cufflinks	exon	23126875	23127051	.	+	.	gene_id "TCONS_00313891"; transcript_id "TCONS_00313891"; exon_number "2"; oId "CUFF.16859.1"; class_code "."; tss_id "TSS208551";
chr2	Cufflinks	exon	23126876	23127051	.	+	.	gene_id "TCONS_00313891"; transcript_id "TCONS_00313891"; exon_number "2"; oId "CUFF.16859.1"; class_code "."; tss_id "TSS208551";
chr4	Cufflinks	exon	73764337	73764640	.	-	.	gene_id "TCONS_00453643"; transcript_id "TCONS_00453643"; exon_number "2"; oId "CUFF.36863.1"; class_code "r"; tss_id "TSS301952";
chr4	Cufflinks	exon	73764340	73764640	.	-	.	gene_id "TCONS_00453643"; transcript_id "TCONS_00453643"; exon_number "2"; oId "CUFF.36863.1"; class_code "r"; tss_id "TSS301952";
chr10	Cufflinks	exon	98488592	98489424	.	-	.	gene_id "TCONS_00057681"; transcript_id "TCONS_00057681"; exon_number "1"; oId "CUFF.56060.1"; class_code "r"; tss_id "TSS52541";
chr10	Cufflinks	exon	98494355	98494647	.	-	.	gene_id "TCONS_00057681"; transcript_id "TCONS_00057681"; exon_number "2"; oId "CUFF.56060.1"; class_code "r"; tss_id "TSS52541";
chrY	Cufflinks	exon	13412065	13412111	.	+	.	gene_id "TCONS_00624886"; transcript_id "TCONS_00624886"; exon_number "2"; oId "CUFF.259964.1"; class_code "u"; tss_id "TSS422001";
chrY	Cufflinks	exon	13419511	13419610	.	+	.	gene_id "TCONS_00624886"; transcript_id "TCONS_00624886"; exon_number "3"; oId "CUFF.259964.1"; class_code "u"; tss_id "TSS422001";
chrY	Cufflinks	exon	13420281	13421076	.	+	.	gene_id "TCONS_00624886"; transcript_id "TCONS_00624886"; exon_number "4"; oId "CUFF.259964.1"; class_code "u"; tss_id "TSS422001";
chrY	Cufflinks	exon	13420281	13421109	.	+	.	gene_id "TCONS_00624886"; transcript_id "TCONS_00624886"; exon_number "4"; oId "CUFF.259964.1"; class_code "u"; tss_id "TSS422001";
chr12	Cufflinks	exon	92025382	92025408	.	+	.	gene_id "TCONS_00115899"; transcript_id "TCONS_00115899"; exon_number "1"; oId "CUFF.136822.2"; class_code "r"; tss_id "TSS83467";
chr12	Cufflinks	exon	92028704	92029381	.	+	.	gene_id "TCONS_00115899"; transcript_id "TCONS_00115899"; exon_number "2"; oId "CUFF.136822.2"; class_code "r"; tss_id "TSS83467";
chr12	Cufflinks	exon	92028701	92029381	.	+	.	gene_id "TCONS_00115899"; transcript_id "TCONS_00115899"; exon_number "2"; oId "CUFF.136822.2"; class_code "r"; tss_id "TSS83467";
chr2	Cufflinks	exon	155386856	155387396	.	-	.	gene_id "TCONS_00333328"; transcript_id "TCONS_00333328"; exon_number "1"; oId "CUFF.15911.1"; class_code "r"; tss_id "TSS233118";
chr2	Cufflinks	exon	155386856	155387405	.	-	.	gene_id "TCONS_00333328"; transcript_id "TCONS_00333328"; exon_number "1"; oId "CUFF.15911.1"; class_code "r"; tss_id "TSS233118";
chr6	Cufflinks	exon	79305497	79305614	.	-	.	gene_id "TCONS_00493831"; transcript_id "TCONS_00493831"; exon_number "2"; oId "CUFF.87346.1"; class_code "r"; tss_id "TSS344478";
chr6	Cufflinks	exon	79305497	79305615	.	-	.	gene_id "TCONS_00493831"; transcript_id "TCONS_00493831"; exon_number "2"; oId "CUFF.87346.1"; class_code "r"; tss_id "TSS344478";
chr6	Cufflinks	exon	79307603	79307684	.	-	.	gene_id "TCONS_00493831"; transcript_id "TCONS_00493831"; exon_number "3"; oId "CUFF.87346.1"; class_code "r"; tss_id "TSS344478";
chr6	Cufflinks	exon	79307603	79307683	.	-	.	gene_id "TCONS_00493831"; transcript_id "TCONS_00493831"; exon_number "3"; oId "CUFF.87346.1"; class_code "r"; tss_id "TSS344478";
chr4	Cufflinks	exon	41307781	41308009	.	+	.	gene_id "TCONS_00434184"; transcript_id "TCONS_00434184"; exon_number "1"; oId "CUFF.52742.2"; class_code "r"; tss_id "TSS291699";
chr4	Cufflinks	exon	41307781	41308008	.	+	.	gene_id "TCONS_00434184"; transcript_id "TCONS_00434184"; exon_number "1"; oId "CUFF.52742.2"; class_code "r"; tss_id "TSS291699";
chr4	Cufflinks	exon	41308106	41308223	.	+	.	gene_id "TCONS_00434184"; transcript_id "TCONS_00434184"; exon_number "2"; oId "CUFF.52742.2"; class_code "r"; tss_id "TSS291699";
chr2	Cufflinks	exon	206487794	206487878	.	-	.	gene_id "TCONS_00322222"; transcript_id "TCONS_00322222"; exon_number "2"; oId "CUFF.40611.3"; class_code "r"; tss_id "TSS236340";
chr2	Cufflinks	exon	206489314	206489387	.	-	.	gene_id "TCONS_00322222"; transcript_id "TCONS_00322222"; exon_number "3"; oId "CUFF.40611.3"; class_code "r"; tss_id "TSS236340";
chr2	Cufflinks	exon	206489314	206489386	.	-	.	gene_id "TCONS_00322222"; transcript_id "TCONS_00322222"; exon_number "3"; oId "CUFF.40611.3"; class_code "r"; tss_id "TSS236340";
chr2	Cufflinks	exon	206489314	206489389	.	-	.	gene_id "TCONS_00322222"; transcript_id "TCONS_00322222"; exon_number "3"; oId "CUFF.40611.3"; class_code "r"; tss_id "TSS236340";
chr3	Cufflinks	exon	162449706	162450126	.	-	.	gene_id "TCONS_00403580"; transcript_id "TCONS_00403580"; exon_number "1"; oId "CUFF.59641.2"; class_code "r"; tss_id "TSS286497";
chr3	Cufflinks	exon	162449706	162450125	.	-	.	gene_id "TCONS_00403580"; transcript_id "TCONS_00403580"; exon_number "1"; oId "CUFF.59641.2"; class_code "r"; tss_id "TSS286497";
chr22	Cufflinks	exon	41691077	41691120	.	+	.	gene_id "TCONS_00391585"; transcript_id "TCONS_00391585"; exon_number "2"; oId "CUFF.76442.2"; class_code "r"; tss_id "TSS258000";
chr22	Cufflinks	exon	41691446	41691544	.	+	.	gene_id "TCONS_00391585"; transcript_id "TCONS_00391585"; exon_number "3"; oId "CUFF.76442.2"; class_code "r"; tss_id "TSS258000";
chr22	Cufflinks	exon	41691446	41691545	.	+	.	gene_id "TCONS_00391585"; transcript_id "TCONS_00391585"; exon_number "3"; oId "CUFF.76442.2"; class_code "r"; tss_id "TSS258000";
chr4	Cufflinks	exon	10119363	10119608	.	+	.	gene_id "TCONS_00441968"; transcript_id "TCONS_00441968"; exon_number "2"; oId "CUFF.12874.1"; class_code "u"; tss_id "TSS290282";
chr4	Cufflinks	exon	10119363	10119610	.	+	.	gene_id "TCONS_00441968"; transcript_id "TCONS_00441968"; exon_number "2"; oId "CUFF.12874.1"; class_code "u"; tss_id "TSS290282";
chr2	Cufflinks	exon	142971661	142971681	.	+	.	gene_id "TCONS_00328027"; transcript_id "TCONS_00328027"; exon_number "1"; oId "CUFF.8517.1"; class_code "."; tss_id "TSS216652";
chr2	Cufflinks	exon	142991890	142992742	.	+	.	gene_id "TCONS_00328027"; transcript_id "TCONS_00328027"; exon_number "2"; oId "CUFF.8517.1"; class_code "."; tss_id "TSS216652";
chr8	Cufflinks	exon	103799352	103799375	.	+	.	gene_id "TCONS_00567335"; transcript_id "TCONS_00567335"; exon_number "1"; oId "CUFF.48977.1"; class_code "r"; tss_id "TSS378533";
chr8	Cufflinks	exon	103804219	103804527	.	+	.	gene_id "TCONS_00567335"; transcript_id "TCONS_00567335"; exon_number "2"; oId "CUFF.48977.1"; class_code "r"; tss_id "TSS378533";
chr8	Cufflinks	exon	103804219	103804526	.	+	.	gene_id "TCONS_00567335"; transcript_id "TCONS_00567335"; exon_number "2"; oId "CUFF.48977.1"; class_code "r"; tss_id "TSS378533";
chr7	Cufflinks	exon	107366880	107367842	.	-	.	gene_id "TCONS_00536375"; transcript_id "TCONS_00536375"; exon_number "1"; oId "CUFF.41353.1"; class_code "r"; tss_id "TSS368965";
chr7	Cufflinks	exon	107368880	107369043	.	-	.	gene_id "TCONS_00536375"; transcript_id "TCONS_00536375"; exon_number "2"; oId "CUFF.41353.1"; class_code "r"; tss_id "TSS368965";
chr8	Cufflinks	exon	114679676	114679695	.	-	.	gene_id "TCONS_00561548"; transcript_id "TCONS_00561548"; exon_number "1"; oId "CUFF.29680.1"; class_code "u"; tss_id "TSS386760";
chr8	Cufflinks	exon	114697829	114698219	.	-	.	gene_id "TCONS_00561548"; transcript_id "TCONS_00561548"; exon_number "2"; oId "CUFF.29680.1"; class_code "u"; tss_id "TSS386760";
chr14	Cufflinks	exon	63144429	63144538	.	-	.	gene_id "TCONS_00171547"; transcript_id "TCONS_00171547"; exon_number "2"; oId "CUFF.114275.2"; class_code "u"; tss_id "TSS117533";
chr14	Cufflinks	exon	63149099	63149193	.	-	.	gene_id "TCONS_00171547"; transcript_id "TCONS_00171547"; exon_number "3"; oId "CUFF.114275.2"; class_code "u"; tss_id "TSS117533";
chr14	Cufflinks	exon	63149099	63149192	.	-	.	gene_id "TCONS_00171547"; transcript_id "TCONS_00171547"; exon_number "3"; oId "CUFF.114275.2"; class_code "u"; tss_id "TSS117533";
chr1	Cufflinks	exon	192827013	192827340	.	+	.	gene_id "TCONS_00037613"; transcript_id "TCONS_00037613"; exon_number "2"; oId "CUFF.5359.2"; class_code "r"; tss_id "TSS14865";
chr1	Cufflinks	exon	192827011	192827340	.	+	.	gene_id "TCONS_00037613"; transcript_id "TCONS_00037613"; exon_number "2"; oId "CUFF.5359.2"; class_code "r"; tss_id "TSS14865";
chr5	Cufflinks	exon	13396240	13396329	.	-	.	gene_id "TCONS_00459789"; transcript_id "TCONS_00459789"; exon_number "2"; oId "CUFF.58749.3"; class_code "r"; tss_id "TSS318937";
chr5	Cufflinks	exon	13396241	13396329	.	-	.	gene_id "TCONS_00459789"; transcript_id "TCONS_00459789"; exon_number "2"; oId "CUFF.58749.3"; class_code "r"; tss_id "TSS318937";
chr5	Cufflinks	exon	13407797	13407909	.	-	.	gene_id "TCONS_00459789"; transcript_id "TCONS_00459789"; exon_number "3"; oId "CUFF.58749.3"; class_code "r"; tss_id "TSS318937";
chr5	Cufflinks	exon	13408034	13408093	.	-	.	gene_id "TCONS_00459789"; transcript_id "TCONS_00459789"; exon_number "4"; oId "CUFF.58749.3"; class_code "r"; tss_id "TSS318937";
chr2	Cufflinks	exon	96394331	96394909	.	-	.	gene_id "TCONS_00339073"; transcript_id "TCONS_00339073"; exon_number "2"; oId "CUFF.16278.3"; class_code "u"; tss_id "TSS229728";
chr2	Cufflinks	exon	96394331	96394907	.	-	.	gene_id "TCONS_00339073"; transcript_id "TCONS_00339073"; exon_number "2"; oId "CUFF.16278.3"; class_code "u"; tss_id "TSS229728";
chr2	Cufflinks	exon	96394331	96394908	.	-	.	gene_id "TCONS_00339073"; transcript_id "TCONS_00339073"; exon_number "2"; oId "CUFF.16278.3"; class_code "u"; tss_id "TSS229728";
chr1	Cufflinks	exon	18720170	18720643	.	-	.	gene_id "TCONS_00006845"; transcript_id "TCONS_00006845"; exon_number "1"; oId "CUFF.1777.3"; class_code "r"; tss_id "TSS21228";
chr1	Cufflinks	exon	18720170	18720640	.	-	.	gene_id "TCONS_00006845"; transcript_id "TCONS_00006845"; exon_number "1"; oId "CUFF.1777.3"; class_code "r"; tss_id "TSS21228";
chr15	Cufflinks	exon	86443336	86444323	.	-	.	gene_id "TCONS_00190702"; transcript_id "TCONS_00190702"; exon_number "1"; oId "CUFF.77400.1"; class_code "u"; tss_id "TSS134912";
chr15	Cufflinks	exon	86443334	86444323	.	-	.	gene_id "TCONS_00190702"; transcript_id "TCONS_00190702"; exon_number "1"; oId "CUFF.77400.1"; class_code "u"; tss_id "TSS134912";
chr13	Cufflinks	exon	99770744	99771482	.	-	.	gene_id "TCONS_00153263"; transcript_id "TCONS_00153263"; exon_number "1"; oId "CUFF.93776.2"; class_code "r"; tss_id "TSS107067";
chr13	Cufflinks	exon	99771907	99772025	.	-	.	gene_id "TCONS_00153263"; transcript_id "TCONS_00153263"; exon_number "2"; oId "CUFF.93776.2"; class_code "r"; tss_id "TSS107067";
chr6	Cufflinks	exon	157626161	157626433	.	+	.	gene_id "TCONS_00501994"; transcript_id "TCONS_00501994"; exon_number "2"; oId "CUFF.38456.1"; class_code "r"; tss_id "TSS337983";
chr6	Cufflinks	exon	157626531	157626715	.	+	.	gene_id "TCONS_00501994"; transcript_id "TCONS_00501994"; exon_number "3"; oId "CUFF.38456.1"; class_code "r"; tss_id "TSS337983";
chr6	Cufflinks	exon	157626540	157626715	.	+	.	gene_id "TCONS_00501994"; transcript_id "TCONS_00501994"; exon_number "3"; oId "CUFF.38456.1"; class_code "r"; tss_id "TSS337983";
chr5	Cufflinks	exon	17054003	17054704	.	+	.	gene_id "TCONS_00476421"; transcript_id "TCONS_00476421"; exon_number "2"; oId "CUFF.21043.2"; class_code "r"; tss_id "TSS308604";
chr5	Cufflinks	exon	17054003	17054709	.	+	.	gene_id "TCONS_00476421"; transcript_id "TCONS_00476421"; exon_number "2"; oId "CUFF.21043.2"; class_code "r"; tss_id "TSS308604";
chr19	Cufflinks	exon	47553166	47553559	.	-	.	gene_id "TCONS_00294149"; transcript_id "TCONS_00294149"; exon_number "1"; oId "CUFF.45102.1"; class_code "r"; tss_id "TSS204590";
chr19	Cufflinks	exon	47553166	47553562	.	-	.	gene_id "TCONS_00294149"; transcript_id "TCONS_00294149"; exon_number "1"; oId "CUFF.45102.1"; class_code "r"; tss_id "TSS204590";
chr4	Cufflinks	exon	165937677	165938649	.	-	.	gene_id "TCONS_00449932"; transcript_id "TCONS_00449932"; exon_number "1"; oId "CUFF.21151.3"; class_code "u"; tss_id "TSS306267";
chr4	Cufflinks	exon	165945114	165945133	.	-	.	gene_id "TCONS_00449932"; transcript_id "TCONS_00449932"; exon_number "2"; oId "CUFF.21151.3"; class_code "u"; tss_id "TSS306267";
