# Supplementary material for: Identification and functional analysis of long non-coding RNAs in human and mouse early embryos based on single-cell transcriptome data
Source: Oncotarget. 2016 Aug 16;7(38):61215–28. doi: 10.18632/oncotarget.11304 (PMC5308646; doi:10.18632/oncotarget.11304)
Supplement: Supplementary file 4 [file oncotarget-07-61215-s004.xlsx]

## Sheet: Coding genes
Samples	Oocyte_2	Oocyte_0	Zygote_1	Zygote_2	Zygote_0	2-Cell_0	2-Cell_3	2-Cell_1	2-Cell_2	2-Cell_5	2-Cell_4	4-Cell_7	4-Cell_3	4-Cell_0	4-Cell_5	4-Cell_6	4-Cell_1	4-Cell_8	4-Cell_4	4-Cell_2	4-Cell_11	4-Cell_9	4-Cell_10	8-Cell_8	8-Cell_12	8-Cell_2	8-Cell_7	8-Cell_11	8-Cell_0	8-Cell_5	8-Cell_17	8-Cell_6	8-Cell_1	8-Cell_3	8-Cell_4	8-Cell_9	8-Cell_10	8-Cell_13	8-Cell_14	8-Cell_15	8-Cell_16	8-Cell_19	8-Cell_18	Morulae_3	Morulae_0	Morulae_1	Morulae_11	Morulae_2	Morulae_4
Oocyte_1	0.967881	0.965845	0.936002	0.935977	0.937129	0.931784	0.926372	0.934031	0.928123	0.925037	0.927151	0.868206	0.831617	0.841568	0.868166	0.866544	0.826996	0.891787	0.838892	0.853156	0.890807	0.87989	0.891207	0.758541	0.710247	0.706738	0.693788	0.754854	0.679996	0.665739	0.708832	0.681835	0.703938	0.672679	0.672245	0.766627	0.774812	0.698004	0.67783	0.719493	0.713866	0.664821	0.684553	0.682565	0.63406	0.65691	0.637458	0.587634	0.657978
Oocyte_2	NA	0.965672	0.937608	0.938468	0.939683	0.935475	0.930032	0.937709	0.930413	0.927833	0.929829	0.86956	0.831746	0.842889	0.868222	0.866551	0.827731	0.895103	0.840647	0.8549	0.8925	0.882124	0.893986	0.755595	0.708007	0.705339	0.690303	0.753586	0.677419	0.663588	0.706538	0.679072	0.70208	0.670376	0.669744	0.764201	0.771629	0.693707	0.6769	0.717492	0.711292	0.66369	0.682543	0.680858	0.631186	0.654386	0.636395	0.582415	0.654924
Oocyte_0	0.965672	NA	0.938062	0.937087	0.939761	0.934794	0.929169	0.936849	0.929517	0.928204	0.930185	0.870393	0.832181	0.842155	0.868421	0.8692	0.827864	0.895404	0.842459	0.855972	0.893778	0.881714	0.893741	0.75799	0.714943	0.70673	0.693889	0.758025	0.680072	0.669004	0.711817	0.683617	0.70445	0.672835	0.673599	0.765656	0.774931	0.699868	0.681424	0.722109	0.714964	0.667626	0.686957	0.684477	0.636412	0.657386	0.64037	0.586348	0.65924
Zygote_1	0.937608	0.938062	NA	0.970587	0.966687	0.965115	0.96348	0.964217	0.963443	0.959546	0.961578	0.898008	0.86243	0.873205	0.895389	0.89467	0.857231	0.926026	0.867714	0.885543	0.925337	0.911899	0.925484	0.773736	0.72528	0.719149	0.707171	0.772204	0.693349	0.681435	0.720533	0.696031	0.718696	0.684338	0.686463	0.780379	0.789265	0.70839	0.693061	0.735549	0.727714	0.678051	0.698853	0.695193	0.642174	0.668096	0.655036	0.580451	0.669498
Zygote_2	0.938468	0.937087	0.970587	NA	0.967861	0.964353	0.962899	0.964116	0.962471	0.96081	0.961172	0.899433	0.861872	0.876077	0.896499	0.896149	0.85798	0.926948	0.868079	0.886105	0.927044	0.91452	0.927433	0.774857	0.726885	0.72267	0.709955	0.775864	0.696704	0.684225	0.725195	0.699294	0.721441	0.687686	0.689378	0.781168	0.7918	0.712728	0.694623	0.736827	0.731028	0.681695	0.701939	0.696909	0.64374	0.668772	0.656102	0.58576	0.669995
Zygote_0	0.939683	0.939761	0.966687	0.967861	NA	0.965273	0.962953	0.965929	0.962673	0.960376	0.960302	0.893871	0.858263	0.870429	0.893276	0.893799	0.853518	0.923191	0.864684	0.882313	0.921956	0.909767	0.9227	0.771896	0.726484	0.720862	0.709309	0.772875	0.69528	0.682382	0.720962	0.696726	0.719532	0.685179	0.688689	0.778066	0.790115	0.710642	0.693925	0.735688	0.729169	0.67907	0.699543	0.697868	0.642991	0.668408	0.654659	0.58646	0.670524
2-Cell_0	0.935475	0.934794	0.965115	0.964353	0.965273	NA	0.968097	0.974419	0.96752	0.960083	0.960729	0.896474	0.859622	0.870895	0.893617	0.895753	0.854103	0.92783	0.866326	0.883664	0.924168	0.911369	0.926168	0.770776	0.72338	0.717491	0.705465	0.771022	0.690724	0.680606	0.717359	0.693845	0.716676	0.682358	0.684939	0.77672	0.789331	0.707453	0.692431	0.733081	0.72544	0.675762	0.695579	0.694745	0.64048	0.665566	0.652157	0.578817	0.667254
2-Cell_3	0.930032	0.929169	0.96348	0.962899	0.962953	0.968097	NA	0.968033	0.969942	0.960091	0.961617	0.895897	0.859851	0.870617	0.893815	0.893309	0.854281	0.924662	0.865033	0.88343	0.921921	0.910193	0.923686	0.768321	0.719817	0.711997	0.699473	0.768657	0.68452	0.675183	0.714726	0.68974	0.713688	0.675938	0.679858	0.772533	0.784879	0.702745	0.687291	0.726444	0.722145	0.672644	0.691724	0.68844	0.636404	0.659985	0.648144	0.57467	0.662212
2-Cell_1	0.937709	0.936849	0.964217	0.964116	0.965929	0.974419	0.968033	NA	0.967143	0.960436	0.960864	0.896699	0.860774	0.871155	0.893801	0.894597	0.855305	0.926186	0.865856	0.885701	0.923307	0.910928	0.924479	0.773	0.724283	0.718478	0.706554	0.771619	0.69131	0.681502	0.718292	0.695179	0.718211	0.683778	0.686288	0.778907	0.790799	0.70865	0.693334	0.733862	0.727706	0.677985	0.697261	0.69387	0.64031	0.666234	0.652551	0.582148	0.66846
2-Cell_2	0.930413	0.929517	0.963443	0.962471	0.962673	0.96752	0.969942	0.967143	NA	0.959942	0.961293	0.898199	0.862325	0.873943	0.895986	0.894976	0.858107	0.924219	0.867103	0.886416	0.921768	0.910538	0.923978	0.77214	0.72099	0.71543	0.702295	0.770083	0.689072	0.677465	0.716396	0.691963	0.715176	0.679678	0.682726	0.775641	0.788679	0.705154	0.688841	0.72859	0.722369	0.673025	0.693725	0.688323	0.635135	0.661605	0.650092	0.578359	0.663114
2-Cell_5	0.927833	0.928204	0.959546	0.96081	0.960376	0.960083	0.960091	0.960436	0.959942	NA	0.968383	0.89909	0.862411	0.87254	0.89764	0.896276	0.857168	0.925271	0.868481	0.885895	0.924055	0.912342	0.924831	0.769252	0.725176	0.716792	0.704757	0.771413	0.690349	0.680821	0.72022	0.69406	0.716965	0.682741	0.684327	0.77583	0.788001	0.709375	0.692333	0.732679	0.727003	0.679395	0.698276	0.691636	0.638011	0.664646	0.654212	0.575494	0.666619
2-Cell_4	0.929829	0.930185	0.961578	0.961172	0.960302	0.960729	0.961617	0.960864	0.961293	0.968383	NA	0.900946	0.862504	0.873371	0.897873	0.898414	0.85753	0.927073	0.869968	0.887557	0.925406	0.911151	0.925625	0.772012	0.727801	0.718701	0.707543	0.772448	0.692613	0.681765	0.722635	0.695431	0.719608	0.683278	0.68609	0.776892	0.788127	0.709801	0.696534	0.73531	0.729508	0.680751	0.700369	0.694428	0.640902	0.667838	0.656652	0.576591	0.66945
4-Cell_7	0.86956	0.870393	0.898008	0.899433	0.893871	0.896474	0.895897	0.896699	0.898199	0.89909	0.900946	NA	0.847663	0.858767	0.888578	0.892245	0.844021	0.900784	0.863357	0.86295	0.902376	0.889756	0.902973	0.762205	0.699302	0.687436	0.678921	0.756968	0.65885	0.6529	0.694353	0.667164	0.688493	0.651072	0.654672	0.763561	0.773729	0.685721	0.667558	0.707125	0.699901	0.653283	0.675137	0.650864	0.601195	0.627435	0.61085	0.557821	0.627028
4-Cell_3	0.831746	0.832181	0.86243	0.861872	0.858263	0.859622	0.859851	0.860774	0.862325	0.862411	0.862504	0.847663	NA	0.849836	0.847323	0.839029	0.844162	0.858548	0.82364	0.850346	0.860258	0.855657	0.860956	0.74093	0.671854	0.665012	0.657404	0.732883	0.640232	0.638579	0.669352	0.645203	0.666271	0.633048	0.634122	0.746222	0.749475	0.664414	0.647026	0.683137	0.677504	0.634076	0.656307	0.626452	0.582015	0.609391	0.591584	0.563616	0.604564
4-Cell_0	0.842889	0.842155	0.873205	0.876077	0.870429	0.870895	0.870617	0.871155	0.873943	0.87254	0.873371	0.858767	0.849836	NA	0.856816	0.855049	0.850768	0.87116	0.836852	0.872438	0.871505	0.864666	0.872209	0.749641	0.683905	0.678629	0.669554	0.752919	0.65268	0.6479	0.681292	0.65334	0.675278	0.643952	0.646533	0.754083	0.761848	0.670944	0.656876	0.695746	0.684227	0.642063	0.66584	0.641087	0.592487	0.62033	0.605346	0.568433	0.615406
4-Cell_5	0.868222	0.868421	0.895389	0.896499	0.893276	0.893617	0.893815	0.893801	0.895986	0.89764	0.897873	0.888578	0.847323	0.856816	NA	0.880552	0.842127	0.898817	0.869586	0.861653	0.900068	0.889084	0.899808	0.754692	0.692586	0.683102	0.674453	0.755734	0.658546	0.648105	0.688871	0.662757	0.684481	0.646746	0.649371	0.758425	0.765871	0.680852	0.66393	0.701528	0.694438	0.647041	0.671416	0.644603	0.598218	0.621821	0.605734	0.560974	0.624035
4-Cell_6	0.866551	0.8692	0.89467	0.896149	0.893799	0.895753	0.893309	0.894597	0.894976	0.896276	0.898414	0.892245	0.839029	0.855049	0.880552	NA	0.841093	0.903606	0.880386	0.860322	0.903807	0.890447	0.904511	0.78691	0.723146	0.716949	0.704327	0.784749	0.685412	0.676777	0.71869	0.690018	0.716309	0.676856	0.678346	0.789654	0.802405	0.710968	0.690174	0.734563	0.724978	0.674987	0.70134	0.679458	0.628421	0.64952	0.63764	0.576726	0.651239
4-Cell_1	0.827731	0.827864	0.857231	0.85798	0.853518	0.854103	0.854281	0.855305	0.858107	0.857168	0.85753	0.844021	0.844162	0.850768	0.842127	0.841093	NA	0.852447	0.823598	0.874237	0.856877	0.851455	0.857065	0.74223	0.674722	0.665999	0.658065	0.736133	0.641442	0.635298	0.668866	0.646245	0.664024	0.634044	0.634494	0.741465	0.750339	0.662036	0.646913	0.684251	0.675104	0.635533	0.658979	0.619795	0.576751	0.605463	0.590672	0.560869	0.599587
4-Cell_8	0.895103	0.895404	0.926026	0.926948	0.923191	0.92783	0.924662	0.926186	0.924219	0.925271	0.927073	0.900784	0.858548	0.87116	0.898817	0.903606	0.852447	NA	0.878481	0.879804	0.932097	0.919236	0.931513	0.772475	0.717156	0.707519	0.694947	0.771279	0.679696	0.67197	0.714122	0.684029	0.709362	0.669596	0.673844	0.776456	0.788132	0.703493	0.687404	0.727891	0.720016	0.670756	0.690634	0.676995	0.623248	0.647783	0.638034	0.570467	0.649544
4-Cell_4	0.840647	0.842459	0.867714	0.868079	0.864684	0.866326	0.865033	0.865856	0.867103	0.868481	0.869968	0.863357	0.82364	0.836852	0.869586	0.880386	0.823598	0.878481	NA	0.838748	0.880459	0.868654	0.879975	0.770843	0.705998	0.699983	0.688875	0.77148	0.668546	0.662862	0.702111	0.673181	0.695743	0.658047	0.661533	0.775251	0.78326	0.694368	0.673385	0.717831	0.707097	0.657752	0.682471	0.658498	0.61272	0.633105	0.619307	0.565535	0.631169
4-Cell_2	0.8549	0.855972	0.885543	0.886105	0.882313	0.883664	0.88343	0.885701	0.886416	0.885895	0.887557	0.86295	0.850346	0.872438	0.861653	0.860322	0.874237	0.879804	0.838748	NA	0.880047	0.870702	0.88159	0.751046	0.689029	0.681923	0.674297	0.749466	0.658244	0.649867	0.682042	0.660413	0.681954	0.649531	0.652131	0.752498	0.760854	0.674702	0.659279	0.698797	0.690074	0.645774	0.669824	0.646485	0.596736	0.624795	0.612638	0.567214	0.622957
4-Cell_11	0.8925	0.893778	0.925337	0.927044	0.921956	0.924168	0.921921	0.923307	0.921768	0.924055	0.925406	0.902376	0.860258	0.871505	0.900068	0.903807	0.856877	0.932097	0.880459	0.880047	NA	0.916378	0.934852	0.774826	0.712892	0.703996	0.694706	0.774041	0.678834	0.669893	0.711888	0.681969	0.705417	0.666706	0.670442	0.776215	0.786018	0.699919	0.683148	0.723282	0.717955	0.668585	0.689142	0.673384	0.621024	0.644477	0.635158	0.568211	0.646357
4-Cell_9	0.882124	0.881714	0.911899	0.91452	0.909767	0.911369	0.910193	0.910928	0.910538	0.912342	0.911151	0.889756	0.855657	0.864666	0.889084	0.890447	0.851455	0.919236	0.868654	0.870702	0.916378	NA	0.918152	0.765936	0.704777	0.698545	0.688196	0.762817	0.670229	0.663596	0.70383	0.674205	0.698285	0.65938	0.663465	0.766474	0.778667	0.693686	0.677397	0.715537	0.708029	0.659654	0.68056	0.662247	0.610085	0.636912	0.624992	0.569061	0.635356
4-Cell_10	0.893986	0.893741	0.925484	0.927433	0.9227	0.926168	0.923686	0.924479	0.923978	0.924831	0.925625	0.902973	0.860956	0.872209	0.899808	0.904511	0.857065	0.931513	0.879975	0.88159	0.934852	0.918152	NA	0.773376	0.713364	0.703368	0.692772	0.77495	0.677307	0.666944	0.712835	0.680829	0.704397	0.665916	0.669739	0.776509	0.788675	0.701214	0.683752	0.725794	0.717781	0.667315	0.690258	0.671678	0.620636	0.644741	0.634815	0.566813	0.64462
8-Cell_8	0.755595	0.75799	0.773736	0.774857	0.771896	0.770776	0.768321	0.773	0.77214	0.769252	0.772012	0.762205	0.74093	0.749641	0.754692	0.78691	0.74223	0.772475	0.770843	0.751046	0.774826	0.765936	0.773376	NA	0.741018	0.74486	0.731878	0.822701	0.71638	0.702725	0.735578	0.7136	0.740595	0.710241	0.708339	0.831796	0.829916	0.735685	0.714173	0.755983	0.74286	0.700205	0.734261	0.685494	0.648233	0.659681	0.652058	0.607614	0.664286
8-Cell_12	0.708007	0.714943	0.72528	0.726885	0.726484	0.72338	0.719817	0.724283	0.72099	0.725176	0.727801	0.699302	0.671854	0.683905	0.692586	0.723146	0.674722	0.717156	0.705998	0.689029	0.712892	0.704777	0.713364	0.741018	NA	0.827505	0.813954	0.744623	0.808919	0.800711	0.834298	0.805329	0.824543	0.809448	0.803163	0.754302	0.755934	0.861148	0.826482	0.845918	0.845896	0.815581	0.824304	0.781578	0.739616	0.772623	0.773848	0.626481	0.776972
8-Cell_2	0.705339	0.70673	0.719149	0.72267	0.720862	0.717491	0.711997	0.718478	0.71543	0.716792	0.718701	0.687436	0.665012	0.678629	0.683102	0.716949	0.665999	0.707519	0.699983	0.681923	0.703996	0.698545	0.703368	0.74486	0.827505	NA	0.864673	0.748976	0.856886	0.846799	0.821427	0.857092	0.866249	0.849187	0.851867	0.763004	0.761112	0.814985	0.812253	0.839423	0.829355	0.813148	0.822621	0.820108	0.779498	0.809764	0.80165	0.6472	0.809425
8-Cell_7	0.690303	0.693889	0.707171	0.709955	0.709309	0.705465	0.699473	0.706554	0.702295	0.704757	0.707543	0.678921	0.657404	0.669554	0.674453	0.704327	0.658065	0.694947	0.688875	0.674297	0.694706	0.688196	0.692772	0.731878	0.813954	0.864673	NA	0.732742	0.859759	0.853602	0.816071	0.862966	0.855855	0.851769	0.851799	0.745797	0.744781	0.807345	0.809764	0.834037	0.824674	0.811115	0.818148	0.815777	0.772208	0.806929	0.796521	0.644769	0.806469
8-Cell_11	0.753586	0.758025	0.772204	0.775864	0.772875	0.771022	0.768657	0.771619	0.770083	0.771413	0.772448	0.756968	0.732883	0.752919	0.755734	0.784749	0.736133	0.771279	0.77148	0.749466	0.774041	0.762817	0.77495	0.822701	0.744623	0.748976	0.732742	NA	0.715683	0.70509	0.736762	0.715532	0.738884	0.709528	0.706558	0.831212	0.839052	0.735231	0.716587	0.761214	0.742717	0.707908	0.73214	0.686828	0.650436	0.662206	0.653954	0.607967	0.665561
8-Cell_0	0.677419	0.680072	0.693349	0.696704	0.69528	0.690724	0.68452	0.69131	0.689072	0.690349	0.692613	0.65885	0.640232	0.65268	0.658546	0.685412	0.641442	0.679696	0.668546	0.658244	0.678834	0.670229	0.677307	0.71638	0.808919	0.856886	0.859759	0.715683	NA	0.845844	0.810865	0.851918	0.862165	0.854141	0.853216	0.73272	0.730813	0.798558	0.805275	0.824219	0.81861	0.807347	0.812177	0.817161	0.771898	0.810193	0.801915	0.641631	0.807864
8-Cell_5	0.663588	0.669004	0.681435	0.684225	0.682382	0.680606	0.675183	0.681502	0.677465	0.680821	0.681765	0.6529	0.638579	0.6479	0.648105	0.676777	0.635298	0.67197	0.662862	0.649867	0.669893	0.663596	0.666944	0.702725	0.800711	0.846799	0.853602	0.70509	0.845844	NA	0.799095	0.853047	0.842915	0.849228	0.848279	0.717318	0.715274	0.789167	0.795017	0.81126	0.810285	0.79791	0.806902	0.80798	0.765788	0.807357	0.800376	0.64218	0.806236
8-Cell_17	0.706538	0.711817	0.720533	0.725195	0.720962	0.717359	0.714726	0.718292	0.716396	0.72022	0.722635	0.694353	0.669352	0.681292	0.688871	0.71869	0.668866	0.714122	0.702111	0.682042	0.711888	0.70383	0.712835	0.735578	0.834298	0.821427	0.816071	0.736762	0.810865	0.799095	NA	0.803521	0.824584	0.811663	0.804658	0.7484	0.750087	0.824477	0.822273	0.845458	0.875511	0.820279	0.822809	0.775648	0.738029	0.76693	0.778706	0.625363	0.771129
8-Cell_6	0.679072	0.683617	0.696031	0.699294	0.696726	0.693845	0.68974	0.695179	0.691963	0.69406	0.695431	0.667164	0.645203	0.65334	0.662757	0.690018	0.646245	0.684029	0.673181	0.660413	0.681969	0.674205	0.680829	0.7136	0.805329	0.857092	0.862966	0.715532	0.851918	0.853047	0.803521	NA	0.853119	0.850662	0.849893	0.732188	0.729823	0.794895	0.802589	0.820332	0.816806	0.801094	0.807572	0.814782	0.773129	0.811901	0.803913	0.635873	0.808023
8-Cell_1	0.70208	0.70445	0.718696	0.721441	0.719532	0.716676	0.713688	0.718211	0.715176	0.716965	0.719608	0.688493	0.666271	0.675278	0.684481	0.716309	0.664024	0.709362	0.695743	0.681954	0.705417	0.698285	0.704397	0.740595	0.824543	0.866249	0.855855	0.738884	0.862165	0.842915	0.824584	0.853119	NA	0.848804	0.851735	0.754972	0.754703	0.81498	0.815882	0.836972	0.830773	0.813251	0.819841	0.819687	0.773557	0.807428	0.802868	0.642447	0.807429
8-Cell_3	0.670376	0.672835	0.684338	0.687686	0.685179	0.682358	0.675938	0.683778	0.679678	0.682741	0.683278	0.651072	0.633048	0.643952	0.646746	0.676856	0.634044	0.669596	0.658047	0.649531	0.666706	0.65938	0.665916	0.710241	0.809448	0.849187	0.851769	0.709528	0.854141	0.849228	0.811663	0.850662	0.848804	NA	0.870169	0.725898	0.722647	0.798362	0.806884	0.822812	0.816523	0.812853	0.811011	0.82215	0.776265	0.816996	0.813727	0.644017	0.818779
8-Cell_4	0.669744	0.673599	0.686463	0.689378	0.688689	0.684939	0.679858	0.686288	0.682726	0.684327	0.68609	0.654672	0.634122	0.646533	0.649371	0.678346	0.634494	0.673844	0.661533	0.652131	0.670442	0.663465	0.669739	0.708339	0.803163	0.851867	0.851799	0.706558	0.853216	0.848279	0.804658	0.849893	0.851735	0.870169	NA	0.724482	0.723758	0.797019	0.804091	0.818167	0.814085	0.807075	0.806779	0.81834	0.775168	0.817041	0.812851	0.645372	0.813856
8-Cell_9	0.764201	0.765656	0.780379	0.781168	0.778066	0.77672	0.772533	0.778907	0.775641	0.77583	0.776892	0.763561	0.746222	0.754083	0.758425	0.789654	0.741465	0.776456	0.775251	0.752498	0.776215	0.766474	0.776509	0.831796	0.754302	0.763004	0.745797	0.831212	0.73272	0.717318	0.7484	0.732188	0.754972	0.725898	0.724482	NA	0.847617	0.747087	0.726708	0.774465	0.75754	0.717281	0.745396	0.705076	0.667331	0.678621	0.670881	0.625214	0.679464
8-Cell_10	0.771629	0.774931	0.789265	0.7918	0.790115	0.789331	0.784879	0.790799	0.788679	0.788001	0.788127	0.773729	0.749475	0.761848	0.765871	0.802405	0.750339	0.788132	0.78326	0.760854	0.786018	0.778667	0.788675	0.829916	0.755934	0.761112	0.744781	0.839052	0.730813	0.715274	0.750087	0.729823	0.754703	0.722647	0.723758	0.847617	NA	0.747666	0.725681	0.769514	0.755513	0.716259	0.744126	0.705476	0.662823	0.677349	0.672173	0.624639	0.684441
8-Cell_13	0.693707	0.699868	0.70839	0.712728	0.710642	0.707453	0.702745	0.70865	0.705154	0.709375	0.709801	0.685721	0.664414	0.670944	0.680852	0.710968	0.662036	0.703493	0.694368	0.674702	0.699919	0.693686	0.701214	0.735685	0.861148	0.814985	0.807345	0.735231	0.798558	0.789167	0.824477	0.794895	0.81498	0.798362	0.797019	0.747087	0.747666	NA	0.821136	0.835033	0.83331	0.810492	0.814474	0.771657	0.733316	0.765608	0.763735	0.625807	0.76722
8-Cell_14	0.6769	0.681424	0.693061	0.694623	0.693925	0.692431	0.687291	0.693334	0.688841	0.692333	0.696534	0.667558	0.647026	0.656876	0.66393	0.690174	0.646913	0.687404	0.673385	0.659279	0.683148	0.677397	0.683752	0.714173	0.826482	0.812253	0.809764	0.716587	0.805275	0.795017	0.822273	0.802589	0.815882	0.806884	0.804091	0.726708	0.725681	0.821136	NA	0.836156	0.8353	0.825255	0.810003	0.770855	0.732418	0.769679	0.777917	0.620009	0.769976
8-Cell_15	0.717492	0.722109	0.735549	0.736827	0.735688	0.733081	0.726444	0.733862	0.72859	0.732679	0.73531	0.707125	0.683137	0.695746	0.701528	0.734563	0.684251	0.727891	0.717831	0.698797	0.723282	0.715537	0.725794	0.755983	0.845918	0.839423	0.834037	0.761214	0.824219	0.81126	0.845458	0.820332	0.836972	0.822812	0.818167	0.774465	0.769514	0.835033	0.836156	NA	0.85225	0.82753	0.840992	0.793415	0.752705	0.779386	0.785805	0.64144	0.778888
8-Cell_16	0.711292	0.714964	0.727714	0.731028	0.729169	0.72544	0.722145	0.727706	0.722369	0.727003	0.729508	0.699901	0.677504	0.684227	0.694438	0.724978	0.675104	0.720016	0.707097	0.690074	0.717955	0.708029	0.717781	0.74286	0.845896	0.829355	0.824674	0.742717	0.81861	0.810285	0.875511	0.816806	0.830773	0.816523	0.814085	0.75754	0.755513	0.83331	0.8353	0.85225	NA	0.833647	0.833935	0.788002	0.74307	0.780197	0.78102	0.629045	0.78094
8-Cell_19	0.66369	0.667626	0.678051	0.681695	0.67907	0.675762	0.672644	0.677985	0.673025	0.679395	0.680751	0.653283	0.634076	0.642063	0.647041	0.674987	0.635533	0.670756	0.657752	0.645774	0.668585	0.659654	0.667315	0.700205	0.815581	0.813148	0.811115	0.707908	0.807347	0.79791	0.820279	0.801094	0.813251	0.812853	0.807075	0.717281	0.716259	0.810492	0.825255	0.82753	0.833647	NA	0.832123	0.771292	0.735081	0.773877	0.78199	0.616502	0.772592
8-Cell_18	0.682543	0.686957	0.698853	0.701939	0.699543	0.695579	0.691724	0.697261	0.693725	0.698276	0.700369	0.675137	0.656307	0.66584	0.671416	0.70134	0.658979	0.690634	0.682471	0.669824	0.689142	0.68056	0.690258	0.734261	0.824304	0.822621	0.818148	0.73214	0.812177	0.806902	0.822809	0.807572	0.819841	0.811011	0.806779	0.745396	0.744126	0.814474	0.810003	0.840992	0.833935	0.832123	NA	0.772259	0.736429	0.765962	0.767327	0.634942	0.769634
Morulae_3	0.680858	0.684477	0.695193	0.696909	0.697868	0.694745	0.68844	0.69387	0.688323	0.691636	0.694428	0.650864	0.626452	0.641087	0.644603	0.679458	0.619795	0.676995	0.658498	0.646485	0.673384	0.662247	0.671678	0.685494	0.781578	0.820108	0.815777	0.686828	0.817161	0.80798	0.775648	0.814782	0.819687	0.82215	0.81834	0.705076	0.705476	0.771657	0.770855	0.793415	0.788002	0.771292	0.772259	NA	0.838823	0.85523	0.827596	0.63944	0.866796
Morulae_0	0.631186	0.636412	0.642174	0.64374	0.642991	0.64048	0.636404	0.64031	0.635135	0.638011	0.640902	0.601195	0.582015	0.592487	0.598218	0.628421	0.576751	0.623248	0.61272	0.596736	0.621024	0.610085	0.620636	0.648233	0.739616	0.779498	0.772208	0.650436	0.771898	0.765788	0.738029	0.773129	0.773557	0.776265	0.775168	0.667331	0.662823	0.733316	0.732418	0.752705	0.74307	0.735081	0.736429	0.838823	NA	0.809122	0.78025	0.619912	0.809104
Morulae_1	0.654386	0.657386	0.668096	0.668772	0.668408	0.665566	0.659985	0.666234	0.661605	0.664646	0.667838	0.627435	0.609391	0.62033	0.621821	0.64952	0.605463	0.647783	0.633105	0.624795	0.644477	0.636912	0.644741	0.659681	0.772623	0.809764	0.806929	0.662206	0.810193	0.807357	0.76693	0.811901	0.807428	0.816996	0.817041	0.678621	0.677349	0.765608	0.769679	0.779386	0.780197	0.773877	0.765962	0.85523	0.809122	NA	0.830307	0.657169	0.865274
Morulae_11	0.636395	0.64037	0.655036	0.656102	0.654659	0.652157	0.648144	0.652551	0.650092	0.654212	0.656652	0.61085	0.591584	0.605346	0.605734	0.63764	0.590672	0.638034	0.619307	0.612638	0.635158	0.624992	0.634815	0.652058	0.773848	0.80165	0.796521	0.653954	0.801915	0.800376	0.778706	0.803913	0.802868	0.813727	0.812851	0.670881	0.672173	0.763735	0.777917	0.785805	0.78102	0.78199	0.767327	0.827596	0.78025	0.830307	NA	0.613468	0.837303
Morulae_2	0.582415	0.586348	0.580451	0.58576	0.58646	0.578817	0.57467	0.582148	0.578359	0.575494	0.576591	0.557821	0.563616	0.568433	0.560974	0.576726	0.560869	0.570467	0.565535	0.567214	0.568211	0.569061	0.566813	0.607614	0.626481	0.6472	0.644769	0.607967	0.641631	0.64218	0.625363	0.635873	0.642447	0.644017	0.645372	0.625214	0.624639	0.625807	0.620009	0.64144	0.629045	0.616502	0.634942	0.63944	0.619912	0.657169	0.613468	NA	0.63316
Morulae_4	0.654924	0.65924	0.669498	0.669995	0.670524	0.667254	0.662212	0.66846	0.663114	0.666619	0.66945	0.627028	0.604564	0.615406	0.624035	0.651239	0.599587	0.649544	0.631169	0.622957	0.646357	0.635356	0.64462	0.664286	0.776972	0.809425	0.806469	0.665561	0.807864	0.806236	0.771129	0.808023	0.807429	0.818779	0.813856	0.679464	0.684441	0.76722	0.769976	0.778888	0.78094	0.772592	0.769634	0.866796	0.809104	0.865274	0.837303	0.63316	NA
Morulae_5	0.635597	0.640516	0.648785	0.651609	0.651163	0.646522	0.641262	0.647796	0.641229	0.646798	0.648188	0.610201	0.592979	0.602767	0.608395	0.635362	0.587696	0.632292	0.618044	0.609678	0.628146	0.621542	0.629838	0.64907	0.759277	0.79198	0.79209	0.649283	0.791596	0.793464	0.75366	0.794273	0.793214	0.800832	0.797298	0.663914	0.666338	0.751809	0.754931	0.767362	0.761292	0.759388	0.750106	0.84221	0.793684	0.846109	0.81871	0.629043	0.863582
Morulae_7	0.549368	0.549018	0.544557	0.550286	0.549976	0.54057	0.539262	0.546166	0.542757	0.540985	0.542128	0.528837	0.530458	0.539067	0.527622	0.541595	0.531939	0.533141	0.531205	0.538636	0.528986	0.537321	0.530341	0.574226	0.588744	0.606487	0.606689	0.574778	0.602315	0.601171	0.589395	0.596366	0.600765	0.603564	0.603974	0.589128	0.585896	0.59039	0.58578	0.600152	0.594102	0.583692	0.597967	0.587501	0.563867	0.602792	0.56973	0.652208	0.598482
Morulae_6	0.659386	0.663161	0.67246	0.67471	0.673617	0.670455	0.664436	0.669881	0.665334	0.668254	0.669939	0.631103	0.614296	0.625154	0.629164	0.654977	0.610567	0.654498	0.636748	0.630086	0.651784	0.644056	0.651231	0.668101	0.774636	0.81224	0.811056	0.668828	0.812124	0.813353	0.77082	0.815142	0.810345	0.821447	0.819937	0.684296	0.686441	0.765234	0.771443	0.783522	0.780221	0.777789	0.770712	0.858751	0.809134	0.867757	0.835888	0.642965	0.870492
Morulae_9	0.646151	0.650217	0.665138	0.666651	0.664389	0.665689	0.658954	0.664439	0.661343	0.664311	0.665843	0.623584	0.600782	0.611407	0.616864	0.649658	0.596614	0.648672	0.629945	0.620916	0.645549	0.633547	0.64548	0.653074	0.763822	0.803725	0.804847	0.661028	0.807423	0.805521	0.765015	0.811571	0.802789	0.817639	0.817511	0.675719	0.678813	0.755368	0.764276	0.775823	0.773006	0.766448	0.758905	0.851599	0.79615	0.853122	0.860409	0.613055	0.856578
Morulae_8	0.652561	0.657319	0.66992	0.67111	0.670422	0.66914	0.663868	0.670538	0.664142	0.669757	0.670423	0.624893	0.601412	0.612673	0.621628	0.654853	0.601004	0.652189	0.632292	0.622164	0.647893	0.637073	0.647953	0.663011	0.775321	0.811988	0.807136	0.668036	0.808954	0.80083	0.772297	0.812041	0.808978	0.818909	0.816113	0.681784	0.683884	0.764117	0.770344	0.781743	0.780505	0.775005	0.761884	0.850622	0.797526	0.848403	0.852359	0.610719	0.85712
Morulae_13	0.648209	0.654965	0.672727	0.673995	0.673544	0.671007	0.667645	0.671858	0.667773	0.674422	0.675323	0.6279	0.604225	0.61634	0.622382	0.65623	0.602014	0.657931	0.635904	0.626993	0.654371	0.642301	0.65279	0.663335	0.780121	0.803494	0.797453	0.665362	0.800524	0.799045	0.781978	0.803738	0.806169	0.808724	0.810368	0.682424	0.684539	0.769939	0.775817	0.790596	0.787198	0.78181	0.770031	0.835041	0.776802	0.824378	0.864932	0.611779	0.832049
Morulae_10	0.639505	0.644375	0.657571	0.660107	0.658725	0.656553	0.651732	0.656075	0.653315	0.657999	0.659868	0.613032	0.593478	0.605697	0.611408	0.64155	0.593204	0.640311	0.621511	0.614959	0.637208	0.627655	0.636813	0.651727	0.772738	0.805586	0.801755	0.655002	0.803978	0.800551	0.775193	0.80695	0.805369	0.813354	0.812063	0.67391	0.677333	0.763021	0.772255	0.78421	0.782396	0.777804	0.769523	0.831243	0.78047	0.835871	0.876331	0.613425	0.83923
Morulae_12	0.628429	0.633243	0.646675	0.64797	0.645384	0.645885	0.640182	0.64641	0.641044	0.645072	0.647241	0.605528	0.582446	0.593979	0.598473	0.629488	0.579165	0.628812	0.607706	0.60228	0.626352	0.614949	0.624282	0.634518	0.75232	0.787858	0.785932	0.641546	0.788848	0.78892	0.75293	0.798121	0.787205	0.801696	0.806541	0.655724	0.658855	0.746241	0.757287	0.761809	0.762263	0.757904	0.746821	0.827089	0.775895	0.832896	0.839188	0.601221	0.840187
Morulae_14	0.642476	0.648854	0.663965	0.663695	0.664925	0.662727	0.657591	0.662688	0.658341	0.662789	0.665853	0.617533	0.59219	0.606167	0.612287	0.649405	0.59008	0.646912	0.626826	0.612856	0.643635	0.63102	0.641901	0.664534	0.772791	0.800101	0.789191	0.665539	0.788158	0.78502	0.771055	0.79115	0.795573	0.803243	0.797863	0.679645	0.685422	0.762032	0.767349	0.783117	0.778276	0.768504	0.763437	0.832141	0.777661	0.821254	0.854871	0.611975	0.833869
Morulae_15	0.635218	0.639522	0.656315	0.655741	0.655464	0.655268	0.648594	0.655099	0.652006	0.65395	0.654884	0.615606	0.595559	0.604797	0.6087	0.636809	0.591046	0.637124	0.617556	0.611119	0.632512	0.623349	0.630626	0.641719	0.765265	0.801488	0.805388	0.645315	0.807726	0.810115	0.764362	0.812815	0.802535	0.815307	0.813493	0.659188	0.662578	0.759143	0.769319	0.776068	0.774328	0.774593	0.762015	0.835756	0.785356	0.846143	0.84068	0.609245	0.847876
Blastocyst_22	0.561111	0.56928	0.56874	0.567983	0.567999	0.567985	0.565046	0.566268	0.564011	0.569166	0.568863	0.539445	0.515843	0.524941	0.53167	0.555524	0.510758	0.54937	0.535794	0.529249	0.551115	0.539202	0.552765	0.533099	0.60254	0.62277	0.609507	0.544791	0.619542	0.611156	0.597379	0.623135	0.619951	0.625944	0.626101	0.548986	0.555984	0.596707	0.595809	0.61225	0.606673	0.604332	0.594925	0.663211	0.620424	0.663757	0.642234	0.494143	0.670319
Blastocyst_0	0.657515	0.663009	0.666225	0.667346	0.66806	0.66574	0.660237	0.665876	0.663246	0.664502	0.666072	0.629933	0.610296	0.62047	0.627382	0.643331	0.606208	0.647346	0.620568	0.631953	0.645463	0.630767	0.64549	0.620824	0.672829	0.697419	0.689794	0.623624	0.696265	0.686345	0.670608	0.697932	0.697673	0.698813	0.696525	0.634332	0.639463	0.666262	0.662492	0.685469	0.680991	0.670114	0.665415	0.732519	0.682249	0.73448	0.706217	0.56692	0.741339
Blastocyst_1	0.624999	0.630962	0.633585	0.635964	0.636524	0.633567	0.628758	0.632697	0.629716	0.632601	0.633516	0.592956	0.572708	0.582783	0.589614	0.605903	0.566752	0.610585	0.585812	0.588947	0.609721	0.597116	0.610028	0.586535	0.659766	0.687395	0.68026	0.591611	0.688582	0.680343	0.655795	0.692329	0.683056	0.693663	0.693018	0.602161	0.605387	0.652304	0.651864	0.668832	0.665458	0.658286	0.65021	0.737775	0.685803	0.742735	0.716477	0.546186	0.750439
Blastocyst_7	0.626678	0.633423	0.637168	0.638937	0.637667	0.636092	0.631975	0.636597	0.633197	0.635642	0.635729	0.595697	0.572698	0.582628	0.590052	0.608307	0.569385	0.614415	0.587784	0.58808	0.611343	0.600303	0.611415	0.589648	0.658605	0.684641	0.677095	0.592256	0.687483	0.676733	0.660521	0.691603	0.681853	0.692194	0.691367	0.60493	0.610597	0.649878	0.653386	0.668427	0.667608	0.659699	0.651495	0.736855	0.679739	0.738567	0.718728	0.547699	0.74416
Blastocyst_2	0.62459	0.629823	0.62932	0.630467	0.631094	0.627954	0.623099	0.628379	0.624533	0.628129	0.628541	0.586981	0.567849	0.579477	0.584616	0.600437	0.563602	0.602472	0.579624	0.584726	0.601482	0.590631	0.603554	0.586202	0.660081	0.682983	0.677941	0.590322	0.684949	0.682934	0.652173	0.689319	0.67943	0.693561	0.691532	0.604406	0.607843	0.651733	0.650076	0.668503	0.663243	0.657992	0.649342	0.729008	0.677866	0.736501	0.708494	0.556701	0.741469
Blastocyst_3	0.608196	0.612634	0.614575	0.61636	0.615687	0.613871	0.609016	0.613099	0.610248	0.613858	0.614697	0.57713	0.55674	0.564068	0.573424	0.590059	0.548497	0.592368	0.571528	0.568045	0.593169	0.57661	0.591181	0.574323	0.646669	0.672536	0.667689	0.577986	0.674413	0.664437	0.641485	0.675078	0.671874	0.68006	0.678268	0.590316	0.593837	0.639205	0.639682	0.656942	0.652546	0.644015	0.63614	0.719689	0.670281	0.722086	0.700739	0.53565	0.727939
Blastocyst_4	0.608608	0.613798	0.613998	0.61543	0.614782	0.612552	0.607617	0.611663	0.609079	0.612712	0.612492	0.575758	0.556987	0.562311	0.569736	0.585929	0.550654	0.589329	0.566283	0.570751	0.589551	0.576265	0.588869	0.576023	0.646973	0.669235	0.662753	0.576041	0.669946	0.662094	0.643353	0.673631	0.66758	0.679029	0.672696	0.594614	0.593386	0.636751	0.64223	0.654011	0.65274	0.645617	0.636908	0.715166	0.66763	0.718248	0.694691	0.535398	0.726583
Blastocyst_6	0.614494	0.618916	0.623282	0.624753	0.624138	0.621674	0.617654	0.620688	0.616569	0.620601	0.620777	0.584721	0.561791	0.570047	0.578999	0.59709	0.554266	0.601761	0.576142	0.576346	0.599929	0.58553	0.601359	0.581105	0.652712	0.677375	0.673894	0.587006	0.680216	0.670285	0.650679	0.682511	0.675922	0.686678	0.683202	0.599163	0.598937	0.644462	0.646314	0.660648	0.660266	0.655122	0.6436	0.726471	0.674372	0.732786	0.704625	0.540622	0.74002
Blastocyst_5	0.618474	0.623958	0.626059	0.628401	0.627865	0.624588	0.620307	0.62359	0.62245	0.623935	0.625444	0.587993	0.564324	0.570034	0.580011	0.599346	0.556675	0.603344	0.57707	0.581354	0.600814	0.588179	0.601607	0.578651	0.64913	0.673966	0.666317	0.583022	0.672887	0.664252	0.649458	0.674272	0.671096	0.677671	0.679959	0.595276	0.598729	0.643035	0.640923	0.660168	0.658545	0.648946	0.641759	0.72485	0.672395	0.72246	0.703177	0.537018	0.729913
Blastocyst_10	0.645376	0.65003	0.652139	0.653079	0.653454	0.649762	0.643291	0.648493	0.644319	0.650467	0.650219	0.608258	0.583961	0.594688	0.604097	0.622921	0.577403	0.628259	0.601813	0.598465	0.625666	0.612647	0.626911	0.600851	0.67458	0.703476	0.696066	0.605295	0.70634	0.695775	0.674038	0.707415	0.700136	0.710756	0.707506	0.616328	0.622104	0.665145	0.666854	0.685371	0.685026	0.675999	0.665419	0.757137	0.701508	0.757683	0.727652	0.552919	0.767014
Blastocyst_8	0.622254	0.625709	0.628114	0.630549	0.628687	0.626537	0.621965	0.626146	0.623882	0.626701	0.625665	0.589655	0.568213	0.578694	0.584727	0.601231	0.562235	0.607872	0.581718	0.582162	0.60475	0.591394	0.604475	0.584048	0.658627	0.687872	0.681395	0.589356	0.690501	0.680507	0.657822	0.69203	0.683773	0.696508	0.692698	0.603506	0.605093	0.650684	0.653717	0.669537	0.665552	0.659313	0.650055	0.735588	0.682858	0.740077	0.713481	0.545028	0.74747
Blastocyst_9	0.609022	0.616082	0.618558	0.619766	0.619599	0.616945	0.612199	0.616396	0.613236	0.617071	0.617795	0.579674	0.562431	0.571973	0.5791	0.593116	0.555611	0.597462	0.575426	0.57633	0.596547	0.583327	0.596327	0.580386	0.650293	0.678395	0.672236	0.586391	0.678851	0.670812	0.649236	0.681575	0.676179	0.68778	0.683676	0.597144	0.600303	0.642352	0.646468	0.660995	0.657342	0.653863	0.648269	0.723042	0.667959	0.727555	0.705955	0.539806	0.737497
Blastocyst_12	0.633841	0.640095	0.640764	0.642241	0.642994	0.640446	0.634779	0.639638	0.635048	0.638576	0.640375	0.599285	0.574232	0.582984	0.59309	0.615903	0.566037	0.618129	0.591396	0.591077	0.616195	0.603002	0.617054	0.599416	0.673387	0.702844	0.693717	0.60495	0.704052	0.695489	0.670761	0.704065	0.702067	0.708386	0.706456	0.617613	0.62294	0.667506	0.665303	0.685373	0.681327	0.674098	0.66837	0.754443	0.700231	0.755737	0.730492	0.560235	0.76505
Blastocyst_11	0.613672	0.620453	0.624801	0.626352	0.625834	0.623905	0.617647	0.622756	0.619422	0.623371	0.623404	0.585243	0.565655	0.574599	0.578764	0.599693	0.557279	0.602382	0.578902	0.577491	0.60145	0.588955	0.602259	0.583708	0.652814	0.67599	0.668826	0.587538	0.678042	0.671869	0.65167	0.681459	0.676455	0.686067	0.681505	0.602017	0.604728	0.643567	0.646508	0.663716	0.661171	0.653113	0.643664	0.722747	0.671065	0.726338	0.707143	0.541409	0.734484
Blastocyst_13	0.623354	0.627856	0.62447	0.625997	0.627215	0.623564	0.617757	0.623311	0.618941	0.621595	0.622834	0.584433	0.562682	0.57373	0.580993	0.599843	0.557213	0.600829	0.576063	0.57731	0.601459	0.590213	0.60101	0.588478	0.657821	0.68711	0.680392	0.595817	0.689384	0.679357	0.655788	0.688479	0.688805	0.69338	0.69017	0.606648	0.609168	0.653182	0.649386	0.667128	0.663263	0.65773	0.65235	0.734149	0.682114	0.73322	0.706788	0.55171	0.738254
Blastocyst_14	0.608025	0.613654	0.613242	0.61427	0.61448	0.611621	0.60641	0.612014	0.60754	0.610525	0.611031	0.577442	0.558214	0.566746	0.573529	0.591712	0.550965	0.593357	0.572421	0.574345	0.59387	0.583272	0.593608	0.580842	0.6498	0.677004	0.674417	0.585584	0.68231	0.675176	0.648636	0.683033	0.682929	0.685842	0.685084	0.597758	0.601618	0.645572	0.644294	0.660682	0.656462	0.651362	0.645847	0.723919	0.673956	0.726914	0.699086	0.547942	0.73193
Blastocyst_15	0.626955	0.630846	0.627728	0.631354	0.629972	0.62572	0.620404	0.625911	0.621554	0.625989	0.625884	0.592932	0.574697	0.579485	0.58754	0.599133	0.564369	0.605903	0.579967	0.584478	0.604917	0.592586	0.604741	0.583956	0.653061	0.68293	0.676607	0.588011	0.687226	0.680964	0.651626	0.687218	0.67854	0.690464	0.688558	0.602773	0.602398	0.647287	0.651437	0.665013	0.660902	0.657745	0.652746	0.728428	0.674198	0.734922	0.7074	0.550723	0.740113
Blastocyst_16	0.589139	0.594136	0.596762	0.598584	0.597078	0.594407	0.588516	0.593619	0.590898	0.593549	0.593692	0.559492	0.544082	0.551244	0.559824	0.571955	0.536175	0.574814	0.555382	0.555239	0.573986	0.563686	0.574225	0.562707	0.62633	0.653349	0.651404	0.563082	0.65966	0.653031	0.628066	0.661461	0.65131	0.665097	0.664645	0.574184	0.575129	0.623599	0.621702	0.63901	0.637211	0.633699	0.626465	0.69999	0.653082	0.709679	0.677606	0.523629	0.715338
Blastocyst_17	0.618241	0.623565	0.628495	0.63075	0.628979	0.627966	0.621648	0.625973	0.623548	0.626943	0.627848	0.589668	0.568415	0.576563	0.587313	0.600122	0.562805	0.606485	0.580177	0.583158	0.605386	0.594292	0.605249	0.583142	0.652913	0.678716	0.679776	0.5873	0.685258	0.678083	0.655227	0.685345	0.679296	0.68951	0.687459	0.5991	0.602197	0.644532	0.647632	0.664838	0.662194	0.655748	0.647553	0.730465	0.674206	0.730336	0.70906	0.534321	0.742536
Blastocyst_18	0.611248	0.616128	0.618713	0.621699	0.62078	0.617861	0.612123	0.61773	0.614055	0.617189	0.617806	0.581879	0.561237	0.569516	0.578451	0.592723	0.55472	0.595334	0.574254	0.57446	0.595984	0.584039	0.595349	0.581851	0.643777	0.678427	0.671589	0.585112	0.677912	0.672395	0.64439	0.679298	0.674352	0.685199	0.680765	0.595221	0.598579	0.638028	0.636957	0.658156	0.650553	0.648324	0.642301	0.72365	0.670835	0.725993	0.701864	0.545262	0.732345
Blastocyst_19	0.614285	0.618055	0.619562	0.622997	0.622611	0.619018	0.61265	0.618045	0.615745	0.616524	0.617912	0.583752	0.561749	0.571952	0.579742	0.595348	0.554082	0.596337	0.574958	0.576209	0.597441	0.585963	0.597912	0.582547	0.646039	0.67692	0.673643	0.586876	0.678654	0.669437	0.646938	0.680941	0.67484	0.684885	0.681425	0.598962	0.602877	0.641951	0.639028	0.659574	0.65271	0.650868	0.646676	0.721133	0.671135	0.72466	0.697561	0.542956	0.729381
Blastocyst_20	0.615452	0.621576	0.624263	0.626591	0.626068	0.62268	0.617672	0.621941	0.619798	0.622904	0.623612	0.585069	0.563669	0.571275	0.580811	0.60109	0.556228	0.601588	0.578853	0.578528	0.600361	0.587688	0.602993	0.588088	0.649885	0.682038	0.673689	0.592579	0.683028	0.674186	0.652356	0.683266	0.679932	0.687509	0.687235	0.602145	0.605246	0.646547	0.642523	0.665058	0.658547	0.656464	0.64947	0.730957	0.674342	0.729813	0.705196	0.542053	0.738557
Blastocyst_21	0.621101	0.625264	0.626712	0.629859	0.628188	0.625584	0.620394	0.62575	0.622685	0.625716	0.626506	0.587397	0.567551	0.575652	0.581847	0.600477	0.559526	0.603294	0.578522	0.58061	0.601928	0.589319	0.60175	0.590958	0.655798	0.685188	0.679608	0.591966	0.688338	0.681351	0.654298	0.689389	0.682927	0.692647	0.691878	0.606121	0.608558	0.651252	0.649639	0.668187	0.662457	0.661973	0.655291	0.730058	0.678914	0.733878	0.710528	0.550954	0.739344
Blastocyst_23	0.59836	0.603451	0.606315	0.607916	0.60737	0.605056	0.601614	0.603535	0.600856	0.605521	0.606595	0.569657	0.546156	0.551112	0.565243	0.586483	0.537441	0.583768	0.563024	0.559938	0.585779	0.571322	0.587084	0.563902	0.636897	0.663944	0.654186	0.574956	0.661734	0.654379	0.637307	0.666741	0.661032	0.671077	0.667116	0.585198	0.5877	0.632687	0.631008	0.648426	0.645068	0.637467	0.633346	0.709456	0.658043	0.710141	0.68675	0.51721	0.720457
Blastocyst_24	0.613724	0.619786	0.620308	0.622335	0.621679	0.620047	0.615226	0.618827	0.61662	0.619433	0.621069	0.581798	0.559689	0.567301	0.578348	0.597782	0.552955	0.596829	0.576884	0.573591	0.596722	0.582576	0.597586	0.579603	0.644536	0.674059	0.666581	0.586811	0.676566	0.667215	0.643769	0.679837	0.670363	0.680597	0.676961	0.59676	0.599546	0.640934	0.640885	0.659074	0.655516	0.648379	0.640589	0.71873	0.667703	0.722885	0.697368	0.53083	0.728405
Blastocyst_25	0.586284	0.592991	0.593401	0.593818	0.594296	0.593073	0.588236	0.59121	0.589575	0.590564	0.592271	0.556733	0.533764	0.541864	0.550814	0.574044	0.526581	0.57118	0.549686	0.546791	0.571331	0.560038	0.573357	0.555961	0.623111	0.643487	0.636491	0.561688	0.645319	0.633322	0.617855	0.648137	0.644978	0.647993	0.646271	0.572142	0.576144	0.614378	0.611741	0.630832	0.630724	0.618091	0.612846	0.691743	0.641984	0.687422	0.666485	0.506947	0.699249
Blastocyst_26	0.578763	0.586969	0.587941	0.58887	0.587748	0.587524	0.583352	0.584914	0.581891	0.58679	0.587419	0.551116	0.526214	0.535844	0.548257	0.571664	0.522345	0.56672	0.548574	0.541245	0.568273	0.553076	0.571232	0.554183	0.618814	0.645789	0.637607	0.565007	0.648687	0.639179	0.615192	0.649474	0.649818	0.654019	0.648768	0.568861	0.573679	0.612814	0.617144	0.630728	0.625376	0.616709	0.613054	0.697741	0.647094	0.692778	0.670594	0.500226	0.704719
Blastocyst_27	0.590607	0.59943	0.599197	0.60084	0.600234	0.60224	0.597184	0.60015	0.594674	0.600593	0.599534	0.563221	0.540944	0.550383	0.556653	0.57977	0.536255	0.577901	0.557687	0.553381	0.579048	0.561866	0.580167	0.559797	0.627059	0.647821	0.639566	0.569465	0.64861	0.640723	0.624065	0.64951	0.644272	0.654287	0.651012	0.575876	0.580974	0.61995	0.620907	0.640181	0.634825	0.622621	0.622182	0.701038	0.650831	0.697518	0.675793	0.505312	0.709119
Blastocyst_28	0.616291	0.622553	0.625142	0.62671	0.625602	0.623452	0.619745	0.622523	0.619749	0.622263	0.623574	0.586353	0.562055	0.56825	0.579851	0.600778	0.554604	0.602789	0.578685	0.576024	0.601902	0.587485	0.603769	0.581649	0.645716	0.669098	0.66039	0.585653	0.671344	0.654895	0.645454	0.670805	0.670708	0.671558	0.671519	0.594884	0.601014	0.635331	0.635826	0.656806	0.65263	0.642572	0.634345	0.719954	0.663104	0.715193	0.693275	0.518042	0.727641
Blastocyst_29	0.610478	0.618836	0.620405	0.622531	0.622054	0.620823	0.615636	0.618274	0.616371	0.620654	0.620151	0.58383	0.558512	0.565784	0.574523	0.600222	0.551319	0.600288	0.578191	0.572778	0.600055	0.583089	0.601784	0.576492	0.641397	0.667434	0.65532	0.585387	0.665997	0.655017	0.642499	0.667779	0.668568	0.670844	0.67267	0.595832	0.601355	0.635523	0.631711	0.653203	0.649711	0.639153	0.634208	0.712448	0.661176	0.708599	0.693336	0.522708	0.71958
[truncated: 41 more columns]

## Sheet: lncRNAs
Samples	Oocyte_2	Oocyte_0	Zygote_1	Zygote_2	Zygote_0	2-Cell_0	2-Cell_3	2-Cell_1	2-Cell_2	2-Cell_5	2-Cell_4	4-Cell_7	4-Cell_3	4-Cell_0	4-Cell_5	4-Cell_6	4-Cell_1	4-Cell_8	4-Cell_4	4-Cell_2	4-Cell_11	4-Cell_9	4-Cell_10	8-Cell_8	8-Cell_12	8-Cell_2	8-Cell_7	8-Cell_11	8-Cell_0	8-Cell_5	8-Cell_17	8-Cell_6	8-Cell_1	8-Cell_3	8-Cell_4	8-Cell_9	8-Cell_10	8-Cell_13	8-Cell_14	8-Cell_15	8-Cell_16	8-Cell_19	8-Cell_18	Morulae_3	Morulae_0	Morulae_1	Morulae_11	Morulae_2	Morulae_4
Oocyte_1	0.818659	0.814978	0.776099	0.781879	0.777861	0.770252	0.766303	0.769033	0.759125	0.759603	0.758667	0.674104	0.635606	0.651779	0.678196	0.671978	0.630168	0.720638	0.648488	0.65889	0.717878	0.700413	0.718307	0.575323	0.545931	0.546418	0.540057	0.579641	0.51815	0.513461	0.526788	0.519896	0.54254	0.512771	0.505065	0.586065	0.587476	0.525311	0.503135	0.555789	0.551371	0.496129	0.520648	0.543105	0.483703	0.504601	0.48699	0.399388	0.510196
Oocyte_2	NA	0.81692	0.777148	0.781334	0.780374	0.772466	0.767124	0.772156	0.762018	0.760653	0.761734	0.673585	0.633015	0.647246	0.677616	0.672446	0.629006	0.721356	0.647255	0.658807	0.720555	0.700186	0.717143	0.57386	0.541954	0.549581	0.537363	0.579851	0.517059	0.51567	0.526416	0.522433	0.540911	0.509774	0.505135	0.586317	0.587844	0.523892	0.502111	0.552812	0.545693	0.494035	0.517948	0.542433	0.484751	0.506651	0.48577	0.398085	0.510964
Oocyte_0	0.81692	NA	0.775504	0.783197	0.777011	0.771516	0.769052	0.772871	0.76392	0.765643	0.761795	0.678965	0.637327	0.653602	0.679027	0.677732	0.635193	0.724044	0.651091	0.660336	0.725093	0.705115	0.719631	0.578482	0.550499	0.553511	0.542661	0.582951	0.521246	0.518684	0.529216	0.524054	0.54918	0.518021	0.51181	0.590402	0.591569	0.532205	0.510674	0.560516	0.547997	0.4996	0.523213	0.54654	0.492219	0.509622	0.49013	0.404307	0.512776
Zygote_1	0.777148	0.775504	NA	0.814764	0.80349	0.800294	0.796033	0.797625	0.789322	0.792005	0.788119	0.685329	0.640347	0.660506	0.682195	0.687825	0.641913	0.732648	0.658707	0.667563	0.73455	0.711704	0.735675	0.577515	0.545624	0.549758	0.541378	0.585892	0.521345	0.521413	0.529496	0.523553	0.548201	0.51357	0.511523	0.593903	0.594723	0.528956	0.504445	0.559111	0.551606	0.498437	0.521939	0.543235	0.484265	0.503389	0.488258	0.393764	0.508634
Zygote_2	0.781334	0.783197	0.814764	NA	0.809684	0.804904	0.801763	0.802083	0.791842	0.795316	0.790808	0.688384	0.641953	0.663122	0.688996	0.692174	0.64177	0.744646	0.658114	0.670264	0.74368	0.719995	0.741492	0.579722	0.547641	0.554363	0.542843	0.587705	0.525113	0.518837	0.529033	0.525051	0.548805	0.516526	0.513659	0.593343	0.597843	0.53393	0.504888	0.559276	0.553592	0.499677	0.524707	0.552252	0.486755	0.505389	0.492332	0.391332	0.512957
Zygote_0	0.780374	0.777011	0.80349	0.809684	NA	0.800428	0.79828	0.801021	0.789026	0.788503	0.789102	0.671662	0.629013	0.646222	0.676854	0.677979	0.629781	0.728871	0.647606	0.658001	0.726641	0.705613	0.727075	0.570981	0.540818	0.547172	0.535878	0.575771	0.515421	0.511941	0.521319	0.52026	0.54185	0.508605	0.505024	0.585957	0.58904	0.524141	0.498973	0.554409	0.542845	0.494103	0.517524	0.546158	0.481545	0.498563	0.484894	0.389292	0.507275
2-Cell_0	0.772466	0.771516	0.800294	0.804904	0.800428	NA	0.806224	0.812579	0.797435	0.789824	0.788561	0.677181	0.634914	0.655156	0.677665	0.68339	0.631411	0.737093	0.650809	0.66002	0.730926	0.710507	0.730983	0.578863	0.54223	0.544312	0.538291	0.578286	0.515913	0.51512	0.524321	0.520684	0.543371	0.510529	0.503999	0.585206	0.593546	0.526631	0.501731	0.550998	0.546542	0.493225	0.516005	0.546577	0.481118	0.504008	0.485804	0.392137	0.50956
2-Cell_3	0.767124	0.769052	0.796033	0.801763	0.79828	0.806224	NA	0.804354	0.796718	0.788901	0.787403	0.67838	0.634407	0.654627	0.680308	0.681362	0.635525	0.735875	0.653947	0.662624	0.733951	0.710202	0.730925	0.572871	0.542853	0.546767	0.536903	0.577015	0.517135	0.513221	0.522943	0.521971	0.542129	0.508754	0.50644	0.585499	0.590249	0.521201	0.49886	0.550249	0.546709	0.493779	0.514469	0.541776	0.47982	0.500272	0.483203	0.391553	0.508676
2-Cell_1	0.772156	0.772871	0.797625	0.802083	0.801021	0.812579	0.804354	NA	0.799669	0.791231	0.787693	0.678518	0.634987	0.652238	0.680816	0.681494	0.633756	0.734901	0.651926	0.660294	0.731712	0.707707	0.728025	0.574268	0.543786	0.545524	0.537501	0.577969	0.517435	0.518317	0.524955	0.517087	0.542425	0.511103	0.504816	0.586582	0.591216	0.527143	0.504814	0.553853	0.547062	0.495741	0.520075	0.54638	0.482198	0.501209	0.485072	0.3901	0.507801
2-Cell_2	0.762018	0.76392	0.789322	0.791842	0.789026	0.797435	0.796718	0.799669	NA	0.782397	0.782584	0.679095	0.638145	0.656177	0.681005	0.682656	0.636232	0.73191	0.654652	0.662014	0.728461	0.707122	0.726717	0.574923	0.545652	0.54493	0.538173	0.581569	0.520161	0.514954	0.524818	0.520108	0.543429	0.511892	0.505275	0.589345	0.592424	0.528686	0.50358	0.550762	0.546119	0.496201	0.520043	0.541804	0.480746	0.500469	0.485343	0.39243	0.506544
2-Cell_5	0.760653	0.765643	0.792005	0.795316	0.788503	0.789824	0.788901	0.791231	0.782397	NA	0.79506	0.686461	0.642585	0.660528	0.689356	0.687599	0.641338	0.735833	0.657665	0.666629	0.733358	0.712438	0.733103	0.579895	0.549908	0.550355	0.540716	0.581611	0.524204	0.524526	0.531185	0.528237	0.548493	0.517919	0.514985	0.589391	0.593678	0.531346	0.509182	0.561704	0.556461	0.501789	0.524556	0.548168	0.484838	0.507392	0.495439	0.39347	0.5156
2-Cell_4	0.761734	0.761795	0.788119	0.790808	0.789102	0.788561	0.787403	0.787693	0.782584	0.79506	NA	0.685737	0.644017	0.660722	0.685275	0.686313	0.64146	0.734104	0.659628	0.666865	0.72947	0.712133	0.732174	0.576019	0.546421	0.550739	0.538946	0.58114	0.5226	0.51922	0.530405	0.52091	0.544723	0.516028	0.512849	0.585735	0.589377	0.530914	0.508838	0.559813	0.552525	0.503228	0.525238	0.543366	0.484916	0.504461	0.490235	0.396917	0.509181
4-Cell_7	0.673585	0.678965	0.685329	0.688384	0.671662	0.677181	0.67838	0.678518	0.679095	0.686461	0.685737	NA	0.673073	0.679127	0.704879	0.689371	0.667372	0.704853	0.675325	0.677709	0.715669	0.710904	0.709861	0.582106	0.543309	0.542527	0.539863	0.579685	0.522725	0.525541	0.534465	0.524914	0.545921	0.52226	0.521352	0.58951	0.588002	0.534337	0.51639	0.562282	0.553185	0.508691	0.529166	0.5204	0.474525	0.497776	0.482553	0.396229	0.501296
4-Cell_3	0.633015	0.637327	0.640347	0.641953	0.629013	0.634914	0.634407	0.634987	0.638145	0.642585	0.644017	0.673073	NA	0.689011	0.677725	0.637572	0.691883	0.660465	0.642848	0.695501	0.673024	0.674259	0.668313	0.573928	0.539012	0.545409	0.540003	0.581275	0.5268	0.529304	0.536192	0.531589	0.54167	0.521249	0.523421	0.58515	0.584858	0.532701	0.527096	0.558268	0.547285	0.515038	0.533859	0.510247	0.466029	0.503044	0.48269	0.409255	0.502392
4-Cell_0	0.647246	0.653602	0.660506	0.663122	0.646222	0.655156	0.654627	0.652238	0.656177	0.660528	0.660722	0.679127	0.689011	NA	0.680767	0.654986	0.686128	0.676147	0.652133	0.711638	0.690912	0.692152	0.690528	0.583892	0.546268	0.548773	0.551283	0.587874	0.529539	0.534357	0.541072	0.531069	0.545448	0.530789	0.529087	0.59407	0.586361	0.53552	0.526487	0.563431	0.55399	0.519134	0.540456	0.525774	0.473191	0.505546	0.485949	0.402674	0.511098
4-Cell_5	0.677616	0.679027	0.682195	0.688996	0.676854	0.677665	0.680308	0.680816	0.681005	0.689356	0.685275	0.704879	0.677725	0.680767	NA	0.681113	0.670189	0.707145	0.695764	0.684774	0.718519	0.710076	0.713396	0.585352	0.544047	0.544496	0.540697	0.591086	0.52293	0.525227	0.536592	0.524505	0.540894	0.520813	0.519536	0.592062	0.590812	0.532903	0.51681	0.559128	0.554255	0.507951	0.528359	0.519147	0.473009	0.497339	0.481468	0.397783	0.502542
4-Cell_6	0.672446	0.677732	0.687825	0.692174	0.677979	0.68339	0.681362	0.681494	0.682656	0.687599	0.686313	0.689371	0.637572	0.654986	0.681113	NA	0.635268	0.705813	0.677796	0.655369	0.708991	0.691202	0.705751	0.591631	0.553218	0.550035	0.551417	0.595426	0.524667	0.52385	0.537788	0.526453	0.553289	0.521299	0.516043	0.604686	0.597408	0.53867	0.512961	0.56714	0.55478	0.502491	0.528834	0.530334	0.480269	0.499615	0.484264	0.409088	0.50436
4-Cell_1	0.629006	0.635193	0.641913	0.64177	0.629781	0.631411	0.635525	0.633756	0.636232	0.641338	0.64146	0.667372	0.691883	0.686128	0.670189	0.635268	NA	0.656724	0.640538	0.735058	0.667654	0.672193	0.664363	0.571483	0.534761	0.542006	0.537994	0.578204	0.52043	0.52143	0.530117	0.526429	0.536948	0.519864	0.519962	0.579585	0.580835	0.531925	0.517908	0.557015	0.542978	0.509923	0.528702	0.506818	0.465657	0.492323	0.477465	0.404366	0.493618
4-Cell_8	0.721356	0.724044	0.732648	0.744646	0.728871	0.737093	0.735875	0.734901	0.73191	0.735833	0.734104	0.704853	0.660465	0.676147	0.707145	0.705813	0.656724	NA	0.681765	0.680165	0.751054	0.739245	0.748291	0.591016	0.549433	0.548555	0.546404	0.589395	0.524049	0.525991	0.534066	0.525578	0.546721	0.520507	0.517475	0.601409	0.596541	0.535366	0.512692	0.567462	0.556943	0.50688	0.528759	0.536735	0.480174	0.499854	0.48664	0.398579	0.507867
4-Cell_4	0.647255	0.651091	0.658707	0.658114	0.647606	0.650809	0.653947	0.651926	0.654652	0.657665	0.659628	0.675325	0.642848	0.652133	0.695764	0.677796	0.640538	0.681765	NA	0.654231	0.687734	0.682091	0.684034	0.587852	0.545869	0.544786	0.54267	0.587149	0.520275	0.523974	0.53932	0.525668	0.544179	0.511687	0.517196	0.597477	0.592755	0.53441	0.519815	0.564548	0.552391	0.507366	0.53157	0.518548	0.474202	0.495176	0.481022	0.407329	0.503996
4-Cell_2	0.658807	0.660336	0.667563	0.670264	0.658001	0.66002	0.662624	0.660294	0.662014	0.666629	0.666865	0.677709	0.695501	0.711638	0.684774	0.655369	0.735058	0.680165	0.654231	NA	0.689234	0.688042	0.686086	0.583929	0.545919	0.550231	0.543887	0.58948	0.528659	0.531606	0.537384	0.532118	0.551099	0.524726	0.520853	0.597514	0.597685	0.539313	0.525629	0.565578	0.548409	0.514252	0.533123	0.521842	0.473051	0.504176	0.486971	0.408116	0.506983
4-Cell_11	0.720555	0.725093	0.73455	0.74368	0.726641	0.730926	0.733951	0.731712	0.728461	0.733358	0.72947	0.715669	0.673024	0.690912	0.718519	0.708991	0.667654	0.751054	0.687734	0.689234	NA	0.744504	0.758391	0.595624	0.556224	0.55439	0.553955	0.596386	0.53244	0.533191	0.542059	0.534613	0.555962	0.528767	0.523818	0.602233	0.600981	0.537857	0.520205	0.571867	0.564016	0.513389	0.534368	0.5392	0.477542	0.505824	0.490795	0.401754	0.511401
4-Cell_9	0.700186	0.705115	0.711704	0.719995	0.705613	0.710507	0.710202	0.707707	0.707122	0.712438	0.712133	0.710904	0.674259	0.692152	0.710076	0.691202	0.672193	0.739245	0.682091	0.688042	0.744504	NA	0.739518	0.585372	0.54756	0.553705	0.550277	0.590343	0.529725	0.530982	0.540772	0.533294	0.554172	0.530324	0.524564	0.597471	0.59922	0.534714	0.518255	0.567485	0.5593	0.506308	0.532184	0.531119	0.477478	0.505869	0.491281	0.402131	0.507849
4-Cell_10	0.717143	0.719631	0.735675	0.741492	0.727075	0.730983	0.730925	0.728025	0.726717	0.733103	0.732174	0.709861	0.668313	0.690528	0.713396	0.705751	0.664363	0.748291	0.684034	0.686086	0.758391	0.739518	NA	0.599897	0.555611	0.555514	0.554363	0.597077	0.532736	0.532267	0.543714	0.536993	0.560262	0.532002	0.527439	0.603448	0.607082	0.540448	0.521126	0.573389	0.562736	0.510733	0.536979	0.540562	0.481901	0.508506	0.492059	0.401155	0.517606
8-Cell_8	0.57386	0.578482	0.577515	0.579722	0.570981	0.578863	0.572871	0.574268	0.574923	0.579895	0.576019	0.582106	0.573928	0.583892	0.585352	0.591631	0.571483	0.591016	0.587852	0.583929	0.595624	0.585372	0.599897	NA	0.579061	0.584559	0.579706	0.649595	0.5657	0.561205	0.570221	0.562907	0.584104	0.562369	0.558485	0.649166	0.648747	0.57532	0.554186	0.594461	0.583505	0.544808	0.571863	0.548119	0.509417	0.524053	0.515391	0.445124	0.533507
8-Cell_12	0.541954	0.550499	0.545624	0.547641	0.540818	0.54223	0.542853	0.543786	0.545652	0.549908	0.546421	0.543309	0.539012	0.546268	0.544047	0.553218	0.534761	0.549433	0.545869	0.545919	0.556224	0.54756	0.555611	0.579061	NA	0.646151	0.638451	0.583545	0.632151	0.630448	0.659316	0.640779	0.641786	0.631307	0.626902	0.593225	0.58795	0.697995	0.650874	0.665178	0.665145	0.642955	0.649268	0.610947	0.579528	0.606273	0.607228	0.458126	0.610548
8-Cell_2	0.549581	0.553511	0.549758	0.554363	0.547172	0.544312	0.546767	0.545524	0.54493	0.550355	0.550739	0.542527	0.545409	0.548773	0.544496	0.550035	0.542006	0.548555	0.544786	0.550231	0.55439	0.553705	0.555514	0.584559	0.646151	NA	0.690742	0.586075	0.677778	0.672692	0.647835	0.685742	0.681903	0.675384	0.668815	0.603281	0.591651	0.641447	0.631742	0.654773	0.656045	0.63818	0.649096	0.650161	0.608858	0.637173	0.630048	0.469452	0.639276
8-Cell_7	0.537363	0.542661	0.541378	0.542843	0.535878	0.538291	0.536903	0.537501	0.538173	0.540716	0.538946	0.539863	0.540003	0.551283	0.540697	0.551417	0.537994	0.546404	0.54267	0.543887	0.553955	0.550277	0.554363	0.579706	0.638451	0.690742	NA	0.577414	0.686868	0.691458	0.643083	0.69819	0.68138	0.689101	0.684692	0.593025	0.586398	0.637991	0.638749	0.657601	0.654125	0.642019	0.654871	0.65054	0.609896	0.64258	0.635651	0.463012	0.645658
8-Cell_11	0.579851	0.582951	0.585892	0.587705	0.575771	0.578286	0.577015	0.577969	0.581569	0.581611	0.58114	0.579685	0.581275	0.587874	0.591086	0.595426	0.578204	0.589395	0.587149	0.58948	0.596386	0.590343	0.597077	0.649595	0.583545	0.586075	0.577414	NA	0.567939	0.561504	0.568113	0.566714	0.582662	0.560587	0.554517	0.65115	0.662925	0.570501	0.547863	0.596039	0.577799	0.54245	0.566729	0.548829	0.517025	0.526611	0.516085	0.451095	0.532124
8-Cell_0	0.517059	0.521246	0.521345	0.525113	0.515421	0.515913	0.517135	0.517435	0.520161	0.524204	0.5226	0.522725	0.5268	0.529539	0.52293	0.524667	0.52043	0.524049	0.520275	0.528659	0.53244	0.529725	0.532736	0.5657	0.632151	0.677778	0.686868	0.567939	NA	0.684291	0.636177	0.688535	0.689329	0.684197	0.683947	0.58103	0.572354	0.627483	0.632911	0.643181	0.649369	0.638482	0.640474	0.641133	0.602549	0.640887	0.644182	0.462034	0.640238
8-Cell_5	0.51567	0.518684	0.521413	0.518837	0.511941	0.51512	0.513221	0.518317	0.514954	0.524526	0.51922	0.525541	0.529304	0.534357	0.525227	0.52385	0.52143	0.525991	0.523974	0.531606	0.533191	0.530982	0.532267	0.561205	0.630448	0.672692	0.691458	0.561504	0.684291	NA	0.635342	0.700672	0.674773	0.69377	0.693259	0.570113	0.562686	0.627254	0.637	0.64148	0.639095	0.642791	0.649233	0.639625	0.603399	0.652803	0.645846	0.468396	0.652299
8-Cell_17	0.526416	0.529216	0.529496	0.529033	0.521319	0.524321	0.522943	0.524955	0.524818	0.531185	0.530405	0.534465	0.536192	0.541072	0.536592	0.537788	0.530117	0.534066	0.53932	0.537384	0.542059	0.540772	0.543714	0.570221	0.659316	0.647835	0.643083	0.568113	0.636177	0.635342	NA	0.640404	0.641102	0.641005	0.639186	0.576631	0.56777	0.657097	0.662544	0.665299	0.719286	0.661578	0.65962	0.611889	0.587892	0.615957	0.613239	0.458817	0.617776
8-Cell_6	0.522433	0.524054	0.523553	0.525051	0.52026	0.520684	0.521971	0.517087	0.520108	0.528237	0.52091	0.524914	0.531589	0.531069	0.524505	0.526453	0.526429	0.525578	0.525668	0.532118	0.534613	0.533294	0.536993	0.562907	0.640779	0.685742	0.69819	0.566714	0.688535	0.700672	0.640404	NA	0.679246	0.692307	0.691214	0.578549	0.569312	0.633251	0.638964	0.649908	0.645409	0.635308	0.647483	0.645544	0.612202	0.652698	0.648346	0.470423	0.653078
8-Cell_1	0.540911	0.54918	0.548201	0.548805	0.54185	0.543371	0.542129	0.542425	0.543429	0.548493	0.544723	0.545921	0.54167	0.545448	0.540894	0.553289	0.536948	0.546721	0.544179	0.551099	0.555962	0.554172	0.560262	0.584104	0.641786	0.681903	0.68138	0.582662	0.689329	0.674773	0.641102	0.679246	NA	0.679477	0.674901	0.596315	0.589879	0.637234	0.630789	0.648893	0.655412	0.632558	0.639903	0.637499	0.595827	0.630732	0.625918	0.464704	0.632059
8-Cell_3	0.509774	0.518021	0.51357	0.516526	0.508605	0.510529	0.508754	0.511103	0.511892	0.517919	0.516028	0.52226	0.521249	0.530789	0.520813	0.521299	0.519864	0.520507	0.511687	0.524726	0.528767	0.530324	0.532002	0.562369	0.631307	0.675384	0.689101	0.560587	0.684197	0.69377	0.641005	0.692307	0.679477	NA	0.717996	0.56985	0.56203	0.627853	0.641227	0.642388	0.645943	0.641578	0.647297	0.642534	0.610301	0.651505	0.644705	0.466891	0.65606
8-Cell_4	0.505135	0.51181	0.511523	0.513659	0.505024	0.503999	0.50644	0.504816	0.505275	0.514985	0.512849	0.521352	0.523421	0.529087	0.519536	0.516043	0.519962	0.517475	0.517196	0.520853	0.523818	0.524564	0.527439	0.558485	0.626902	0.668815	0.684692	0.554517	0.683947	0.693259	0.639186	0.691214	0.674901	0.717996	NA	0.570097	0.561675	0.629144	0.638177	0.642402	0.638212	0.643864	0.642798	0.639044	0.609636	0.648553	0.647135	0.474973	0.6483
8-Cell_9	0.586317	0.590402	0.593903	0.593343	0.585957	0.585206	0.585499	0.586582	0.589345	0.589391	0.585735	0.58951	0.58515	0.59407	0.592062	0.604686	0.579585	0.601409	0.597477	0.597514	0.602233	0.597471	0.603448	0.649166	0.593225	0.603281	0.593025	0.65115	0.58103	0.570113	0.576631	0.578549	0.596315	0.56985	0.570097	NA	0.662711	0.586041	0.564514	0.605877	0.592713	0.557348	0.582647	0.56383	0.525799	0.541286	0.533679	0.455126	0.551491
8-Cell_10	0.587844	0.591569	0.594723	0.597843	0.58904	0.593546	0.590249	0.591216	0.592424	0.593678	0.589377	0.588002	0.584858	0.586361	0.590812	0.597408	0.580835	0.596541	0.592755	0.597685	0.600981	0.59922	0.607082	0.648747	0.58795	0.591651	0.586398	0.662925	0.572354	0.562686	0.56777	0.569312	0.589879	0.56203	0.561675	0.662711	NA	0.583498	0.553348	0.600243	0.587801	0.544203	0.577911	0.558815	0.518545	0.534275	0.526889	0.451634	0.539544
8-Cell_13	0.523892	0.532205	0.528956	0.53393	0.524141	0.526631	0.521201	0.527143	0.528686	0.531346	0.530914	0.534337	0.532701	0.53552	0.532903	0.53867	0.531925	0.535366	0.53441	0.539313	0.537857	0.534714	0.540448	0.57532	0.697995	0.641447	0.637991	0.570501	0.627483	0.627254	0.657097	0.633251	0.637234	0.627853	0.629144	0.586041	0.583498	NA	0.653045	0.65671	0.661733	0.640174	0.651077	0.607409	0.576135	0.600804	0.600824	0.461769	0.609349
8-Cell_14	0.502111	0.510674	0.504445	0.504888	0.498973	0.501731	0.49886	0.504814	0.50358	0.509182	0.508838	0.51639	0.527096	0.526487	0.51681	0.512961	0.517908	0.512692	0.519815	0.525629	0.520205	0.518255	0.521126	0.554186	0.650874	0.631742	0.638749	0.547863	0.632911	0.637	0.662544	0.638964	0.630789	0.641227	0.638177	0.564514	0.553348	0.653045	NA	0.658137	0.661196	0.668342	0.654991	0.603587	0.58171	0.616181	0.614201	0.459009	0.612632
8-Cell_15	0.552812	0.560516	0.559111	0.559276	0.554409	0.550998	0.550249	0.553853	0.550762	0.561704	0.559813	0.562282	0.558268	0.563431	0.559128	0.56714	0.557015	0.567462	0.564548	0.565578	0.571867	0.567485	0.573389	0.594461	0.665178	0.654773	0.657601	0.596039	0.643181	0.64148	0.665299	0.649908	0.648893	0.642388	0.642402	0.605877	0.600243	0.65671	0.658137	NA	0.6757	0.645443	0.665683	0.619298	0.584381	0.612811	0.604968	0.462176	0.614448
8-Cell_16	0.545693	0.547997	0.551606	0.553592	0.542845	0.546542	0.546709	0.547062	0.546119	0.556461	0.552525	0.553185	0.547285	0.55399	0.554255	0.55478	0.542978	0.556943	0.552391	0.548409	0.564016	0.5593	0.562736	0.583505	0.665145	0.656045	0.654125	0.577799	0.649369	0.639095	0.719286	0.645409	0.655412	0.645943	0.638212	0.592713	0.587801	0.661733	0.661196	0.6757	NA	0.659856	0.658643	0.621561	0.587606	0.612619	0.615675	0.453578	0.618554
8-Cell_19	0.494035	0.4996	0.498437	0.499677	0.494103	0.493225	0.493779	0.495741	0.496201	0.501789	0.503228	0.508691	0.515038	0.519134	0.507951	0.502491	0.509923	0.50688	0.507366	0.514252	0.513389	0.506308	0.510733	0.544808	0.642955	0.63818	0.642019	0.54245	0.638482	0.642791	0.661578	0.635308	0.632558	0.641578	0.643864	0.557348	0.544203	0.640174	0.668342	0.645443	0.659856	NA	0.675978	0.607427	0.580739	0.616974	0.623383	0.455521	0.622805
8-Cell_18	0.517948	0.523213	0.521939	0.524707	0.517524	0.516005	0.514469	0.520075	0.520043	0.524556	0.525238	0.529166	0.533859	0.540456	0.528359	0.528834	0.528702	0.528759	0.53157	0.533123	0.534368	0.532184	0.536979	0.571863	0.649268	0.649096	0.654871	0.566729	0.640474	0.649233	0.65962	0.647483	0.639903	0.647297	0.642798	0.582647	0.577911	0.651077	0.654991	0.665683	0.658643	0.675978	NA	0.610152	0.5844	0.615333	0.610559	0.47177	0.614893
Morulae_3	0.542433	0.54654	0.543235	0.552252	0.546158	0.546577	0.541776	0.54638	0.541804	0.548168	0.543366	0.5204	0.510247	0.525774	0.519147	0.530334	0.506818	0.536735	0.518548	0.521842	0.5392	0.531119	0.540562	0.548119	0.610947	0.650161	0.65054	0.548829	0.641133	0.639625	0.611889	0.645544	0.637499	0.642534	0.639044	0.56383	0.558815	0.607409	0.603587	0.619298	0.621561	0.607427	0.610152	NA	0.676338	0.677369	0.648722	0.476625	0.687092
Morulae_0	0.484751	0.492219	0.484265	0.486755	0.481545	0.481118	0.47982	0.482198	0.480746	0.484838	0.484916	0.474525	0.466029	0.473191	0.473009	0.480269	0.465657	0.480174	0.474202	0.473051	0.477542	0.477478	0.481901	0.509417	0.579528	0.608858	0.609896	0.517025	0.602549	0.603399	0.587892	0.612202	0.595827	0.610301	0.609636	0.525799	0.518545	0.576135	0.58171	0.584381	0.587606	0.580739	0.5844	0.676338	NA	0.649067	0.616783	0.477271	0.646951
Morulae_1	0.506651	0.509622	0.503389	0.505389	0.498563	0.504008	0.500272	0.501209	0.500469	0.507392	0.504461	0.497776	0.503044	0.505546	0.497339	0.499615	0.492323	0.499854	0.495176	0.504176	0.505824	0.505869	0.508506	0.524053	0.606273	0.637173	0.64258	0.526611	0.640887	0.652803	0.615957	0.652698	0.630732	0.651505	0.648553	0.541286	0.534275	0.600804	0.616181	0.612811	0.612619	0.616974	0.615333	0.677369	0.649067	NA	0.660542	0.494302	0.695919
Morulae_11	0.48577	0.49013	0.488258	0.492332	0.484894	0.485804	0.483203	0.485072	0.485343	0.495439	0.490235	0.482553	0.48269	0.485949	0.481468	0.484264	0.477465	0.48664	0.481022	0.486971	0.490795	0.491281	0.492059	0.515391	0.607228	0.630048	0.635651	0.516085	0.644182	0.645846	0.613239	0.648346	0.625918	0.644705	0.647135	0.533679	0.526889	0.600824	0.614201	0.604968	0.615675	0.623383	0.610559	0.648722	0.616783	0.660542	NA	0.452002	0.664276
Morulae_2	0.398085	0.404307	0.393764	0.391332	0.389292	0.392137	0.391553	0.3901	0.39243	0.39347	0.396917	0.396229	0.409255	0.402674	0.397783	0.409088	0.404366	0.398579	0.407329	0.408116	0.401754	0.402131	0.401155	0.445124	0.458126	0.469452	0.463012	0.451095	0.462034	0.468396	0.458817	0.470423	0.464704	0.466891	0.474973	0.455126	0.451634	0.461769	0.459009	0.462176	0.453578	0.455521	0.47177	0.476625	0.477271	0.494302	0.452002	NA	0.476006
Morulae_4	0.510964	0.512776	0.508634	0.512957	0.507275	0.50956	0.508676	0.507801	0.506544	0.5156	0.509181	0.501296	0.502392	0.511098	0.502542	0.50436	0.493618	0.507867	0.503996	0.506983	0.511401	0.507849	0.517606	0.533507	0.610548	0.639276	0.645658	0.532124	0.640238	0.652299	0.617776	0.653078	0.632059	0.65606	0.6483	0.551491	0.539544	0.609349	0.612632	0.614448	0.618554	0.622805	0.614893	0.687092	0.646951	0.695919	0.664276	0.476006	NA
Morulae_5	0.493382	0.494789	0.487211	0.493391	0.482954	0.485066	0.483958	0.486144	0.483066	0.492429	0.487171	0.486714	0.486965	0.495444	0.48558	0.489376	0.485191	0.489336	0.488857	0.490316	0.495288	0.492497	0.497908	0.517398	0.593782	0.625768	0.634922	0.51793	0.629199	0.641882	0.605734	0.638635	0.622815	0.643047	0.636251	0.534046	0.523109	0.592693	0.607015	0.603414	0.600252	0.615265	0.606807	0.659819	0.633894	0.682488	0.651404	0.481634	0.701202
Morulae_7	0.363479	0.363696	0.354829	0.35222	0.351083	0.352008	0.349499	0.352091	0.350768	0.35329	0.355581	0.361409	0.372624	0.371555	0.364863	0.368421	0.368973	0.360067	0.373056	0.377161	0.364467	0.362766	0.364292	0.408312	0.421043	0.436095	0.431184	0.413181	0.427026	0.436006	0.427765	0.433442	0.423155	0.435284	0.438567	0.416059	0.413842	0.426367	0.42569	0.424627	0.421254	0.424952	0.440436	0.42077	0.414265	0.447389	0.415787	0.505659	0.43901
Morulae_6	0.506978	0.506859	0.508391	0.508612	0.503798	0.501404	0.500353	0.501949	0.500795	0.507753	0.506286	0.495832	0.499066	0.507317	0.498944	0.496481	0.495838	0.500995	0.49999	0.509225	0.509448	0.50647	0.506834	0.527496	0.599216	0.637421	0.640216	0.523794	0.639644	0.648425	0.614144	0.652312	0.62569	0.652309	0.649895	0.544538	0.536076	0.596862	0.614378	0.609433	0.613093	0.618439	0.611758	0.683489	0.645907	0.705861	0.661247	0.484353	0.700392
Morulae_9	0.49945	0.501522	0.505804	0.504483	0.501431	0.500017	0.500793	0.499925	0.501423	0.509842	0.505039	0.498339	0.496078	0.504082	0.493977	0.498484	0.492096	0.498922	0.496023	0.497517	0.507195	0.503981	0.508165	0.519728	0.596118	0.630388	0.635625	0.523874	0.639054	0.651642	0.60384	0.647145	0.627927	0.645978	0.641033	0.53329	0.53606	0.5981	0.603516	0.606428	0.609117	0.608413	0.604716	0.667339	0.624465	0.671438	0.69267	0.446772	0.677994
Morulae_8	0.507679	0.508737	0.512701	0.5178	0.511393	0.508137	0.508631	0.50841	0.510518	0.519317	0.509536	0.497618	0.496226	0.506455	0.499001	0.502011	0.494877	0.509384	0.497291	0.503056	0.510084	0.508372	0.511834	0.531004	0.604315	0.640856	0.643932	0.531565	0.643335	0.646638	0.612528	0.652863	0.639348	0.650933	0.643641	0.547448	0.539363	0.599269	0.608677	0.613135	0.615295	0.61346	0.608736	0.672813	0.623562	0.671974	0.684889	0.451153	0.676394
Morulae_13	0.502849	0.503295	0.513511	0.51672	0.508644	0.51296	0.510172	0.513112	0.510218	0.519781	0.517928	0.500878	0.49779	0.507897	0.498462	0.500492	0.489655	0.508053	0.495387	0.50707	0.509893	0.506029	0.513833	0.529308	0.613849	0.634349	0.639314	0.533825	0.645981	0.646767	0.618454	0.650902	0.638885	0.651042	0.641595	0.54475	0.544064	0.60509	0.61266	0.614754	0.620894	0.618466	0.613307	0.661626	0.607683	0.652709	0.696872	0.449853	0.657214
Morulae_10	0.489149	0.493582	0.494021	0.49577	0.490278	0.49158	0.489944	0.488714	0.492128	0.498199	0.493855	0.484418	0.487058	0.491916	0.483896	0.487172	0.480313	0.48564	0.485524	0.487848	0.494125	0.491763	0.495159	0.519933	0.598463	0.634394	0.642335	0.522003	0.644206	0.653781	0.618834	0.658916	0.633286	0.653122	0.647251	0.533002	0.534462	0.602298	0.612171	0.607593	0.616584	0.616937	0.613706	0.645371	0.610754	0.665239	0.718467	0.451408	0.665996
Morulae_12	0.478827	0.479998	0.479536	0.483732	0.475956	0.476047	0.475325	0.477621	0.476087	0.48561	0.478137	0.478925	0.479941	0.483035	0.473745	0.474186	0.472559	0.476448	0.475586	0.479852	0.486574	0.482765	0.4847	0.502609	0.582927	0.608917	0.616637	0.501729	0.627027	0.635926	0.591802	0.634719	0.6085	0.635279	0.631007	0.521875	0.509758	0.582214	0.597968	0.592318	0.591882	0.603276	0.5983	0.639511	0.610701	0.657435	0.683636	0.441953	0.662061
Morulae_14	0.510932	0.512286	0.517651	0.518221	0.513762	0.514803	0.512814	0.515566	0.512596	0.51975	0.518706	0.496956	0.491483	0.50532	0.493515	0.504747	0.490208	0.50649	0.499389	0.501721	0.506563	0.508455	0.512453	0.53186	0.611616	0.639687	0.636085	0.538992	0.641447	0.639549	0.609837	0.638733	0.635834	0.646046	0.633135	0.545849	0.553161	0.602862	0.607886	0.612948	0.617055	0.612069	0.61259	0.662981	0.621163	0.655366	0.685142	0.457111	0.663707
Morulae_15	0.489636	0.494995	0.500264	0.498381	0.49086	0.495215	0.495207	0.495474	0.496559	0.506093	0.498628	0.489146	0.493961	0.499433	0.487594	0.486791	0.493402	0.493361	0.485559	0.495569	0.49905	0.494444	0.499074	0.512181	0.595012	0.626432	0.640002	0.514963	0.647223	0.650125	0.605729	0.645131	0.626349	0.65052	0.647111	0.527358	0.523805	0.594511	0.611338	0.602722	0.610842	0.624246	0.610294	0.650873	0.608305	0.669929	0.673959	0.442255	0.670907
Blastocyst_22	0.384139	0.396862	0.37935	0.380486	0.376455	0.381837	0.382001	0.381053	0.383102	0.392987	0.391491	0.401858	0.404673	0.40649	0.401805	0.390631	0.40195	0.387472	0.402155	0.407615	0.394432	0.39836	0.393663	0.399552	0.452418	0.454807	0.457014	0.400919	0.46652	0.473384	0.467478	0.478016	0.455227	0.477266	0.476026	0.408295	0.404721	0.456848	0.472859	0.461363	0.455332	0.474114	0.46921	0.484446	0.472595	0.509195	0.494268	0.376498	0.507876
Blastocyst_0	0.464542	0.470331	0.457398	0.461599	0.455251	0.456919	0.456637	0.457766	0.456303	0.464261	0.463156	0.476362	0.487161	0.487602	0.476881	0.459491	0.47855	0.464616	0.466464	0.493927	0.471474	0.474922	0.4696	0.46206	0.509226	0.526233	0.536774	0.460192	0.537954	0.54405	0.526302	0.547409	0.526065	0.54539	0.548033	0.474012	0.469388	0.515942	0.532408	0.524407	0.519175	0.538238	0.531925	0.556653	0.533158	0.576949	0.558168	0.412375	0.584725
Blastocyst_1	0.471595	0.478057	0.467438	0.468967	0.465541	0.464557	0.466537	0.464132	0.464537	0.473559	0.470207	0.476584	0.47824	0.483812	0.474924	0.460649	0.47577	0.469222	0.463205	0.482114	0.474415	0.480497	0.477542	0.460347	0.511741	0.538694	0.550483	0.460329	0.545577	0.554718	0.525845	0.558824	0.529283	0.563626	0.565696	0.473371	0.463529	0.514226	0.530506	0.528914	0.522613	0.538446	0.530287	0.58055	0.541068	0.601916	0.581355	0.410327	0.604582
Blastocyst_7	0.475125	0.482872	0.476364	0.476262	0.469823	0.471042	0.46834	0.469143	0.470157	0.478451	0.476942	0.485241	0.487336	0.488674	0.480323	0.465635	0.48349	0.472782	0.467496	0.488838	0.479513	0.48232	0.48357	0.463137	0.514652	0.536642	0.543858	0.463059	0.548935	0.554589	0.533234	0.556831	0.540156	0.564516	0.563532	0.483499	0.476925	0.515756	0.530413	0.530505	0.5265	0.537688	0.525631	0.575021	0.536965	0.596686	0.575103	0.409221	0.603694
Blastocyst_2	0.44677	0.454097	0.440761	0.438138	0.437269	0.436854	0.43934	0.441302	0.439152	0.444854	0.443836	0.446384	0.45216	0.458385	0.44551	0.43228	0.455212	0.437289	0.435763	0.460276	0.441741	0.448781	0.44641	0.443368	0.497843	0.519132	0.519661	0.440367	0.526896	0.538364	0.511887	0.541246	0.512022	0.543601	0.538456	0.460595	0.451588	0.501238	0.518565	0.512288	0.501692	0.523736	0.514615	0.552383	0.523456	0.580023	0.558905	0.410442	0.579663
Blastocyst_3	0.44306	0.449414	0.435963	0.437048	0.430013	0.433183	0.433599	0.432732	0.43261	0.44555	0.442525	0.449471	0.452568	0.458381	0.448456	0.432343	0.448267	0.437603	0.436657	0.454072	0.4446	0.449943	0.448335	0.438811	0.491059	0.515204	0.520994	0.440612	0.523733	0.534682	0.508858	0.535509	0.512876	0.538233	0.533983	0.449802	0.445847	0.495052	0.511821	0.504708	0.500474	0.515816	0.507903	0.546236	0.52011	0.573776	0.556819	0.398916	0.577754
Blastocyst_4	0.449042	0.455056	0.442718	0.44175	0.437276	0.439726	0.440502	0.442218	0.440826	0.449029	0.446258	0.452482	0.459406	0.462339	0.45065	0.437762	0.458651	0.446362	0.439084	0.461255	0.449992	0.452815	0.451452	0.445827	0.496843	0.511583	0.524022	0.439261	0.5247	0.533738	0.510067	0.536777	0.513277	0.543226	0.536955	0.459234	0.449805	0.495276	0.517175	0.507822	0.507706	0.520307	0.512076	0.550518	0.523594	0.571421	0.554858	0.394013	0.580559
Blastocyst_6	0.462684	0.467341	0.458309	0.459177	0.454104	0.450793	0.450081	0.452009	0.451341	0.461095	0.458158	0.468834	0.468726	0.472963	0.467136	0.454421	0.465814	0.459957	0.456731	0.469962	0.46866	0.470148	0.468792	0.456575	0.509243	0.532959	0.540621	0.455593	0.544143	0.548726	0.527994	0.552136	0.528613	0.55674	0.556385	0.472217	0.461004	0.512987	0.528375	0.522848	0.519895	0.535432	0.526844	0.563843	0.5373	0.590257	0.568836	0.399494	0.601204
Blastocyst_5	0.464915	0.469406	0.461919	0.462757	0.457002	0.454515	0.458237	0.456765	0.455717	0.465768	0.463432	0.472532	0.472227	0.473084	0.46618	0.45346	0.464527	0.464459	0.459365	0.476828	0.468291	0.470638	0.470861	0.451566	0.50449	0.529639	0.531663	0.450478	0.535347	0.545458	0.520361	0.546663	0.523932	0.548824	0.553782	0.467133	0.459245	0.508969	0.525763	0.520279	0.516359	0.526631	0.518858	0.56261	0.535893	0.585294	0.559234	0.404053	0.58988
Blastocyst_10	0.485213	0.491242	0.483332	0.481664	0.478382	0.477484	0.476837	0.478413	0.478236	0.487368	0.484561	0.487328	0.480527	0.491726	0.487139	0.470467	0.481159	0.481821	0.473722	0.48565	0.485318	0.487074	0.488572	0.472087	0.521256	0.544427	0.5556	0.469357	0.555572	0.562424	0.533597	0.565323	0.543829	0.573272	0.566785	0.491704	0.476678	0.526662	0.537416	0.536631	0.539914	0.54813	0.538364	0.590339	0.550161	0.601619	0.582971	0.40292	0.618239
Blastocyst_8	0.476993	0.480287	0.469464	0.474509	0.466299	0.468846	0.466531	0.467456	0.465333	0.475308	0.472279	0.488568	0.481071	0.488904	0.481046	0.464554	0.477684	0.474608	0.471957	0.485172	0.482173	0.483414	0.483619	0.463346	0.513641	0.538193	0.55331	0.4606	0.554848	0.560918	0.533978	0.565096	0.536011	0.570054	0.560983	0.478972	0.471431	0.517317	0.532001	0.531014	0.530756	0.540098	0.530844	0.577902	0.545059	0.599673	0.576656	0.406636	0.607899
Blastocyst_9	0.452124	0.458402	0.44936	0.450751	0.443584	0.446346	0.444748	0.446027	0.445821	0.454156	0.450178	0.46708	0.470187	0.476128	0.459969	0.447532	0.465543	0.45474	0.453225	0.47156	0.461542	0.463665	0.464736	0.450824	0.506026	0.528119	0.533732	0.449421	0.536534	0.550048	0.523991	0.545901	0.52097	0.558058	0.552489	0.460791	0.456603	0.506235	0.527362	0.517177	0.515129	0.528776	0.522563	0.558036	0.529794	0.579963	0.563809	0.403932	0.58932
Blastocyst_12	0.478271	0.4796	0.469691	0.472038	0.46731	0.468447	0.467096	0.465824	0.468291	0.477317	0.474823	0.468813	0.468985	0.478142	0.467715	0.463197	0.465217	0.469352	0.459719	0.474698	0.472515	0.474363	0.479967	0.466425	0.517605	0.545588	0.550575	0.468837	0.551855	0.56505	0.530248	0.56345	0.540741	0.567825	0.560933	0.482827	0.476739	0.515653	0.52905	0.527389	0.526934	0.536159	0.531448	0.58565	0.550212	0.600648	0.582561	0.412444	0.603545
Blastocyst_11	0.461939	0.468771	0.460616	0.458989	0.454612	0.455361	0.453988	0.456301	0.455517	0.463712	0.463829	0.474913	0.476202	0.481342	0.470412	0.455135	0.473501	0.462342	0.462051	0.482787	0.46959	0.475594	0.476006	0.456984	0.505738	0.525933	0.534166	0.456844	0.536959	0.5457	0.517412	0.545382	0.524696	0.557154	0.548181	0.46978	0.466378	0.510501	0.526448	0.51459	0.517648	0.530682	0.515789	0.56262	0.531786	0.585947	0.569179	0.406245	0.589692
Blastocyst_13	0.460734	0.464348	0.452186	0.453663	0.4483	0.449849	0.446241	0.448103	0.449227	0.459734	0.455839	0.455859	0.448377	0.457878	0.455629	0.450587	0.45129	0.449893	0.448848	0.45366	0.45581	0.457076	0.459751	0.447205	0.500099	0.530073	0.528123	0.450098	0.53473	0.539011	0.518214	0.540571	0.525375	0.546848	0.543953	0.466726	0.458876	0.499859	0.517069	0.51189	0.512256	0.525399	0.515737	0.564883	0.531394	0.581809	0.557964	0.399827	0.578774
Blastocyst_14	0.44672	0.451382	0.441721	0.44006	0.43467	0.436239	0.435236	0.434777	0.435221	0.445735	0.444065	0.446517	0.450386	0.454548	0.448009	0.438268	0.446949	0.437198	0.441877	0.452823	0.446711	0.446775	0.449455	0.444178	0.495429	0.519176	0.520418	0.444785	0.528421	0.532542	0.510287	0.540256	0.520137	0.542543	0.539584	0.460847	0.451327	0.496458	0.513912	0.505909	0.505683	0.521658	0.513403	0.547068	0.522778	0.572639	0.548339	0.404876	0.571761
Blastocyst_15	0.471515	0.474161	0.462109	0.464415	0.457544	0.45901	0.458906	0.460935	0.459806	0.468763	0.467144	0.471412	0.475205	0.480696	0.469797	0.454675	0.470081	0.465122	0.457762	0.478656	0.472599	0.473235	0.472796	0.460061	0.508153	0.53853	0.546211	0.462793	0.549947	0.563347	0.526192	0.558649	0.535945	0.566829	0.560902	0.475654	0.467893	0.512004	0.529918	0.52498	0.526884	0.537155	0.53114	0.572519	0.534462	0.593811	0.575355	0.410784	0.597949
Blastocyst_16	0.430034	0.436393	0.426475	0.423647	0.416162	0.41978	0.416694	0.419002	0.423787	0.427748	0.425079	0.444614	0.449538	0.453339	0.446058	0.425155	0.446053	0.430496	0.430079	0.44839	0.438536	0.440469	0.437053	0.42661	0.473994	0.50129	0.511398	0.425274	0.506799	0.52377	0.500083	0.52193	0.495812	0.529128	0.527118	0.440202	0.431084	0.476488	0.500105	0.487002	0.486588	0.51365	0.495172	0.528629	0.50693	0.56157	0.535019	0.386613	0.564153
Blastocyst_17	0.457889	0.464182	0.452922	0.456693	0.449464	0.453186	0.448417	0.45175	0.453461	0.460097	0.457639	0.469705	0.473035	0.479901	0.469224	0.4511	0.472412	0.460349	0.458582	0.473867	0.470326	0.470222	0.471331	0.45565	0.503032	0.528677	0.546484	0.457235	0.543738	0.558077	0.529138	0.55219	0.531706	0.560036	0.559861	0.470266	0.462208	0.510521	0.527121	0.522642	0.52303	0.536514	0.527834	0.565411	0.530617	0.589906	0.57212	0.398324	0.599571
Blastocyst_18	0.453743	0.458121	0.444902	0.449481	0.443826	0.44578	0.442786	0.444634	0.444492	0.452223	0.449807	0.457668	0.460988	0.470261	0.460851	0.442699	0.462619	0.451053	0.446578	0.4668	0.457314	0.461381	0.459971	0.448948	0.495412	0.522567	0.531753	0.445841	0.532209	0.545036	0.517588	0.54442	0.520456	0.547559	0.544571	0.461134	0.454781	0.501211	0.519795	0.512492	0.506461	0.527062	0.51492	0.555913	0.52825	0.579582	0.566205	0.407575	0.586636
Blastocyst_19	0.455778	0.460815	0.444932	0.445075	0.439071	0.438715	0.438825	0.441175	0.440084	0.449025	0.447522	0.455567	0.458944	0.466694	0.455222	0.44179	0.458717	0.445905	0.444872	0.463692	0.45471	0.457091	0.457868	0.447006	0.496206	0.522761	0.528726	0.448718	0.529557	0.536869	0.51137	0.54144	0.519541	0.544185	0.544508	0.462368	0.454868	0.502129	0.521288	0.513411	0.507354	0.523592	0.51392	0.550798	0.528277	0.578181	0.557884	0.409173	0.585921
Blastocyst_20	0.44737	0.452944	0.438785	0.443223	0.438612	0.435923	0.438197	0.438635	0.437329	0.449565	0.442411	0.451545	0.454473	0.457028	0.451016	0.437406	0.451159	0.444033	0.446268	0.457737	0.448276	0.449584	0.451823	0.442835	0.500347	0.51744	0.522975	0.447699	0.523617	0.538264	0.512357	0.534716	0.516545	0.542607	0.541745	0.456662	0.453331	0.506101	0.520219	0.511596	0.507205	0.524098	0.514699	0.552546	0.52985	0.579057	0.555739	0.408027	0.585087
Blastocyst_21	0.460911	0.464346	0.45346	0.451021	0.448589	0.449974	0.450013	0.452034	0.450584	0.461164	0.455361	0.466947	0.46584	0.471914	0.461149	0.446102	0.460382	0.454637	0.452546	0.466593	0.458654	0.461866	0.463736	0.452136	0.508667	0.531647	0.539624	0.457418	0.54277	0.556192	0.524257	0.55154	0.529841	0.561812	0.555792	0.467339	0.463736	0.510767	0.529374	0.523694	0.513321	0.538242	0.526284	0.566878	0.535389	0.592314	0.570216	0.40685	0.599258
Blastocyst_23	0.440852	0.449671	0.435037	0.437091	0.429648	0.43541	0.435436	0.435242	0.437135	0.44463	0.440874	0.457094	0.456431	0.460783	0.451362	0.443059	0.45018	0.43941	0.449822	0.457267	0.450037	0.453594	0.451782	0.438106	0.498727	0.509739	0.518797	0.44216	0.518242	0.527262	0.513404	0.52721	0.504486	0.540626	0.534832	0.45276	0.448115	0.502992	0.516445	0.509611	0.506044	0.521477	0.51556	0.546295	0.519161	0.573971	0.543866	0.395182	0.574239
Blastocyst_24	0.451277	0.457187	0.445822	0.44534	0.443034	0.444734	0.442359	0.443086	0.441938	0.455112	0.452666	0.456618	0.456187	0.467846	0.45489	0.442112	0.457997	0.446521	0.446995	0.461636	0.45286	0.457206	0.453194	0.446015	0.493938	0.518628	0.525399	0.444969	0.527598	0.537185	0.5121	0.539621	0.515617	0.542518	0.543666	0.462029	0.455034	0.502595	0.518269	0.511861	0.50819	0.523824	0.514658	0.548728	0.525681	0.572584	0.555758	0.397659	0.58238
Blastocyst_25	0.426121	0.433201	0.419907	0.421263	0.4142	0.419089	0.418162	0.420731	0.419147	0.428276	0.425683	0.436945	0.43939	0.441139	0.434843	0.423496	0.432096	0.423982	0.428658	0.438145	0.428311	0.435087	0.431943	0.425601	0.48281	0.491964	0.496705	0.430189	0.496009	0.51285	0.49553	0.511458	0.486599	0.511579	0.51295	0.441982	0.432371	0.482122	0.498135	0.484604	0.48567	0.499862	0.491619	0.521479	0.50237	0.544184	0.529425	0.381074	0.546274
Blastocyst_26	0.440106	0.444739	0.432569	0.433202	0.425017	0.430768	0.43005	0.430371	0.427601	0.43882	0.434861	0.448888	0.454593	0.452151	0.447425	0.435157	0.448255	0.437712	0.436924	0.45413	0.446402	0.447362	0.446583	0.441355	0.484725	0.503565	0.515243	0.439281	0.5189	0.524152	0.502964	0.526561	0.504249	0.533118	0.527868	0.453548	0.44465	0.486822	0.509957	0.501216	0.495409	0.510202	0.506617	0.540447	0.519071	0.560411	0.542312	0.390592	0.560764
Blastocyst_27	0.405925	0.415963	0.398031	0.397452	0.39344	0.398924	0.39963	0.399215	0.400578	0.407976	0.405303	0.419392	0.422481	0.424153	0.415616	0.405234	0.420823	0.404314	0.40949	0.425439	0.41083	0.412296	0.408765	0.410885	0.464815	0.472393	0.48064	0.413776	0.481718	0.492378	0.48462	0.495018	0.468122	0.497494	0.500091	0.425057	0.41829	0.466698	0.48858	0.475627	0.469763	0.489778	0.485186	0.505558	0.486938	0.530544	0.517458	0.382084	0.538245
Blastocyst_28	0.46097	0.465043	0.452767	0.455759	0.45056	0.45062	0.449492	0.450675	0.451153	0.459916	0.459376	0.464564	0.469472	0.469075	0.464147	0.45223	0.466383	0.457946	0.452949	0.473238	0.464078	0.467651	0.462037	0.451554	0.496937	0.517999	0.528652	0.453974	0.531387	0.539853	0.516222	0.537847	0.521466	0.54885	0.542101	0.463613	0.458342	0.505291	0.519333	0.515992	0.512589	0.527563	0.51302	0.556021	0.523244	0.571595	0.560574	0.391782	0.579838
Blastocyst_29	0.448275	0.455602	0.443207	0.440278	0.438849	0.441094	0.440144	0.440798	0.438859	0.451576	0.445519	0.457322	0.455109	0.462431	0.451077	0.438258	0.449124	0.447509	0.44543	0.457366	0.44943	0.448607	0.450442	0.434898	0.486281	0.506856	0.51327	0.438846	0.517587	0.523698	0.50376	0.525171	0.504833	0.530021	0.529478	0.454204	0.444859	0.495081	0.5076	0.500724	0.502859	0.512603	0.505676	0.541743	0.512084	0.562394	0.549423	0.395275	0.565721
[truncated: 41 more columns]
