# Supplementary material for: Identification and functional analysis of long non-coding RNAs in human and mouse early embryos based on single-cell transcriptome data
Source: Oncotarget. 2016 Aug 16;7(38):61215–28. doi: 10.18632/oncotarget.11304 (PMC5308646; doi:10.18632/oncotarget.11304)
Supplement: Supplementary file 5 [file oncotarget-07-61215-s005.xlsx]

## Sheet: Coding genes
Samples	Oocyte_0	Pronuclei_2	Pronuclei_0	Pronuclei_1	Two_Cell_0	Two_Cell_2	Two_Cell_1	Four_Cell_2	Four_Cell_0	Four_Cell_1	Eight_Cell_2	Eight_Cell_0	Eight_Cell_1	Morula_1	Morula_0	Morula_2	Oocyte_1
Oocyte_1	0.926701	0.889719	0.903814	0.903824	0.694239	0.719595	0.688691	0.643335	0.622177	0.622486	0.626657	0.587749	0.59634	0.653933	0.654296	0.636151	NA
Oocyte_0	NA	0.895205	0.907541	0.909091	0.699091	0.725171	0.694879	0.64562	0.627201	0.626653	0.630284	0.593938	0.60092	0.654356	0.655985	0.638154	0.926701
Pronuclei_2	0.895205	NA	0.941047	0.94556	0.728055	0.756462	0.726312	0.678997	0.65636	0.653774	0.665848	0.623211	0.629098	0.696825	0.694402	0.684808	0.889719
Pronuclei_0	0.907541	0.941047	NA	0.943766	0.726244	0.751732	0.720917	0.672961	0.650398	0.649259	0.658695	0.617529	0.623843	0.686576	0.68659	0.673125	0.903814
Pronuclei_1	0.909091	0.94556	0.943766	NA	0.727891	0.754819	0.724967	0.675809	0.652893	0.651289	0.661589	0.619303	0.626643	0.690288	0.688763	0.678208	0.903824
Two_Cell_0	0.699091	0.728055	0.726244	0.727891	NA	0.887298	0.87419	0.8313	0.8172	0.812986	0.822274	0.772176	0.78259	0.800445	0.804689	0.793248	0.694239
Two_Cell_2	0.725171	0.756462	0.751732	0.754819	0.887298	NA	0.904609	0.859281	0.842738	0.835228	0.84641	0.789891	0.801805	0.831953	0.833849	0.822244	0.719595
Two_Cell_1	0.694879	0.726312	0.720917	0.724967	0.87419	0.904609	NA	0.846021	0.835679	0.831362	0.834555	0.78822	0.797852	0.81587	0.821519	0.808316	0.688691
Four_Cell_2	0.64562	0.678997	0.672961	0.675809	0.8313	0.859281	0.846021	NA	0.858556	0.883673	0.88117	0.832733	0.841168	0.872984	0.876289	0.863095	0.643335
Four_Cell_0	0.627201	0.65636	0.650398	0.652893	0.8172	0.842738	0.835679	0.858556	NA	0.868259	0.871173	0.843631	0.85021	0.848133	0.852312	0.837922	0.622177
Four_Cell_1	0.626653	0.653774	0.649259	0.651289	0.812986	0.835228	0.831362	0.883673	0.868259	NA	0.869898	0.842476	0.85221	0.847284	0.851475	0.836246	0.622486
Eight_Cell_2	0.630284	0.665848	0.658695	0.661589	0.822274	0.84641	0.834555	0.88117	0.871173	0.869898	NA	0.864466	0.879844	0.881267	0.885974	0.873564	0.626657
Eight_Cell_0	0.593938	0.623211	0.617529	0.619303	0.772176	0.789891	0.78822	0.832733	0.843631	0.842476	0.864466	NA	0.877856	0.849015	0.8569	0.843163	0.587749
Eight_Cell_1	0.60092	0.629098	0.623843	0.626643	0.78259	0.801805	0.797852	0.841168	0.85021	0.85221	0.879844	0.877856	NA	0.848096	0.855043	0.843349	0.59634
Morula_1	0.654356	0.696825	0.686576	0.690288	0.800445	0.831953	0.81587	0.872984	0.848133	0.847284	0.881267	0.849015	0.848096	NA	0.939765	0.940905	0.653933
Morula_0	0.655985	0.694402	0.68659	0.688763	0.804689	0.833849	0.821519	0.876289	0.852312	0.851475	0.885974	0.8569	0.855043	0.939765	NA	0.93381	0.654296
Morula_2	0.638154	0.684808	0.673125	0.678208	0.793248	0.822244	0.808316	0.863095	0.837922	0.836246	0.873564	0.843163	0.843349	0.940905	0.93381	NA	0.636151

## Sheet: lncRNAs
Samples	Oocyte_0	Pronuclei_2	Pronuclei_0	Pronuclei_1	Two_Cell_0	Two_Cell_2	Two_Cell_1	Four_Cell_2	Four_Cell_0	Four_Cell_1	Eight_Cell_2	Eight_Cell_0	Eight_Cell_1	Morula_1	Morula_0	Morula_2	Oocyte_1
Oocyte_1	0.769114	0.704482	0.736255	0.729279	0.529411	0.516342	0.495885	0.464906	0.456622	0.439203	0.484165	0.454346	0.450141	0.478727	0.488168	0.480188	NA
Oocyte_0	NA	0.709098	0.734607	0.733149	0.53729	0.520222	0.501136	0.468791	0.460768	0.445271	0.492134	0.462281	0.454645	0.477973	0.490819	0.481741	0.769114
Pronuclei_2	0.709098	NA	0.749543	0.753767	0.521561	0.515078	0.495142	0.466365	0.447169	0.432001	0.478811	0.442411	0.441925	0.474126	0.483749	0.479839	0.704482
Pronuclei_0	0.734607	0.749543	NA	0.764129	0.528222	0.518097	0.499623	0.472582	0.453752	0.438709	0.490782	0.453258	0.450338	0.478122	0.489492	0.483175	0.736255
Pronuclei_1	0.733149	0.753767	0.764129	NA	0.529183	0.521195	0.49808	0.473047	0.453199	0.436517	0.488274	0.451422	0.449897	0.481821	0.489519	0.486162	0.729279
Two_Cell_0	0.53729	0.521561	0.528222	0.529183	NA	0.653425	0.6633	0.617215	0.608914	0.601029	0.624693	0.587691	0.601823	0.577604	0.591632	0.589358	0.529411
Two_Cell_2	0.520222	0.515078	0.518097	0.521195	0.653425	NA	0.701464	0.634227	0.62135	0.599279	0.615459	0.561656	0.56477	0.614208	0.613864	0.603264	0.516342
Two_Cell_1	0.501136	0.495142	0.499623	0.49808	0.6633	0.701464	NA	0.632598	0.634767	0.625145	0.631331	0.594249	0.599281	0.60894	0.619991	0.611865	0.495885
Four_Cell_2	0.468791	0.466365	0.472582	0.473047	0.617215	0.634227	0.632598	NA	0.634372	0.686342	0.657652	0.618443	0.624253	0.650953	0.66195	0.645901	0.464906
Four_Cell_0	0.460768	0.447169	0.453752	0.453199	0.608914	0.62135	0.634767	0.634372	NA	0.664404	0.655758	0.650835	0.658589	0.615746	0.631845	0.62129	0.456622
Four_Cell_1	0.445271	0.432001	0.438709	0.436517	0.601029	0.599279	0.625145	0.686342	0.664404	NA	0.648725	0.63434	0.650549	0.608516	0.626933	0.616692	0.439203
Eight_Cell_2	0.492134	0.478811	0.490782	0.488274	0.624693	0.615459	0.631331	0.657652	0.655758	0.648725	NA	0.67382	0.696341	0.6432	0.66823	0.659449	0.484165
Eight_Cell_0	0.462281	0.442411	0.453258	0.451422	0.587691	0.561656	0.594249	0.618443	0.650835	0.63434	0.67382	NA	0.717964	0.609027	0.640045	0.631369	0.454346
Eight_Cell_1	0.454645	0.441925	0.450338	0.449897	0.601823	0.56477	0.599281	0.624253	0.658589	0.650549	0.696341	0.717964	NA	0.606325	0.633315	0.631231	0.450141
Morula_1	0.477973	0.474126	0.478122	0.481821	0.577604	0.614208	0.60894	0.650953	0.615746	0.608516	0.6432	0.609027	0.606325	NA	0.745238	0.743886	0.478727
Morula_0	0.490819	0.483749	0.489492	0.489519	0.591632	0.613864	0.619991	0.66195	0.631845	0.626933	0.66823	0.640045	0.633315	0.745238	NA	0.730859	0.488168
Morula_2	0.481741	0.479839	0.483175	0.486162	0.589358	0.603264	0.611865	0.645901	0.62129	0.616692	0.659449	0.631369	0.631231	0.743886	0.730859	NA	0.480188
