# Supplementary material for: Identification and functional analysis of long non-coding RNAs in human and mouse early embryos based on single-cell transcriptome data
Source: Oncotarget. 2016 Aug 16;7(38):61215–28. doi: 10.18632/oncotarget.11304 (PMC5308646; doi:10.18632/oncotarget.11304)
Supplement: Supplementary file 6 [file oncotarget-07-61215-s006.xlsx]

## Sheet: Coding genes
	Oocyte_spec	Zygote_spec	Two_Cell_spec	Four_Cell_spec	Eight_Cell_spec	Morulae_spec	Blastocyst_spec
A1BG	0.0697878	0.107451	0.111179	0.056045	0.371569	0.279366	0.110986
A1CF	0.259105	0.153904	0.145763	0.218018	0.116165	0.236507	0.000168306
A2M	0	0	0	0.0254003	0.400469	0	0.474527
A2ML1	0.089271	0.245377	0.257009	0.295163	0.159715	0.0342569	0.0217107
A3GALT2	NA	NA	NA	NA	NA	NA	NA
A4GALT	0.0776118	0.16521	0.191059	0.150837	0.152336	0.209771	0.225452
A4GNT	0	0	0	0.291205	0	0.595241	0
AAAS	0.170356	0.174385	0.178229	0.181118	0.16002	0.153132	0.170071
AACS	0.212912	0.201791	0.196566	0.216938	0.13058	0.0685382	0.14012
AADAC	0	0	0	0.116882	0.787038	0	0
AADACL2	NA	NA	NA	NA	NA	NA	NA
AADACL3	0	0	0	0	0	0	1
AADACL4	0	0	0	0.342224	0.542837	0	0
AADAT	0.102714	0.0624779	0.0790277	0.0883288	0.156494	0.329357	0.298043
AAED1	0.115413	0.127767	0.107895	0.15403	0.154015	0.334809	0.161741
AAGAB	0.178533	0.202766	0.200512	0.222717	0.133392	0.112567	0.125462
AAK1	0.111573	0.168836	0.147729	0.163886	0.170662	0.159464	0.254729
AAMDC	0.137957	0.0337598	0.076479	0.13785	0.247948	0.260369	0.23992
AAMP	0.0898851	0.0692663	0.0707663	0.0971531	0.258006	0.251568	0.288699
AANAT	0	0.279107	0.517617	0.073923	0	0.0982285	0
AAR2	0.10611	0.156433	0.164694	0.166364	0.215518	0.200542	0.170534
AARD	0.289048	0.306558	0.295809	0.130781	6.25307e-08	0	3.69259e-08
AARS	0.0625211	0.175205	0.144774	0.198259	0.137246	0.20404	0.243235
AARS2	0.0398631	0.0156067	0.0264558	0.0494172	0.280482	0.330185	0.301846
AARSD1	0.155756	0.126792	0.0998325	0.137564	0.177764	0.233473	0.239435
AASDH	0.187469	0.15286	0.162682	0.120448	0.209663	0.188651	0.16082
AASDHPPT	0.21212	0.194336	0.161728	0.139242	0.120897	0.125387	0.223292
AASS	0.140095	0.131636	0.123988	0.210713	0.146565	0.171263	0.250629
AATF	0.107738	0.14178	0.137472	0.169994	0.203694	0.206859	0.210065
AATK	0.114464	0.213015	0.448057	0.0955947	0.0658971	0.112124	0.0363778
ABAT	0.203327	0.218535	0.231219	0.24073	0.144175	0.0484958	0.0548074
ABCA1	0.175424	0.155287	0.254103	0.180719	0.0723911	0.200057	0.129135
ABCA10	0.0946161	0.180291	0.147422	0.289018	0.179697	0.23066	0.00674435
ABCA12	0.195662	0.167555	0.165825	0.322149	0.161606	0.109468	0.00278379
ABCA13	0	0	0	0.0119121	0.501899	0.271646	0.171696
ABCA2	0.0854292	0.230239	0.204011	0.38281	0.156633	0.000787012	0
ABCA3	0.0262202	0.259312	0.230932	0.252988	0.145793	0.174839	0.0270495
ABCA4	0.123277	0.283995	0.231886	0.231112	0.049419	0.0134347	0.183025
ABCA5	0.239851	0.19626	0.190658	0.227564	0.134427	0.117456	0.05117
ABCA6	0.104981	0.0771753	0.0802585	0.190345	0.0743137	0.480636	0.0734448
ABCA7	0.0401183	0.22382	0.125825	0.201768	0.0802826	0.389639	0.0283961
ABCA8	0	1	0	0	0	0	0
ABCA9	0.0551929	0.082243	0.0784149	0.0227712	0.147616	0.610239	0
ABCB1	0.101851	0.0249871	0.0422204	0.0297704	0.379739	0.41467	0
ABCB10	0.0939407	0.148718	0.0746591	0.0724662	0.0766214	0.245361	0.39447
ABCB11	0.242831	0.223615	0.176582	0.286032	0	0.129025	0.0501076
ABCB4	0.234656	0.217577	0.250181	0.23287	0.144362	0.0227335	0.000347817
ABCB5	0	0	0	0	0.111708	0.153666	0.664074
ABCB6	0.00438263	0.123234	0.0946118	0.157628	0.133935	0.250531	0.344873
ABCB7	0.169772	0.182448	0.182319	0.195223	0.160906	0.116822	0.176249
ABCB8	0.0918493	0.146904	0.144726	0.153766	0.13328	0.154705	0.331216
ABCB9	0.184603	0.210306	0.225444	0.218441	0.177024	0.121791	0
ABCC1	0.126621	0.246475	0.282567	0.250643	0.121796	0.047025	0.0489027
ABCC10	0.1106	0.244286	0.226798	0.222024	0.0727807	0.00101568	0.239972
ABCC11	0	0	0	0	0.748492	0.149434	0
ABCC12	0.260841	0.093982	0.131768	0.407841	0.154258	1.11022e-16	0.00333927
ABCC2	0.0244464	0.0677503	0.067266	0.153084	0.387773	0.251848	0.140458
ABCC3	0.202675	0.221146	0.178464	0.281801	0.143424	0.0983394	0.000490666
ABCC4	0.197143	0.199341	0.21563	0.198758	0.104348	0.0993615	0.158298
ABCC5	0.164646	0.156121	0.145928	0.167869	0.170694	0.235769	0.141095
ABCC6	0.209242	0.199599	0.214581	0.210026	0.192932	0.110431	0.000234335
ABCC8	0	0	0	0.156255	0.559394	0.227267	0
ABCC9	1.11022e-16	0.0179187	1.11022e-16	1.11022e-16	0.00591523	0.926203	1.11022e-16
ABCD1	0.0984848	0.286627	0.271969	0.21077	0.0859823	0.0913041	0.0919497
ABCD2	NA	NA	NA	NA	NA	NA	NA
ABCD3	0.182214	0.174009	0.170189	0.188344	0.159552	0.139816	0.172206
ABCD4	0.225454	0.18399	0.184694	0.194202	0.142976	0.121585	0.125602
ABCE1	0.156335	0.169171	0.165567	0.166431	0.172435	0.161914	0.195143
ABCF1	0.154956	0.152968	0.171026	0.173802	0.192763	0.195465	0.144542
ABCF2	0.155593	0.13837	0.139982	0.158607	0.219777	0.209381	0.159833
ABCF3	0.0663891	0.190875	0.171771	0.19906	0.182114	0.187038	0.176117
ABCG1	0	0.223276	0.119401	0.19338	0.466874	0	0
ABCG2	0.128844	0.0411085	0.0400378	0.186368	0.0716598	0.011813	0.543517
ABCG4	0.283322	0.213235	0.27667	0.21615	0.0696496	0.0226653	0
ABCG5	0.318771	0.255907	0.108382	0.300948	0.0611382	0.00783996	0
ABCG8	0.182149	0.236182	0.203906	0.267557	0.201722	0	0
ABHD1	0.0405072	0.415271	0.324382	0.164307	0.0330391	0.00876744	0.036517
ABHD10	0.123825	0.118539	0.0635537	0.104203	0.0267455	0.20331	0.445501
ABHD11	0.0921873	0.117729	0.110404	0.157071	0.203759	0.205823	0.274741
ABHD12	0.148789	0.159416	0.153053	0.173516	0.167574	0.148782	0.231803
ABHD12B	0.121493	0.226701	0.20545	0.212991	0.17356	0.0302531	0.18362
ABHD13	0.127874	0.108429	0.0678403	0.123676	0.120151	0.383129	0.198204
ABHD14A	0.128277	0.264297	0.256692	0.218472	0.041958	0.0662572	0.159502
ABHD14B	0.136069	0.158347	0.171902	0.116133	0.17259	0.260936	0.159743
ABHD15	0	0.0364249	0.00355024	0.044944	0.233407	0.392817	0.300619
ABHD16A	0.231045	0.188202	0.200751	0.198672	0.136919	0.0732735	0.14031
ABHD16B	0	0.445145	0.175769	0	0.285984	0.0884778	0
ABHD17A	0.0485515	0.334746	0.190296	0.179167	0.0283278	0.140546	0.19802
ABHD17B	0.19359	0.219043	0.178876	0.169644	0.200347	0.109396	0.10421
ABHD17C	0.121001	0.0757578	0.0867602	0.0610015	0.194669	0.273783	0.312312
ABHD2	0.175411	0.215698	0.201979	0.229946	0.131263	0.124783	0.0914674
ABHD3	0.190713	0.176717	0.162837	0.174928	0.176402	0.168161	0.136356
ABHD4	0.039645	0.0416371	0.0335949	0.0234134	0.211495	0	0.614575
ABHD5	0.139736	0.137159	0.0931078	0.0889454	0.221672	0.223086	0.255787
ABHD6	0.0690796	0.0732689	0.10196	0.0982711	0.096729	0.315882	0.349086
ABHD8	0.152254	0.0569951	0.133571	0.332639	0.214172	0.073907	0.172757
ABI1	0.153984	0.196434	0.190001	0.201087	0.143673	0.136014	0.162383
ABI2	0.21494	0.201059	0.212063	0.205184	0.13761	0.0850011	0.113161
ABI3	0	0	0.0373107	0	0.421275	0.448126	0
ABI3BP	0.195137	0.22979	0.202369	0.253828	0.192879	0.0399989	0
ABL1	0.232108	0.197021	0.203647	0.198688	0.11122	0.129811	0.0975907
ABL2	0.163625	0.192361	0.185771	0.213874	0.171483	0.114822	0.13893
ABLIM1	0.170091	0.0703862	0.163854	0.1631	0.098908	0.333238	0.148547
ABLIM2	0.149252	0.211357	0.20971	0.294293	0.207193	0.0332354	0
ABLIM3	0.210682	0.198692	0.225221	0.020142	0.375571	0.020678	0
ABO	0	0	0.190537	0.636825	0.102055	0	0
ABR	0.14498	0.166176	0.188183	0.227385	0.155497	0.101566	0.193924
ABRA	0	0	0	0	0.0322676	0.404601	0.467243
ABRACL	0.0573311	0.034703	0.0257414	0.0899663	0.198913	0.304334	0.359708
ABT1	0.0427825	0.0366035	0.0238802	0.0727579	0.308146	0.318433	0.26161
ABTB1	0.0969452	0.119553	0.107481	0.12934	0.233732	0.189696	0.281057
ABTB2	0.229326	0.199729	0.234955	0.206022	0.130836	0.10473	0.0481083
ACAA1	0.204555	0.159763	0.166095	0.181478	0.159369	0.128338	0.184681
ACAA2	0.147156	0.171722	0.171089	0.173977	0.14621	0.158275	0.21613
ACACA	0.131738	0.153008	0.144736	0.190008	0.166151	0.205803	0.191777
ACACB	0.0597098	0.211891	0.0874517	0.331982	0.224331	0.183137	0
ACAD10	0.0409687	0.0742564	0.0635029	0.0728664	0.312318	0.318593	0.211873
ACAD11	0.246097	0.203754	0.208625	0.22486	0.141359	0.100849	0.0115268
ACAD8	0.218605	0.195338	0.173674	0.184661	0.153511	0.0948808	0.157226
ACAD9	0.0609076	0.183959	0.181648	0.214575	0.185648	0.13928	0.202989
ACADL	0.130425	0	0.0981739	0	0.680515	0	0.0338312
ACADM	0.10656	0.142057	0.10051	0.17996	0.000633886	0.0619643	0.472763
ACADS	0	0.184578	0.116046	0.172312	0.184049	0.126734	0.335526
ACADSB	0.145985	0.147545	0.135114	0.164881	0.220382	0.113001	0.24701
ACADVL	0.21287	0.183482	0.201525	0.18528	0.108606	0	0.24307
ACAN	0	0.120407	0.1541	0.57231	2.58306e-09	0	0.133276
ACAP1	0	0	0.0670816	0.267723	0.416792	0.241007	0.010364
ACAP2	0.176757	0.179209	0.170297	0.18879	0.115469	0.209673	0.141562
ACAP3	0.128967	0.105959	0.257146	0.274282	0.00560549	0.201818	0.152709
ACAT1	0.21005	0.169645	0.160124	0.16768	0.149744	0.171386	0.15702
ACAT2	0.174507	0.163336	0.161818	0.182758	0.147611	0.131073	0.221785
ACBD3	0.177303	0.182211	0.177478	0.177777	0.193223	0.151528	0.124975
ACBD4	0.074979	0.272151	0.116093	0.0706627	0.0343447	0.464651	0
ACBD5	0.0753312	0.00905657	0.0345666	0.10278	0.361075	0.352915	0.120572
ACBD6	0.212488	0.163341	0.16637	0.156897	0.0980063	0.155436	0.224464
ACBD7	0	6.14432e-07	0	0	0.508805	0.172845	0.267336
ACCS	0	0.188137	0.110198	0	0.0495881	0.604842	0.0111641
ACCSL	0.209407	0.206042	0.226693	0.236977	0.15589	0.0949455	0.0018638
ACD	0.187329	0.204174	0.203211	0.176658	0.14486	0.112087	0.152305
ACE	0.118002	0	0.0115784	1.81415e-08	0.257834	0.405642	0.226446
ACE2	0.176254	0.231103	0.220496	0.222785	0.0567677	0.0118976	0.2093
ACER1	0	0	0.343542	0	0.459015	0.14285	0
ACER2	0.0329343	0.0832092	0.0451642	0.0647452	0.384078	0.333756	0.119744
ACER3	0.2003	0.189574	0.16268	0.175914	0.0799876	0.198067	0.16979
ACHE	0.102152	0.231894	0.199107	0.121734	0.329469	0.127836	0
ACIN1	0.161061	0.170699	0.172247	0.175549	0.169776	0.144482	0.192784
ACKR2	0.183364	0.193517	0.172243	0.140261	0.0927769	0.0309276	0.32236
ACKR3	0	0	0	0.732094	0	0	0.163785
ACKR4	0.199037	0.283701	0.2449	0.296799	0	0	0.0223064
ACLY	0.174587	0.185737	0.185849	0.192959	0.144084	0.130754	0.170527
ACMSD	0.338262	0.137068	0.0747286	0.199461	0.285412	1.11022e-16	0.0458847
ACN9	0.157818	0.152049	0.135001	0.153337	0.161843	0.237491	0.183757
ACO1	0.103375	0.198036	0.169434	0.195933	0.123454	0.135113	0.246979
ACO2	0.109222	0.162185	0.16046	0.198214	0.172695	0.175072	0.203851
ACOT1	0.276427	0.265663	0.17116	0.143255	0.0930795	0.1157	0.0852353
ACOT11	0.00291061	0.0085692	0.0111352	0.0239656	0.330505	0.361904	0.256483
ACOT12	0.228117	0	0.362996	0.148172	0	0	0.28259
ACOT13	0.203266	0.165595	0.166049	0.125392	0.154278	0.184451	0.184909
ACOT2	0.242349	0.201209	0.198048	0.165097	0.133044	0.157297	0.0709994
ACOT4	0.129038	0.187621	0.179077	0.18951	0.171198	0.18455	0.143367
ACOT6	0	0	0	0	0	0.482162	0.402128
ACOT7	0.122508	0.177001	0.165557	0.187534	0.136614	0.176297	0.216266
ACOT8	0.168971	0.147002	0.135728	0.165565	0.144244	0.140605	0.272897
ACOT9	0.208936	0.168049	0.178234	0.206485	0.163693	0.157903	0.0952065
ACOX1	0.107022	0.156597	0.130835	0.151048	0.120383	0.165103	0.327198
ACOX2	0	0	0.0233889	0.494004	0.381976	0	0
ACOX3	0.147721	0.186648	0.159965	0.214654	0.21275	0.156936	0.0987037
ACOXL	0.167253	0.171543	0.184742	0.21717	0.0663723	0.12058	0.238056
ACP1	0.143884	0.154085	0.152493	0.147457	0.192758	0.206921	0.186363
ACP2	0.0496715	0.191587	0.197017	0.20126	0.144592	0.199816	0.182311
ACP5	0.0941582	0.0713682	0.0819034	0.168752	0.0835833	0.220949	0.392342
ACP6	0.261158	0.150369	0.171938	0.218157	0.109232	0.0607225	0.187353
ACPL2	0.232971	0.22154	0.223399	0.228225	0.152379	0.0301994	0.0407194
ACPP	0.0447633	0	0	0.0207465	0.0441608	0	0.822201
ACPT	0.259435	1.11022e-16	0.103629	0.301078	0.0212546	0.250354	0.149146
ACR	0	0.0733761	5.58437e-08	0	0	0.843127	0
ACRBP	0.043827	0.0841578	0.165082	0.417437	0.0860006	0.262985	1.11022e-16
ACRC	0.0101331	0.018318	0.0356142	0.161119	0.588199	0.123124	0.0637759
ACRV1	0.117875	0.109073	0.0535175	0.475774	0.109982	0.16229	0.0571074
ACSBG1	0.093194	0.140978	0.105066	0.205824	0.43953	0.0915441	0.00315523
ACSBG2	0	0	0	0	0.501103	0	0.383348
ACSF2	0	3.99201e-07	0	0.173192	0.250375	0.164519	0.425971
ACSF3	0.0465354	0.160444	0.165037	0.262106	0.049641	0.103818	0.329959
ACSL1	0.145605	0.185899	0.169432	0.234277	0.196792	0.181899	0.0510327
ACSL3	0.198191	0.174003	0.145942	0.128089	0.155778	0.184207	0.197243
ACSL4	0.105639	0.087098	0.0867931	0.127285	0.246451	0.241288	0.254175
ACSL5	0.345493	0.157784	0.187395	0.209918	0.161939	0.0347595	0
ACSL6	0.0428162	0	0.0185557	0	0	0.0122022	0.859472
ACSM1	0	0	0	0	1	0	0
ACSM2A	0	0	0	0	0.787272	0.116691	0
ACSM2B	0	0	0	0	0.572414	0.31333	0
ACSM3	0.168225	0.0299849	0.0600784	0.0667639	0.321261	0.327973	0.118818
ACSM4	0	0.302163	0.203147	0.393474	0	0	0.109998
ACSM5	0	0	0	0	0.677279	0.213452	0
ACSS1	NA	NA	NA	NA	NA	NA	NA
ACSS2	0.0405914	0.117956	0.132681	0.136965	0.237725	0.229096	0.252439
ACSS3	0.183228	0.260945	0.191566	0.332009	0.0783656	0.0132272	0.0320097
ACTA1	0	0	0.0115123	0.0927206	0.510571	0.2792	0.0850449
ACTA2	0.357524	0.103762	0.286027	0.216791	0	0.0754269	0.0222022
ACTB	0.152294	0.14088	0.156478	0.16126	0.168525	0.170836	0.232465
ACTBL2	NA	NA	NA	NA	NA	NA	NA
ACTC1	0.0232341	0.0179411	0	0	0.0990603	0.726749	0.0758248
ACTG1	0.16853	0.166419	0.179049	0.175557	0.158578	0.159836	0.179493
ACTG2	0.133129	0.210968	0.221351	0.220152	0.170201	0.0573527	0.150966
ACTL10	0	0	1	0	0	0	0
ACTL6A	0.193999	0.180402	0.160701	0.170636	0.143723	0.154418	0.18214
ACTL6B	NA	NA	NA	NA	NA	NA	NA
ACTL7A	0	0	0	0	0	1	0
ACTL7B	0.217869	0.21046	0.187918	0.252387	0.218465	0.0160198	1.11022e-16
ACTL8	0.201062	0.196554	0.215989	0.202558	0.185681	0.136421	0.00745429
ACTL9	NA	NA	NA	NA	NA	NA	NA
ACTN1	0.214123	0.195296	0.190435	0.191474	0.114173	0.0953357	0.173869
ACTN2	0.0300653	0.0504801	0.00438021	0.207707	0.342281	0.267243	0.171555
ACTN4	0.151675	0.150483	0.160439	0.161709	0.145455	0.170843	0.241055
ACTR10	0.188762	0.180659	0.185942	0.177616	0.0974073	0.162986	0.187431
ACTR1A	0.116162	0.158816	0.159517	0.138959	0.182239	0.186104	0.237026
ACTR1B	0.0591653	0.236553	0.225442	0.215298	0.108896	0.0932503	0.212732
ACTR2	0.169221	0.18147	0.182058	0.189974	0.136552	0.171335	0.155206
ACTR3	0.144199	0.176358	0.176517	0.164546	0.154392	0.177488	0.192776
ACTR3B	0.236454	0.201367	0.196646	0.168286	0.108772	0.113083	0.149261
ACTR3C	0.252171	0.198043	0.0798465	0.380576	0.103787	0.00974536	0.0593217
ACTR5	0.096718	0.187863	0.16748	0.195765	0.219551	0.180461	0.128674
ACTR6	0.0585125	0.0865265	0.067937	0.0421087	0.270131	0.292094	0.281792
ACTR8	0.0764154	0.143161	0.131616	0.20251	0.16431	0.21115	0.238959
ACTRT1	0.0968768	0	0	0.584574	0.24843	0	0
ACTRT2	0	0	0	1	0	0	0
ACTRT3	0	0	0	0	0.353129	0.402084	0.202979
ACVR1	0.19294	0.186712	0.169067	0.195062	0.142478	0.0983711	0.194638
ACVR1B	0.223756	0.227525	0.231158	0.207607	0.126453	0.0820759	0.0496646
ACVR1C	0.219189	0.20473	0.145436	0.106867	0.0596359	0.35583	0.0124637
ACVR2A	0.147845	0.197409	0.193561	0.184359	0.175518	0.188993	0.0905888
ACVR2B	0.229236	0.207901	0.201416	0.18117	0.12115	0.127593	0.10419
ACVRL1	0	0	0.0732504	0.283703	0.0228066	0.00846242	0.554408
ACY1	0	0.0570456	0	0.0268486	0.113185	0.166813	0.609963
ACY3	0	0	0	0	1	0	0
ACYP1	0.218919	0.181007	0.195547	0.183236	0.148199	0.10812	0.144157
ACYP2	0.129487	0.0950337	0.0904072	0.00891936	0.238847	0.232933	0.315694
ADA	0.166598	0.186203	0.185113	0.207615	0.168077	0.103139	0.164222
ADAD1	0.195906	0.209877	0.219659	0.214365	0.144198	0.15574	0.000167202
ADAD2	0.168813	0.262669	0.242307	0.209857	0.146762	0.0957426	0
ADAL	0.188374	0.175343	0.182472	0.144606	0.144622	0.197097	0.152471
ADAM10	0.142452	0.200624	0.185008	0.207402	0.161423	0.138839	0.147187
ADAM11	0.095867	0.197229	0.241815	0.38666	0.134482	0.00494605	0.00154022
ADAM12	0.123757	0.213184	0.220441	0.263087	0.147322	0.164397	0
ADAM15	0.0822445	0.161973	0.133643	0.187322	0.173516	0.163104	0.266871
ADAM17	0.195017	0.184321	0.181927	0.192783	0.153427	0.135558	0.140941
ADAM18	0	0	0	0	0	0.1971	0.69505
ADAM19	0.201155	0.23377	0.233833	0.211955	0.0996314	0.128367	0.0403326
ADAM2	0	0	0	0	1	0	0
ADAM20	0.260475	0.0692421	0.102591	0	0.496982	0.0781465	0
ADAM21	0.0852618	0.294836	0.197295	0.330345	0.00474916	0.153215	0
ADAM22	0.0801479	0.163802	0.16309	0.205039	0.218357	0.282334	0.022901
ADAM23	0.0999723	0.218282	0.151832	0.115146	0.121619	0.184302	0.273059
ADAM28	0.0371524	0.13452	0.107587	0.297926	0.288113	0.191684	0.0623149
ADAM29	0	0	0	0	1	0	0
ADAM30	NA	NA	NA	NA	NA	NA	NA
ADAM32	0.23524	0.227131	0.118056	0.0551443	0.399016	0.0131721	0.00570525
ADAM33	0	0	0	0	0.127658	0.774036	0
ADAM7	0.367501	0.171744	0	0.41336	0	0	0
ADAM8	0.268635	0.260372	0.225029	0.202212	0.0698369	0.0547357	0.0364305
ADAM9	0.0697056	0.0957334	0.0953631	0.106166	0.219248	0.238042	0.311073
ADAMDEC1	0.407625	0.47663	0	0	0	0	0
ADAMTS1	0	0.0165997	0	0.0211037	0.325718	0.172096	0.440988
ADAMTS10	0.0570657	0.147082	0.308713	0.368787	0.0712445	0.116864	0
ADAMTS12	0.248478	0.110687	0.16022	0.126627	0.106182	0.102666	0.297619
ADAMTS13	0	0	0.238379	0.172835	0.077331	0.497948	0
ADAMTS14	0.0457175	0.268654	0.281694	0.375971	0.0422791	0.00204312	0
ADAMTS15	0.1176	0.278332	0.329375	0.268073	0.0510704	0	0.00508962
ADAMTS16	0	0	0	0	0	0	1
ADAMTS17	0.161105	0.24622	0.243059	0.275006	0.135473	0.0415374	0.00726524
ADAMTS18	0.31406	0.257146	0.196707	0.191784	0.0680239	0.0694217	0.000467889
ADAMTS19	0.39525	0.0580327	0.0928779	0.267631	0.144823	0.114082	0.00672533
ADAMTS2	0.125873	0.163046	0.20508	0.118611	0.0121797	0.0431738	0.41699
ADAMTS20	0	0	0	0	0.477131	0.407126	0
ADAMTS3	0.273314	0.233337	0.237595	0.172693	0.106439	0.0834908	0.0213636
ADAMTS4	0	0	0	0.18666	0.43714	0.153737	0.23495
ADAMTS5	0.144727	0.0288191	0.0418311	0.0307585	0.0465479	0.653266	0.0389281
ADAMTS6	9.00247e-08	2.65983e-08	0.0336276	0.0355319	0.254755	0.265887	0.413108
ADAMTS7	0	0	0.235543	0.188633	0.166138	0.425469	0
ADAMTS8	0	0	0	0.0310676	0.881914	0	0.0221303
ADAMTS9	0.187673	0.219692	0.216189	0.236932	0.129115	0.142622	0.00900324
ADAMTSL1	0.209704	0.239825	0.236836	0.271	0.121587	0.0133677	0.000369398
ADAMTSL2	0.389615	0.173088	0.187133	0.139471	0	0	0.179865
ADAMTSL3	0.194801	0.218228	0.212386	0.248984	0.137865	0.116931	0.0090523
ADAMTSL4	0	1.21905e-05	0.207971	0.0521863	0	0.10367	0.593736
ADAMTSL5	0.108303	0.222541	0.221812	0.180853	0.121354	0.180562	0.139192
ADAP1	0.108369	0.25806	0.277832	0.269922	0.151553	0.0218935	1.11022e-16
ADAP2	0	0	0	0.0837026	0.378861	0.385544	0.140157
ADAR	0.163975	0.212679	0.214335	0.209967	0.136486	0.0890051	0.1469
ADARB1	0.146171	0.230426	0.205541	0.235944	0.153509	0.0239063	0.154789
ADARB2	0.16901	0.423196	0.198794	0.198337	0.0409096	0.0198956	0.000367709
ADAT1	0.212688	0.191756	0.192914	0.181012	0.151351	0.138325	0.111787
ADAT2	0.00484226	0.00675576	0	0	0.219448	0.331974	0.405535
ADAT3	0.0249266	0.0814083	0.146277	0.124939	0.332576	0.177809	0.235127
ADC	0.266927	0.184536	0.184526	0.222961	0.162282	0.0988928	0.0217216
ADCK1	0.0331916	0.0684073	0.0616685	0.00358033	0.0434727	0.36549	0.427871
ADCK2	0.122876	0.170018	0.177114	0.180667	0.142745	0.176575	0.212729
ADCK3	0.200558	0.143053	0.124106	0.166447	0.161508	0.208907	0.17773
ADCK4	0.0280785	0.0748311	0.0376996	0.129533	0.0886441	0.303037	0.403415
ADCK5	0.0782907	0.0792794	0.062593	0.0268684	0.257993	0.1966	0.384316
ADCY1	0.113746	0.169819	0.277996	0.32888	0.13943	0.040501	0.0396909
ADCY10	0	0	0	0.0220665	0.332957	0.454031	0.152837
ADCY2	0.246757	0.210679	0.0926061	0.421584	0.0577194	0	0.0090707
ADCY3	0.190626	0.220404	0.19435	0.235663	0.119933	0.0937778	0.112621
ADCY4	0	0	0	2.18498e-07	0	0.999871	0
ADCY5	0.173626	0.21525	0.219623	0.239468	0.173324	0.113399	0.000276154
ADCY6	7.25142e-08	0.152601	0.131902	0	0.219961	0.282938	0.290853
ADCY7	0.194596	0.238904	0.243979	0.242002	0.142167	0.0182352	0.0411165
ADCY8	0	0	0	1	0	0	0
ADCY9	0.144806	0.237061	0.231388	0.23272	0.154768	0.104706	0.0463592
ADCYAP1	0	0	0	0.599434	0.28716	0	0
ADCYAP1R1	0.10552	0.267339	0.383162	0.255626	6.1405e-07	2.37916e-06	1.20501e-07
ADD1	0.220129	0.196467	0.194723	0.195603	0.0995019	0.0930131	0.171716
ADD2	0.108968	0.210425	0.190619	0.341887	0.0901623	0.147774	0.03859
ADD3	0.200696	0.197488	0.207719	0.190117	0.138714	0.125154	0.118393
ADGB	0.254675	0.200393	0.245021	0.213046	0.0932596	0.116398	0
ADH1A	0	0	0	0	0.104766	0.802009	0
ADH1B	0.595382	0	0.291069	0	0	0	0
ADH1C	0	0	0	0	1	0	0
ADH4	NA	NA	NA	NA	NA	NA	NA
ADH5	0.209581	0.18535	0.187847	0.193664	0.123274	0.109795	0.169344
ADH6	NA	NA	NA	NA	NA	NA	NA
ADH7	NA	NA	NA	NA	NA	NA	NA
ADHFE1	0	0	0	0	0.265659	0.621838	0
ADI1	0.199217	0.155771	0.152115	0.146193	0.122967	0.151728	0.249367
ADIG	0	0	0	1	0	0	0
ADIPOQ	0	0	0	0.148761	0	0	0.749268
ADIPOR1	0.178648	0.154298	0.134822	0.144605	0.203716	0.181612	0.186355
ADIPOR2	0.173702	0.180198	0.173354	0.147114	0.185642	0.158979	0.167876
ADIRF	0	0	0	0	1	0	0
ADK	0.208999	0.184881	0.175465	0.195301	0.105176	0.0772064	0.2212
ADM	0	0	0.0112684	0.119898	0.196783	0.413856	0.275068
ADM2	6.53733e-06	1.08674e-05	9.23965e-06	3.46765e-06	0.146387	0.621566	0.167959
ADM5	0.177546	0.210855	0.089001	0.173255	0.263725	0.022261	0.20446
ADNP	0.114884	0.146044	0.124643	0.142894	0.226073	0.207438	0.212812
ADNP2	0.188222	0.172304	0.15572	0.176773	0.203374	0.18628	0.097288
ADO	0.209542	0.220146	0.213552	0.173531	0.104173	0.1097	0.141716
ADORA1	0.0263626	0.221265	0.209137	0.477781	0.0512912	0.0277904	0
ADORA2A	0.0253033	0.0249154	0.0118443	0.0228009	0.217414	0.380067	0.332295
ADORA2B	0.102284	0.0591397	0.0206835	0.0259822	0.0551913	0.430751	0.333122
ADORA3	0	0	0	0	0.0681562	0.0150692	0.838837
ADPGK	0.207713	0.19103	0.201819	0.194454	0.144329	0.117842	0.120983
ADPRH	NA	NA	NA	NA	NA	NA	NA
ADPRHL1	0.240994	0.239592	0.156848	0.239349	0.172918	0.0265578	0.0551243
ADPRHL2	0.0946175	0.10422	0.105204	0.143899	0.218024	0.250611	0.241586
ADPRM	0.193254	0.163667	0.176866	0.199131	0.181213	0.132372	0.137143
ADRA1A	NA	NA	NA	NA	NA	NA	NA
ADRA1B	0.0758724	0.504611	0.189812	0	0.216131	0	0
ADRA1D	0	0.43446	0.449699	0	0	0	0
ADRA2A	0	0	0	0	1	0	0
ADRA2B	0.299225	0.207534	0.242703	0.26484	0.0434721	0	0
ADRA2C	0	0	0.0425254	0	0.234009	0.0657985	0.600486
ADRB1	0.271203	0.0740427	1.86617e-06	0	0.296015	0.362015	0
ADRB2	0	0	0	0.210029	0.15154	0.453872	0.194527
ADRB3	0	0	0.0618631	0	0.833163	0.0294881	0
ADRBK1	0.120352	0.208013	0.19814	0.240207	0.138159	0.140232	0.12951
ADRBK2	0.153155	0.177802	0.150671	0.187509	0.137117	0.184794	0.193872
ADRM1	0.170314	0.151397	0.163094	0.182542	0.170498	0.165913	0.183399
ADSL	0.169202	0.15218	0.156516	0.16907	0.163727	0.176239	0.199528
ADSS	0.130939	0.16837	0.133721	0.148957	0.231564	0.188016	0.178834
ADSSL1	0.250462	0.275652	0.256356	0.236197	0.0396794	6.62657e-07	0
ADTRP	0.174186	0.185985	0.158011	0.247135	0.120708	0.0548959	0.219885
AEBP1	0	0	0.168548	0.516029	0	0.263313	0
AEBP2	0.0954961	0.110615	0.0886535	0.172148	0.257009	0.24154	0.192413
AEN	0.11649	0.158139	0.158693	0.155488	0.197808	0.204922	0.190349
AES	0	0.0229266	0.00462285	0.0795386	0.335303	0.404269	0.16305
AFAP1	0.191854	0.206717	0.204042	0.215629	0.115514	0.13516	0.104685
AFAP1L1	0	0	0	0.0786466	0.0772606	0.465275	0.344097
AFAP1L2	0.24977	0.236586	0.212908	0.2508	0.12975	0.0165549	0.00023576
AFF1	0.130954	0.207218	0.199031	0.215283	0.178421	0.150417	0.0936507
AFF2	0.164352	0.24016	0.26588	0.308022	0.0443725	0	0.0615908
AFF3	0.165626	0.21049	0.195816	0.28625	0.123265	0.148777	1.11022e-16
AFF4	0.161315	0.203008	0.217903	0.19756	0.141091	0.137189	0.12108
AFG3L2	0.125318	0.176671	0.151033	0.174469	0.160363	0.170985	0.223623
AFM	0	0	0	0	0.0363986	0.899224	0
AFMID	0.0289497	0	0.0129796	0.0239759	0.321551	0.370364	0.247619
AFP	0.839109	0	0	0	0	0	0.0763063
AFTPH	0.0724894	0.0599109	0.0385669	0.0557436	0.297891	0.305397	0.257779
AGA	0.100969	0.11302	0.0916315	0.165737	0.103763	0.368006	0.193039
AGAP1	0.224481	0.203286	0.208938	0.207174	0.119132	0.0534928	0.144565
AGAP11	0.0986486	0	3.0377e-07	0.26362	0.248733	0.182609	0.282187
AGAP2	0	0.0720451	1.52597e-07	0.793781	0	0.057092	0
AGAP3	0.146818	0.1777	0.181167	0.214925	0.148159	0.140778	0.17424
AGAP4	0	0.0453415	0.038181	0.0435761	0.389464	0.218569	0.298692
AGAP5	0	0	0.0295975	0.0792233	0.121968	0.492387	0.273019
AGAP6	0.0721698	0.0282981	0.0103153	0.0697677	0.23109	0.375854	0.271883
AGAP7	0	0	0	0.158351	0.050376	0.229841	0.532907
AGAP8	0.268261	0.0418276	0	0.0538067	0.148193	0.409187	0.137499
AGAP9	0.0707176	0.0704954	1.11022e-16	0.0195293	0.247965	0.353855	0.287157
AGBL1	0.241318	0.235584	0.289644	0.167688	0.150564	0	0
AGBL2	0.103667	0.0979414	0.0660122	0.07442	0.447854	0.263298	0
AGBL3	0	0	0	0	0.842386	0.0544523	0.029491
AGBL4	0.170637	0.221685	0.162755	0.32768	0.170733	0	0.0543126
AGBL5	0.104772	0.170585	0.174435	0.162062	0.157935	0.219877	0.190438
AGER	0	4.52826e-09	0	2.2631e-07	0.0184971	0.192	0.692293
AGFG1	0.120392	0.197986	0.182678	0.201522	0.183726	0.131975	0.163231
AGFG2	0.162005	0.259028	0.264368	0.225778	0.099605	0.0870525	0.0352847
AGGF1	0.208228	0.182225	0.175905	0.175083	0.122679	0.172105	0.147051
AGK	0.209731	0.211849	0.216412	0.216032	0.139977	0.065726	0.101602
AGL	0.0736511	0.0690718	0.0517251	0.0792569	0.194455	0.251253	0.378961
AGMAT	0.162536	0.237281	0.18801	0.343668	0.0971999	0.0365135	0.0464938
AGMO	0.219164	0.208825	0.189314	0.228051	0.15757	0.135455	0
AGO1	0.101579	0.195126	0.218831	0.164092	0.144046	0.216337	0.135618
AGO2	0.187302	0.179616	0.186141	0.189133	0.149568	0.164943	0.127799
AGO3	0.141131	0.152075	0.101983	0.143792	0.284423	0.195456	0.149307
AGO4	0.0488007	0.0276438	0.00652033	0.156433	0.46634	0.108632	0.228584
AGPAT1	0.191027	0.179128	0.182609	0.195139	0.129016	0.147755	0.159477
AGPAT2	0.104108	0.19565	0.185367	0.193355	0.122952	0.128413	0.242563
AGPAT3	0.223058	0.235248	0.231398	0.210057	0.0932189	0.0429457	0.109204
AGPAT4	0.148618	0.2502	0.23756	0.294351	0.12497	0.0457046	0.00130257
AGPAT5	0.184639	0.191264	0.161114	0.176425	0.114891	0.106785	0.239646
AGPAT6	0.112904	0.19788	0.190683	0.211681	0.14706	0.140214	0.179409
AGPAT9	0.175595	0.185483	0.187573	0.187953	0.142516	0.145104	0.161254
AGPS	0.16947	0.202477	0.169014	0.21065	0.102796	0.0751438	0.235971
AGR2	0.134552	0.161888	0.133456	0.0628568	0.0298136	0.514058	0
AGR3	NA	NA	NA	NA	NA	NA	NA
AGRN	0.072152	0.233186	0.398592	0.163898	0.143197	1.11022e-16	0.0701979
AGRP	0.647074	0	0.241697	0	0	0	0
AGT	0.264841	0	0	0.622694	0	0	0
AGTPBP1	0.136004	0.163353	0.155013	0.233198	0.143078	0.214988	0.132783
AGTR1	0	0	0	0	0.547502	0.337652	0
AGTR2	NA	NA	NA	NA	NA	NA	NA
AGTRAP	0.210345	0.196801	0.180346	0.181165	0.134216	0.0893989	0.184076
AGXT	0	0	0	1	0	0	0
AGXT2	0	0	0	0.0559305	0.868121	0	0
AHCTF1	0.158298	0.155812	0.151183	0.158574	0.230653	0.188303	0.139427
AHCY	0.171455	0.15802	0.16721	0.179529	0.163474	0.168264	0.179584
AHCYL1	0.17274	0.162518	0.152037	0.130889	0.199965	0.129113	0.232247
AHCYL2	0.131802	0.164914	0.172742	0.247457	0.141184	0.232119	0.0755315
AHDC1	0.160368	0.267623	0.250581	0.216456	0.0825911	0.0901788	0.0770881
AHI1	0.204111	0.191718	0.149916	0.168154	0.160507	0.205495	0.0989337
AHNAK	0	0.000800493	0.000363351	0.0557298	0.112393	0.392493	0.407832
AHNAK2	0	0	0.346676	0.5383	0	0	0
AHR	0.0816412	0.0463208	0.0557048	0.11143	0.256099	0.451802	0.0644052
AHRR	0.174161	0.255934	0.208338	0.20983	0.120972	0.165553	0
AHSA1	0.190139	0.161096	0.177884	0.18576	0.163922	0.145392	0.16219
AHSA2	0.233916	0.154206	0.165034	0.133765	0.157184	0.275044	0.0267694
AHSG	0.210808	0.23102	0	0	0.510203	0	0
AHSP	0	0	0	0.537658	0.0227182	0.33904	0
AICDA	0	0	3.23103e-08	0.269992	0.0404954	0.225029	0.446195
AIDA	0.114658	0.15273	0.141684	0.175601	0.204588	0.201788	0.18973
AIF1	0	0	0	0.268555	0.596916	0	0.046708
AIF1L	0.0353631	0.0476628	0.0673785	0.124906	0.170805	0.281889	0.363584
AIFM1	0.131127	0.177258	0.190792	0.206343	0.165268	0.138651	0.173984
AIFM2	0.0188785	0.0825448	0.0477992	0.280565	0.161446	0.0489822	0.417942
AIFM3	0.245746	0	0.414236	0.0662848	0	0.269869	0
AIG1	0.146786	0.256868	0.216713	0.233134	0.130525	0.00547289	0.14562
AIM1	0.209924	0.203448	0.217769	0.211498	0.124895	0.141024	0.0530035
AIM1L	0.171136	0.151996	0.12965	0.155533	0.0740854	0.122298	0.343425
AIM2	1	0	0	0	0	0	0
AIMP1	0.114967	0.0953688	0.112274	0.135445	0.164727	0.212443	0.317959
AIMP2	0.201416	0.180153	0.188888	0.192746	0.134562	0.125158	0.159392
AIP	0.170012	0.152732	0.161533	0.195067	0.185797	0.183685	0.136441
AIPL1	0.338325	0.024569	0.194365	0.318225	0.0217581	0.151582	0
AIRE	0	0	0	0	0.0255788	0.16512	0.717325
AJAP1	0.233535	0.0918954	0.179502	0.166427	0.18929	0.00475406	0.265438
AJUBA	0.0140701	0.0103894	0.0317677	0.0444059	0.308678	0.361226	0.255145
AK1	0.228524	0.1958	0.215385	0.198963	0.12192	0.110795	0.0973836
AK2	0.149311	0.145838	0.146809	0.160657	0.166216	0.200999	0.213567
AK3	0.184435	0.159634	0.111004	0.25768	0.255562	0.0753696	0.11209
AK4	0.120075	0.128891	0.147519	0.154619	0.111907	0.205502	0.295478
AK5	0.211705	0.256849	0.161175	0.240858	0.177574	0.0121305	0.0685498
AK7	0	0	0	0	0.447616	0.412613	0.0550819
AK8	0.202693	0.105347	0.114693	0.2167	0.221985	0.0202601	0.256228
AK9	0.222396	0.228982	0.228866	0.219924	0.122748	0.103931	0.00414055
AKAP1	0.190243	0.187462	0.202796	0.191985	0.140027	0.135115	0.134412
AKAP10	0.108798	0.167007	0.132167	0.242943	0.185268	0.191853	0.147978
AKAP11	0.196782	0.187605	0.1924	0.199936	0.141352	0.186809	0.0667666
AKAP12	0.00127408	0	0.00188368	0.0249096	0.15119	0.334311	0.452006
AKAP13	0.203907	0.180916	0.191864	0.177345	0.153622	0.167276	0.106392
AKAP14	0.0865781	0	0.0615406	0.323635	0.206386	0.357648	0
AKAP17A	0.0717585	0.0424525	0.0581184	0.0792652	0.287626	0.313124	0.244616
AKAP2	0.18145	0.18727	0.200507	0.175066	0.130521	0.122924	0.184488
AKAP3	0.0486906	0.11525	0.152142	0.276014	0.0431808	0.116991	0.35403
AKAP4	0	0	0	1	0	0	0
AKAP5	0.0182425	0.0202156	0.00535875	0.0951457	0.0533651	0.74905	0
AKAP6	0.21945	0.219441	0.175	0.26762	0.100238	0.140637	0.01265
AKAP7	0.104104	0.158655	0.151449	0.182387	0.203232	0.224797	0.153535
AKAP8	0.132614	0.120046	0.109128	0.142853	0.256951	0.236373	0.169758
AKAP8L	0.23984	0.21557	0.165551	0.183485	0.183853	0.0961545	0.0810999
AKAP9	0.223545	0.133561	0.156363	0.0743442	0.132034	0.21324	0.232629
AKIP1	0.197678	0.169786	0.168099	0.177519	0.157465	0.168671	0.147172
AKIRIN1	0.193209	0.162554	0.139515	0.134659	0.175332	0.193164	0.185749
AKIRIN2	0.199306	0.187822	0.189079	0.183662	0.160771	0.138084	0.12399
AKNA	0.0492974	0.308952	0.246176	0.318731	0.0291859	0.0220278	0.0950181
AKNAD1	0.350904	0	0.0321679	0.521274	0	0	0
AKR1A1	0.119259	0.153269	0.148565	0.175395	0.143427	0.182687	0.254269
AKR1B1	0.19235	0.20421	0.197117	0.179192	0.132843	0.149778	0.12594
AKR1B10	0.0548864	0.244546	0.146573	0.25296	0.329148	0.0535283	0
AKR1B15	0	0	0.0389893	0.52765	0.273499	0.119758	0
AKR1C1	0.372998	0	0.0677659	0.235487	0.177164	0.203852	0
AKR1C2	0.200148	0	0.12214	0.38835	0.233701	0.116132	0
AKR1C3	0.202512	0.171187	0.190441	0.219661	0.203528	0.154628	0.000234922
AKR1C4	0.260587	0.0823309	0.162797	0.377733	0.156367	0.0348309	0
AKR1D1	0	0	0	0.0102198	0.317489	0.562581	0.00729409
AKR1E2	0.217892	0.214319	0.201449	0.235966	0.100563	0.138381	0.0438851
AKR7A2	0.182245	0.234864	0.198993	0.17247	0.0898446	0.113537	0.180006
AKR7A3	0	0	0.0601708	0	0.10272	0.758393	0
AKT1	0.216778	0.187279	0.19022	0.219464	0.147705	0.05086	0.152176
AKT1S1	0.0638031	0.165913	0.16373	0.15847	0.228527	0.198483	0.1908
AKT2	0.199468	0.191426	0.208571	0.204559	0.154207	0.0736187	0.139962
AKT3	0.171599	0.154292	0.166077	0.180473	0.143147	0.269962	0.0836107
AKTIP	0.208766	0.195641	0.222383	0.206464	0.139287	0.0529211	0.137525
ALAD	0.0909705	0.107084	0.104242	0.0978681	0.180028	0.272187	0.291025
ALAS1	0.211551	0.196947	0.215206	0.197588	0.113769	0.125595	0.112867
ALAS2	0	0	0.53265	0.352227	0	0	0
ALB	0	0	0	0	0	1	0
ALCAM	0	0	0	0	0.126592	0.41953	0.395452
ALDH16A1	0.0365599	6.78016e-09	0.0117219	0.0230476	0.224207	0.223422	0.478622
ALDH18A1	0.222054	0.194191	0.186135	0.226195	0.106162	0.0709952	0.159457
ALDH1A1	0	0	0	0	0.12831	0	0.773258
ALDH1A2	0.253264	0.226686	0.213995	0.232818	0.15848	0.00866575	0.00761149
ALDH1A3	0	0.0404946	0.0685106	0	0.0535895	0.240557	0.568383
ALDH1B1	0.0158333	0.0591433	0.210567	0.142376	0.0910298	0.114596	0.444352
ALDH1L1	0.277742	0.0657862	0.265734	0.332067	0.107812	1.11022e-16	1.11022e-16
ALDH1L2	0.0356154	0.0328686	0.0423244	0.0356409	0.150798	0.653333	0.0314822
ALDH2	0.0494164	0.178758	0.0598183	0.147562	0.0818944	0.0234909	0.509294
ALDH3A1	0	0	0	0	0	0	1
ALDH3A2	0.213586	0.182884	0.19246	0.174917	0.106312	0.100283	0.203785
ALDH3B1	0	0	0	0.545018	0.340086	0	0
ALDH3B2	0	0	0	0.140062	0.759378	0	0
ALDH4A1	0.0676526	0.204725	0.212949	0.115722	0.0992538	0.109315	0.329056
ALDH5A1	0.259603	0.262297	0.224762	0.199388	0.0836359	0.00761871	0.077233
ALDH6A1	0.178028	0.146891	0.12603	0.183678	0.143531	0.187169	0.216544
ALDH7A1	0.206865	0.189132	0.193783	0.204218	0.174614	0.0612518	0.139393
ALDH8A1	0	0.0226176	0	0	0.476962	0.356085	0.0872058
ALDH9A1	0.191209	0.177188	0.186205	0.203456	0.158268	0.139559	0.127034
ALDOA	0.0954518	0.154376	0.155184	0.157978	0.202112	0.210153	0.202108
ALDOB	0	0	0	0	1	0	0
ALDOC	0	0	0	0.00785853	0.42744	0.173156	0.349723
ALG1	0.0758833	0.133243	0.11056	0.147248	0.195898	0.202756	0.291459
ALG10	0.223886	0.217794	0.236319	0.169494	0.164434	0.120668	0.00758132
ALG10B	0.167103	0.171581	0.1253	0.180606	0.0425226	0.391885	0.0206535
ALG11	0.175929	0.190078	0.171926	0.16932	0.135275	0.204902	0.136347
ALG12	0.105981	0.197522	0.177023	0.180332	0.17387	0.174016	0.173632
ALG13	0.17193	0.202435	0.185907	0.210966	0.156651	0.103209	0.148192
ALG14	0.136758	0.123497	0.141549	0.0850107	0.0595157	0.142104	0.425581
ALG1L	0.131606	0.174105	0.0927331	0.114877	0.230525	0.216074	0.209189
ALG1L2	0	0.494225	0.291313	1.97219e-05	0	0.162766	2.01677e-07
ALG2	0.179241	0.144116	0.121486	0.122643	0.219944	0.222002	0.16767
ALG3	0.158255	0.16781	0.169133	0.170233	0.138857	0.188596	0.192983
ALG5	0.0335842	0.052679	0.0556992	0.0167566	0.274542	0.301008	0.322487
ALG6	0.141389	0.182049	0.170466	0.155669	0.134676	0.206531	0.19275
ALG8	0.204737	0.160185	0.158693	0.168615	0.0998593	0.170119	0.216635
ALG9	0.177568	0.186883	0.175336	0.21689	0.110647	0.0202076	0.257557
ALK	0.22479	0.1728	0.158017	0.356095	0.158751	0	0.0137152
ALKBH1	0.189205	0.181866	0.173536	0.171505	0.166883	0.171515	0.131256
ALKBH2	0.189579	0.177958	0.19831	0.203162	0.156918	0.148298	0.10613
ALKBH3	0.176579	0.202797	0.174439	0.188194	0.182787	0.139664	0.117869
ALKBH4	0.208738	0.186626	0.167917	0.150116	0.129272	0.170795	0.170502
ALKBH5	0.182791	0.198078	0.202633	0.188782	0.151084	0.132045	0.126141
ALKBH6	8.55557e-06	0.270618	0.537887	0.105081	0	0.0383665	0.0101676
ALKBH7	0.165086	0.154927	0.149057	0.184291	0.18791	0.167759	0.177581
ALKBH8	0.0574231	0.0559418	0.0235401	0.023068	0.34628	0.252086	0.297397
ALLC	0.27344	0.0470807	0.0434642	0	0.572375	0	0
ALMS1	0.215954	0.189111	0.200934	0.220049	0.149692	0.12578	0.0648613
ALOX12	0.0847226	0.163943	0.192745	0.212672	0.183575	0.230756	0.099458
ALOX12B	0.147582	0.173471	0.124584	0.542117	0	0	0
ALOX15	0.238763	0.213372	0.213516	0.214534	0.15213	0.0983362	0.00132648
ALOX15B	0	0	0	0.0493725	0.0237672	0.855047	0
ALOX5	0	0	0	0.19116	0	0.0781241	0.654281
ALOX5AP	0	0	0	0	1	0	0
ALOXE3	0.193615	0.231108	0.232588	0.259	0.162556	0.0267295	0.000243676
ALPI	0.17368	0.279575	0.196229	0.338645	0	0.0714052	0.00339897
ALPK1	0	0	0	0	0.256519	0.631426	0
ALPK2	0.0483239	0.0840352	0.0775433	0.268756	0.0345875	0.499857	0
ALPK3	0.0517993	0.286242	0.365507	0.134234	0.0864026	0.013909	0.14883
ALPL	0	0.0199396	0.00554075	0.00472526	0.0976886	0.32636	0.497797
ALPP	0.0278056	0	0.013621	0.0436524	0.145344	0.0632076	0.669071
ALPPL2	0	0	0	0.0800089	0.340545	0.319187	0.266182
ALS2	0.158325	0.177552	0.157258	0.191471	0.172023	0.207574	0.118602
ALS2CL	0	0	0.0995487	0	0	0.474414	0.358774
ALS2CR11	0.105373	0.105394	0.235341	0.240177	0.174501	0.260735	0.000712265
ALS2CR12	0.189788	0.0833524	0.142024	0.0462665	0.277278	0.191645	0.21597
ALX1	0	0	0	0	0.235748	0.510886	0.205104
ALX3	0	0.166016	0.332592	0.300116	0.218904	0.0216353	0
ALX4	0	0	0	0.0974447	0.0525782	0.770728	0
ALYREF	0.140373	0.108044	0.134411	0.166963	0.223363	0.208557	0.19483
AMACR	0.245459	0.217403	0.17277	0.139955	0.180743	0.0702633	0.140046
AMBN	0.0200427	0	0	0	0.0926237	0.795909	0.0133688
AMBP	0.25851	0.122014	0.182154	0.22833	0.23897	0.0908368	0.00495414
AMBRA1	0.122028	0.235667	0.240276	0.236996	0.155014	0.104048	0.0582622
AMD1	0.17965	0.170462	0.178007	0.15761	0.187291	0.170002	0.143541
AMDHD1	0.148421	0.0520852	0	0	0.426012	0.332443	0.0424562
AMDHD2	0.072025	0.0846867	0.0543685	0.0678638	0.25027	0.276078	0.303085
AMELX	0	0	0	1	0	0	0
AMELY	0	0	0	0	0	1	0
AMER1	0	0	0	0	0	1	0
AMER2	0	0	0	0.0628516	0.298637	0.445545	0.179596
AMER3	0	0	0.194146	0.698286	0	0	0
AMFR	0.157685	0.205217	0.210094	0.213056	0.128217	0.103949	0.158021
AMH	NA	NA	NA	NA	NA	NA	NA
AMHR2	1.11022e-16	1.11022e-16	1.11022e-16	0.0335825	0.335839	0.369389	0.245081
AMICA1	0	0	0	0.275745	0.47786	0.165812	0.0629853
AMIGO1	0.119678	0.2706	0.293504	0.250911	0.116489	0.0409265	0
AMIGO2	0	0	0	0	0.483525	0.400773	0
AMIGO3	0	0	0.0737727	0.0245782	0.201481	0.554087	0.134142
AMMECR1	0.147163	0.146652	0.088748	0.155391	0.0703172	0.129212	0.391521
AMMECR1L	0.164419	0.203646	0.202031	0.187591	0.166571	0.146673	0.10992
AMN	0	0	1	0	0	0	0
AMN1	0.169209	0.217173	0.195415	0.19467	0.15088	0.152699	0.0978895
AMOT	0.185044	0.199609	0.214586	0.200237	0.121641	0.100838	0.15381
AMOTL1	0.199227	0.214517	0.191906	0.236024	0.170239	0.0523915	0.092489
AMOTL2	0.0149457	0.0154741	0	0.00424675	0.0193531	0.214095	0.654614
AMPD1	0	0	0	0	0.61119	0.275853	0
AMPD2	0.192217	0.209579	0.220371	0.202385	0.137777	0.130312	0.0767916
AMPD3	0.212859	0.245401	0.250302	0.224168	0.0961137	0.083243	0.0110953
AMPH	0.173195	0.192507	0.196821	0.241258	0.143858	0.192281	0.000349474
AMT	0.0285818	0.0686846	0.0449144	0.0496533	0.0734083	0.211591	0.547054
AMTN	0.157306	0.615188	0.164549	0	0	0	0
AMY1A	NA	NA	NA	NA	NA	NA	NA
AMY1B	NA	NA	NA	NA	NA	NA	NA
AMY1C	NA	NA	NA	NA	NA	NA	NA
AMY2A	0	0	0	0	0	1	0
AMY2B	0	0.0690607	0	0.199924	0.488291	0.0727778	0.18955
AMZ1	0.126442	0.214841	0.199311	0.281722	0.192127	0.112766	0
AMZ2	0.181873	0.171715	0.162119	0.172565	0.173735	0.158297	0.167242
ANAPC1	0.205971	0.164537	0.16403	0.222934	0.159429	0.0925955	0.167439
ANAPC10	0.204952	0.188899	0.184832	0.179661	0.137014	0.145182	0.142915
ANAPC11	0.193757	0.154882	0.164702	0.165319	0.163829	0.153881	0.189994
ANAPC13	0.0799634	0.18188	0.188034	0.186091	0.170848	0.201523	0.168416
ANAPC15	0.155762	0.174424	0.176672	0.180328	0.183309	0.15819	0.158393
ANAPC16	0.223026	0.17791	0.156662	0.120899	0.0844561	0.172811	0.234209
ANAPC2	1.11022e-16	0.193526	0.163827	0.220949	0.235898	0.211999	0.107791
ANAPC4	0.174343	0.188549	0.187968	0.217992	0.117955	0.11447	0.177289
ANAPC5	0.163025	0.137001	0.124545	0.13974	0.180575	0.209153	0.224949
ANAPC7	0.124675	0.189794	0.18397	0.201028	0.148504	0.164929	0.170732
ANG	0.0497255	0.1486	0.0808555	0.201908	0.244739	0.319543	0.08097
ANGEL1	0.128779	0.168176	0.154944	0.184612	0.164999	0.119653	0.255037
ANGEL2	0.102281	0.158183	0.0900298	0.0248642	0.230742	0.258561	0.264587
ANGPT1	0.247212	0.122325	0.0958825	0.199641	0.0918324	0.098556	0.291704
ANGPT2	0.182022	0.222617	0.185848	0.1755	0.246858	0.0982274	0.0420181
ANGPT4	NA	NA	NA	NA	NA	NA	NA
ANGPTL1	0.325978	0.261043	0.1146	0.315386	0	0	0
ANGPTL2	0.450732	0.433428	0	0	0	0	0
ANGPTL3	0	0	0	0	0	1	0
ANGPTL4	0.0414473	0.0262968	0	0.104788	0.287391	0.513722	0
ANGPTL5	0.266573	0.166909	0.128785	0.333686	0.168629	0.0215446	0.000624814
ANGPTL6	0.238322	0.200073	0.152093	0.273113	0.0768525	0.181347	0
ANGPTL7	0	0.602948	0.283775	0	0	0	0
ANHX	0.234016	0.473749	0.244604	0	0.0125687	0	0
ANK1	0.327996	0.233514	0.113337	0.24122	0.0928639	0.0416506	0.0638225
ANK2	0.0756685	0.222646	0.184194	0.302941	0.0722161	0.0133489	0.239834
ANK3	0.241806	0.221004	0.198029	0.238688	0.132598	0.0247024	0.0803441
ANKAR	0.102222	0.0810703	0.0460479	0.0706691	0.136944	0.542219	0.077182
ANKDD1A	0.0923241	0.232123	0.199526	0.230828	0.182823	0.178697	0.032286
ANKDD1B	0.109005	0.0955009	0.0549356	0.00999254	0.244126	0.145136	0.418605
ANKEF1	0.214345	0.190988	0.168424	0.261861	0.131517	0.0521417	0.139029
ANKFN1	0.266825	0.279108	0.092515	0.334025	0	0.0757995	0
ANKFY1	0.108802	0.134696	0.131032	0.141106	0.19144	0.232016	0.232948
ANKH	0.215065	0.195569	0.190418	0.224868	0.146704	0.112384	0.0842288
ANKHD1	0.0688047	0.0609357	0.0715582	0.0525738	0.294077	0.292256	0.25934
ANKHD1-EIF4EBP3	0.0418852	0.102577	0.086839	0.0611973	0.274414	0.32678	0.214502
ANKIB1	0.192352	0.167864	0.151682	0.163898	0.161258	0.19442	0.154641
ANKK1	NA	NA	NA	NA	NA	NA	NA
ANKLE1	0.0295618	0	0.0135639	0.0130284	0.350989	0.345052	0.247897
ANKLE2	0.187386	0.20512	0.201444	0.187533	0.112128	0.101143	0.181174
ANKMY1	0.0216978	0.24386	0.250821	0.32557	0.0270741	0.130966	0.0934559
ANKMY2	0.147459	0.176306	0.155397	0.195865	0.184222	0.148362	0.178086
ANKRA2	0.24898	0.195811	0.180027	0.204699	0.149669	0.073283	0.112633
ANKRD1	0	0	0	0.0514968	0.0223542	0.0100791	0.846332
ANKRD10	0.17564	0.153463	0.141907	0.146309	0.200373	0.167066	0.199629
ANKRD11	0.207907	0.187976	0.170046	0.155209	0.125477	0.161869	0.175231
ANKRD12	0.159	0.141252	0.107728	0.130937	0.215246	0.275508	0.138313
ANKRD13A	0.157979	0.196736	0.197619	0.20559	0.151834	0.134761	0.137757
ANKRD13B	0.174741	0.27986	0.269575	0.228962	0.0933741	0.0549934	0
ANKRD13C	0.116343	0.148569	0.122147	0.179	0.271402	0.136521	0.196593
ANKRD13D	0.152491	0.0996387	0.133248	0.095983	0.138914	0.279719	0.255901
ANKRD16	0.217469	0.198475	0.160769	0.155477	0.0517839	0.0843815	0.279992
ANKRD17	0.193435	0.18942	0.206134	0.173187	0.151993	0.124932	0.143299
ANKRD18A	0	0	0	0.0568323	0.326036	0.495275	0.0779212
ANKRD18B	0.0140067	1.11022e-16	1.11022e-16	0.073924	0.0569142	0.375683	0.444205
ANKRD2	0	0	0.708269	0.040511	0	0	0.164512
ANKRD20A1	0.182837	0.116363	0.0760181	0.122929	0.298955	0.304287	1.11022e-16
ANKRD20A2	0.25474	0.166405	0.106506	0.0341442	0.131565	0.383452	0
ANKRD20A3	0.172858	0	0	0.0417206	0.137351	0.605572	0
ANKRD20A4	0.169263	0.0349425	0.0230776	0.0573935	0.192534	0.529308	0.00381678
ANKRD22	0.226133	0.130352	0.329507	0.176165	0.216587	0	0
ANKRD23	0.0342935	1.11022e-16	0.0160409	0.221808	0.17029	0.345613	0.268397
ANKRD24	0.151143	0.194163	0.267785	0.270957	0.177255	0.0492108	0
ANKRD26	0.207986	0.179929	0.172798	0.132728	0.153999	0.202311	0.132332
ANKRD27	0.108233	0.230823	0.220411	0.240656	0.127418	0.119622	0.118183
ANKRD28	0.121554	0.1245	0.108204	0.1385	0.236298	0.189181	0.249239
ANKRD29	0	0	0.0433079	0.409713	0	0.456714	0
ANKRD30A	0.104002	0.0772206	0.0869281	0.141914	0.122534	0.51844	0.000409066
ANKRD30B	0	0	0	0.241718	0.274625	0.443634	0
ANKRD31	0.342954	0.139352	0.134569	0.22426	0.101853	0.16964	0.000482826
ANKRD32	0.233993	0.187028	0.162784	0.130309	0.15616	0.197718	0.108898
ANKRD33	0	0	0	0	0	1	0
ANKRD33B	0.0416599	0.0959778	0.0897418	0.125967	0.190745	0.153668	0.411408
ANKRD34A	0	0.0710459	0.100343	0.050686	0.090345	0.105091	0.597708
ANKRD34B	0	0	0.00630453	0.0259741	0.0263657	0.878013	0
ANKRD34C	0.107262	0.132313	0.372869	0.381967	0	0	0
ANKRD35	0	0	0	0.146999	0.537188	0.258839	0.000484123
ANKRD36	0.174478	0.0782051	0.07262	0.144316	0.252039	0.33525	0.0686285
ANKRD36B	0.116422	0.0745188	0.0913007	0.142877	0.286017	0.322457	0.0950875
ANKRD37	0.220003	0.180972	0.175777	0.156852	0.18518	0.172607	0.0852472
ANKRD39	0.203712	0.159267	0.113742	0.123192	0.177468	0.188106	0.213112
ANKRD40	0.163832	0.154268	0.143992	0.169447	0.179898	0.216712	0.156364
ANKRD42	0.15813	0.194118	0.183161	0.207465	0.168265	0.172233	0.0960514
ANKRD44	0.272798	0.217141	0.170148	0.18233	0.082868	0.200447	0
ANKRD45	0.141023	0.182796	0.162813	0.224289	0.12933	0.234453	0.0976468
ANKRD46	0.201717	0.226614	0.209876	0.227021	0.127798	0.0463551	0.115756
ANKRD49	0.123775	0.199722	0.180385	0.167589	0.157599	0.182579	0.172628
ANKRD50	0.0798257	0.0678939	0.0637771	0.0904474	0.34998	0.319206	0.127881
ANKRD52	0.0786043	0.175131	0.236332	0.203939	0.284021	0.134437	0.016319
ANKRD53	0	0.0808974	0.115485	0.414154	0.369535	0	0
ANKRD54	0.133413	0.114267	0.148538	0.156008	0.238168	0.202057	0.184331
ANKRD55	0	1.3551e-07	0	0.274272	0.0279182	0.275981	0.40257
ANKRD6	0.187628	0.199336	0.19344	0.226806	0.15722	0.104889	0.103997
ANKRD61	0	0	0.0261481	0	0.558235	0.124941	0.243848
ANKRD62	0	0	0.0105093	0.00298476	0.307236	0.574197	0.000895185
ANKRD63	1.11022e-16	0.641149	0.247295	1.11022e-16	1.11022e-16	1.11022e-16	1.11022e-16
ANKRD65	0	0	0	0	0	1	0
ANKRD66	NA	NA	NA	NA	NA	NA	NA
ANKRD7	0.326542	0.139488	0.111674	0.277372	0.190213	0.0248275	0.0296208
ANKRD9	0	0	0.453622	0	0.161795	0	0.334335
ANKS1A	0.157747	0.21286	0.208426	0.198614	0.113464	0.132873	0.154471
ANKS1B	0.303907	0.227828	0.168757	0.254053	0.0785494	0.0553834	0.0184871
ANKS3	0.114757	0.14189	0.0710985	0.115028	0.124198	0.304011	0.271058
ANKS4B	0.127318	0.242615	0.227329	0.300295	0.130513	0.0164698	0.075365
ANKS6	0.153637	0.212854	0.237304	0.228069	0.0959226	0.168002	0.062488
ANKUB1	NA	NA	NA	NA	NA	NA	NA
ANKZF1	0.181586	0.139702	0.148997	0.173752	0.212044	0.188673	0.138445
ANLN	0.197204	0.187965	0.191863	0.195536	0.137361	0.0875597	0.179191
ANO1	0.252801	0.133182	0.158653	0.206201	0.1508	0	0.232328
ANO10	0.169084	0.209705	0.214254	0.205402	0.17031	0.120652	0.082229
ANO2	0.218445	0.305429	0.186828	0.182445	0.194407	0	0
ANO3	0.22944	0.128578	0.153992	0.196922	0.167364	0.257682	0
ANO4	0.0755328	0.173899	0.104484	0.20592	0.123551	0.399347	0.0165971
ANO5	0.177541	0.223094	0.207266	0.263648	0.101313	0.15295	0.00967312
ANO6	0.180829	0.194651	0.199114	0.191923	0.149508	0.157672	0.10717
ANO7	0.279754	0.239048	0.353522	0.0831919	0.0503059	0	0.0581718
ANO8	0.197963	0.237777	0.303467	0.223755	0.102853	0.02679	0
ANO9	0	0	0	0.0218225	0.0253022	0	0.890545
ANP32A	0.205364	0.190549	0.207535	0.1292	0.0196932	0.109003	0.277655
ANP32B	0.190382	0.17232	0.164239	0.131645	0.159513	0.177338	0.189881
ANP32C	0	0	0	0	0	0	1
ANP32D	NA	NA	NA	NA	NA	NA	NA
ANP32E	0.0237622	0.0814223	0.0798266	0.163959	0.236217	0.163674	0.360176
ANPEP	0	0	0.00754688	0.0158643	0.0498677	0.197067	0.658851
ANTXR1	0.24187	0.212105	0.391534	0.0762084	0.0368901	0.108792	1.11022e-16
ANTXR2	0	1.71422e-08	0	0.0423985	0.330655	0.533135	0.0106561
ANTXRL	0	0	0	0	0	0	1
ANXA1	0	0	0	1	0	0	0
ANXA10	0.154922	0	0.314663	0	0	0.477957	0
ANXA11	0.161663	0.176265	0.173726	0.165455	0.142362	0.160588	0.205576
ANXA13	0.667424	0.10135	0.0953153	0.0594625	0.0457882	0	0
ANXA2	0.00963177	0.0304648	0.0237416	0.0957873	0.220643	0.250195	0.413113
ANXA2R	0	0	0.043348	0.08645	0.360097	0.463678	0
ANXA3	0	0	0	0.026996	0.0856133	0.0965617	0.726838
ANXA4	0.231996	0.158899	0.150822	0.209011	0.0552122	0.139267	0.217839
ANXA5	0.137787	0.134167	0.0989933	0.149558	0.19517	0.22209	0.234384
ANXA6	0.0646082	0.159676	0.170301	0.212023	0.0737064	0.104135	0.34743
ANXA7	0.198104	0.192346	0.208819	0.188177	0.115178	0.129252	0.147301
ANXA8	0	0	0	0	0	0	1
ANXA8L1	0	0	0	0.0054602	0	0	0.967525
ANXA8L2	0	0	0	0	0	0	1
ANXA9	0	0.0489793	0.0217862	0	0.174167	0.428685	0.320775
AOAH	0.307889	0.217155	0.214476	0.247057	0.0850982	0.00246735	0
AOC1	NA	NA	NA	NA	NA	NA	NA
AOC2	0.234946	0.2448	0.233711	0.19094	0.111309	0.0899727	0.0342566
AOC3	0.0206734	0.249495	0.17951	0.0253095	0.330648	0.222643	0.0586045
AOX1	0.188038	0.219983	0.201128	0.241136	0.168604	0.100896	0.0286939
AP1AR	0.0601709	0.0854329	0.0299809	0.081677	0.288796	0.311785	0.239324
AP1B1	0.0628556	0.133003	0.121226	0.146273	0.191543	0.202132	0.297043
AP1G1	0.111819	0.160723	0.154264	0.161636	0.2364	0.206056	0.146867
AP1G2	0.130232	0.114715	0.0333387	0.24545	0.127351	0.0716823	0.383389
AP1M1	0.170682	0.177482	0.181582	0.209881	0.151771	0.134986	0.157983
AP1M2	0.20876	0.176726	0.180317	0.189296	0.145807	0.122058	0.159723
AP1S1	0.188439	0.17392	0.213174	0.155463	0.147033	0.0483877	0.236218
AP1S2	0.0424992	0.0492513	0.0836242	0.0974643	0.507077	0.16403	0.121469
AP1S3	0.149997	0.222745	0.176269	0.12501	0.0835567	0.304586	0.0887237
AP2A1	0.0978921	0.177579	0.179789	0.237579	0.139017	0.106419	0.230312
AP2A2	0.122643	0.230534	0.229853	0.185859	0.151157	0.0965909	0.154983
AP2B1	0.138001	0.168783	0.193947	0.204744	0.155903	0.162143	0.161205
AP2M1	0.11663	0.155098	0.150643	0.180667	0.168057	0.196684	0.213702
AP2S1	0.147434	0.142681	0.130375	0.150441	0.186865	0.212348	0.210711
AP3B1	0.187739	0.17284	0.166634	0.180846	0.140661	0.156878	0.180662
AP3B2	0.160918	0.220743	0.21761	0.306869	0.133609	0.0746725	0
AP3D1	0.17559	0.168351	0.173807	0.177654	0.12121	0.152324	0.214062
AP3M1	0.12797	0.211858	0.188815	0.182968	0.142401	0.146794	0.181462
AP3M2	0.207861	0.17496	0.185865	0.178898	0.15897	0.174554	0.0992412
AP3S1	0.17186	0.158888	0.165694	0.170129	0.167344	0.176314	0.177442
AP3S2	0.0402399	0.140372	0.14511	0.173989	0.177684	0.239477	0.239289
AP4B1	0.184189	0.16299	0.169315	0.200595	0.221933	0.192238	0.0252991
AP4E1	0.0198419	0.0861514	0.0293152	0.012493	0.269713	0.303403	0.326373
AP4M1	0.0871646	0.0974998	0.0863126	0.0389625	0.318018	0.278196	0.208146
AP4S1	0	0.0478417	0.100338	0.0270901	0.0510962	0.131478	0.630762
AP5B1	0.010366	0.0563583	0.0433579	0.0591908	0.249396	0.245235	0.391653
AP5M1	0.132601	0.181383	0.150154	0.185817	0.184989	0.152618	0.196804
AP5S1	0.200803	0.178334	0.173116	0.153304	0.168123	0.184521	0.126102
AP5Z1	0.110867	0.114076	0.0865613	0.186442	0.18643	0.200413	0.276257
APAF1	0.222815	0.202185	0.14785	0.0719473	0.311047	0.14706	0.0247452
APBA1	0.0778194	0.299922	0.241977	0.333047	0.0964105	0.000635318	1.11022e-16
APBA2	0.212934	0.232088	0.212603	0.266125	0.139309	0.0454772	0.00787507
APBA3	0.103962	0.132402	0.145541	0.0498633	0.117663	0.300498	0.284136
APBB1	0.158763	0.162999	0.0961736	0.198142	0.0787122	0.126464	0.327322
APBB1IP	1.11022e-16	1.11022e-16	1.11022e-16	1.11022e-16	0.134099	0.576848	0.227487
APBB2	0.170446	0.179709	0.166514	0.192632	0.168511	0.198563	0.105447
APBB3	0.0266846	0.137228	0.0958375	0.199415	0.182304	0.0864733	0.382887
APC	0.197312	0.196982	0.198765	0.185593	0.153469	0.173739	0.0664467
APC2	0.144663	0.101237	0.18935	0.322976	0.261871	0.082589	0.00615418
APCDD1	0.372437	0	0.178403	0	0	0.378414	0.0563852
APCDD1L	0	0	0.185426	0.707889	0	0	0
APCS	0	0	0	0	0	0	1
APEH	0.0779914	0.12389	0.0883521	0.113321	0.144404	0.255986	0.331679
APEX1	0.165477	0.15149	0.151967	0.16834	0.173429	0.182988	0.19281
APEX2	0.184834	0.172989	0.162507	0.183469	0.180442	0.168172	0.133491
APH1A	0.20129	0.170227	0.195424	0.199522	0.162313	0.113101	0.138894
APH1B	0.235568	0.236285	0.212314	0.115216	0.256157	0.0540681	0.0036185
API5	0.156669	0.165624	0.165502	0.17505	0.207073	0.166262	0.149702
APIP	0.214894	0.177344	0.166681	0.175169	0.111221	0.144273	0.191301
APITD1	0.187988	0.194634	0.201715	0.197482	0.142953	0.141135	0.114243
APITD1-CORT	0.212341	0.18727	0.179613	0.15535	0.162502	0.191432	0.0889954
APLF	0.250783	0.132053	0.136038	0.170385	0.185008	0.228932	0.0568774
APLN	0.577792	0	0.223451	0.137706	0	0	0
APLNR	0	0	0	0	0	0	1
APLP1	0.204336	0.0988914	0.0510101	0.208512	0.147414	0.374878	0.0100693
APLP2	0.147823	0.161934	0.162207	0.159146	0.172036	0.177356	0.205368
APMAP	0.141067	0.170924	0.157494	0.165659	0.156522	0.193604	0.199953
APOA1	0	0	0	0.00841892	0	0	0.958198
APOA1BP	0.121835	0.169101	0.143652	0.203637	0.0965967	0.161087	0.272104
APOA2	2.38906e-05	2.02446e-05	0.0431363	0.291239	0.312628	0.161172	0.243256
APOA4	0	0	0	0	0.0638985	0	0.856456
APOA5	0	0	0	0	0	1	0
APOB	0.841868	0	0	0.0477003	0	0.0375541	0
APOBEC1	0	0	0	0	0	1	0
APOBEC2	0.0661003	0.0829073	0.128614	0.0530813	0.140657	0.290806	0.346902
APOBEC3A	0	0	0	0.121822	0.208686	0.213638	0.460666
APOBEC3B	0	0	0	0.107615	0.221191	0.230058	0.445578
APOBEC3C	0	0	0	0.135237	0.0549972	0.0450373	0.702654
APOBEC3D	0	0.0579922	0	0	0	0.0070007	0.859803
APOBEC3F	0	0	0.0102514	0.0861138	0.240445	0.279944	0.394596
APOBEC3G	0	0	0.00787296	0.377899	0.163819	0	0.406979
APOBEC3H	0	0	0	0.46415	0.420045	0	0
APOBEC4	NA	NA	NA	NA	NA	NA	NA
APOBR	0	0	0.00977638	0.123898	0.317185	0.495541	0
APOC1	0.151885	0.111947	0.144527	0.155479	0.118051	0.194466	0.290394
APOC2	0.0626506	0.0712298	0.125941	0	0.0933057	0	0.629788
APOC3	0	0	0	0	0	0.0220157	0.925916
APOC4	0.371062	0.228663	0.165991	0	0.216424	0.0719455	0.0116197
APOD	0.077711	0.139439	0.0852828	0.183377	0.393691	0.0224364	0.200263
APOE	0.0279107	0.0810219	0	0.00636171	0	0.124917	0.701074
APOF	0.219621	0	0	0.362784	0.156167	0.284206	0
APOH	0	0.369983	0.258461	0.282617	0.100084	0	0
APOL1	0	0	0.035396	0	0.317331	0.0230367	0.544972
APOL2	0	0	0.0587445	0.105822	0	0	0.756388
APOL3	0	0	0	0	1	0	0
APOL4	0	0	0	1	0	0	0
APOL5	0	0	0	0	0.134647	0.76574	0
APOL6	0.182447	0.185773	0.376397	0.230592	0.0869984	0	0
APOLD1	0	0	0.111774	0	0	0	0.793302
APOM	0.0985202	0.0436742	0.151096	0.269044	0.0430624	0.185785	0.322345
APOO	0.154556	0.180348	0.191578	0.185494	0.17199	0.165923	0.135687
APOOL	0.10058	0.0406017	0.0918652	0.0541146	0.11461	0.100173	0.55037
APOPT1	0.197499	0.16711	0.159749	0.17253	0.144571	0.149532	0.194345
APP	0.125762	0.163089	0.141541	0.15373	0.160476	0.214654	0.22085
APPBP2	0.138567	0.158604	0.131716	0.174606	0.261144	0.181091	0.130007
APPL1	0.17731	0.177136	0.154393	0.178046	0.120617	0.202117	0.174171
APPL2	0.234927	0.218709	0.206537	0.239026	0.10884	0.030842	0.103056
APRT	0.103664	0.0946195	0.136783	0.12358	0.137462	0.210146	0.340539
APTX	0.122035	0.145123	0.131188	0.124871	0.207117	0.223089	0.220946
AQP1	1.11022e-16	1.11022e-16	0.601126	0.285529	1.11022e-16	1.11022e-16	1.11022e-16
AQP10	0	0	0	0.150703	0	0.747029	0
AQP11	0.0137922	0.0423384	0	0.00331351	0.32396	0.457556	0.140023
AQP12A	NA	NA	NA	NA	NA	NA	NA
AQP12B	0	0	0	1	0	0	0
AQP2	NA	NA	NA	NA	NA	NA	NA
AQP3	0	0	0.00943121	0.0369648	0.144478	0.286341	0.495355
AQP4	0	0.601446	0.175617	0.161878	0	0	0
AQP5	0	0	0	0	0.63546	0.252687	0
AQP6	0	0.0454191	0.0875789	0.0436924	0.482378	0.287167	0.0691618
AQP7	0	0	0	0	0	0.735271	0.160984
AQP8	0	0	0	0	0.305976	0.579982	0
AQP9	0	0	0	0.936573	0	0	0.0170128
AQPEP	2.48971e-10	0.013831	0.0136281	0	0.0489867	0.103755	0.752972
AQR	0.20257	0.175154	0.16032	0.167451	0.159808	0.16221	0.158943
AR	0	0	0	0	0.0680205	0.80169	0.0535438
ARAF	0.0557177	0.177331	0.198071	0.259404	0.143826	0.125259	0.200504
ARAP1	0.020702	0.128731	0.209446	0.155869	0.0956024	0.154343	0.356542
ARAP2	0.213372	0.191311	0.181793	0.161709	0.161865	0.221625	0.0229983
ARAP3	0.137679	0.313614	1.11022e-16	0.0367699	1.11022e-16	0.40288	0.133823
ARC	0.320016	0	0.0764826	0.499676	0	0.0552162	0.0104968
ARCN1	0.184676	0.177837	0.179538	0.178683	0.14572	0.150328	0.169666
AREG	0.203553	0.055523	0.0186298	0.0406694	0.1505	0.535937	0
AREL1	0.169343	0.184992	0.152586	0.16205	0.212919	0.190463	0.108538
ARF1	0.175419	0.167784	0.175632	0.165591	0.174047	0.160772	0.168488
ARF3	0.137958	0.194718	0.20443	0.179414	0.169674	0.147318	0.150511
ARF4	0.166883	0.157138	0.147973	0.144666	0.179517	0.182494	0.206339
ARF5	0.202069	0.179238	0.179377	0.178511	0.128731	0.128356	0.186383
ARF6	0.100131	0.178843	0.166628	0.109784	0.225992	0.20702	0.185311
ARFGAP1	0.00832567	0.145601	0.1279	0.106317	0.225459	0.236479	0.277839
ARFGAP2	0.095839	0.170635	0.1535	0.18023	0.205924	0.178984	0.194233
ARFGAP3	0.195067	0.17949	0.177953	0.190595	0.153721	0.152883	0.13512
ARFGEF1	0.157986	0.158455	0.149749	0.165136	0.149416	0.205856	0.198098
ARFGEF2	0.173445	0.18593	0.172411	0.185791	0.169912	0.135721	0.162878
ARFIP1	0.199369	0.190355	0.192309	0.189982	0.134068	0.135244	0.140841
ARFIP2	0.132574	0.13066	0.124341	0.122046	0.191308	0.181311	0.285443
ARFRP1	0.183057	0.179524	0.157404	0.153165	0.170131	0.0936552	0.239136
ARG1	0	0.451199	0.264016	0	0.244158	0	0
ARG2	0.179245	0.187366	0.204161	0.201998	0.172162	0.12217	0.112038
ARGFX	0.00125532	0	0	0.0155517	0.375674	0.405184	0.164968
ARGLU1	0.0827016	0.0841131	0.0671331	0.0649578	0.292975	0.281669	0.242207
ARHGAP1	0.175469	0.14035	0.176016	0.163576	0.16135	0.165692	0.203245
ARHGAP10	0.167658	0.18522	0.186778	0.18994	0.149444	0.197714	0.104177
ARHGAP11A	0.147156	0.16043	0.149697	0.187653	0.210387	0.167657	0.161893
ARHGAP11B	0.095015	0.0936627	0.11871	0.118785	0.333224	0.270211	0.103813
ARHGAP12	0.177969	0.16714	0.184878	0.133591	0.144816	0.222545	0.151591
ARHGAP15	0.225819	0.214601	0.195288	0.31479	0.109107	0.0382215	0.000947409
ARHGAP17	0.180048	0.226313	0.210429	0.276443	0.17863	0.0217083	0.0223315
ARHGAP18	0.202183	0.190833	0.205671	0.174499	0.141374	0.114595	0.151417
ARHGAP19	0.205862	0.187761	0.185914	0.18605	0.151757	0.147342	0.11718
ARHGAP20	0.218561	0.246298	0.229321	0.221504	0.136113	0.068236	0.000275548
ARHGAP21	0.174097	0.154711	0.16484	0.181551	0.142434	0.217676	0.148717
ARHGAP22	0.153795	0.271244	0.209236	0.323338	0.0515719	0.0143526	0.0735083
ARHGAP23	0	0	0.0188905	0.00318314	0.175967	0.263281	0.502647
ARHGAP24	0.234171	0.156568	0.151389	0.37479	0.0520063	0	0.1223
ARHGAP25	0.261944	0.110925	0.259487	0.0993615	0.329407	0	0
ARHGAP26	0.202275	0.218152	0.202353	0.246459	0.124917	0.139499	0.00206393
ARHGAP27	0.113358	0.199914	0.317785	0.256092	0.0192943	0.152219	0.0528267
ARHGAP28	0	0.101288	0.0616793	0	0.295371	0	0.507265
ARHGAP29	0.184117	0.197314	0.18657	0.171684	0.152076	0.151724	0.14168
ARHGAP30	0.0880608	0.254748	0.313247	0.252309	0.108512	0.0146324	0.0705195
ARHGAP31	0	0	0.126844	0.0335844	0.289204	0.294555	0.296917
ARHGAP32	0.215307	0.209956	0.202089	0.218989	0.148714	0.0804711	0.0879618
ARHGAP33	0.200622	0.219863	0.297176	0.207693	0.114287	0.0111381	0.0689716
ARHGAP35	0.127837	0.201016	0.206592	0.243098	0.171817	0.114995	0.105374
ARHGAP36	0.245401	0	0	0	0.643152	0	0
ARHGAP39	0.259339	0.249714	0.244855	0.218398	0.0443029	0.0614138	0.0306931
ARHGAP4	0	3.6535e-06	0.661944	1.70591e-07	0.227726	0	0
ARHGAP40	0.152416	0.195906	0.269135	0.281147	0.174482	0.0270245	1.11022e-16
ARHGAP42	0.151012	0.093134	0.0977303	0.208624	0.0883857	0.083635	0.396776
ARHGAP44	0.155987	0.232154	0.235615	0.232514	0.0971293	0.0360814	0.158012
ARHGAP5	0.107734	0.130871	0.123695	0.169383	0.203054	0.272733	0.161555
ARHGAP6	0.204257	0.236039	0.187819	0.27661	0.18516	0.0022384	0
ARHGAP8	0.127647	0.140742	0.151056	0.1913	0.145041	0.173022	0.248997
ARHGAP9	0	0	0.0295331	0.468121	0.0229865	0.396794	0
ARHGDIA	0.123897	0.19172	0.206996	0.202758	0.163885	0.104892	0.183606
ARHGDIB	0	0	0	0.00670771	0.0263787	0	0.9095
ARHGDIG	0.130425	0.246297	0.293873	0.127056	0.176513	1.11022e-16	0.150195
ARHGEF1	0	0.182273	0.134197	0.271749	0.0779967	0.185046	0.266605
ARHGEF10	0.183238	0.162739	0.167694	0.234972	0.0350168	0.206839	0.168813
ARHGEF10L	0.0894603	0.107832	0.232556	0.114155	0.450624	0	0.0692096
ARHGEF11	0.117588	0.233959	0.220868	0.263538	0.155534	0.0839184	0.0760743
ARHGEF12	0.191537	0.198344	0.191412	0.195438	0.135531	0.170511	0.095129
ARHGEF15	0	0	0	0.152648	0.697935	0	0.0713034
ARHGEF16	0.221008	0.197548	0.211094	0.212242	0.10386	0.00166901	0.189045
ARHGEF17	0.0614356	0.307488	0.411571	0.184874	0.00652259	0.0190179	0.0352828
ARHGEF18	0.100328	0.129845	0.128335	0.113318	0.251084	0.242765	0.197823
ARHGEF19	0	0.0357139	0.0438589	0	0.249361	0.505047	0.157361
ARHGEF2	0	0.0949402	0.0192045	0.0230086	0.00956429	0.259393	0.556367
ARHGEF25	1.11022e-16	1.11022e-16	1.11022e-16	1.11022e-16	0.14324	0.199693	0.595365
ARHGEF26	0.20731	0.184623	0.177122	0.181705	0.138121	0.139864	0.155126
ARHGEF28	0.208263	0.219062	0.183023	0.234194	0.0884465	0.197973	0
ARHGEF3	0.226624	0.193022	0.195518	0.200539	0.15071	0.125269	0.0788018
ARHGEF33	0.223566	0.288046	0.240233	0.192021	0.131209	0.0197967	0.00331125
ARHGEF35	0	0	0	0	0.0252261	0.10028	0.790651
ARHGEF37	0	0	0	0.035093	0	0.565147	0.306081
ARHGEF38	0.0230144	0.020816	0.0403113	0.159627	0	0.0225816	0.682382
ARHGEF39	0.229192	0.189956	0.176848	0.200865	0.0910549	0.117425	0.167676
ARHGEF4	0	0	0.213788	0.56447	0.0145738	0.15898	0
ARHGEF40	0	0	0.115413	0	0.267174	0.419208	0.206964
ARHGEF5	0.0700062	0.0625502	0.218095	0.151031	0.0736185	0.116241	0.412017
ARHGEF6	0.0977752	0.113046	0.125008	0.37653	0.171476	0.2086	0.0206182
ARHGEF7	0.195273	0.190307	0.188631	0.201352	0.149807	0.130493	0.125415
ARHGEF9	0.230255	0.223993	0.246144	0.255343	0.122264	0.00928956	0.0106857
ARID1A	0.198905	0.192254	0.190069	0.160946	0.138236	0.140744	0.16292
ARID1B	0.182118	0.192467	0.205878	0.208796	0.109321	0.163008	0.115518
ARID2	0.136386	0.219524	0.210148	0.243113	0.152302	0.123517	0.080881
ARID3A	0.0550109	0.0443487	0.0541957	0.0101152	0.205573	0.327007	0.356247
ARID3B	0.157813	0.187616	0.190865	0.194581	0.17468	0.157996	0.119948
ARID3C	0	0	0	0	1	0	0
ARID4A	0.208345	0.199972	0.191287	0.181422	0.169808	0.158744	0.0609975
ARID4B	0.212914	0.207014	0.172363	0.138802	0.178294	0.148917	0.122434
ARID5A	0.0614876	0.191683	0.187682	0.224068	0.129931	0.145804	0.224345
ARID5B	0.0894272	0.0518321	0.0532082	0.133398	0.131807	0.543456	0.0460717
ARIH1	0.170937	0.193374	0.199053	0.19131	0.168124	0.14417	0.115077
ARIH2	0.173673	0.149792	0.144455	0.156684	0.184829	0.195655	0.18053
ARIH2OS	0.126629	0.144103	0.11576	0.11684	0.210122	0.261224	0.194409
ARL1	0.205588	0.180498	0.163502	0.176358	0.125599	0.125819	0.203734
ARL10	0.132522	0.0505577	0.112151	0.304127	0.218326	0.174637	0.155014
ARL11	0	0	0.0784203	0.0277749	0.374924	0.332207	0.202694
ARL13A	0	0	0	0.137767	0.434767	0.35279	0.0456156
ARL13B	0.213839	0.212003	0.215672	0.206892	0.135768	0.128809	0.0458203
ARL14	0	0.0887557	0	0.120508	0.715312	0	0
ARL14EP	0.19777	0.204986	0.191822	0.175789	0.145358	0.132723	0.133422
ARL14EPL	0.601017	0	0.285634	0	0	0	0
ARL15	0.0919775	0.139138	0.12155	0.167909	0.182968	0.262105	0.202797
ARL16	0.119929	0.0991398	0.0771458	0.0717997	0.224177	0.277508	0.266793
ARL17A	0.0875192	0.0513026	0.0310002	0.0875746	0.311718	0.274746	0.253358
ARL17B	0.0321221	0.116199	0.0273555	0.0712967	0.405336	0.265492	0.156449
ARL2	0.0839365	0.159514	0.164583	0.175295	0.148352	0.160294	0.276525
ARL2BP	0.197242	0.191428	0.174941	0.154186	0.161412	0.16304	0.143316
ARL3	0.208795	0.134208	0.130817	0.163132	0.152139	0.2174	0.17436
ARL4A	0.176772	0.178731	0.16793	0.173224	0.137894	0.220922	0.126681
ARL4C	0.217654	0.224072	0.215607	0.194817	0.144483	0.0627868	0.101041
ARL4D	0.149851	0.156529	0.149563	0.152739	0.211233	0.220666	0.140963
ARL5A	0.19308	0.171776	0.146926	0.176742	0.139631	0.163741	0.193319
ARL5B	0.150412	0.21299	0.198388	0.174818	0.200722	0.145371	0.0940513
ARL5C	0	0	0	0	0	1	0
ARL6	0.312658	0.198031	0.175573	0.212749	0.0649787	0.0100475	0.145792
ARL6IP1	0.149669	0.162522	0.16796	0.169979	0.192535	0.175644	0.16858
ARL6IP4	0.142944	0.134422	0.130628	0.141713	0.110678	0.162489	0.334396
ARL6IP5	0.118571	0.0622414	0.0872759	0.123946	0.175552	0.285219	0.28481
ARL6IP6	0.139103	0.153235	0.136518	0.13652	0.194971	0.210417	0.209698
ARL8A	0	0.100704	0.0347865	0.133953	0.162243	0.436005	0.200147
ARL8B	0.125831	0.144132	0.142751	0.12891	0.222352	0.24085	0.170335
ARL9	0	0	0	0	0.59733	0.289189	0
ARMC1	0.183488	0.183761	0.187091	0.169524	0.165979	0.160608	0.135414
ARMC10	0.215245	0.193555	0.172311	0.171177	0.0923079	0.14015	0.192287
ARMC12	0.162633	0.111617	0.101652	0.125724	0.383939	0	0.214103
ARMC2	0.204929	0.214263	0.235864	0.211556	0.173152	0.0709824	0.0327288
ARMC3	0.519717	0.0695741	0.0464747	0.160092	0.00478217	0.206609	0
ARMC4	0	0.286067	0	0.218061	0	0.453659	0
ARMC5	0	0	0.00767309	0.0751329	0.447625	0.17421	0.291038
ARMC6	0.0976295	0.167935	0.155016	0.175789	0.184872	0.196851	0.201687
ARMC7	0.050544	0.174825	0.149851	0.185716	0.186434	0.232165	0.185995
ARMC8	0.207165	0.185691	0.183816	0.199132	0.151067	0.133589	0.120323
ARMC9	0.216353	0.184494	0.176252	0.196243	0.141597	0.15912	0.105155
ARMCX1	0.0221564	0	0	0.166852	0.455346	0.00973414	0.317318
ARMCX2	0	0	0	0.100111	0.0450347	0.0635508	0.729932
ARMCX3	0.0198718	0.100276	0	0.387339	0.23823	0.176578	0.149689
ARMCX4	0	0	0	0	0.00815902	0.113046	0.787474
ARMCX5	0	0	0.111233	0.249868	0.439436	0.199464	0.0141386
ARMCX5-GPRASP2	0.000805896	0	0.985239	9.90305e-05	0.000292431	0	0.000353402
ARMCX6	0	0	0	0	0.000597736	0	0.990745
ARMS2	0	0.390571	0.465955	0.0617532	0	0	0
ARNT	0.0871044	0.201193	0.170252	0.221427	0.175888	0.158042	0.162353
ARNT2	0.331067	0.230629	0.185575	0.264204	0.02749	0.00355521	0.0169161
ARNTL	0.172715	0.196839	0.179627	0.253174	0.140532	0.122918	0.107191
ARNTL2	0.0969262	0.167957	0.148779	0.170995	0.110689	0.0605484	0.375055
ARPC1A	0.14971	0.149902	0.138203	0.177796	0.166025	0.190725	0.211448
ARPC1B	0.191731	0.17524	0.148771	0.154577	0.128801	0.168679	0.215095
ARPC2	0.181198	0.16805	0.169281	0.155548	0.159928	0.169528	0.183748
ARPC3	0.179004	0.135328	0.125331	0.133336	0.168879	0.209153	0.227282
ARPC4	0.150688	0.162854	0.170824	0.163377	0.17735	0.163888	0.197607
ARPC4-TTLL3	0.0493652	0	0.120537	6.68784e-07	0.264868	0.256971	0.352693
ARPC5	0.130196	0.156821	0.158515	0.15577	0.15556	0.191788	0.232638
ARPC5L	0.15876	0.15185	0.151843	0.13288	0.195966	0.202137	0.190091
ARPP19	0.141708	0.149938	0.13993	0.14626	0.20392	0.209255	0.191005
ARPP21	0.422101	0.211133	0.229859	0.0943141	0.0739182	0.0185886	0
ARR3	0	0	0	0	0.0450567	0.802791	0.0746224
ARRB1	0	0.00925322	0.00286097	0.0214379	0.273758	0.315749	0.364689
ARRB2	0.127481	0.20242	0.212573	0.197254	0.108225	0.112664	0.212174
ARRDC1	0.165651	0.217206	0.188296	0.149567	0.0865439	0.117507	0.244037
ARRDC2	0.0248706	0.0295174	0.0449533	0.0481958	0.381009	0.36713	0.137139
ARRDC3	0.00405154	0.0274976	0.0293477	0.129255	0.246154	0.197614	0.414071
ARRDC4	0.181263	0.100826	0.0711459	0.134059	0.48464	0.0343701	0.0653124
ARRDC5	NA	NA	NA	NA	NA	NA	NA
ARSA	0.0308083	0.236141	0.14652	0.0846257	0.0397394	0.289698	0.278343
ARSB	0.136224	0.104351	0.102392	0.221018	0.0727617	0.432163	0.0146175
ARSD	0.400051	0.0518553	0.14394	0.135419	0.183005	0.138399	0.0623176
ARSE	0	0	0	0.025474	0	0	0.919052
ARSF	0.147278	0.162421	0.557856	0.115876	0	0	0
ARSG	0.223635	0.18038	0.0980808	0.143062	0.151713	0.292764	0.06109
ARSH	0	0.237877	0.118725	0.248173	0.407437	0	0
ARSI	0	0.096353	0.201465	0.194986	0.0972964	0.4492	0.0042113
ARSJ	0.403428	0.100656	0.275998	0.057037	0.198089	0	0
ARSK	0.222721	0.18653	0.134042	0.0880464	0.117795	0.289362	0.119096
ART1	0	0	1	0	0	0	0
ART3	0	0	0	0.0130465	0.188308	0.699126	0
ART4	0	0	0	0	0.22525	0.664594	0
ART5	0.205462	0.209977	0.179932	0.206562	0.192518	0.129751	0.0336525
ARTN	0	0.418926	0.116169	0.0493811	0	0.3824	0
ARV1	0.238884	0.187948	0.18064	0.18653	0.0771632	0.129708	0.170038
ARVCF	0.0923944	0	0.252702	0.0594602	0.144119	0	0.47126
ARX	0.265224	0.177907	0.169699	0.136902	0.172776	0.0924645	0.156457
AS3MT	0	0	0	0	0.172766	0.687801	0.0574765
ASAH1	0.200065	0.189726	0.186865	0.183725	0.1207	0.068216	0.219522
ASAH2	0.143996	0.240351	0.205637	0.287011	0.183191	0.0508559	0
ASAH2B	0.147886	0.119912	0.235648	0.138887	0.0887558	0.345204	0.0549958
ASAP1	0.199731	0.185398	0.181124	0.193368	0.14783	0.126439	0.149215
ASAP2	0.187581	0.235233	0.234695	0.243567	0.102218	0.0302414	0.10639
ASAP3	0.0420326	0.146185	0.188129	0.266855	0.212518	0.143106	0.156579
ASB1	0.0323452	0.117298	0.131195	0.112957	0.197027	0.294345	0.25028
ASB10	0	0	1	0	0	0	0
ASB11	0.143065	0.256779	0.187561	0.152398	0.33599	0	0
ASB12	0	0	0	0	0	0	1
ASB13	0	0	0	0.19034	0	0	0.702468
ASB14	0.140042	0.199426	0.314632	0.158187	0.107992	0.152882	0.0815331
ASB15	0	0	0	0	0.738769	0.152677	0.0126109
ASB16	0.0698204	0.0709401	0.133583	0.0250978	0.0358697	0.646336	0
ASB17	NA	NA	NA	NA	NA	NA	NA
ASB18	0	0.672616	0.184188	0.0624113	0	0	0
ASB2	0.148788	0.199003	0.278373	0.290725	0.153211	0.0253077	1.11022e-16
ASB3	0.21031	0.175756	0.176402	0.0998522	0.178055	0.172127	0.168126
ASB4	NA	NA	NA	NA	NA	NA	NA
ASB5	0.568003	0.0725246	0.168697	0.115661	0.0763832	0	0
ASB6	0.100014	0.180522	0.180463	0.183323	0.182823	0.182378	0.172134
ASB7	0.085395	0.0908541	0.0728183	0.0873998	0.338833	0.315647	0.118772
ASB8	0.20678	0.193919	0.190532	0.191077	0.140384	0.132694	0.125151
ASB9	0	0.249679	0.180002	0.169605	0.417191	0	0
ASCC1	0.0655606	0.0675728	0.0689487	0.127027	0.258571	0.296332	0.238892
ASCC2	0.0984418	0.185518	0.186108	0.216939	0.175228	0.174957	0.141372
ASCC3	0.17492	0.184052	0.183714	0.187157	0.135855	0.164545	0.155471
ASCL1	0.13531	0.174212	0.0602448	0.115683	0.52953	0	0
ASCL2	0	0	0.0619599	0	0.0790179	0.715104	0.0880481
ASCL3	0	0	0	0	0.673252	0.217187	0
ASCL4	NA	NA	NA	NA	NA	NA	NA
ASCL5	0	0	0	0.128894	0.772562	0	0
ASF1A	0.199633	0.204881	0.209494	0.195319	0.115966	0.148001	0.10136
ASF1B	0.220059	0.184256	0.182944	0.179548	0.144957	0.13691	0.133069
ASGR1	0.23827	0.228693	0.214953	0.254912	0.111979	0.0492884	0.0245054
ASGR2	0.12173	0.125813	0.134567	0.169832	0.259734	0.162778	0.199224
ASH1L	0.161019	0.149476	0.135849	0.143179	0.199157	0.233224	0.158736
ASH2L	0.120702	0.163711	0.148625	0.178069	0.142541	0.200884	0.225464
ASIC1	0.111265	0.282144	0.312269	0.215156	0.133685	0.0221129	0.0158566
ASIC2	0.232369	0.0766208	0.110994	0.341205	0.2459	0.0850055	0
ASIC3	0.3379	0.0980603	0.263163	0.0200676	0.106324	0.216657	0.0578095
ASIC4	0.261312	0	0.454659	0.24304	0	0	0
ASIC5	0	0	0	1	0	0	0
ASIP	0	0	0	0	0.618342	0	0.269
ASL	0	0.00990605	0.00760597	0.00153846	0.27147	0.346449	0.342093
ASMT	0.423854	0	0.163914	0.131652	0.0727136	0.25046	0
ASMTL	0.235793	0.0328319	0.117162	0.198983	0.286667	0.196665	0.0609708
ASNA1	0.109753	0.0963556	0.0845918	0.117581	0.255107	0.254834	0.231247
ASNS	0.0559517	0.159577	0.130442	0.229022	0.13475	0.16868	0.277075
ASNSD1	0.185744	0.174086	0.175912	0.174813	0.145678	0.167098	0.163592
ASPA	0.036653	0.0723281	0	0.0347078	0.142259	0	0.671139
ASPDH	0	0	0.997355	0	6.14553e-05	0	0
ASPG	0	0	0	0	1	0	0
ASPH	0.216034	0.196804	0.164465	0.17257	0.151796	0.134644	0.146541
ASPHD1	0	0.11047	0.0771245	0.042097	0.245246	0.493232	0.0615576
ASPHD2	0.220463	0.220118	0.204022	0.197824	0.0990224	0.155467	0.0651854
ASPM	0.209367	0.194793	0.203374	0.156066	0.143248	0.150196	0.123978
ASPN	0.0651173	0.110778	0.0546301	0.249212	0.412757	0.0715585	0.129473
ASPRV1	0	0.0699548	0	0.322459	0.218909	0.182107	0.270398
ASPSCR1	0.153017	0.196424	0.186946	0.198819	0.130518	0.119765	0.195239
ASRGL1	0.175063	0.128186	0.089348	0.145723	0.13775	0.21916	0.270232
ASS1	0	0.0354954	0.0565045	0.127328	0.113605	0	0.639344
ASTE1	0.186729	0.161971	0.143704	0.173735	0.19782	0.193689	0.12572
ASTL	0.158182	0.223279	0.20063	0.229596	0.185558	0.141698	0
ASTN1	0	0	0	0	0	0	1
ASTN2	0.13832	0.226362	0.218188	0.232336	0.140654	0.0787019	0.131056
ASUN	0.194132	0.174472	0.153569	0.155517	0.108576	0.169884	0.223704
ASXL1	0.196643	0.20093	0.201071	0.199435	0.128866	0.136856	0.114208
ASXL2	0.169096	0.15109	0.170189	0.180767	0.181406	0.168733	0.166001
ASXL3	0.181658	0.247398	0.232168	0.236993	0.0681903	0.15093	0.00943395
ASZ1	0.311477	0.163131	0.129566	0.145198	0.0909613	0.271182	0
ATAD1	0.168476	0.190882	0.193638	0.189022	0.153224	0.169602	0.118512
ATAD2	0.171318	0.170183	0.176366	0.135007	0.207581	0.188766	0.134236
ATAD2B	0.17777	0.178828	0.173335	0.16712	0.176866	0.179338	0.132887
ATAD3A	0.0539186	0.163052	0.176146	0.206661	0.129973	0.143343	0.283229
ATAD3B	0.0107468	0.0532168	0.056104	0.0789811	0.231948	0.288769	0.350158
ATAD3C	0.239391	0.217486	0.204468	0.198912	0.164865	0.105054	0.00939729
ATAD5	0.183838	0.194896	0.177454	0.124126	0.119155	0.214847	0.165636
ATAT1	0.0833916	0.166114	0.147873	0.165666	0.209834	0.185097	0.216806
ATCAY	0.0889671	0.112182	0.0117177	0	0.0555665	0.683911	0.00468619
ATE1	0.163994	0.174723	0.157911	0.186789	0.142311	0.210538	0.148253
ATF1	0.119568	0.119684	0.104752	0.124806	0.25656	0.212559	0.225839
ATF2	0.173507	0.184457	0.193386	0.216592	0.163304	0.181383	0.056663
ATF3	0	0	0	0.0909958	0.297939	0.361898	0.2579
ATF4	0.125152	0.143644	0.15676	0.166223	0.187755	0.216159	0.186459
ATF5	0.148614	0.204034	0.227439	0.179554	0.0733416	0.153025	0.185505
ATF6	0.224004	0.212732	0.195848	0.189921	0.090234	0.0770635	0.175047
ATF6B	0.141499	0.187798	0.202452	0.239732	0.148388	0.15724	0.0974052
ATF7	0.170518	0.175742	0.180707	0.202087	0.133537	0.167112	0.155397
ATF7IP	0.145209	0.168892	0.161609	0.168863	0.206244	0.187368	0.146861
ATF7IP2	0.0938953	0.206016	0.194405	0.236767	0.091477	0.218424	0.122488
ATG10	0.202574	0.154806	0.114541	0.150943	0.122101	0.216913	0.21443
ATG12	0.0851308	0.0755006	0.0564537	0.0271451	0.319609	0.304402	0.22223
ATG13	0.0813299	0.155192	0.143218	0.156423	0.246818	0.22452	0.161718
ATG14	0.151051	0.174025	0.181619	0.158692	0.207345	0.189394	0.120734
ATG16L1	0.133664	0.132085	0.140451	0.152572	0.242196	0.201143	0.175746
ATG16L2	0	0.184802	0.222029	0.145138	0.401068	0	0.106493
ATG2A	0.00734709	0.0658639	0.044131	0.0916269	0.319414	0.361014	0.175655
ATG2B	0.14206	0.205121	0.206152	0.201715	0.15165	0.206582	0.0514505
ATG3	0.123127	0.141056	0.126532	0.134934	0.215435	0.232741	0.200782
ATG4A	0.157549	0.173752	0.162221	0.190544	0.193113	0.142757	0.165993
ATG4B	0.0960864	0.188484	0.161754	0.174741	0.16087	0.181948	0.215185
ATG4C	0.233968	0.193194	0.177429	0.139405	0.094423	0.181142	0.156073
ATG4D	0.120713	0.165294	0.173092	0.154057	0.184097	0.227734	0.156414
ATG5	0.142051	0.151848	0.147495	0.146296	0.209049	0.213248	0.172327
ATG7	0.158286	0.193893	0.177546	0.190773	0.150376	0.148073	0.166856
ATG9A	0.0167041	0.109873	0.106266	0.104946	0.278518	0.293023	0.209112
ATG9B	0	1.16224e-07	0.00492965	0	0.289273	0.529136	0.117119
ATHL1	0	0	0	0	0.0745594	0.329736	0.519091
ATIC	0.15025	0.162857	0.165742	0.17215	0.147864	0.188615	0.198305
ATL1	0.113137	0.165	0.215644	0.148792	0.159738	0.113769	0.255454
ATL2	0.171674	0.177316	0.19404	0.217302	0.15848	0.1444	0.118127
ATL3	0.126229	0.193005	0.189247	0.218589	0.150273	0.17258	0.130656
ATM	0.223052	0.216742	0.182522	0.135323	0.177813	0.105728	0.134439
ATMIN	0.159067	0.170166	0.160081	0.179922	0.184341	0.16616	0.167636
ATN1	0.0969128	0.262809	0.308581	0.193286	0.141246	0.0357998	0.087018
ATOH1	NA	NA	NA	NA	NA	NA	NA
ATOH7	0.153119	0	0	0.407007	0	0.388449	0
ATOH8	0	0	0.530411	0	0.228999	0.189324	0
ATOX1	0.178635	0.151829	0.154377	0.161044	0.159017	0.169482	0.21102
ATP10A	0.0135941	0	0.00703118	0.0362985	0.497895	0.280393	0.144233
ATP10B	0.171156	0.250642	0.186214	0.316373	0.0434775	0	0.133805
ATP10D	0.279207	0.206443	0.206041	0.18098	0.202455	0.0345174	0
ATP11A	0.160538	0.184628	0.170843	0.169029	0.0509115	0.131268	0.289028
ATP11B	0.147884	0.164611	0.156981	0.175412	0.17162	0.180862	0.189309
ATP11C	0.120869	0.119617	0.0995099	0.126214	0.180786	0.230692	0.282369
ATP12A	0	0	0.0377555	0	0	0	0.896912
ATP13A1	0.158726	0.157853	0.165597	0.166611	0.170288	0.15689	0.209915
ATP13A2	0.148386	0.152256	0.153941	0.125118	0.124693	0.173537	0.291609
ATP13A3	0.167529	0.181023	0.181539	0.192349	0.16268	0.155539	0.145601
ATP13A4	0.226055	0.159415	0.196959	0.286302	0.190362	0.0563162	0
ATP13A5	0.203288	0.195807	0.0983712	0.281798	0.0594647	0.266591	0.000526232
ATP1A1	0.183042	0.166429	0.186308	0.188859	0.144202	0.139126	0.177371
ATP1A2	0	0	0	1	0	0	0
ATP1A3	0	0	0.323204	0	0.488613	0	0.129543
ATP1A4	0	0	0	0.266305	0.243797	0.401736	0.0949252
ATP1B1	0.187391	0.181792	0.187728	0.181903	0.136667	0.142892	0.166665
ATP1B2	0	0.00587733	7.88727e-08	0.0457907	0.404555	0.455137	0.0121726
ATP1B3	0.156954	0.138037	0.14253	0.10879	0.19998	0.208248	0.222204
ATP1B4	0	0	0	0.201839	0.689875	0	0
ATP2A1	1.11022e-16	0.22502	0.249168	0.250224	0.13781	0.192489	0.0623383
ATP2A2	0.148067	0.207398	0.193488	0.203015	0.165201	0.145909	0.1177
ATP2A3	0.156525	0.250859	0.226556	0.219255	0.122335	0.157274	0.000574751
ATP2B1	0.191428	0.18792	0.193854	0.157171	0.141153	0.154482	0.159138
ATP2B2	0.236682	0.190022	0.163459	0.413531	0.0312688	0	0
ATP2B3	0	0	0	0.857208	0	0.0633752	0
ATP2B4	0.222693	0.213838	0.231608	0.21823	0.12533	0.0460177	0.0916118
ATP2C1	0.144332	0.184159	0.177464	0.192201	0.165574	0.161871	0.160698
ATP2C2	0.208121	0.210824	0.221724	0.198008	0.113078	0.128271	0.0883589
ATP4A	0.0843956	0.158331	0.453665	0.200278	0.136304	0.0170182	0.00643054
ATP4B	0	0	0	0	0	1	0
ATP5A1	0.174338	0.159483	0.173073	0.172057	0.153326	0.157953	0.196415
ATP5B	0.159642	0.164188	0.180342	0.17499	0.161821	0.142675	0.202111
ATP5C1	0.179843	0.151616	0.175316	0.178607	0.161403	0.139174	0.19946
ATP5D	0.15713	0.137157	0.137384	0.193851	0.145013	0.138733	0.265665
ATP5E	0.191095	0.159596	0.139083	0.111653	0.15848	0.188435	0.2303
ATP5F1	0.14012	0.133412	0.127316	0.129803	0.181596	0.20782	0.253767
ATP5G1	0.194826	0.164877	0.151988	0.154278	0.111931	0.164542	0.236335
ATP5G2	0.184082	0.1732	0.188148	0.174818	0.160191	0.129729	0.175307
ATP5G3	0.189942	0.156363	0.168035	0.166782	0.146358	0.144094	0.212676
ATP5H	0.134032	0.149565	0.174677	0.176512	0.159195	0.169096	0.220391
ATP5I	0.15467	0.165098	0.184995	0.167034	0.174009	0.1592	0.182128
ATP5J	0.17255	0.151626	0.156828	0.171952	0.165582	0.161689	0.205807
ATP5J2	0.173829	0.167592	0.164164	0.160767	0.159392	0.160355	0.20055
ATP5J2-PTCD1	0.0634938	0.127092	0.107733	0.167978	0.239872	0.228744	0.222583
ATP5L	0.181711	0.176292	0.176003	0.177721	0.166297	0.121407	0.185378
ATP5L2	0	0	0.0879483	0.100859	0	0.100544	0.666218
ATP5O	0.176761	0.153895	0.154295	0.169929	0.157962	0.156208	0.215916
ATP5S	0.20436	0.170317	0.144483	0.183497	0.146733	0.139035	0.195239
ATP5SL	0.145293	0.170557	0.173218	0.179367	0.159847	0.177174	0.181432
ATP6AP1	0.113311	0.141241	0.129246	0.150112	0.169503	0.216538	0.252912
ATP6AP1L	0.26343	0.246435	0.258663	0.191097	0.0814741	0.0588011	0.00645341
ATP6AP2	0.138209	0.121043	0.0889599	0.108111	0.212251	0.229434	0.26167
ATP6V0A1	0.100454	0.160142	0.196212	0.13498	0.207099	0.2509	0.120513
ATP6V0A2	0.14254	0.125889	0.0836131	0.138232	0.13535	0.200346	0.326831
ATP6V0A4	0.120654	0.117875	0.125457	0.195722	0.150079	0.00141446	0.391666
ATP6V0B	0.185182	0.158288	0.171116	0.173584	0.153079	0.15553	0.189846
ATP6V0C	0.107661	0.198053	0.200118	0.166428	0.180762	0.139412	0.188014
ATP6V0D1	0.13078	0.183315	0.183608	0.20268	0.169497	0.151475	0.16308
ATP6V0D2	0	0	0	0	0.000917213	0	0.988242
ATP6V0E1	0.136647	0.166303	0.167441	0.165824	0.172816	0.190903	0.186057
ATP6V0E2	0.197379	0.220628	0.204649	0.197238	0.102416	0.0800568	0.165839
ATP6V1A	0.076767	0.0859399	0.0424815	0.0542463	0.224208	0.229157	0.38053
ATP6V1B1	0	0	0.0249094	0	0	0	0.920149
ATP6V1B2	0.195009	0.192394	0.202666	0.182653	0.157966	0.109042	0.140645
ATP6V1C1	0.153512	0.175215	0.168074	0.191478	0.170421	0.1658	0.162574
ATP6V1C2	0.194548	0.171848	0.172063	0.184847	0.135291	0.128962	0.195757
ATP6V1D	0.183661	0.17455	0.185827	0.164557	0.16468	0.16185	0.151868
ATP6V1E1	0.112842	0.146827	0.146502	0.161199	0.194594	0.223125	0.194101
ATP6V1E2	0.0483391	0.0291445	0.0454936	0.0973807	0	0.728399	0
ATP6V1F	0.186317	0.164924	0.180737	0.1731	0.147183	0.146598	0.187218
ATP6V1G1	0.190955	0.171104	0.171085	0.166	0.155741	0.149573	0.182209
ATP6V1G2	0.0730246	0.0691203	0.173118	0.193379	0.171019	0.245679	0.230111
ATP6V1G3	0	0	0	0	1	0	0
ATP6V1H	0.208306	0.182531	0.174022	0.190721	0.153605	0.0828576	0.184534
ATP7A	0.160902	0.233778	0.167129	0.253557	0.1232	0.12686	0.10264
ATP7B	0.269076	0.224497	0.21572	0.163642	0.027497	0.053736	0.177348
ATP8A1	0.171802	0.212861	0.194136	0.281063	0.147774	0.111256	0.0235285
ATP8A2	0	0	0	0.226844	0.166441	0.278188	0.354053
ATP8B1	0.0795254	0.0954841	0.124522	0.122056	0.231837	0.25396	0.244638
ATP8B2	0	0.10833	0.0389915	0.185537	0.201554	0.027127	0.473764
ATP8B3	0.0192559	0.0297306	0.00577581	0.086274	0.28893	0.530738	0.00398027
ATP8B4	0.178909	0.204417	0.13156	0.340546	0.137445	0.0674686	0.0776292
ATP9A	0.122701	0.234944	0.225986	0.252643	0.183275	0.0379833	0.0840429
ATP9B	0.125889	0.152098	0.133195	0.131325	0.236579	0.216849	0.180076
ATPAF1	0.0837834	0.170465	0.134103	0.166201	0.160071	0.188446	0.266075
ATPAF2	0.141641	0.216443	0.214354	0.207637	0.147658	0.0427591	0.190098
ATPIF1	0.161044	0.129143	0.138412	0.139272	0.210499	0.213354	0.188474
ATR	0.240133	0.231909	0.220193	0.17264	0.113464	0.0679029	0.111251
ATRAID	0.158568	0.182606	0.175771	0.169537	0.130903	0.154258	0.212304
ATRIP	0.0308219	0.144001	0.124004	0.140311	0.230553	0.206194	0.269656
ATRN	0.125181	0.162486	0.163071	0.184872	0.191201	0.135633	0.21894
ATRNL1	0.245766	0.197734	0.186382	0.207036	0.0967979	0.194852	0.0108042
ATRX	0.205815	0.199163	0.19532	0.151537	0.145489	0.139662	0.145599
ATXN1	0.280153	0.282921	0.261754	0.173554	0.0630728	0.00344053	0.00195646
ATXN10	0.109304	0.150501	0.133601	0.169943	0.171636	0.203289	0.238261
ATXN1L	0.0498054	0.263567	0.259422	0.267991	0.17182	0.0701328	0.0241661
ATXN2	0.216874	0.196267	0.190619	0.171339	0.136879	0.138631	0.130139
ATXN2L	0.198468	0.213499	0.230999	0.216052	0.136887	0.0671127	0.0968268
ATXN3	0.15705	0.168525	0.157989	0.188874	0.134695	0.209171	0.1681
ATXN3L	NA	NA	NA	NA	NA	NA	NA
ATXN7	0.159502	0.210835	0.196265	0.226167	0.112444	0.113781	0.156125
ATXN7L1	0.175341	0.174176	0.173418	0.207301	0.162592	0.179463	0.110067
ATXN7L2	0.0526702	0.2559	0.25431	0.287674	0.110154	0.108192	0.0513128
ATXN7L3	0.0413545	0.0500047	0.0366465	0.0870622	0.359421	0.252488	0.25172
ATXN7L3B	0.207139	0.189292	0.206522	0.185736	0.130064	0.137743	0.122885
AUH	0.221368	0.16267	0.141846	0.177695	0.168519	0.110365	0.197274
AUNIP	0.162151	0.179809	0.174608	0.18291	0.173555	0.168111	0.145795
AUP1	0.159747	0.15963	0.149419	0.176085	0.130013	0.167024	0.239097
AURKA	0.198559	0.19179	0.199342	0.183915	0.137003	0.147177	0.123758
AURKAIP1	0.154062	0.144514	0.146147	0.140368	0.180044	0.189843	0.226881
AURKB	0.182803	0.155253	0.161816	0.168858	0.16792	0.187819	0.162615
AURKC	0.207748	0.173209	0.180169	0.204184	0.175979	0.161039	0.0712924
AUTS2	0.237717	0.236994	0.216061	0.190262	0.110775	0.111971	0.046742
AVEN	0.17873	0.191507	0.197107	0.225943	0.131066	0.10266	0.149472
AVIL	0.139876	0.186725	0.112511	0.189766	0.370598	0.0920891	0.0266628
AVL9	0.137005	0.202727	0.18018	0.202618	0.217661	0.108569	0.127418
AVP	NA	NA	NA	NA	NA	NA	NA
AVPI1	0.0809651	0.15553	0.132858	0.175342	0.202332	0.264548	0.156078
AVPR1A	0.143953	0.349538	0.271518	0.11612	0.0871204	0	0.130559
AVPR1B	NA	NA	NA	NA	NA	NA	NA
AVPR2	NA	NA	NA	NA	NA	NA	NA
AWAT1	0	0	1	0	0	0	0
AWAT2	0	0	0	0	0.724278	0.170718	0
AXDND1	0.0400109	0.0969726	0.075776	0.177813	0.296744	0.301638	0.13091
AXIN1	0.17928	0.174396	0.171243	0.155692	0.170881	0.170562	0.165529
AXIN2	0.0859213	0.177169	0.175028	0.18413	0.173865	0.167761	0.213729
AXL	0	0.0198205	0.0439573	0	0.0856186	0.025252	0.764226
AZGP1	0	0	0	0.221726	0.668372	0	0
AZI1	0.0975628	0.203391	0.222122	0.245437	0.0842763	0.0767537	0.222134
AZI2	0.168199	0.170775	0.172207	0.178488	0.182214	0.153642	0.161819
AZIN1	0.124574	0.15575	0.158486	0.171908	0.209074	0.202452	0.160456
AZU1	0	0	0	1	0	0	0
B2M	0	7.45255e-09	0	0.00427478	0.290738	0.415055	0.255663
B3GALNT1	0.236513	0.268101	0.25087	0.211104	0.10471	0.0183635	0.00563144
B3GALNT2	0.227315	0.196475	0.183744	0.164098	0.136089	0.136784	0.135694
B3GALT1	0.0291122	0.0923109	0.0672598	0.031156	0.0430086	0.702352	0.00388457
B3GALT2	0	0	0	0	1	0	0
B3GALT4	0.202647	0.161478	0.199955	0.173463	0.162919	0.105617	0.175098
B3GALT5	0.143335	0.342742	0.0798865	0.42117	0	0	0
B3GALT6	0.0468958	0.217531	0.174119	0.0848739	0.0899265	0.20783	0.311731
B3GALTL	0.22066	0.195048	0.217826	0.0694918	0.0263238	0.104627	0.292236
B3GAT1	0.123303	0.178365	0.275708	0.376129	0.0873066	0.0276787	0
B3GAT2	0.162722	0.191665	0.193242	0.220921	0.132765	0.148495	0.130934
B3GAT3	0.0816554	0.0888386	0.138096	0.0988259	0.115685	0.280403	0.326678
B3GNT1	0.0240209	0.0313964	0.0699844	0.0749297	0.26129	0.239013	0.369846
B3GNT2	0.179872	0.195792	0.20703	0.202985	0.174857	0.0950242	0.12002
B3GNT3	0.0519602	0.226168	0.319758	0.18273	0.228975	0.0875534	0
B3GNT4	0.225517	0.211589	0.233092	0.218707	0.125208	0.0655089	0.0707404
B3GNT5	0.115236	0.236761	0.188808	0.207839	0.231034	0.109535	0.0699937
B3GNT6	NA	NA	NA	NA	NA	NA	NA
B3GNT7	0	0.00743431	0.0162838	0	0.148389	0.228343	0.556713
B3GNT8	NA	NA	NA	NA	NA	NA	NA
B3GNT9	0.183741	0.198649	0.177885	0.170104	0.167923	0.168387	0.117074
B3GNTL1	0.206637	0.179902	0.135235	0.166047	0.0399098	0.118415	0.300341
B4GALNT1	0.055301	0	0	0	0.425726	0.420706	0.0350736
B4GALNT2	0	0	0	0	0.645673	0.221685	0.0451263
B4GALNT3	0.0343851	0.156254	0.163092	0.18749	0.108328	0.244837	0.25378
B4GALNT4	0	0.146036	0.0587545	0.0317403	0.210205	0.196486	0.418182
B4GALT1	0.186824	0.18786	0.186087	0.185326	0.157003	0.113023	0.166914
B4GALT2	0.0910471	0.259387	0.243652	0.214286	0.0356879	0.130286	0.167696
B4GALT3	0.184936	0.16741	0.166407	0.159205	0.165937	0.174268	0.169362
B4GALT4	0.192485	0.163019	0.148833	0.177115	0.142666	0.154407	0.206006
B4GALT5	0.187677	0.181167	0.160146	0.131255	0.166994	0.160228	0.197443
B4GALT6	0.205966	0.265564	0.251442	0.214071	0.134232	0.0269243	0.00971962
B4GALT7	0.0961077	0.174243	0.146491	0.106921	0.129083	0.213048	0.293867
B9D1	0.206836	0.146923	0.155704	0.18809	0.153699	0.169138	0.164799
B9D2	0.0975154	0.132788	0.0848894	0.154305	0.271323	0.264021	0.149364
BAALC	0.351049	0.284076	0.188232	0.18076	0.0451085	1.87973e-06	0
BAAT	0.0323712	0.0299585	0.0174986	0	0.84796	0.0071177	0.00274062
BABAM1	0.124156	0.152518	0.145769	0.174384	0.193121	0.182063	0.210392
BACE1	0.13146	0.175896	0.167613	0.180833	0.121538	0.201124	0.203091
BACE2	0.299817	0.265974	0.258969	0.0482011	0.09283	0.0481246	0.0940347
BACH1	0.192677	0.203911	0.200311	0.189033	0.112632	0.182189	0.093833
BACH2	0.264105	0.257562	0.223234	0.217618	0.110856	0.0204675	0.000954495
BAD	0.0881837	0.154868	0.161188	0.179725	0.140623	0.241153	0.207072
BAG1	0.0722576	0.136906	0.136278	0.174142	0.217957	0.166381	0.260618
BAG2	0.11682	0.169198	0.132598	0.166954	0.201106	0.264795	0.120005
BAG3	0.047547	0.0742704	0.0151047	0.146635	0.23694	0.208517	0.362584
BAG4	0.128378	0.138847	0.136491	0.141373	0.23598	0.240477	0.152328
BAG5	0.167317	0.168734	0.152582	0.161222	0.188057	0.194925	0.153452
BAG6	0.166752	0.187986	0.192114	0.205596	0.12176	0.10781	0.196283
BAGE2	0.0344413	0.0128046	0.0339194	0.0373673	0.319908	0.473198	0.0896963
BAHCC1	0.223819	0.287307	0.263822	0.243844	0	0.0378699	0
BAHD1	0.0206058	3.59142e-08	0.00390369	0	0.28879	0.247615	0.417048
BAI1	0	0	0	0	0	0	1
BAI2	0.209776	0.203754	0.260384	0.296884	0.0842682	0.0374287	0.00032372
BAI3	0.372235	0	0.226044	0.0135553	0.118999	0.292674	0
BAIAP2	0.209371	0.193576	0.204369	0.185782	0.13608	0.132595	0.116812
BAIAP2L1	0.15518	0.183425	0.1942	0.195126	0.163956	0.138201	0.154859
BAIAP2L2	0.129869	0.161752	0.161999	0.120482	0.208019	0.285656	0.0962617
BAIAP3	0.0476017	0.248259	0.259137	0.196788	0.162442	0.0867667	0.146183
BAK1	0.00816711	0.0972208	0.070318	0.087008	0.28324	0.340566	0.204168
BAMBI	0.0345155	0.0613396	0.0757337	0.0786398	0.287973	0.321458	0.235353
BANF1	0.14965	0.171091	0.175107	0.170954	0.165182	0.181597	0.173708
BANF2	NA	NA	NA	NA	NA	NA	NA
BANK1	0.188986	0.174759	0.141078	0.226565	0.179576	0.228558	1.11022e-16
BANP	0.220555	0.20441	0.191822	0.181923	0.113964	0.147917	0.115869
BAP1	0.0593322	0.160797	0.176074	0.201529	0.208009	0.198842	0.165186
BARD1	0.199055	0.188316	0.181309	0.172625	0.132218	0.178073	0.131843
BARHL1	NA	NA	NA	NA	NA	NA	NA
BARHL2	0.24368	0.251746	0.215105	0.193547	0.165034	0.0449348	1.11022e-16
BARX1	0	0	0	0.147996	0.408228	0.388541	0.00863194
BARX2	0.191404	0.244443	0.231934	0.262988	0.11778	0.0655438	0
BASP1	0.112761	0.130701	0.108729	0.0874696	0.225155	0.222746	0.268701
BATF	0	0	4.46551e-06	0	0	0	0.999358
BATF2	0.184954	0.199549	0.208888	0.164314	0.20784	0.167748	0.0220679
BATF3	0.0694226	0.133273	0.12201	0.112164	0.167399	0.317562	0.225276
BAX	0.190308	0.168251	0.153535	0.151142	0.0793858	0.159029	0.267018
BAZ1A	0.201273	0.193074	0.182488	0.140911	0.170027	0.16957	0.125912
BAZ1B	0.197332	0.180006	0.18288	0.170168	0.15686	0.163103	0.135025
BAZ2A	0.199149	0.192376	0.200744	0.189766	0.146833	0.143554	0.107103
BAZ2B	0.251146	0.0785606	0.0859447	0.0700492	0.224484	0.360302	0.0217344
BBC3	0	0.0299372	0	0.0275548	0.290959	0.284117	0.368176
BBIP1	0.193841	0.163687	0.162061	0.16419	0.200832	0.197499	0.0974457
BBOX1	NA	NA	NA	NA	NA	NA	NA
BBS1	0.0142862	0.215202	0.137372	0.164242	0.234823	0.225293	0.154095
BBS10	0.146954	0.250358	0.189037	0.2287	0.0875752	0.191258	0.0614289
BBS12	0.140518	0.109044	0.113319	0.240902	0.175766	0.16122	0.230274
BBS2	0.159141	0.155921	0.143383	0.123521	0.142647	0.244862	0.207628
BBS4	0.210726	0.193323	0.195999	0.179229	0.149176	0.14425	0.106656
BBS5	0.173374	0.213644	0.188277	0.204268	0.21378	0.146673	0.00418446
BBS7	0.208899	0.198336	0.185702	0.230512	0.183748	0.0996752	0.0523443
BBS9	0.227226	0.183477	0.177563	0.204897	0.153693	0.120138	0.109255
BBX	0.12176	0.0947832	0.0199049	0.0921459	0.253158	0.280073	0.256684
BCAM	0.138273	0	0.145728	0.320354	0.298925	0.168378	0
BCAN	0	0	0	0.377724	0	0.506789	0
BCAP29	0.0743311	0.189032	0.150703	0.109095	0.135355	0.170069	0.322981
BCAP31	0.16711	0.156425	0.158755	0.164162	0.172396	0.174732	0.193406
BCAR1	0.235862	0.163926	0.176803	0.189055	0.07816	0.124928	0.201597
BCAR3	0.144425	0.218804	0.201394	0.239644	0.0727515	0.0832959	0.198431
BCAS1	0.33138	0.154553	0.185059	0.239028	0.151932	0.0274023	0.0125698
BCAS2	0.173571	0.182374	0.187879	0.192717	0.144661	0.13182	0.171642
BCAS3	0.187833	0.190318	0.166718	0.207451	0.143502	0.207771	0.0675913
BCAS4	0.197406	0.251221	0.252266	0.223495	0.0540089	0.0442033	0.109385
BCAT1	0.00606446	0.00438622	0	0.0045697	0.264698	0.302275	0.392999
BCAT2	0.193905	0.182832	0.175519	0.181014	0.1462	0.113738	0.189344
BCCIP	0.180004	0.165337	0.161841	0.165993	0.167927	0.174368	0.172219
BCDIN3D	0.172535	0.148554	0.126037	0.168866	0.173942	0.287225	0.088494
BCHE	0	0	0	0	1	0	0
BCKDHA	0.0129013	0.131488	0.154866	0.115896	0.163228	0.286798	0.264574
BCKDHB	0.23954	0.204479	0.193786	0.229872	0.152461	0.00160727	0.113009
BCKDK	0.168699	0.135222	0.127803	0.179288	0.15095	0.169963	0.246833
BCL10	0.215503	0.188889	0.15954	0.129716	0.194888	0.154892	0.13834
BCL11A	0.010288	1.10027e-07	0.00978471	0.0658341	0.285113	0.335596	0.308344
BCL11B	0.282367	0.287935	0.236894	0.208272	0.0363823	0.00325332	0.00600574
BCL2	0	0	0	0.5089	0.0987308	0.32439	0
BCL2A1	0	0	0	0	1	0	0
BCL2L1	0.124513	0.197502	0.184823	0.205393	0.17846	0.143847	0.147603
BCL2L10	0.245473	0.225002	0.229305	0.201319	0.149555	0.0585858	0.0223031
BCL2L11	0.174208	0.124958	0.124976	0.158982	0.280757	0.165789	0.142013
BCL2L12	0.216022	0.183221	0.168177	0.174498	0.132364	0.130889	0.177273
BCL2L13	0.202494	0.181846	0.183221	0.183932	0.16399	0.140961	0.12698
BCL2L14	0	0.0353872	0.0181442	0.14772	0	0.696321	0.0439257
BCL2L15	0	0	0	0.224968	0.522647	0.0847458	0.150894
BCL2L2	0.295103	0.189925	0.216333	0.0618119	0.139965	0.0941855	0.152694
BCL2L2-PABPN1	0.176116	0.168757	0.169751	0.160084	0.176623	0.167272	0.169129
BCL3	0.0473706	0	0.0491175	0	0	0.355894	0.487468
BCL6	1.11022e-16	0.246042	0.138264	0.362795	1.11022e-16	0.156929	0.166873
BCL6B	0.0231708	0.141137	0.137331	0.297288	0.112391	0.354178	0.0168974
BCL7A	0.174196	0.217592	0.223994	0.250384	0.0610812	0.0846946	0.141465
BCL7B	0.179721	0.174443	0.144625	0.182138	0.135822	0.190324	0.178169
BCL7C	0	0	0	0.0213272	0.150426	0.222048	0.560954
BCL9	0.174231	0.223586	0.228354	0.216434	0.14726	0.0574015	0.113071
BCL9L	0.0870125	0.237524	0.301949	0.270139	0.0701446	0.0334374	0.112412
BCLAF1	0.177208	0.18375	0.174438	0.127394	0.18085	0.172586	0.169336
BCMO1	0.189017	0.164171	0.145052	0.145832	0.0637526	0.388555	0
BCO2	0	0	0	0	0.871402	0.0537481	0
BCOR	0.00352911	0.00214431	0.00459326	0.109525	0.381461	0.253056	0.265888
BCORL1	0.204778	0.216901	0.224077	0.198658	0.109502	0.11274	0.101308
BCR	0.0901941	0.195763	0.18958	0.211969	0.154516	0.156826	0.178507
BCS1L	0.0693902	0.157047	0.137047	0.151767	0.193513	0.241536	0.216511
BDH1	0.145732	0.255835	0.255468	0.224478	0.19278	0.0152673	0.0192708
BDH2	0.256751	0.207756	0.224187	0.248357	0.132311	0.0107402	0.0304489
BDKRB1	0	0	0.147288	0.0646591	0.708562	0	0
BDKRB2	0	0	0.370192	0.514413	0	0	0
BDNF	0.199272	0.16701	0.157936	0.17991	0.0991626	0.272645	0.0880599
BDP1	0.174549	0.154126	0.151246	0.123135	0.182012	0.243725	0.150478
BEAN1	0.202511	0.245617	0.261026	0.215854	0.164384	0.00350563	0
BECN1	0.188124	0.176855	0.159877	0.147516	0.171403	0.173679	0.169439
BEGAIN	0	0.203493	0.190634	0.483129	0	0.123594	0
BEND2	0	0	0	0	1	0	0
BEND3	0.118378	0.168763	0.145806	0.164218	0.166075	0.189247	0.228241
BEND4	0.0389652	0	0	0	0.188357	0.208724	0.533121
BEND5	0	0	0	0.334261	0.0260693	0.540976	0
BEND6	0.114078	0.0778524	0.102954	0.19201	0.215213	0.378917	0.0261675
BEND7	0.227258	0.231683	0.233002	0.194984	0.151224	1.11022e-16	0.0902977
BEST1	0.229842	0.292519	0.293038	0.161052	0.0396589	0.027249	0.0495237
BEST2	0	0	0	0	0.539496	0.345502	0
BEST3	0	0.455847	0	0	0	0.428323	0
BEST4	0	0	0	0	0	0.89793	0.0371557
BET1	0.199567	0.0996673	0.0683216	0.0252926	0.184998	0.299353	0.245032
BET1L	0.113262	0.107649	0.128205	0.143521	0.250939	0.217719	0.206541
BEX1	0	0.111123	0	0	0.349825	0.298477	0.255812
BEX2	0.027593	0	0	0	0.37234	0.259767	0.322029
BEX4	0	0	0	0.0247381	0.293066	0.267232	0.394509
BEX5	0	0	0	0.154211	0.557309	0.231311	0
BFAR	0.193587	0.182107	0.180618	0.183638	0.137249	0.156596	0.151428
BFSP1	0.0619819	0.142443	0.156035	0.0745575	0.449784	0.17439	0.0224037
BFSP2	0.360679	0.19755	0.160416	0.276383	0.0543133	0	0.00446636
BGLAP	0	0	0	0	0	0	1
BGN	NA	NA	NA	NA	NA	NA	NA
BHLHA15	NA	NA	NA	NA	NA	NA	NA
BHLHA9	NA	NA	NA	NA	NA	NA	NA
BHLHB9	0.108318	0.290607	0.288541	0.259028	0.114292	0.0142359	0
BHLHE22	0.189984	0.234022	0.266846	0.0967738	0.185435	0.14471	0.0217068
BHLHE23	0	0	0	0	1	0	0
BHLHE40	0.21798	0.228672	0.23358	0.257559	0.131528	0.0236006	0.0194764
BHLHE41	0	0	0	0	0.632251	0.254683	0.00368019
BHMT	0	0.0759375	0.00721941	0.122444	0.253801	0.345721	0.255262
BHMT2	0.334654	0.288923	0.183125	0.108732	0.0976135	0	0.0799694
BICC1	0.239913	0.230623	0.235295	0.254837	0.122876	0.00530268	0
BICD1	0.095531	0.0775717	0.0762493	0.106234	0.190983	0.155886	0.411795
BICD2	0.141239	0.155789	0.147505	0.152191	0.170047	0.212453	0.203868
BID	0.225953	0.13335	0.168661	0.111253	0.186122	0.0605288	0.270102
BIK	0.0435933	0.0526501	0.0607644	0.0445802	0.321972	0.369356	0.174582
BIN1	0	0	0	0.142574	0	0.152829	0.638405
BIN2	0	0	0.0131162	0.0518047	0.275603	0.17608	0.471829
BIN3	0.222436	0.20175	0.198381	0.185022	0.138191	0.128245	0.100878
BIRC2	0.205846	0.186088	0.183761	0.157437	0.178289	0.145796	0.126039
BIRC3	0.195832	0.14208	0.101124	0.299118	0.16763	0.20111	0.0363384
BIRC5	0.128637	0.161449	0.155908	0.1393	0.208398	0.203779	0.184537
BIRC6	0.197585	0.164392	0.174707	0.175648	0.163024	0.173874	0.136593
BIRC7	NA	NA	NA	NA	NA	NA	NA
BIRC8	NA	NA	NA	NA	NA	NA	NA
BIVM	0.356051	0.314993	0.227557	0.112396	0	0.00810724	0
BIVM-ERCC5	0.564601	0.261822	0.0692926	4.07014e-05	0.0541809	1.92511e-05	1.31787e-05
BLCAP	0.20193	0.188127	0.193506	0.187191	0.152044	0.145463	0.112888
BLID	NA	NA	NA	NA	NA	NA	NA
BLK	0.149874	0.299048	0.192517	0.266473	0.174901	0	0
BLM	0.187559	0.168268	0.151866	0.166568	0.175911	0.172021	0.165
BLMH	0.158571	0.196896	0.189251	0.190441	0.140039	0.125786	0.182065
BLNK	0.231542	0.173247	0.261334	0.238343	0.186195	6.66989e-10	0
BLOC1S1	0.184124	0.143352	0.131732	0.175443	0.148566	0.167551	0.230621
BLOC1S2	0.189546	0.156106	0.132651	0.114003	0.156862	0.208422	0.220688
BLOC1S3	0.185841	0.201816	0.216502	0.177521	0.157249	0.135421	0.103798
BLOC1S4	0.12708	0.129972	0.0626244	0.0795368	0.244143	0.230769	0.269225
BLOC1S5	0.208275	0.240746	0.143753	0.160938	0.0582455	0.126775	0.22249
BLOC1S6	0.116727	0.109823	0.11049	0.101005	0.221729	0.252057	0.245558
BLVRA	1.11022e-16	1.11022e-16	1.11022e-16	0.090172	0.370846	0.270481	0.276767
BLVRB	0.043488	0.0380502	0	0.0616833	0.251319	0.388057	0.25977
BLZF1	0.151722	0.154065	0.156964	0.196874	0.206047	0.195848	0.120242
BMF	0.141988	0.149816	0.203221	0.330442	0.167359	0.117006	0.0237393
BMI1	0	1.58438e-05	0.00449861	7.03279e-06	0.260781	0.325287	0.377336
BMP1	0.0307028	0.139305	0.168922	0.294283	0.367221	0.049199	0.0229209
BMP10	0	0	0	0.701703	0	0	0.191035
BMP15	0.180824	0.233896	0.238664	0.214332	0.166524	0.0963372	0.000573418
BMP2	1.11022e-16	1.11022e-16	0.0291642	1.11022e-16	1.11022e-16	1.11022e-16	0.912078
BMP2K	0.215339	0.194763	0.161928	0.173186	0.160134	0.0883043	0.183623
BMP3	0.0960628	0	0.248093	0.585478	0	0	0
BMP4	0.162193	0.107328	0.0502721	0.163567	0.253584	0.242147	0.175444
BMP5	NA	NA	NA	NA	NA	NA	NA
BMP6	0.209982	0.203443	0.21014	0.20932	0.137704	0.0779904	0.119824
BMP7	0.139391	0.172179	0.1279	0.261455	0.172077	0.256706	0.0003971
BMP8A	0.0388906	0.153286	0.0749892	0.148063	0.145326	0.387403	0.171011
BMP8B	0	0	0.163727	0.4636	0	0	0.322487
BMPER	0.133792	0.221676	0.269741	0.329738	0.0877875	0.0406269	0.00385105
BMPR1A	0.152934	0.19192	0.179499	0.208868	0.157613	0.122597	0.169526
BMPR1B	0.119883	0.210856	0.179226	0.259046	0.123535	0.235834	0.00226906
BMPR2	0.219381	0.220582	0.198177	0.186243	0.123265	0.0998081	0.124385
BMS1	0.163422	0.168575	0.183898	0.139167	0.166895	0.198124	0.165777
BMX	NA	NA	NA	NA	NA	NA	NA
BNC1	0.235635	0.244945	0.212939	0.20794	0.0826972	0.132906	0.017193
BNC2	0.134261	0.194521	0.186411	0.291636	0.101025	0.212155	0.0124366
BNIP1	0.218171	0.200009	0.186148	0.203436	0.124411	0.115128	0.128688
BNIP2	0.0645217	0.0984463	0.0862541	0.098247	0.312058	0.259513	0.209972
BNIP3	0.156393	0.150423	0.157615	0.178768	0.189747	0.175784	0.177875
BNIP3L	0.202055	0.178435	0.190428	0.19362	0.165151	0.159797	0.0886306
BNIPL	0.191851	0.285758	0.176416	0.31694	0.0995554	0	0
BOC	0.16871	0	0.121078	0.315978	0.101462	0.346501	0.00583196
BOD1	0.208763	0.203141	0.210093	0.193479	0.145777	0.107795	0.104441
BOD1L1	0.197468	0.189106	0.186214	0.155382	0.169488	0.154855	0.132015
BOD1L2	0.278387	0.441835	0.218242	0.0453778	1.11022e-16	1.11022e-16	1.11022e-16
BOK	0.0438492	0.227703	0.358011	0.0934589	0.0500169	0.026209	0.276779
BOLA1	0.0691732	0.126872	0.120138	0.140338	0.224089	0.24193	0.23592
BOLA2	0	0	0	0	0.34765	0	0.537308
BOLA2B	0.0425012	0.0871224	0.111093	0.0330671	0.239968	0.289717	0.297497
BOLA3	0.151367	0.111097	0.106561	0.145096	0.052181	0.148446	0.406033
BOLL	0.0360375	0.107528	0.08652	0.128499	0.119808	0.548946	0.0091955
BOP1	0.0936561	0.132949	0.116183	0.0774174	0.235662	0.207545	0.285933
BORA	0.161472	0.154238	0.146136	0.178731	0.203962	0.164994	0.176181
BPGM	0.193913	0.191496	0.208147	0.191834	0.162212	0.15657	0.0682644
BPHL	0.262903	0.172606	0.136826	0.133358	0.140382	0.0856116	0.23289
BPI	NA	NA	NA	NA	NA	NA	NA
BPIFA1	NA	NA	NA	NA	NA	NA	NA
BPIFA2	0	0	0	0.0158546	0.431791	0.0726673	0.413215
BPIFA3	0.326683	0	0.558715	0	0	0	0
BPIFB1	NA	NA	NA	NA	NA	NA	NA
BPIFB2	0	0.487992	0.39634	0	0	0	0
BPIFB3	0.385504	0.498925	0	0	0	0	0
BPIFB4	0	0	0	0	0	1	0
BPIFB6	NA	NA	NA	NA	NA	NA	NA
BPIFC	0	0	0.0140439	0	0.139146	0.7533	0
BPNT1	0.225106	0.182267	0.163611	0.226667	0.130769	0.127057	0.119872
BPTF	0.195185	0.175902	0.173784	0.129908	0.16305	0.18205	0.165407
BPY2	NA	NA	NA	NA	NA	NA	NA
BPY2B	NA	NA	NA	NA	NA	NA	NA
BPY2C	NA	NA	NA	NA	NA	NA	NA
BRAF	0.114244	0.158396	0.118215	0.204453	0.156095	0.192801	0.231702
BRAP	0.151421	0.167929	0.156134	0.166794	0.207129	0.181297	0.154932
BRAT1	0.0208939	0.060059	0.0361174	0.0605319	0.299275	0.303646	0.285358
BRCA1	0.210307	0.193193	0.182102	0.163369	0.12152	0.167902	0.14392
BRCA2	0.219046	0.18276	0.199555	0.151901	0.152193	0.182675	0.0878381
BRCC3	0.129558	0.106924	0.0788112	0.173198	0.106251	0.166388	0.374377
BRD1	0.22273	0.217643	0.217582	0.226351	0.103649	0.0638628	0.102459
BRD2	0.17812	0.169159	0.182994	0.173521	0.167673	0.166126	0.149624
BRD3	0.223015	0.184998	0.191473	0.192176	0.0911257	0.110635	0.179487
BRD4	0.189873	0.177137	0.185757	0.182774	0.160699	0.145519	0.143856
BRD7	0.184912	0.17355	0.176519	0.175335	0.167831	0.150568	0.15836
BRD8	0.170565	0.174595	0.191391	0.185421	0.17166	0.16578	0.125629
BRD9	0.0700946	0.175854	0.163489	0.185601	0.190687	0.163088	0.223718
BRDT	0.165397	0.151122	0.149762	0.150135	0.213913	0.195756	0.157921
BRE	0.165061	0.190556	0.170859	0.146773	0.0294033	0.150744	0.294388
BRF1	0.125329	0.0923055	0.11805	0.0709303	0.304376	0.27906	0.147762
BRF2	0.0685229	0.155089	0.157856	0.166053	0.205852	0.236607	0.17978
BRI3	0.237212	0.235836	0.224571	0.152037	0.106793	0.0643275	0.136616
BRI3BP	0.235312	0.208802	0.200084	0.161839	0.129569	0.109115	0.129035
BRICD5	0	0.101212	0.112056	0.0773464	0.124048	0.208824	0.448899
BRINP1	0.220991	0.214625	0.205873	0.220995	0.139886	0.121282	0.0255075
BRINP2	0.257732	0.178815	0.163449	0.398701	0.0417876	0	0
BRIP1	0.142008	0.205772	0.171447	0.234488	0.110409	0.16194	0.151474
BRIX1	0.162922	0.160787	0.167639	0.173068	0.186388	0.179717	0.156701
BRK1	0.179841	0.164524	0.170384	0.166779	0.129532	0.191421	0.182904
BRMS1	0.0629731	0.132628	0.123925	0.151641	0.218278	0.249305	0.220732
BRMS1L	0.0704593	0.0375656	0.0369695	0.072418	0.304151	0.312064	0.248809
BROX	0.0614166	0.131476	0.107321	0.159464	0.267233	0.268514	0.154734
BRPF1	0.22246	0.190899	0.192197	0.187973	0.148456	0.138414	0.0958206
BRPF3	0.126685	0.188298	0.202795	0.156451	0.128786	0.174484	0.203815
BRS3	0	0	0	0	0.786166	0.117598	0
BRSK1	0.12936	0.170124	0.304802	0.303074	0.108161	0.0759285	0.0197849
BRSK2	0.129921	0.266515	0.268195	0.28778	0.0466532	0.0913072	0
BRWD1	0.199688	0.169417	0.190709	0.162516	0.162803	0.191615	0.104478
BRWD3	0.138961	0.145148	0.137423	0.148426	0.203059	0.243937	0.161429
BSCL2	0.19317	0.180938	0.183377	0.188918	0.154075	0.140064	0.144264
BSDC1	0.184806	0.197933	0.189905	0.210791	0.150085	0.135169	0.110576
BSG	0.13427	0.167916	0.160385	0.179703	0.178371	0.186367	0.178923
BSN	0.0478766	0.319251	0.317812	0.153934	0.124662	0.0685375	0.075344
BSND	0	0	0	0	0	0	1
BSPH1	0	0	0	0	0	1	0
BSPRY	0.0724594	0.134569	0.104104	0.0576907	0.0126134	0.236232	0.448421
BST1	0	0	0	0	0.673585	0.156482	0.0970054
BST2	0	0	0	0	9.82473e-06	0.999019	0
BSX	0	0	0	0	1	0	0
BTAF1	0.0905284	0.0845807	0.0511325	0.00790129	0.32921	0.329787	0.18405
BTBD1	0	0.0130031	0.0155943	0.0846388	0.264637	0.275801	0.371289
BTBD10	0.191445	0.187262	0.197625	0.196151	0.151383	0.112844	0.144333
BTBD11	0.166104	0.203761	0.227178	0.23816	0.115765	0.184076	0.000405995
BTBD16	0	0	0.2878	0.59877	0	0	0
BTBD17	NA	NA	NA	NA	NA	NA	NA
BTBD18	0.0481485	0.235589	0.170319	0.252511	0.248981	0.157106	0
BTBD19	0	0	0.64244	0	0	0.246074	0
BTBD2	0.207088	0.221198	0.211859	0.246128	0.169325	0.0417072	0.0367181
BTBD3	0.0961286	0.180946	0.133499	0.183014	0.170211	0.177822	0.234401
BTBD6	0.114852	0.168222	0.160889	0.141513	0.182966	0.211209	0.201177
BTBD7	0.193252	0.162618	0.133847	0.129004	0.182507	0.223185	0.156639
BTBD8	0.272461	0.241788	0.203318	0.138395	0.0942128	0.163116	0.0240094
BTBD9	0.209352	0.275119	0.25042	0.238949	0.0545388	0.0600364	0.0149314
BTC	NA	NA	NA	NA	NA	NA	NA
BTD	0.212428	0.200013	0.151943	0.179955	0.107241	0.112512	0.21104
BTF3	0.166392	0.157321	0.170548	0.174934	0.170669	0.171737	0.176079
BTF3L4	0.0770562	0.147967	0.143136	0.20085	0.17992	0.181255	0.240524
BTG1	0.178494	0.148483	0.124412	0.101476	0.244291	0.197127	0.179563
BTG2	0	0	0.0145926	0.118639	0.214147	0.0362897	0.58057
BTG3	0.0228109	0.0212672	0.0193243	0.0624801	0.3343	0.333431	0.244488
BTG4	0.24639	0.243382	0.247093	0.212422	0.120061	0.0333218	0.00132306
BTK	2.05432e-08	3.39661e-08	0	0.0165955	0.499676	0.174274	0.269842
BTLA	0	0	0	0.0227484	0.389522	0.328265	0.236344
BTN1A1	0	0	0	0	0.330154	0.555163	0
BTN2A1	0	0	0	0	0.118761	0.322201	0.497298
BTN2A2	0	0	0	0	0	0.950386	0.011262
BTN3A1	0	0	0	1	0	0	0
BTN3A2	0	0	0	1	0	0	0
BTN3A3	0	0	0	0.774724	0.127082	0	0
BTNL2	0	0	0	0	1	0	0
BTNL3	0.237907	0.0584374	0.223814	0.30854	0.123058	0.154362	0
BTNL8	0	0.000518612	0	0.0482474	0.579641	0.284645	0
BTNL9	0.294634	0.155914	0.0861721	0.0590408	0.198309	0.300988	0
BTRC	0.160238	0.189523	0.194378	0.202207	0.185403	0.173591	0.0678093
BUB1	0.155901	0.179465	0.179561	0.197171	0.160936	0.154661	0.158645
BUB1B	0.203879	0.201109	0.212045	0.197852	0.116476	0.12827	0.115376
BUB3	0.168729	0.1561	0.156699	0.169659	0.185059	0.179767	0.171199
BUD13	0.216371	0.189252	0.193178	0.208641	0.137833	0.110146	0.120249
BUD31	0.1295	0.123806	0.131393	0.138347	0.224616	0.219321	0.207585
BVES	0.251472	0.224819	0.219664	0.25376	0.102568	0.0550825	0.00271357
BYSL	0.0951752	0.1485	0.151522	0.188769	0.197531	0.22121	0.174356
BZRAP1	1.11022e-16	1.11022e-16	1.11022e-16	2.51144e-05	0.998083	1.04596e-05	1.11022e-16
BZW1	0.119924	0.123594	0.129266	0.141797	0.246169	0.231418	0.17898
BZW2	0.153796	0.126803	0.113601	0.149669	0.214323	0.213375	0.205156
C10orf10	0	0	0	0.159124	0.01673	0	0.729215
C10orf105	0	0	0.314348	0.571368	0	0	0
C10orf107	NA	NA	NA	NA	NA	NA	NA
C10orf11	0.245292	0.187276	0.226867	0.272449	0.136505	0.037458	0
C10orf111	0.115769	0.072214	0.0647078	0.0201718	0.38368	0.355611	0.033304
C10orf113	NA	NA	NA	NA	NA	NA	NA
C10orf118	0.192042	0.179686	0.172394	0.145445	0.176215	0.209438	0.105216
C10orf12	0.197852	0.189132	0.185293	0.207515	0.176639	0.117124	0.103525
C10orf120	0.261423	0.157886	0.229379	0.283242	0.146714	0.0122266	0
C10orf126	0	0	0	0.71974	0.174767	0	0
C10orf128	NA	NA	NA	NA	NA	NA	NA
C10orf129	0.337908	0	0.402228	0	0	0.220333	0
C10orf131	0.226425	0.159349	0.146579	0.0386188	0.151053	0.262152	0.170256
C10orf137	0.200124	0.188205	0.188885	0.206324	0.133117	0.142616	0.120865
C10orf2	0.0679612	0.12449	0.115983	0.168144	0.255274	0.236709	0.190246
C10orf25	0.0827661	0.200417	0.215309	0.142865	0.262208	0.129093	0.131642
C10orf32	0.102292	0.0370827	0.0243919	0.125433	0.0899982	0.285906	0.406248
C10orf35	0.237368	0.237679	0.222935	0.205084	0.0683144	0.0534086	0.118934
C10orf53	0	0	0.614836	0	0	0.272357	0
C10orf54	0.0991456	0	0.0959276	0.230914	0.474139	0.130564	0
C10orf55	0	0	0	0.0915303	0	0.552472	0.284976
C10orf62	NA	NA	NA	NA	NA	NA	NA
C10orf67	0	0	0	0	0.145223	0.753364	0
C10orf68	0.0834225	0.0914525	0.169278	0.170296	0.134064	0.433734	1.11022e-16
C10orf71	0	0	0.370618	0.513982	0	0	0
C10orf76	0.161448	0.143345	0.139235	0.10303	0.214453	0.235803	0.177679
C10orf82	0.208363	0.207576	0.214562	0.231936	0.194024	0.0699124	0
C10orf88	0.0544803	0.182245	0.129195	0.161429	0.222576	0.243062	0.169029
C10orf90	0.286671	0.186987	0.267408	0.233168	0.0532849	0.0296856	0.0449526
C10orf91	0	0.16426	0.472144	0.040863	0.249827	0.0864056	0
C10orf95	0.248836	0.234812	0.233117	0.181528	0.0698629	0.0872369	0.0922308
C10orf99	0	0	0	0.999557	2.2296e-06	0	0
C11orf1	0.208879	0.222582	0.120191	0.141787	0.0950361	0.15643	0.225768
C11orf16	0.158429	0.215713	0.234954	0.247088	0.159611	0.116498	1.4766e-14
C11orf21	0	0	1	0	0	0	0
C11orf24	0.104358	0.219962	0.209472	0.192438	0.146021	0.143247	0.161728
C11orf30	0.21118	0.189379	0.1804	0.202208	0.115465	0.139718	0.141273
C11orf31	0.195495	0.148483	0.150314	0.172622	0.175954	0.171641	0.171828
C11orf34	0	0	0	0	0	1	0
C11orf35	0	0.432691	0.287594	0.221339	0.0412763	0	0
C11orf40	0.189151	0.24206	0.235478	0.220215	0.119531	0.120925	0.00744879
C11orf42	0.231585	0.24348	0.475926	0	0	0	0.0150961
C11orf44	0.479314	0	0.404956	0	0	0	0
C11orf45	0.0842468	0.200657	0.198062	0.342908	0.171927	0.111298	0
C11orf48	1.04032e-06	0.0364909	0.0325465	2.21805e-06	0.274151	0.430648	0.226419
C11orf49	0.0828512	0.153466	0.116298	0.0265913	0.133919	0.237913	0.363272
C11orf52	0.0469278	0.0313073	0.0988621	0.148889	0.0310314	0	0.626967
C11orf53	0.36255	0.281516	0.276008	0	0.088111	0	0
C11orf54	0.136073	0.0965826	0.102391	0.140764	0.19295	0.182145	0.306985
C11orf57	0.182214	0.170865	0.186531	0.190563	0.156577	0.166954	0.131581
C11orf58	0.160907	0.177226	0.178019	0.179755	0.134631	0.167385	0.188025
C11orf63	0.341495	0.352785	0.196638	0.0703789	0.0171947	0.0596207	0.00286961
C11orf65	0.19338	0.194805	0.20745	0.142504	0.1585	0.240172	0.00645648
C11orf68	0.0357019	0.143525	0.161933	0.125384	0.19771	0.259634	0.227083
C11orf70	3.97742e-07	0.280294	0.171498	0.412973	0.121629	0.0149034	0.0355572
C11orf71	0.0858762	0.168018	0.153162	0.137379	0.238032	0.187775	0.202378
C11orf73	0.229765	0.138444	0.118052	0.161112	0.100863	0.0978323	0.307087
C11orf74	0.217353	0.181365	0.187125	0.187693	0.166104	0.0887868	0.148505
C11orf80	0.154721	0.297496	0.200843	0.252114	0.139656	0.0632379	0.00827962
C11orf82	0.182531	0.14959	0.149071	0.152516	0.238626	0.198415	0.105997
C11orf83	0.067479	0.120555	0.102144	0.0856702	0.266408	0.258388	0.238754
C11orf84	0.220385	0.214199	0.228891	0.210044	0.125468	0.0923352	0.0652353
C11orf85	0.238739	0.160475	0.0779682	0.14613	0.273875	0.222698	0
C11orf86	0	0	0	0	0.258924	0.6289	0
C11orf87	0.000515983	0.000558932	0.00100503	0	0.982524	0	0
C11orf88	0	0	0	0	0.304485	0.320579	0.341869
C11orf91	0	0	0	0	0.668957	0.221181	0
C11orf93	0	0	0	0.261807	0.625874	0	0
C11orf94	NA	NA	NA	NA	NA	NA	NA
C11orf95	1.35332e-05	0.217375	0.184135	0.24638	0.160259	0.125872	0.202161
C11orf96	0.085806	0	0	0	0.235058	0.302509	0.381433
C12orf10	0.0517611	0.10085	0.116704	0.150461	0.262487	0.245134	0.219158
C12orf23	0.0480056	0.0876779	0.0849727	0.0315036	0.389421	0.324984	0.101334
C12orf29	0.295681	0.206985	0.192436	0.0935142	0.0215875	0.150874	0.175485
C12orf39	0	0	0	0	0.240634	0.648201	0
C12orf4	0.0598272	0.220556	0.215274	0.219551	0.152525	0.144142	0.153284
C12orf40	0.301351	0.192671	0.206845	0.214903	0.0715584	0.108848	0.0341175
C12orf42	0.229887	0.284136	0.18145	0.298146	0.072519	0	0
C12orf43	0.168154	0.166279	0.159837	0.169833	0.192785	0.191488	0.137302
C12orf44	0.113592	0.117217	0.0963268	0.120776	0.263015	0.258565	0.187715
C12orf45	0.192454	0.133542	0.127763	0.162051	0.171729	0.198115	0.196834
C12orf49	0.135256	0.161981	0.139633	0.149328	0.233887	0.217388	0.14073
C12orf5	0.155556	0.132151	0.121074	0.127966	0.197723	0.207722	0.233476
C12orf50	0	0	0	0.00747129	0.104609	0.791412	0.0118693
C12orf52	0.0355178	0.144906	0.118203	0.0668263	0.194587	0.286399	0.279273
C12orf54	0	0	0	0	0	1	0
C12orf56	4.12004e-13	2.00466e-07	1.01521e-07	0.168918	0.365436	0.417623	6.81209e-06
C12orf57	0.192343	0.136699	0.142143	0.150844	0.195516	0.201556	0.164265
C12orf60	0.0972622	0.170401	0.147502	0.170788	0.216746	0.243484	0.125957
C12orf61	0	0	0.151757	0	0.3264	0.469023	0
C12orf65	0.226558	0.216528	0.229318	0.184723	0.0986402	0.0781381	0.127743
C12orf66	0.147565	0.195643	0.176919	0.202766	0.155483	0.112018	0.190852
C12orf68	0.0822936	0.112887	0.204659	0.159998	0.276358	0.276959	0
C12orf71	0	0	0	0	1	0	0
C12orf73	0.0245028	0.0774599	0.0463136	0.0448392	0.041817	0.145634	0.621832
C12orf74	0.0966554	0.263745	0.222549	0.351929	0.122351	0.00992026	1.11022e-16
C12orf75	0.324233	0.261221	0.237217	0.135887	0.0466329	0.00429779	0.0794387
C12orf76	0.130383	0.0366152	0.0698589	0.0104294	0.280193	0.322789	0.233383
C12orf77	0.243888	0.238204	0.227661	0.230285	0.126221	0.0424512	0.000302487
C12orf79	2.71194e-07	0.141702	0	0	0.0462678	0.72843	5.04551e-08
C12orf80	0	0	1	0	0	0	0
C13orf35	0	0	0.0616547	0.269754	0.507528	0.132475	0.00711572
C13orf45	0	0	0	1	0	0	0
C14orf1	0.200928	0.188382	0.179294	0.162917	0.128398	0.129966	0.192501
C14orf105	NA	NA	NA	NA	NA	NA	NA
C14orf119	0.160961	0.147593	0.160067	0.15147	0.186503	0.204832	0.173945
C14orf132	0.209965	1.11022e-16	0.185066	0.393575	1.11022e-16	0.208338	0.0524563
C14orf142	0.0510054	0.152995	0.11775	0.126293	0.239145	0.277821	0.185154
C14orf159	0.0456601	0.0654058	0.0406016	0.203891	0.170208	0.0626344	0.473014
C14orf166	0.175857	0.160521	0.177071	0.181907	0.170627	0.160244	0.161198
C14orf166B	0	0	0	0	0	1	0
C14orf169	0.194214	0.162997	0.159	0.151826	0.191293	0.160581	0.166351
C14orf177	NA	NA	NA	NA	NA	NA	NA
C14orf178	0.379226	0	0	0.205435	0.263957	0.17472	0
C14orf180	NA	NA	NA	NA	NA	NA	NA
C14orf182	0	0	0.000955764	0.000470374	0.221894	0.187436	0.538096
C14orf183	0	0	0	0	0.734534	0.161633	0
C14orf2	0.160128	0.161152	0.168088	0.178542	0.171135	0.176835	0.171735
C14orf28	0.299131	0.2577	0.175662	0.11168	0.102743	0.164714	0.01306
C14orf37	0.200449	0.193085	0.193295	0.250978	0.15746	0.12597	0.0321935
C14orf39	0.266603	0.359308	0.204306	0.160667	0.0229782	0.0496781	1.11022e-16
C14orf79	0	0.00792919	0.0646814	0.0252074	0.335051	0.441248	0.122438
C14orf80	0.0436538	0.0900887	0.0484086	0.0545986	0.206315	0.304832	0.338609
C14orf93	0.0263271	0.0124692	0.0576603	0.213829	0.223795	0.185963	0.359641
C15orf26	0.384315	0.169216	0.207243	0.163225	0.00772272	0.142942	0
C15orf27	0.119254	0.241819	0.313269	0.27292	0.0917219	0.0487079	0
C15orf32	0.250417	0.432561	0.0912865	0.207825	0.0419939	0	0
C15orf38	0.187529	0.223292	0.230957	0.193822	0.170041	0.0030017	0.131925
C15orf38-AP3S2	0.209748	0.000189983	0.000117995	0.476778	0.187203	0.000234241	0.128864
C15orf39	0.0355807	0.18887	0.171468	0.165798	0.185938	0.225798	0.187703
C15orf40	0.196629	0.155674	0.150848	0.12131	0.179013	0.19366	0.185992
C15orf41	0.166408	0.128778	0.114992	0.134986	0.225672	0.241325	0.161469
C15orf43	0.0882116	0.0864008	0	0	0.661487	0.119661	0
C15orf48	0.362355	0.11132	0.0895991	0.145736	0.210442	0.185212	0
C15orf52	NA	NA	NA	NA	NA	NA	NA
C15orf53	1.11022e-16	0.604356	1.11022e-16	0.282419	1.11022e-16	1.11022e-16	1.11022e-16
C15orf54	0	0	0	1	0	0	0
C15orf56	0	0	1	0	0	0	0
C15orf57	0.0403515	0.0301202	0.0252817	0.043361	0.277289	0.291189	0.340683
C15orf59	0	0	0.32642	0.558985	0	0	0
C15orf60	0.229052	0.211644	0.236688	0.22987	0.142148	0.0724718	0.00226708
C15orf61	0.229464	0.220114	0.206143	0.179615	0.158243	0.0611042	0.10728
C15orf62	0.0409151	0.256094	0.270717	0.338783	0.139194	0	0
C15orf65	0.169589	0.129482	0.0656674	0.0843809	0.325562	0.312213	0
C16orf11	NA	NA	NA	NA	NA	NA	NA
C16orf13	0.132726	0.139714	0.135368	0.183628	0.112737	0.142522	0.31516
C16orf3	0	0	0	0	1	0	0
C16orf45	0.233557	0.209718	0.165424	0.268311	0.124862	0.0797361	0.0682111
C16orf46	0.183296	0.215386	0.215358	0.24325	0.151327	0.114426	0.0244667
C16orf47	0.172716	0	0	0.722036	0	0	0
C16orf52	0.134	0.110554	0.132333	0.133294	0.177723	0.274643	0.205989
C16orf54	0	0	0.039317	0	0.355194	0.512339	0.00404597
C16orf58	0.0893614	0.26462	0.254087	0.177935	0.137286	0.0366194	0.182165
C16orf59	0.171167	0.163443	0.140031	0.132342	0.215281	0.160857	0.199351
C16orf62	0.214136	0.178302	0.19071	0.199487	0.129189	0.112909	0.154267
C16orf70	0.17209	0.173634	0.168126	0.181643	0.176398	0.174481	0.140398
C16orf71	0.182358	0.227779	0.180413	0.286593	0.167968	0.0764843	0
C16orf72	0.100275	0.187028	0.180061	0.167829	0.217198	0.196445	0.128482
C16orf74	0.236553	0.201698	0.197506	0.204796	0.147793	0.0968475	0.0794758
C16orf78	0	0	0.429582	0	0.454585	0	0
C16orf80	0.14731	0.123833	0.1088	0.135513	0.241502	0.208807	0.206302
C16orf82	0	0	0	1	0	0	0
C16orf86	0.238839	0	0.0583317	0.415361	0.103624	0	0.220568
C16orf87	0.18242	0.180001	0.158444	0.164274	0.170793	0.18301	0.147866
C16orf89	0.338841	0	0.444572	0.155802	0	0	0.0254825
C16orf90	NA	NA	NA	NA	NA	NA	NA
C16orf91	0.149461	0.109925	0.12221	0.118506	0.257935	0.236625	0.172157
C16orf92	0	0	0	0	0	1	0
C16orf93	0.155489	0.150033	0.181921	0.254554	0.2109	0.184341	0.00253832
C16orf95	0.213293	0.166786	0.209832	0.240632	0.165833	0.0379247	0.120985
C16orf96	0.326214	0.469423	0.122808	0.049438	0	0	0
C16orf97	NA	NA	NA	NA	NA	NA	NA
C17orf100	0.0699944	0.0674077	0.0384242	0.009792	0.327881	0.464914	0.0244463
C17orf102	0	0	0	1	0	0	0
C17orf103	0.115053	0.165254	0.162736	0.139531	0.169328	0.293501	0.122424
C17orf104	0.16516	0.207772	0.17523	0.232621	0.173626	0.16953	0.0362189
C17orf105	0	0.51713	0.149454	0.243804	0.067951	0	0
C17orf107	0.0751091	0.181331	0.216409	0.137949	0.104343	0.334633	0.0899905
C17orf112	0.182371	0.1979	0.195074	0.304175	0.208583	0	0
C17orf47	0	0	0	1	0	0	0
C17orf49	0.188619	0.15676	0.165578	0.176056	0.157825	0.169735	0.172605
C17orf50	0	0	0	0	0	1	0
C17orf51	0.155865	0.194336	0.187468	0.133611	0.187481	0.183257	0.142062
C17orf53	0.155833	0.197164	0.185954	0.206617	0.16648	0.168695	0.0989384
C17orf58	0.257836	0.179467	0.149599	0.0818904	0.150486	0.18492	0.166498
C17orf59	0.0242598	0.0374089	0.0832164	0.0439649	0.303458	0.353261	0.219987
C17orf62	0.0670229	0.195429	0.173122	0.175882	0.172611	0.185106	0.20405
C17orf64	0	0	0	0	0	0	1
C17orf66	0	0	0	0.134342	0.606405	0.195591	0
C17orf67	0.138273	0.0949992	0.0594849	0.0587663	0.418467	0.284801	0
C17orf70	0.0923014	0.165441	0.162908	0.18898	0.167505	0.146005	0.250815
C17orf72	0.19078	0.317699	0.251612	0.241858	0.0457476	0.0223202	1.11022e-16
C17orf74	0	0	1	0	0	0	0
C17orf75	0.258273	0.184881	0.161942	0.184573	0.109445	0.0631713	0.1994
C17orf77	NA	NA	NA	NA	NA	NA	NA
C17orf78	0	0	0	1	0	0	0
C17orf80	0.112114	0.151271	0.145449	0.172797	0.198236	0.217906	0.182262
C17orf82	NA	NA	NA	NA	NA	NA	NA
C17orf85	0.204942	0.191565	0.189509	0.185636	0.130621	0.159844	0.118858
C17orf89	0	6.85341e-11	1.70285e-10	5.98011e-12	0.339051	0.293916	0.333761
C17orf96	0.0545786	0.20555	0.215401	0.106548	0.207808	0.275264	0.0775372
C17orf97	0.105072	0.0830975	0	0	0	0.232667	0.550687
C17orf98	0	0	0	0.0489033	0.364582	0.355092	0.220277
C17orf99	0.245603	0.209656	0.23368	0.233087	0.151708	0.0360091	0
C18orf21	0.0358527	0.122991	0.136436	0.154559	0.222471	0.260752	0.216077
C18orf25	0.121572	0.175763	0.158339	0.174723	0.226455	0.179495	0.145024
C18orf32	0.201677	0.211516	0.19326	0.148107	0.10711	0.123838	0.191494
C18orf42	0	0	0	0	0.476792	0.407464	0
C18orf54	0.0766785	0.193207	0.162821	0.172941	0.142862	0.187562	0.235869
C18orf56	0.0484639	0.045309	0.0233596	0.0168651	0.311116	0.306517	0.293872
C18orf63	0.114633	0.346097	0	0.379148	0.120513	0.0702636	0
C18orf8	0.20622	0.193791	0.19593	0.200188	0.142196	0.109214	0.130322
C19orf10	0.199973	0.136939	0.147501	0.155259	0.179489	0.177411	0.18806
C19orf12	0.0747281	0.0981462	0.054431	0.0866763	0.17551	0.248351	0.372214
C19orf18	0.0936498	0.180208	0.102396	0.187712	0.397617	0.102261	0.0514351
C19orf24	0.094705	0.191216	0.177611	0.210513	0.160413	0.170664	0.174121
C19orf25	0.0731969	0.157681	0.129243	0.0989653	0.252597	0.226557	0.219308
C19orf26	0	0	0	0	0	1	0
C19orf33	0	0	0	0	0.080399	0	0.833569
C19orf35	0	0	0.2484	0.586034	0.0948487	0	0
C19orf38	0.165779	0.192722	0.177814	0.22757	0.17146	0.206776	0
C19orf40	0.228379	0.192152	0.17123	0.137524	0.15199	0.149778	0.15086
C19orf43	0.119412	0.150441	0.139832	0.145047	0.210428	0.22772	0.185208
C19orf44	0.104766	0.11671	0.130794	0.279786	0.164118	0.236745	0.128716
C19orf45	0.161556	0.187787	0	0	0.554272	0.0728454	0
C19orf47	0.0850471	0.203743	0.206553	0.186786	0.198694	0.178906	0.112579
C19orf48	0.136174	0.130334	0.143953	0.153139	0.202002	0.227715	0.186224
C19orf52	0.146832	0.144843	0.0832449	0.0541329	0.247876	0.260619	0.209454
C19orf53	0.102678	0.135613	0.124569	0.161388	0.225868	0.234338	0.187584
C19orf54	0.153334	0.192183	0.176456	0.172171	0.179705	0.183562	0.127436
C19orf55	0.0466347	0.267339	0.224373	0.274929	0.141801	0.0274265	0.137278
C19orf57	0.305705	0.235223	0.237558	0.182408	0.0252033	0.0430265	0.0774198
C19orf59	NA	NA	NA	NA	NA	NA	NA
C19orf60	0.0762929	0.225694	0.219411	0.0884639	0.12415	0.0631459	0.330419
C19orf66	0.217311	0.237076	0.245632	0.277562	0.101218	2.86173e-06	0.00132619
C19orf67	0.24475	0.216067	0.222722	0.218098	0.166213	0.0492625	0
C19orf69	0	0	0	1	0	0	0
C19orf70	0.155301	0.0550171	0.106554	0.137894	0.223574	0.214302	0.261165
C19orf71	0	0	0	0.424245	0	0.459936	0
C19orf73	0.114887	0.0540659	0.157292	0.182777	0.14721	0.299746	0.196185
C19orf77	0.0861932	0.0695408	0.0540271	0.281241	0.031279	0.490132	1.11022e-16
C19orf80	NA	NA	NA	NA	NA	NA	NA
C19orf81	0	0	0	0	0.742632	0.154531	0
C19orf82	2.56038e-09	0.400583	0.203097	0.118596	0	0.288415	0
C1D	0.0171621	0.056359	0.0400176	0.0433859	0.27249	0.325967	0.300741
C1GALT1	0.139683	0.161755	0.157728	0.140495	0.237763	0.192717	0.150427
C1GALT1C1	0.152184	0.160754	0.151349	0.184949	0.161804	0.142664	0.229039
C1orf100	1.11022e-16	1.11022e-16	1.11022e-16	0.162206	0.585152	0.19357	1.11022e-16
C1orf101	0.450264	0.321413	0	5.43565e-07	0	0.181855	0
C1orf105	NA	NA	NA	NA	NA	NA	NA
C1orf106	0	0	0	0.0295536	0.00185551	0.108177	0.777354
C1orf109	0.0905794	0.112107	0.0929119	0.127697	0.200129	0.223929	0.302242
C1orf110	0	0	0.0862157	0	0.468501	0.365105	0.0229682
C1orf111	0	0	0	0	0	1	0
C1orf112	0.0935256	0.165445	0.137286	0.175536	0.187187	0.164814	0.250026
C1orf115	0.0981207	0.0557467	0.0237053	0.0977135	0.174676	0.116576	0.497949
C1orf116	0	0	0	0.360553	0.107256	0.0849273	0.426121
C1orf122	0.1149	0.155168	0.162409	0.125441	0.207172	0.193955	0.21885
C1orf123	0.158612	0.164492	0.164797	0.204381	0.175866	0.130105	0.186294
C1orf127	0.116001	0.185253	0.253428	0.309572	0.190193	0.0474856	0
C1orf131	0.207049	0.19634	0.189278	0.156023	0.133474	0.152851	0.148051
C1orf137	NA	NA	NA	NA	NA	NA	NA
C1orf141	0	0	0	0	1	0	0
C1orf146	0.396434	0.193498	0.240887	0.143136	0.0322352	0.0033785	0.0563213
C1orf158	NA	NA	NA	NA	NA	NA	NA
C1orf159	1.73339e-08	0.0282802	0.137072	0.0335659	0.101693	0.333969	0.39696
C1orf162	0	0	0.0242389	0	0.336424	0.453346	0.14804
C1orf168	0.220125	0.236831	0.191866	0.155217	0.0660901	0.227943	0.0481522
C1orf172	0.0732565	0.220137	0.224646	0.218011	0.0933097	0.135071	0.196254
C1orf173	0	0	0	1	0	0	0
C1orf174	0.229549	0.188821	0.192461	0.220716	0.0921934	0.090605	0.152405
C1orf177	0	0	0	0.0277099	0	0.914788	0
C1orf185	NA	NA	NA	NA	NA	NA	NA
C1orf186	0	0	0	0	0	0.0956157	0.813606
C1orf189	0	0	0	0	1	0	0
C1orf192	0.127803	0.279461	0.103337	0.426476	1.11022e-16	0.0753701	0.0395175
C1orf194	0	0	0	0	0.308551	0.577331	0
C1orf195	0	0	0.462492	0.421697	0	0	0
C1orf198	0.0359145	0.0275847	0.0176957	0.00235948	0.30285	0.448393	0.167707
C1orf204	NA	NA	NA	NA	NA	NA	NA
C1orf21	0.211132	0.190855	0.207104	0.208481	0.0919487	0	0.223125
C1orf210	0.220918	0.230765	0.217618	0.201945	0.124719	0.0837218	0.0783758
C1orf216	0	0.0873402	0.108705	0.00760627	0.292367	0.459704	0.0615028
C1orf226	0.222236	0.211093	0.210921	0.20596	0.123545	0.097378	0.0948601
C1orf227	NA	NA	NA	NA	NA	NA	NA
C1orf228	0.542226	0.0780853	0.0900974	0.220912	0.0615044	0.0115298	0
C1orf229	0	0	0	0.00991012	0.388614	0.492741	0
C1orf233	0.0149195	0.210125	0.201986	0.195669	0.123227	0.124946	0.268499
C1orf234	0	0	0.182424	0	0.547675	0.216301	0
C1orf27	0.210637	0.189382	0.160317	0.105072	0.0825926	0.0933636	0.308012
C1orf35	0.224666	0.159071	0.153873	0.108558	0.134698	0.160468	0.233851
C1orf43	0.178684	0.157381	0.168095	0.170641	0.177397	0.167951	0.167466
C1orf50	0.167604	0.160566	0.164762	0.19599	0.171198	0.18706	0.138602
C1orf51	0.208689	0.208207	0.194222	0.191349	0.14501	0.194472	0.000256266
C1orf52	0.0702795	0.0409807	0.0409759	0.0481858	0.328443	0.29983	0.246926
C1orf53	0.428579	0.208496	0.180353	1.25613e-06	0.0148625	0.0833081	0.142064
C1orf54	0	0.144859	0.0443277	0.156108	0.223368	0.458559	0.00449877
C1orf56	0.167744	0.232383	0.23575	0.217196	0.152808	0.0597597	0.0900786
C1orf61	0	0	0	4.57123e-12	0.178011	0.0808145	0.66531
C1orf63	0.15416	0.0997112	0.105804	0.123786	0.277477	0.216656	0.184958
C1orf64	0	0	0.0418897	0.22187	0.534337	0.171094	0
C1orf65	0	0	0	1	0	0	0
C1orf68	NA	NA	NA	NA	NA	NA	NA
C1orf74	0.1515	0.241575	0.228246	0.238201	0.0592471	0.149197	0.0832289
C1orf85	0.130874	0.158039	0.147153	0.230821	0.0447535	0.154033	0.28505
C1orf86	0.146146	0.191119	0.183553	0.207694	0.171576	0.150634	0.132684
C1orf87	0.275726	0	0	0	0	0.611322	0
C1orf94	NA	NA	NA	NA	NA	NA	NA
C1orf95	0	0	0	0.136384	0.751816	0.0214059	0
C1QA	0	0	0	1	0	0	0
C1QB	NA	NA	NA	NA	NA	NA	NA
C1QBP	0.112388	0.134393	0.11831	0.131381	0.219165	0.23466	0.219418
C1QC	NA	NA	NA	NA	NA	NA	NA
C1QL1	0	0	0	0.36297	0.521736	0	0
C1QL2	NA	NA	NA	NA	NA	NA	NA
C1QL3	0	0	0	0.229344	0.374037	0.156903	0.262385
C1QL4	0.0464308	0.147962	0.142998	1.11022e-16	0.0693911	0.584192	1.11022e-16
C1QTNF1	0.194511	0.208816	0.152611	0.235127	0.104257	0.0842135	0.188293
C1QTNF2	0.101831	0	0	0.0900589	0.0782489	0.681471	0
C1QTNF3	0	0	0.108536	0	0	0	0.797308
C1QTNF4	0	0	0.166516	0	0.399278	0.0680974	0.354218
C1QTNF5	0	0.220667	0	0	0	0.669509	0
[truncated: 17,135 more rows]

## Sheet: lncRNAs
	Oocyte_spec	Zygote_spec	Two_Cell_spec	Four_Cell_spec	Eight_Cell_spec	Morulae_spec	Blastocyst_spec
NONHSAG000001	0.124598	0.30268	0.157741	0.27839	0.116179	0.135256	0
NONHSAG000002	0	0	0.0607949	0	0.356644	0.465232	0.0742035
NONHSAG000003	0	0	0	0.511738	0	0	0.372834
NONHSAG000004	0	0	0	0.44146	0	0.442694	0
NONHSAG000005	0	0	0	0.420613	0.463579	0	0
NONHSAG000006	0	0	0	0.903767	0.0337803	0	0
NONHSAG000008	0.233599	0.219788	0.238699	0.218905	0.128244	0.0844597	0.000797244
NONHSAG000010	0.230779	0.189816	0.151196	0.262469	0.232805	0.0375643	0.0119161
NONHSAG000011	0.0597843	0.125574	0.145964	0.0876195	0.236191	0.101077	0.366991
NONHSAG000012	0	0.354733	0.143981	0.356583	0.121086	0	0.0569387
NONHSAG000014	0	0	0	0	0.558045	0.327338	0
NONHSAG000015	NA	NA	NA	NA	NA	NA	NA
NONHSAG000016	0.0913768	0.170378	0.26952	0.125663	0.144261	0.266074	0.0852095
NONHSAG000017	0	0.0923825	0.223874	0.197334	0.314412	0.163391	0.125694
NONHSAG000018	NA	NA	NA	NA	NA	NA	NA
NONHSAG000019	0	0	0	0	1	0	0
NONHSAG000020	NA	NA	NA	NA	NA	NA	NA
NONHSAG000022	NA	NA	NA	NA	NA	NA	NA
NONHSAG000023	0	0.464282	0.218588	0.274155	0	0	0
NONHSAG000024	NA	NA	NA	NA	NA	NA	NA
NONHSAG000026	0.24994	0.221176	0.259364	0.288762	0.0352428	0	0.00317275
NONHSAG000027	0.488057	0.193108	0.214663	0.0995513	0	0	0
NONHSAG000028	NA	NA	NA	NA	NA	NA	NA
NONHSAG000029	0.650817	0	0	0.174908	0.103319	0	0
NONHSAG000030	NA	NA	NA	NA	NA	NA	NA
NONHSAG000031	0.112176	0.15152	0.156449	0.147121	0.174223	0.232095	0.204683
NONHSAG000032	0.0895268	0.142983	0.160663	0.141555	0.170413	0.252892	0.212651
NONHSAG000033	0.104258	0.144989	0.155066	0.144962	0.172053	0.233194	0.220745
NONHSAG000034	0.09781	0.15582	0.156954	0.152824	0.179126	0.234757	0.199153
NONHSAG000035	0.0729216	0.182102	0.170678	0.133971	0.170875	0.235554	0.20398
NONHSAG000036	0.119559	0.177643	0.171037	0.156369	0.173526	0.206581	0.17876
NONHSAG000037	0	0	0	0	1	0	0
NONHSAG000038	0.544927	0	0.263659	0	0	0.131052	0
NONHSAG000039	0.170783	0.263617	0.218704	0.209685	0.211209	0.031452	0.00998094
NONHSAG000041	0.0305315	0.169861	0.310773	0.412442	0.0657848	0.0212832	0.0240758
NONHSAG000042	0	0	0	0	0.11487	0.122912	0.689875
NONHSAG000044	0.0292725	0	0.120653	0	0.198774	0.602089	0
NONHSAG000046	0.131299	0.176398	0.206969	0.244758	0.138056	0.198116	0.0705506
NONHSAG000047	0.155447	0	0	0.275806	0.0297271	0.503254	0
NONHSAG000048	0.188576	0.19858	0.236094	0.114721	0.172334	0.171503	0.0901472
NONHSAG000049	NA	NA	NA	NA	NA	NA	NA
NONHSAG000050	NA	NA	NA	NA	NA	NA	NA
NONHSAG000051	0.191065	0.208493	0.199738	0.172095	0.153043	0.141589	0.114573
NONHSAG000052	0.246842	0.208576	0.249016	0.214935	0.161359	0.024116	0
NONHSAG000053	0.20452	0.196878	0.256695	0.277432	0.149475	0.00578258	0
NONHSAG000055	0	0	0.490928	0	0	0.393428	0
NONHSAG000056	0	0	1	0	0	0	0
NONHSAG000057	0	0	0.187302	0.0786624	0.643203	0	0.0316438
NONHSAG000058	0	0	0	0	0	1	0
NONHSAG000059	NA	NA	NA	NA	NA	NA	NA
NONHSAG000060	0	0	0	1	0	0	0
NONHSAG000061	0.0537311	0.127057	0.146145	0.0818577	0.237324	0.212812	0.283504
NONHSAG000062	0	0.204396	0.21877	0.000565181	0.47224	0.103624	4.96862e-06
NONHSAG000063	0	0	0	1	0	0	0
NONHSAG000064	0	0.587579	0.298613	0	0	0	0
NONHSAG000065	0	0	0.445655	0	0	0	0.4385
NONHSAG000066	NA	NA	NA	NA	NA	NA	NA
NONHSAG000067	0	0	1	0	0	0	0
NONHSAG000068	NA	NA	NA	NA	NA	NA	NA
NONHSAG000069	0.340391	0	0.314483	0.11014	0	0	0.249882
NONHSAG000070	0.207438	0.0585509	0.118092	0	0.188991	0.156866	0.36728
NONHSAG000071	0.172111	0.0764532	0.203553	0.0274555	0.205433	0.092669	0.341045
NONHSAG000072	0.0801706	0.204116	0.206534	0.0988545	0.146265	0.222831	0.206956
NONHSAG000073	0	0	0	0	1	0	0
NONHSAG000074	NA	NA	NA	NA	NA	NA	NA
NONHSAG000075	0	0	0.543979	0.341104	0	0	0
NONHSAG000076	NA	NA	NA	NA	NA	NA	NA
NONHSAG000077	NA	NA	NA	NA	NA	NA	NA
NONHSAG000078	NA	NA	NA	NA	NA	NA	NA
NONHSAG000079	NA	NA	NA	NA	NA	NA	NA
NONHSAG000080	0.0209136	0.00410948	0.12587	0.091686	0.199139	0.303491	0.32954
NONHSAG000081	1.11022e-16	5.93044e-05	0.996155	2.25754e-05	1.11022e-16	1.11022e-16	5.08607e-05
NONHSAG000082	0	0.745353	0	0	0.0842056	0	0.0938747
NONHSAG000083	0.111582	0.18843	0.189656	0.196245	0.156708	0.161308	0.178456
NONHSAG000084	NA	NA	NA	NA	NA	NA	NA
NONHSAG000085	NA	NA	NA	NA	NA	NA	NA
NONHSAG000086	NA	NA	NA	NA	NA	NA	NA
NONHSAG000087	0	0	0.132772	0.767955	0	0	0
NONHSAG000088	0	0	0.000526715	0.142328	0.600841	0	0.194414
NONHSAG000089	1.66358e-05	0	5.24076e-07	0.340487	0.340086	0	0.285857
NONHSAG000090	0.06428	0.0602497	0.0983172	0.12952	0.268644	0.22007	0.288024
NONHSAG000091	0	0.292026	0	0.298442	0.320258	0.10423	0
NONHSAG000092	0.165398	0.0758953	0.139833	0.0722158	0.100081	0.057445	0.474691
NONHSAG000093	0	0	0	0	0	0	1
NONHSAG000094	0	0	1	0	0	0	0
NONHSAG000095	0	0	0	0	0	1	0
NONHSAG000096	0.0384543	0.126197	0.0775581	1.11022e-16	0.196276	0.342424	0.294437
NONHSAG000097	0	0	0.151254	0	0.495825	0.104478	0.240134
NONHSAG000098	NA	NA	NA	NA	NA	NA	NA
NONHSAG000099	NA	NA	NA	NA	NA	NA	NA
NONHSAG000100	0.0597608	0.143017	0.148978	0.151922	0.257106	0.239595	0.159734
NONHSAG000101	0.0699718	0.149921	0.167698	0.150174	0.204979	0.22837	0.198845
NONHSAG000102	0.0392327	0.0477459	0.0876406	0.0663457	0.353431	0.309491	0.180328
NONHSAG000103	0	0	0	0	0.432377	0.394621	0.109239
NONHSAG000104	0	0	0.045766	0	0.494189	0.313556	0.107574
NONHSAG000108	0.246144	0	0	0.531507	0.169139	0	0
NONHSAG000109	0	0	0	0	1	0	0
NONHSAG000110	0	0	0.73564	0	0	0.146109	0.0294349
NONHSAG000111	0	0	0.091512	0.125354	0	0.708214	0
NONHSAG000112	NA	NA	NA	NA	NA	NA	NA
NONHSAG000113	0	0.00550103	0.0219109	0.059927	0.317423	0.329079	0.282797
NONHSAG000114	0.110499	0.0916541	0.0992916	0.0602472	0.252163	0.292323	0.228182
NONHSAG000115	0	0	0	0	0.561577	0.323889	0
NONHSAG000116	0.0306192	0.211612	0.196948	0.193323	0.133454	0.148625	0.239162
NONHSAG000117	0.169461	0.144791	0.103092	0.0535102	0.267195	0.288657	0.114784
NONHSAG000118	0.2654	0.164366	0.172773	0.213437	0.239648	0.0348908	0.0375921
NONHSAG000119	0	0.133149	0.187713	0	0.614663	0	0
NONHSAG000120	0.000166953	0.0541468	0.0859841	0.168423	0.159243	0.293276	0.327783
NONHSAG000121	NA	NA	NA	NA	NA	NA	NA
NONHSAG000122	0	0	0	0	0.360822	0.503271	0.0479881
NONHSAG000123	0.183929	0.188241	0.204952	0.177316	0.170883	0.155411	0.0995765
NONHSAG000124	0	0.0898231	0.20403	0.140975	0.264856	0.273689	0.146089
NONHSAG000125	0.145941	0.010007	0.227584	0.0236894	0.0889317	0.265883	0.324193
NONHSAG000126	0.593997	0	0	0.00333025	0.0492581	0	0.26906
NONHSAG000127	0	0.112057	0	0.158666	0.0518764	0.259129	0.445557
NONHSAG000128	NA	NA	NA	NA	NA	NA	NA
NONHSAG000129	0.158831	0.300043	0.169249	1.48276e-07	0.21807	0.238953	6.43289e-07
NONHSAG000130	0	0.256411	0.362177	0	0.234116	0.17354	0
NONHSAG000131	0	0.963276	0	0	0	0.00674627	0
NONHSAG000132	0.292365	0.166659	0.120584	0.0899827	0.337752	0.058585	0.0399477
NONHSAG000134	0	0	0.41583	0	0.468382	0	0
NONHSAG000135	NA	NA	NA	NA	NA	NA	NA
NONHSAG000136	0	0.569033	0.279335	0.0622064	0.0208999	0	0
NONHSAG000137	0	0.0739281	0.114538	0.0209527	0.0973334	0.551865	0.161911
NONHSAG000138	0	0	0	1.32394e-12	0.105207	0.780919	0.0302938
NONHSAG000139	0.19346	0	0.309238	0	0.445189	0	0.0208666
NONHSAG000140	1.9873e-14	0.111546	0.286568	0.0251566	0.0760207	0.43849	0.10186
NONHSAG000141	NA	NA	NA	NA	NA	NA	NA
NONHSAG000142	NA	NA	NA	NA	NA	NA	NA
NONHSAG000143	0	0	0	0	0	1	0
NONHSAG000144	0	0	0	0	0	1	0
NONHSAG000145	0.120898	0.000810155	0.273506	0.359437	0.246577	0.0382913	0
NONHSAG000146	0.244721	0.293811	0.185746	0.195628	0.125021	0.0684328	0
NONHSAG000147	NA	NA	NA	NA	NA	NA	NA
NONHSAG000148	NA	NA	NA	NA	NA	NA	NA
NONHSAG000149	0.219576	0.258883	0.223459	0.159707	0	0.229123	0
NONHSAG000150	0	0.0308976	0.0715134	0.0881549	0.0349046	0.468558	0.311969
NONHSAG000151	0.0661953	0	0.341977	0.00139885	0.0713541	0.197434	0.353549
NONHSAG000152	0	0	0.0996273	1.41303e-06	3.03983e-06	0.165975	0.662334
NONHSAG000153	0.166144	0.13715	0.139656	0.17852	0.15006	0.169565	0.239649
NONHSAG000154	0	0	0	0	1.54987e-13	0.514834	0.369777
NONHSAG000156	0	1	0	0	0	0	0
NONHSAG000157	NA	NA	NA	NA	NA	NA	NA
NONHSAG000158	NA	NA	NA	NA	NA	NA	NA
NONHSAG000159	NA	NA	NA	NA	NA	NA	NA
NONHSAG000160	0	3.0736e-05	0.50664	0.310016	0	0.0783606	0.0638609
NONHSAG000161	0	0.428289	0.283663	0.249546	0	0	0
NONHSAG000163	NA	NA	NA	NA	NA	NA	NA
NONHSAG000164	0	0	0	0	0	1	0
NONHSAG000165	NA	NA	NA	NA	NA	NA	NA
NONHSAG000166	0	0	1	0	0	0	0
NONHSAG000167	NA	NA	NA	NA	NA	NA	NA
NONHSAG000169	NA	NA	NA	NA	NA	NA	NA
NONHSAG000170	0.0726003	0.206425	0.277625	0.195529	0.0689823	0.278327	0.00513603
NONHSAG000171	NA	NA	NA	NA	NA	NA	NA
NONHSAG000172	NA	NA	NA	NA	NA	NA	NA
NONHSAG000173	0.201184	0.265715	0.486905	0	0	0	0
NONHSAG000174	0.131346	0.286671	0.426579	0.161692	0	0	0
NONHSAG000175	NA	NA	NA	NA	NA	NA	NA
NONHSAG000178	NA	NA	NA	NA	NA	NA	NA
NONHSAG000179	0	0	0	0.336713	0.453927	0.158402	0
NONHSAG000180	0	0	0	0.612435	0.274659	0	0
NONHSAG000181	0	0	1	0	0	0	0
NONHSAG000182	NA	NA	NA	NA	NA	NA	NA
NONHSAG000183	NA	NA	NA	NA	NA	NA	NA
NONHSAG000184	NA	NA	NA	NA	NA	NA	NA
NONHSAG000185	NA	NA	NA	NA	NA	NA	NA
NONHSAG000186	NA	NA	NA	NA	NA	NA	NA
NONHSAG000187	0.0207624	0.222156	0.351687	0.378889	0.00373665	0	0
NONHSAG000188	0.32763	0.19847	0.21213	0.189925	0.0211726	0.0135915	0.138941
NONHSAG000189	0	0	1	0	0	0	0
NONHSAG000190	0	0	0	1	0	0	0
NONHSAG000191	0.122122	0.0451799	0.0318407	0.00385544	0.230682	0.464746	0.144861
NONHSAG000192	0	0	0	0	0	0	1
NONHSAG000193	NA	NA	NA	NA	NA	NA	NA
NONHSAG000194	0	0	0	1	0	0	0
NONHSAG000195	0.129837	0.23392	0.231091	0.227568	0.154037	0.0640017	0.118551
NONHSAG000196	0	0	0	0	1	0	0
NONHSAG000197	9.04475e-07	8.92502e-05	0.00051243	0.284448	0.141837	0.236047	0.358861
NONHSAG000198	0.208027	0.176713	0.178855	0.19241	0.115137	0.173484	0.136732
NONHSAG000199	0.0529789	0.325276	0.255606	0.0498649	0.167497	0.147933	0.124946
NONHSAG000201	0	1	0	0	0	0	0
NONHSAG000202	NA	NA	NA	NA	NA	NA	NA
NONHSAG000203	0.216637	0.207943	0.209126	0.212359	0.192908	0.0944455	0
NONHSAG000204	NA	NA	NA	NA	NA	NA	NA
NONHSAG000205	0	0	1	0	0	0	0
NONHSAG000207	NA	NA	NA	NA	NA	NA	NA
NONHSAG000211	NA	NA	NA	NA	NA	NA	NA
NONHSAG000212	NA	NA	NA	NA	NA	NA	NA
NONHSAG000213	NA	NA	NA	NA	NA	NA	NA
NONHSAG000214	NA	NA	NA	NA	NA	NA	NA
NONHSAG000215	0.759248	0	0.140173	0	0	0	0
NONHSAG000217	0	0	0	0.755078	0.143748	0	0
NONHSAG000218	NA	NA	NA	NA	NA	NA	NA
NONHSAG000219	0	0	0	0	0.586503	0	0.299654
NONHSAG000220	0	0	0	0	1	0	0
NONHSAG000221	0	0	0	0	0	0	1
NONHSAG000222	NA	NA	NA	NA	NA	NA	NA
NONHSAG000224	NA	NA	NA	NA	NA	NA	NA
NONHSAG000225	NA	NA	NA	NA	NA	NA	NA
NONHSAG000226	5.94278e-06	0.0706964	0.0781786	0.507305	0.190073	0.0948434	0.106006
NONHSAG000227	0.121923	0.178984	0.193096	0.502624	0	0	0
NONHSAG000228	0	0	0.389309	0.495084	0	0	0
NONHSAG000229	0.0205006	0.0329145	0.0152458	0.108123	0.361405	0.326591	0.184808
NONHSAG000230	0.141795	0.144111	0.128552	0.0322376	0.139041	0.328918	0.221369
NONHSAG000231	0	0	0	0	1	0	0
NONHSAG000232	0	0	0.284007	0	0.201096	0	0.469976
NONHSAG000233	1.86559e-10	2.37485e-07	1.66767e-07	0.431505	0.217358	0.259948	0.0935388
NONHSAG000234	0.241618	0.208258	0.254381	0.154656	0.122799	0.0743077	0.100197
NONHSAG000235	0.131105	0.144245	0.145934	0.136778	0.213384	0.25212	0.151859
NONHSAG000236	0	0.00547287	0.96147	0.000468979	0	0	0.00214622
NONHSAG000237	0	0	0	0	0	0.206967	0.684299
NONHSAG000238	0	0	0	0.332649	0.327929	0.306464	0
NONHSAG000239	0	0	1	0	0	0	0
NONHSAG000240	0	0	0	0	0.292092	0.363372	0.310776
NONHSAG000241	0	0	0	0.431066	0	0.453098	0
NONHSAG000242	0	0.373767	0.510793	0	0	0	0
NONHSAG000243	0	0	0.324303	0	0.145299	0.317993	0.235465
NONHSAG000244	0	0	0	0	0	1	0
NONHSAG000245	0	0	0	0	0	0	1
NONHSAG000246	1.11022e-16	1.11022e-16	1.11022e-16	1.11022e-16	0.735806	0.160513	1.11022e-16
NONHSAG000247	2.54701e-05	0.125511	0.20342	0.134122	0.247358	0.267836	0.14973
NONHSAG000248	0	0.237777	0.127533	0	0.431387	0.0986608	0.151561
NONHSAG000249	1.60151e-06	2.76519e-05	1.47093e-05	0.000102826	2.47726e-06	0.301277	0.584802
NONHSAG000250	0	0	0	0	0.624103	0.263496	0
NONHSAG000252	0.329027	0.00103579	0.0688895	0.121607	0.16095	0.112783	0.299957
NONHSAG000253	0	0	0	0.531742	0.35312	0	0
NONHSAG000254	0.0549854	0.0707085	0	0	0.560116	0.0701305	0.228731
NONHSAG000255	0.10795	0	0.0305305	0	0.336975	0.0696206	0.446401
NONHSAG000256	0.132435	0.128449	0.102731	0.136277	0.256295	0.20489	0.207746
NONHSAG000257	0	0	0	0	1	0	0
NONHSAG000258	NA	NA	NA	NA	NA	NA	NA
NONHSAG000259	0.229353	0	0	0.660207	0	0	0
NONHSAG000260	0	0	0	1	0	0	0
NONHSAG000261	0.448977	0	0.281071	0	0	0.228855	0
NONHSAG000262	0	0	1	0	0	0	0
NONHSAG000263	NA	NA	NA	NA	NA	NA	NA
NONHSAG000264	0	0	0	1	0	0	0
NONHSAG000265	NA	NA	NA	NA	NA	NA	NA
NONHSAG000266	NA	NA	NA	NA	NA	NA	NA
NONHSAG000267	NA	NA	NA	NA	NA	NA	NA
NONHSAG000268	0	0	0	0	0	1	0
NONHSAG000269	0	0	0	0	0	1	0
NONHSAG000270	0	0.117457	0.128169	0	0	0.598723	0.129056
NONHSAG000271	0	0	0	0	0.41759	0.175691	0.360038
NONHSAG000272	4.09529e-05	0.171465	0.151468	0.214991	0.216746	0.20297	0.183852
NONHSAG000273	0.164149	0	0.122369	4.36088e-07	0.54026	0.15054	0.0235674
NONHSAG000274	0.39431	0	0.137276	0.256315	0.222012	0.0187415	0
NONHSAG000275	0.301465	0.199443	0.206356	0.257354	0.104154	0	0.0202123
NONHSAG000276	3.57936e-07	0.00364412	1.46891e-05	0.306015	0.29802	0.248454	0.176478
NONHSAG000278	NA	NA	NA	NA	NA	NA	NA
NONHSAG000279	0	0	0.0542805	0	0.465098	0.332133	0.117064
NONHSAG000280	0	0	0	0.896785	0.0378303	0	0
NONHSAG000281	0	0	0	0.246459	0.443252	0	0.270458
NONHSAG000284	0	0	0	0	0	1	0
NONHSAG000285	NA	NA	NA	NA	NA	NA	NA
NONHSAG000286	0	0	0	1	0	0	0
NONHSAG000287	0	0	1	0	0	0	0
NONHSAG000288	NA	NA	NA	NA	NA	NA	NA
NONHSAG000289	NA	NA	NA	NA	NA	NA	NA
NONHSAG000290	0.231388	0.220018	0.207832	0.164122	0.0323312	0.156367	0.143377
NONHSAG000291	0	0.111402	0.281182	0.401101	0.0537235	0.188535	0
NONHSAG000292	1.11022e-16	1.11022e-16	1.11022e-16	0.643093	0.245456	1.11022e-16	1.11022e-16
NONHSAG000293	0	0	0	0	0.101678	0.78224	0.033665
NONHSAG000294	0	0	0	0	0	0.230459	0.659026
NONHSAG000295	0.103435	0.127561	0.116352	0.28544	0.220518	0.26197	0
NONHSAG000296	0	0.267417	0.44144	0.000422418	0.164805	0.116325	0.0293894
NONHSAG000297	0	0	0	0	0	0	1
NONHSAG000298	0	0	0	0	0.793491	0	0.11162
NONHSAG000299	NA	NA	NA	NA	NA	NA	NA
NONHSAG000300	1.7405e-05	0.048745	0.232787	0.0226537	0.342091	0.347182	0.029333
NONHSAG000301	0	0	0	0	0.379063	0.505435	0
NONHSAG000302	0	0.183942	0	0	0.501758	0.0989081	0.208046
NONHSAG000303	0.067697	0.0992642	0.131254	0.0900372	0.0216464	0.512654	0.14016
NONHSAG000304	0	0	0	0.0275692	0.228429	0.466235	0.251469
NONHSAG000305	1	0	0	0	0	0	0
NONHSAG000306	0	0	0	0	1	0	0
NONHSAG000307	0	0	0	0.476689	0	0.407565	0
NONHSAG000310	0.141578	0.107948	0.0560976	0.0252166	0.277517	0.346934	0.148839
NONHSAG000311	0.0862692	2.22045e-16	0.0705415	2.22045e-16	0.320172	0.275518	0.292456
NONHSAG000312	0	0	0.484387	0	0.0445157	0.381471	0
NONHSAG000313	NA	NA	NA	NA	NA	NA	NA
NONHSAG000314	0.145306	0.199427	0.248972	0.261213	0.15822	0.0619274	0.0726835
NONHSAG000315	0	0.0729303	0.0380887	0.312309	0	0.521745	0
NONHSAG000316	1	0	0	0	0	0	0
NONHSAG000317	NA	NA	NA	NA	NA	NA	NA
NONHSAG000318	0	0	0.196653	0.0500626	0.119369	0.593643	0
NONHSAG000319	0	0.141557	0.114218	0.0285112	0.16481	0.550373	0
NONHSAG000320	1.11022e-16	0.289946	0.233078	0.203637	0.0635632	0.267181	0.0214764
NONHSAG000321	NA	NA	NA	NA	NA	NA	NA
NONHSAG000322	0.231532	0	0.251623	0.253811	0.13934	0.179842	0.058862
NONHSAG000323	0.120841	0.216611	0.195721	0.262492	0.142761	0.194241	0
NONHSAG000324	0	0	0	0	0.648696	0	0.240167
NONHSAG000325	0	0	0	1	0	0	0
NONHSAG000326	NA	NA	NA	NA	NA	NA	NA
NONHSAG000327	0.266146	0.19174	0.21921	0.21032	0.172558	0.0138601	0.0516761
NONHSAG000328	NA	NA	NA	NA	NA	NA	NA
NONHSAG000329	0.0932641	0.20237	0.13608	0.0569323	0.199758	0.24241	0.224057
NONHSAG000330	0.000111321	0.000387733	0.000248991	0.391108	0.000239063	0.302755	0.270506
NONHSAG000331	0	0	0	0.0632019	0.279192	0.462421	0.181023
NONHSAG000332	7.40939e-06	0.136391	0.351824	0.209921	0.307269	6.66609e-06	0.0316975
NONHSAG000333	0.180224	0	0.126401	0	0.182695	0.398214	0.178338
NONHSAG000334	NA	NA	NA	NA	NA	NA	NA
NONHSAG000335	5.26666e-07	0.102516	0.150453	0	0.249459	0.411723	0.138045
NONHSAG000336	NA	NA	NA	NA	NA	NA	NA
NONHSAG000337	NA	NA	NA	NA	NA	NA	NA
NONHSAG000338	0.23198	0.126595	0.0953235	0.174611	0.141803	0.194831	0.207868
NONHSAG000339	NA	NA	NA	NA	NA	NA	NA
NONHSAG000340	0.197855	0.163591	0.213211	0.135787	0.133652	0.156888	0.181333
NONHSAG000341	8.67639e-13	8.8498e-06	0.0191982	0.0926401	0.607436	0.217005	0.00985092
NONHSAG000342	0	0	0	0	0	1	0
NONHSAG000343	7.43006e-05	0.000210301	8.84545e-05	0.000104188	0.000196061	0.990395	7.70734e-05
NONHSAG000344	0.200659	0.187301	0.177714	0.184237	0.160613	0.15993	0.11205
NONHSAG000345	0.146665	0.126441	0.134938	0.111617	0.156421	0.23881	0.254166
NONHSAG000346	0.124129	0.0421954	0.0376041	0.0882776	0.226073	0.302964	0.284613
NONHSAG000347	NA	NA	NA	NA	NA	NA	NA
NONHSAG000348	0.247009	0	0	0.138765	0.281621	0.354069	0
NONHSAG000349	NA	NA	NA	NA	NA	NA	NA
NONHSAG000350	1	0	0	0	0	0	0
NONHSAG000351	0	0	1	0	0	0	0
NONHSAG000352	NA	NA	NA	NA	NA	NA	NA
NONHSAG000353	0	0.322707	0.562789	0	0	0	0
NONHSAG000354	5.45345e-08	6.48004e-08	1.06344e-07	0.0679309	0.488294	0.176804	0.251775
NONHSAG000355	0	0.0178344	0	0.00990479	0.265917	0.354979	0.335161
NONHSAG000356	0.166864	0.110496	0.118144	0.125565	0.213765	0.217277	0.220308
NONHSAG000357	0	0	0	0	0.416726	0.449946	0.0428134
NONHSAG000358	0	0	0	0	0.425013	0.353563	0.174355
NONHSAG000359	0	0.0714854	0	0.162485	0.399588	0.355081	0
NONHSAG000360	0	0.10649	0.100178	0.174012	0.383256	0.187566	0.150732
NONHSAG000361	0	0	1	0	0	0	0
NONHSAG000362	NA	NA	NA	NA	NA	NA	NA
NONHSAG000363	0	0	0	0	1	0	0
NONHSAG000364	0	0	0	0.069918	0	0.847929	0
NONHSAG000365	0	0.194375	0.214756	0.330037	0.209835	0.130711	0
NONHSAG000366	0.369759	0.476216	0.0795748	0	0	0	0
NONHSAG000367	0	0	0	1	0	0	0
NONHSAG000368	NA	NA	NA	NA	NA	NA	NA
NONHSAG000369	NA	NA	NA	NA	NA	NA	NA
NONHSAG000370	0	0	0	1	0	0	0
NONHSAG000371	0	0	0	0	0.727041	0.16826	0
NONHSAG000372	NA	NA	NA	NA	NA	NA	NA
NONHSAG000374	0	0	0.0950502	0.580323	0	0.254101	0
NONHSAG000375	0	0	0	0	1	0	0
NONHSAG000376	NA	NA	NA	NA	NA	NA	NA
NONHSAG000377	0	0	0	0	1	0	0
NONHSAG000378	0	0.06916	0.219788	0.474859	0	0.223676	0.00618017
NONHSAG000379	NA	NA	NA	NA	NA	NA	NA
NONHSAG000380	1.11022e-16	0.171153	0.286225	0.088532	0.342668	1.11022e-16	0.174423
NONHSAG000381	0	0	0.403979	0.24056	0.317823	0	0
NONHSAG000382	0.186432	0.201802	0.226151	0.192211	0.119761	0.0498861	0.186151
NONHSAG000383	0	0	0.401713	0.385706	0.16356	0	0
NONHSAG000384	0.0762153	0	0	0.311896	0	0	0.535792
NONHSAG000385	0	0.256189	0.203518	0.493688	0	0	0
NONHSAG000386	0	0.125374	0.128987	0	0.15537	0.030698	0.558432
NONHSAG000387	1.11022e-16	0.357408	1.11022e-16	0.124955	0.454992	1.11022e-16	0.0109744
NONHSAG000388	0.209759	0.154974	0.203901	0.174942	0.133583	0.104283	0.196572
NONHSAG000389	NA	NA	NA	NA	NA	NA	NA
NONHSAG000390	NA	NA	NA	NA	NA	NA	NA
NONHSAG000391	0	0	0.0779468	0.0887322	0.0735041	0.237766	0.524488
NONHSAG000392	NA	NA	NA	NA	NA	NA	NA
NONHSAG000393	3.26411e-06	3.50503e-05	0.113501	0.791165	4.34807e-06	0	0
NONHSAG000394	0	0	1	0	0	0	0
NONHSAG000395	0	0	0	0	1	0	0
NONHSAG000397	0	0	0	0.212958	0.230792	0.322673	0.266326
NONHSAG000398	0	0	0	0.870849	0	0.0541141	0
NONHSAG000399	0	0	0	0	0	0.227596	0.662084
NONHSAG000401	NA	NA	NA	NA	NA	NA	NA
NONHSAG000402	NA	NA	NA	NA	NA	NA	NA
NONHSAG000403	0	0	0	0	1	0	0
NONHSAG000404	0	0	0	0.107848	0.553923	0.271953	0
NONHSAG000405	0	0	0	0.179509	0.714452	0	0
NONHSAG000406	NA	NA	NA	NA	NA	NA	NA
NONHSAG000408	NA	NA	NA	NA	NA	NA	NA
NONHSAG000409	0.233998	0.169097	0.247587	0.20367	0.230617	0.0174591	0
NONHSAG000411	NA	NA	NA	NA	NA	NA	NA
NONHSAG000412	1	0	0	0	0	0	0
NONHSAG000413	0	0	1	0	0	0	0
NONHSAG000414	0	0.224215	0.322757	0	0.328824	0.146463	0
NONHSAG000415	0.248141	0.26363	0.171328	0.182778	0.0892698	0.0968096	0.103708
NONHSAG000417	0	0.172673	0	0	0.722084	0	0
NONHSAG000418	0	0	1	0	0	0	0
NONHSAG000419	NA	NA	NA	NA	NA	NA	NA
NONHSAG000420	0.583267	0	0.188414	0	0	0.169837	0
NONHSAG000421	1	0	0	0	0	0	0
NONHSAG000422	NA	NA	NA	NA	NA	NA	NA
NONHSAG000423	NA	NA	NA	NA	NA	NA	NA
NONHSAG000424	0	0	0	0	1	0	0
NONHSAG000425	0	0	0	0	0.406136	0.478127	0
NONHSAG000426	0	0	0.560949	0.263505	0.0466676	0	0.0791859
NONHSAG000427	0.197394	0.204969	0.232258	0.363666	0.0358801	0	0.0307341
NONHSAG000428	0.219764	0.210736	0.351247	0.00446846	0.246943	0	0
NONHSAG000429	0	7.34431e-05	1.48303e-05	2.43912e-05	0.536611	0.348316	0
NONHSAG000430	0.112312	0.0692616	0.154209	0.432322	0.26655	0	0
NONHSAG000431	NA	NA	NA	NA	NA	NA	NA
NONHSAG000432	NA	NA	NA	NA	NA	NA	NA
NONHSAG000433	NA	NA	NA	NA	NA	NA	NA
NONHSAG000434	NA	NA	NA	NA	NA	NA	NA
NONHSAG000435	0.429159	0.214293	0	0	0.275568	0.0785819	0
NONHSAG000436	1.02112e-10	6.49246e-06	0.241887	0.279574	0.434259	0.0143478	0
NONHSAG000437	0.206449	0.22481	0.245483	0.0873508	0.149027	0.0600605	0.18222
NONHSAG000438	0.225786	0.251539	0.246475	0.255826	0.0926958	0.0137821	0.00150575
NONHSAG000439	0.125621	0.191499	0.155763	0.0821611	0.207622	0.217356	0.192082
NONHSAG000440	0	0	0	0	0.149431	0.748495	0
NONHSAG000441	0	0.197187	0.183571	0	0.332852	0.149907	0.21775
NONHSAG000442	0.155511	0.141513	0.151112	0.120709	0.162264	0.214248	0.23277
NONHSAG000443	0.117544	0.203991	0.171923	0.279346	0.163052	0.0995142	0.130446
NONHSAG000444	0	1	0	0	0	0	0
NONHSAG000445	0.313822	0.156173	0.251161	0.155054	0.0231505	0.165982	0.054298
NONHSAG000446	0	0.136939	0.0749842	0.18793	0.174293	0.123821	0.396929
NONHSAG000447	0.109846	0.0891139	0.0653184	0.113315	0.246187	0.0624568	0.412242
NONHSAG000448	0.169941	0.133486	0.128739	0.0691399	0.181946	0.247074	0.232863
NONHSAG000449	0	4.15986e-09	4.23639e-06	0.113329	0.666555	0.149548	1.1081e-05
NONHSAG000450	NA	NA	NA	NA	NA	NA	NA
NONHSAG000451	8.51823e-09	0	8.4095e-12	0.369019	0.368229	0.212438	0.0271583
NONHSAG000452	0.000975779	0	0	0.0860706	0.285095	0.332407	0.305048
NONHSAG000453	1.11022e-16	0.159337	0.245957	0.328874	0.131964	0.128854	0.119846
NONHSAG000454	NA	NA	NA	NA	NA	NA	NA
NONHSAG000455	NA	NA	NA	NA	NA	NA	NA
NONHSAG000456	0	0	0	0.266405	0.512338	0.169544	0
NONHSAG000457	0	0	1	0	0	0	0
NONHSAG000458	0	0	1	0	0	0	0
NONHSAG000460	NA	NA	NA	NA	NA	NA	NA
NONHSAG000461	0	0	0	1	0	0	0
NONHSAG000462	0	0	0	0	1	0	0
NONHSAG000463	NA	NA	NA	NA	NA	NA	NA
NONHSAG000464	NA	NA	NA	NA	NA	NA	NA
NONHSAG000465	0	0	0.342159	0	0	0.482298	0.112198
NONHSAG000466	0	0.104449	0.130434	0.0613346	0	0.611581	0.0815007
NONHSAG000467	0.265265	0.151198	0.268988	0.128798	0.0730846	0.0413152	0.206967
NONHSAG000468	0.285487	0.351067	0.317387	0.031407	0	0	0
NONHSAG000469	0.131058	0.10942	0.0186002	0.171287	0.250015	0.254996	0.203037
NONHSAG000470	0	0.0600778	0.0252084	0.0322591	0.330901	0.334818	0.24896
NONHSAG000471	0.225633	0.181533	0.182376	0.192463	0.131682	0.118286	0.147126
NONHSAG000472	0.210933	0.243558	0.236071	0.168379	0.151409	0.0941296	0.0470761
NONHSAG000473	0.194409	0.340597	0.246989	0.158867	0.0929826	0.0608943	0.00482288
NONHSAG000474	0	0	0	0	0.398241	0.282991	0.283098
NONHSAG000475	0	0	0	0	1	0	0
NONHSAG000476	0	0	0	0	1	0	0
NONHSAG000477	0.116007	0.0746833	0.144739	0.290426	0.313867	0.162814	0
NONHSAG000478	1.11022e-16	0.223708	0.0894918	0.145261	0.215666	0.384837	1.11022e-16
NONHSAG000479	0	0	0	0.329653	0.238703	0.0493893	0.373168
NONHSAG000480	0	0	0.0577858	0.255595	0.415266	0.0153221	0.258785
NONHSAG000481	0.209186	0.201839	0.167409	0.213497	0.148287	0.124539	0.112395
NONHSAG000482	0.196586	0.206412	0.185397	0.186325	0.154904	0.172745	0.0712679
NONHSAG000483	0.121704	0.181968	0.112093	0.173784	0.172622	0.244659	0.169473
NONHSAG000484	0.16018	0.174842	0.146043	0.0191308	0.220511	0.2494	0.178807
NONHSAG000485	0	0.150193	0	0.486227	0.223769	0.0960992	0.066098
NONHSAG000486	0	0	0	0.225761	0.664047	0	0
NONHSAG000487	0.180369	0.163033	0.156165	0.142154	0.180634	0.17576	0.188149
NONHSAG000488	0	0	0	0.671796	0	0	0.21854
NONHSAG000489	NA	NA	NA	NA	NA	NA	NA
NONHSAG000490	0	0	0	0.164592	0.731181	0	0
NONHSAG000491	NA	NA	NA	NA	NA	NA	NA
NONHSAG000494	0	0	0	0	0	1	0
NONHSAG000495	0	0	0	0.621565	0.210896	0	0.0962317
NONHSAG000496	0	0	0	1	0	0	0
NONHSAG000497	NA	NA	NA	NA	NA	NA	NA
NONHSAG000498	0	0.0993048	0.16048	0.367387	0.160426	0.0470716	0.251759
NONHSAG000499	0.190489	0.209425	0.232796	0.201251	0.142736	0.138519	0.0447751
NONHSAG000500	0.221464	0.152402	0.203464	0.220546	0.153578	0.184308	0.0114522
NONHSAG000501	NA	NA	NA	NA	NA	NA	NA
NONHSAG000502	0	0.362367	0	0	0.285588	0.30488	0.0329802
NONHSAG000503	0	0	0.22217	0	0	0.649992	0.0370707
NONHSAG000504	0	0	0.815375	0.094239	0	0	0
NONHSAG000505	0.377236	0.107513	0.165515	0.291207	0.0123849	0.0522915	0.069811
NONHSAG000506	0.173479	0.349254	0.101177	0.352591	0.0572282	0	0
NONHSAG000507	0.0764839	0.176084	0	0.160462	0.229737	0.408873	0
NONHSAG000508	2.26958e-05	0.253144	1.48224e-05	0.0433885	0.410164	0.280543	2.16713e-05
NONHSAG000510	0	0	1	0	0	0	0
NONHSAG000511	NA	NA	NA	NA	NA	NA	NA
NONHSAG000512	0.203254	0.189846	0.193933	0.162423	0.0971356	0.149557	0.183024
NONHSAG000513	0	0.209478	0	0.172525	0.198551	0.338479	0.162059
NONHSAG000514	NA	NA	NA	NA	NA	NA	NA
NONHSAG000516	0	0.283778	0	0.0766898	0	0.563396	0
NONHSAG000517	NA	NA	NA	NA	NA	NA	NA
NONHSAG000518	0	0	0.900923	0	0.035412	0	0
NONHSAG000519	0	0	0	1	0	0	0
NONHSAG000520	0	0	0	1	0	0	0
NONHSAG000521	NA	NA	NA	NA	NA	NA	NA
NONHSAG000522	NA	NA	NA	NA	NA	NA	NA
NONHSAG000523	0	0	1	0	0	0	0
NONHSAG000525	NA	NA	NA	NA	NA	NA	NA
NONHSAG000526	NA	NA	NA	NA	NA	NA	NA
NONHSAG000527	0	0	1	0	0	0	0
NONHSAG000528	0.243134	0.274212	0.247943	0.242906	0.0570934	1.11022e-16	0.00169015
NONHSAG000529	NA	NA	NA	NA	NA	NA	NA
NONHSAG000530	0.259535	0	0.370385	0.103288	0.278865	0	0
NONHSAG000531	NA	NA	NA	NA	NA	NA	NA
NONHSAG000532	1.41186e-10	2.94271e-06	0.100199	1.05555e-06	0.304096	0.113621	0.466752
NONHSAG000533	5.92499e-10	0.00544679	1.73301e-05	0.258902	0.293937	0.170704	0.304394
NONHSAG000534	0.248333	0.192183	0.179349	0.168946	0.0833263	0.143693	0.156195
NONHSAG000535	8.88108e-06	9.927e-10	3.11321e-05	0.136618	0.306199	0.197824	0.375228
NONHSAG000536	0.0267976	0.0147127	0.0177959	0	0.0978034	0.472402	0.340885
NONHSAG000537	0	0	0	0	0	0	1
NONHSAG000538	0.14027	0.236093	0.203735	0.168869	0.104876	0.192978	0.127705
NONHSAG000539	0.14063	0.150451	0.143058	0.145224	0.192664	0.223957	0.185659
NONHSAG000540	0.163551	0.158848	0.136421	0.162727	0.185771	0.193218	0.184942
NONHSAG000541	0	0	0.574575	0	0	0.276729	0.0701256
NONHSAG000542	0.27435	0.218585	0.217983	0	0	0.161713	0.217404
NONHSAG000543	0.332967	0.167023	0.141957	0.147212	0	0.211731	0.118635
NONHSAG000544	NA	NA	NA	NA	NA	NA	NA
NONHSAG000545	0	0.0885342	0.159602	0	0.0369152	0	0.65926
NONHSAG000546	0.065452	0	0.0340204	0.383853	0.333513	0.0288851	0.183026
NONHSAG000547	0.114919	0.178374	0.117855	0.201933	0.181606	0.193075	0.191602
NONHSAG000548	0	0	0	0	1	0	0
NONHSAG000549	NA	NA	NA	NA	NA	NA	NA
NONHSAG000550	NA	NA	NA	NA	NA	NA	NA
NONHSAG000551	0.195974	0.169702	0.182042	0.156801	0.138851	0.124671	0.213754
NONHSAG000552	0	0	0	1.97174e-05	0	0.302629	0.58343
NONHSAG000553	0	0	0	0.0739374	0	0.649394	0.199113
NONHSAG000554	0	0	0	1	0	0	0
NONHSAG000555	0.309699	0	0.259779	0.270063	0.192859	0	0
NONHSAG000556	NA	NA	NA	NA	NA	NA	NA
NONHSAG000557	0	0	0	0	1	0	0
NONHSAG000559	0	0	0.249553	0.00014846	0	0.638734	0
NONHSAG000560	0	0	0.324932	0	0	0.560509	0
NONHSAG000562	0	0.581868	0.304146	0	0	0	0
NONHSAG000563	NA	NA	NA	NA	NA	NA	NA
NONHSAG000564	0	0	0	1	0	0	0
NONHSAG000565	0	0	0	1	0	0	0
NONHSAG000566	NA	NA	NA	NA	NA	NA	NA
NONHSAG000567	0.840705	0	0.0751385	0	0	0	0
NONHSAG000569	NA	NA	NA	NA	NA	NA	NA
NONHSAG000571	NA	NA	NA	NA	NA	NA	NA
NONHSAG000572	0.199207	0.273568	0.295958	0.264783	0	0	0
NONHSAG000573	0	0	1	0	0	0	0
NONHSAG000574	NA	NA	NA	NA	NA	NA	NA
NONHSAG000575	NA	NA	NA	NA	NA	NA	NA
NONHSAG000576	NA	NA	NA	NA	NA	NA	NA
NONHSAG000577	0.246546	8.88165e-06	0.108103	0	0.443197	0.198791	0.0188777
NONHSAG000578	NA	NA	NA	NA	NA	NA	NA
NONHSAG000579	0.127888	0.173185	0.148569	0.134741	0.155081	0.208163	0.23133
NONHSAG000580	0.170589	0.0853181	0.113465	0.188205	0.188042	0.173932	0.249965
NONHSAG000581	0.170483	0.100945	0.375322	0.128648	0	0.190172	0.140932
NONHSAG000582	0	0.250615	0.259839	0	0	0.449228	0
NONHSAG000583	0	0	0	0	1	0	0
NONHSAG000584	NA	NA	NA	NA	NA	NA	NA
NONHSAG000585	0.207752	0.171796	0.140323	0.122862	0.168807	0.150105	0.218806
NONHSAG000586	0.133954	0.0807312	0.0443258	0.0468192	0.290307	0.314266	0.197623
NONHSAG000587	0.260647	0.219918	0.241548	0.236544	0.11397	0.0251	0
NONHSAG000588	0.174303	0.172892	0.190258	0.1736	0.152044	0.205901	0.113311
NONHSAG000589	0	0	0	0	0.537264	0.347694	0
NONHSAG000590	0	0	0	0	0	0	1
NONHSAG000591	0	0	0	0	1	0	0
NONHSAG000592	5.60325e-05	0.0565639	0.129764	0.193929	0.202585	0.266305	0.262882
NONHSAG000593	NA	NA	NA	NA	NA	NA	NA
NONHSAG000594	0	0	0	0	0.215597	0	0.674965
NONHSAG000595	0	0	0.0684641	0.366024	0.486601	0	0
NONHSAG000596	NA	NA	NA	NA	NA	NA	NA
NONHSAG000598	0.147775	0.270585	0.081344	0.0333736	0.200197	1.11022e-16	0.345831
NONHSAG000599	0	0	0	0	1	0	0
NONHSAG000600	0	0	0	0	0	0.67304	0.217384
NONHSAG000601	0.274402	0.146706	0.138019	0.381367	0.109231	0.0175638	0
NONHSAG000602	0.186789	0.0860039	0.288375	0.385874	0.0928703	0	0.0107012
NONHSAG000603	0.122159	0.162447	0.153489	0.245552	0.154738	0.257141	0.0634764
NONHSAG000605	NA	NA	NA	NA	NA	NA	NA
NONHSAG000606	0	0	0	0	0	0	1
NONHSAG000607	0	0	0.775217	0.126671	0	0	0
NONHSAG000608	0	0	0	0	0.0403807	0.024128	0.86662
NONHSAG000609	1.498e-10	1.29288e-09	1.93326e-05	0.0430338	0.219698	0.508082	0.20402
NONHSAG000610	0	1.52767e-13	0.000260879	9.5945e-08	1.20821e-07	0.994146	1.35584e-06
NONHSAG000611	0	0	0	0	1	0	0
NONHSAG000612	0.238217	1.11022e-16	0.526388	0.143098	1.11022e-16	1.11022e-16	0.0691577
NONHSAG000613	NA	NA	NA	NA	NA	NA	NA
NONHSAG000614	0	0	1	0	0	0	0
NONHSAG000615	0	0	0.356092	0	0	0.52872	0
NONHSAG000616	NA	NA	NA	NA	NA	NA	NA
NONHSAG000617	0	0	0	0.103128	0	0	0.804066
NONHSAG000620	NA	NA	NA	NA	NA	NA	NA
NONHSAG000621	0	0	0.116408	0.0140558	0.525032	0.273295	0.0400164
NONHSAG000622	0	0	0	0	0.458929	0.425248	0
NONHSAG000623	NA	NA	NA	NA	NA	NA	NA
NONHSAG000624	0	0	0	0	0.245009	0.643566	0
NONHSAG000625	0.224155	0.156817	0.21314	0.0709811	0.249394	0.201082	0.019369
NONHSAG000626	0.222869	0.176378	0.184008	0.109208	0.207354	0.203722	0.0603783
NONHSAG000627	NA	NA	NA	NA	NA	NA	NA
NONHSAG000628	0	0	0	0	1	0	0
NONHSAG000629	0	0	0	0	0	1	0
NONHSAG000630	0	0	0	0.706066	0.151366	0.0624859	0
NONHSAG000631	NA	NA	NA	NA	NA	NA	NA
NONHSAG000632	0	0	0	0	0	0.68501	0.206312
NONHSAG000633	0	0	1	0	0	0	0
NONHSAG000634	0	0	1	0	0	0	0
NONHSAG000635	0.0981138	0.412894	0.154183	0.314857	0.0389982	0	0
NONHSAG000636	0	0	0	0.535892	0.349041	0	0
NONHSAG000637	NA	NA	NA	NA	NA	NA	NA
NONHSAG000638	NA	NA	NA	NA	NA	NA	NA
NONHSAG000639	0	0	1	0	0	0	0
NONHSAG000640	0	0	1	0	0	0	0
NONHSAG000641	0	0	0	0	1	0	0
NONHSAG000642	0	0	0	0	1	0	0
NONHSAG000643	0.202393	0.110104	0.142498	0.222165	0.176958	0.135667	0.188057
NONHSAG000644	0.0478282	0.0395622	0.0303714	0.164377	0.249053	0.185641	0.369661
NONHSAG000645	0	0	0	0	1	0	0
NONHSAG000646	0	0.109775	0.128621	0.224927	0.314938	0.126563	0.212181
NONHSAG000647	0	0	0	0.099224	0.389352	0.180892	0.332968
NONHSAG000648	0.0920188	0.225247	0.176855	0.119594	0.232416	0.163668	0.161621
NONHSAG000649	1.11022e-16	1.11022e-16	1.11022e-16	1.11022e-16	0.345021	0.264555	0.355662
NONHSAG000650	0	0	0	0	1	0	0
NONHSAG000651	0	0	0	1	0	0	0
NONHSAG000652	NA	NA	NA	NA	NA	NA	NA
NONHSAG000654	0	0	0	0	1	0	0
NONHSAG000655	0	0	0.0422245	0	0.889484	0	0
NONHSAG000656	0	0	0	0	0.546211	0.273893	0.115992
NONHSAG000657	0	0	0	0	0	0.0649318	0.854976
NONHSAG000658	0	0	0	1	0	0	0
NONHSAG000659	0	0	0	0	1	0	0
NONHSAG000660	NA	NA	NA	NA	NA	NA	NA
NONHSAG000661	0.211847	0.115017	0.15956	0.174624	0.143787	0.130486	0.240379
NONHSAG000662	0	0	0.022179	0	0.0622653	0.16002	0.687086
NONHSAG000663	0	0.0961243	0	0.0873588	0.740209	0	0
NONHSAG000664	0	0	0	0.556048	0.32929	0	0
NONHSAG000665	0.0569558	0.139164	0.119524	0.0881814	0.311424	0.314686	0.0889615
NONHSAG000666	0	0	0.15528	0	0.242927	0.542281	0.0105649
NONHSAG000667	0	0	0.773505	0	0	0	0.128103
NONHSAG000668	NA	NA	NA	NA	NA	NA	NA
NONHSAG000669	0.1981	0.17326	0.163966	0.203521	0.106725	0.22527	0.102642
NONHSAG000670	0.134211	0.151524	0.167398	0.180483	0.202398	0.183158	0.165672
NONHSAG000671	NA	NA	NA	NA	NA	NA	NA
NONHSAG000672	0.0308173	0.115855	0.145297	0.134498	0.312493	0.259612	0.133513
NONHSAG000673	0	0	0.244997	0	0.0176946	0.260654	0.447537
NONHSAG000674	0	0.439476	0	0	0	0.0707947	0.411866
NONHSAG000675	7.66054e-15	0	0	1.02433e-06	0.708805	0.184573	0.00011777
NONHSAG000676	NA	NA	NA	NA	NA	NA	NA
NONHSAG000677	NA	NA	NA	NA	NA	NA	NA
NONHSAG000678	NA	NA	NA	NA	NA	NA	NA
NONHSAG000679	0	0	0.168167	0.727146	0	0	0
NONHSAG000680	1.11022e-16	1.11022e-16	0.0884325	0.252414	0.171127	0.341321	0.213762
NONHSAG000681	0.170482	0.131279	0.114575	0.147716	0.22532	0.210936	0.177468
NONHSAG000682	0	0	0.0175467	0.0659524	0.26189	0.283704	0.381082
NONHSAG000683	0	0	0	1	0	0	0
NONHSAG000684	NA	NA	NA	NA	NA	NA	NA
NONHSAG000685	0	0	0	0.977961	0	0.00278398	0
NONHSAG000686	NA	NA	NA	NA	NA	NA	NA
NONHSAG000687	NA	NA	NA	NA	NA	NA	NA
NONHSAG000688	NA	NA	NA	NA	NA	NA	NA
NONHSAG000689	0	0	0.383011	0.177546	0.393352	0	0
NONHSAG000690	0	0	1	0	0	0	0
NONHSAG000691	0	0	1.60664e-09	0.864297	2.18792e-12	0	0.0585071
NONHSAG000692	0	0	2.65311e-06	0.657595	0.231799	0	0
NONHSAG000693	0.241957	0.222857	0.174579	0.144743	0.12402	0.114692	0.1508
NONHSAG000694	0.240696	0.228723	0.185221	0.244798	0.0586519	0.0147982	0.154352
NONHSAG000695	0.191378	0.238592	0.227852	0.254397	0.153981	0.04071	0.0114595
NONHSAG000696	0	0.485591	0.398722	0	0	0	0
NONHSAG000697	0	0	1	0	0	0	0
NONHSAG000698	0	0	0	0.191901	0.677355	0.0437282	0
NONHSAG000699	NA	NA	NA	NA	NA	NA	NA
NONHSAG000700	0.2024	0.205972	0.177942	0.166407	0.112085	0.153368	0.163312
NONHSAG000701	0	0.0919731	0.242203	0	0.0570289	0.288463	0.359207
NONHSAG000702	NA	NA	NA	NA	NA	NA	NA
NONHSAG000703	0.258264	0.258856	0.254831	0	0.0410476	0	0.246387
NONHSAG000704	0	0	0	0	0.255645	0.0984793	0.57641
NONHSAG000705	0.0893122	0.117561	0.181535	0.124464	0.229399	0.222351	0.203328
NONHSAG000706	0.166632	0.110318	0.0896496	0.186732	0.208924	0.238564	0.169546
NONHSAG000707	9.3841e-05	1.16325e-11	2.82278e-07	0.178299	0.256657	0.369022	0.22172
NONHSAG000708	0.0517203	3.81917e-14	0.0400401	3.23803e-06	0.342933	0.502721	1.75158e-06
NONHSAG000709	0	0	1	0	0	0	0
NONHSAG000710	0.0173472	0.0256356	0.0104264	0.034564	0.276117	0.373586	0.282111
NONHSAG000712	0	0	1	0	0	0	0
NONHSAG000713	NA	NA	NA	NA	NA	NA	NA
NONHSAG000714	NA	NA	NA	NA	NA	NA	NA
NONHSAG000715	NA	NA	NA	NA	NA	NA	NA
NONHSAG000716	0	0	1	0	0	0	0
NONHSAG000717	0	0	1	0	0	0	0
NONHSAG000718	NA	NA	NA	NA	NA	NA	NA
NONHSAG000720	0	0	0	0.0536731	0.467332	0.393665	0
NONHSAG000721	0.179845	0.228278	0.254826	0.139165	0.13988	0.147453	0.0755681
NONHSAG000722	0.167924	0.117729	0.0974532	0.119097	0.295796	0.307623	0
NONHSAG000723	0.139581	0.0890616	0.0700143	0.163813	0.316278	0.215112	0.153477
NONHSAG000724	0	0.138893	0	0.168925	0.387489	0.263061	0.0980159
NONHSAG000725	0	0	0	0.171514	0.500981	0.276825	0
NONHSAG000726	0	0	0	0.0712828	0.222061	0.25579	0.444914
NONHSAG000727	1.11022e-16	0.170534	0.115863	0.164232	0.405263	0.107054	0.135166
NONHSAG000728	0.268175	0.301121	0.0768682	0.259351	0.160021	0	0
NONHSAG000729	0.190856	0.176292	0.176157	0.163578	0.155824	0.167633	0.156629
NONHSAG000730	0	0	0	0.0451752	0.247586	0.305228	0.391016
NONHSAG000731	0	0	1	0	0	0	0
NONHSAG000732	0.229793	0.216551	0.211907	0.178162	0.100762	0.169881	0.05075
NONHSAG000733	0.350349	0.251905	0.0615912	0.282759	0.0489936	0	0.0623025
NONHSAG000734	0.000145032	2.89377e-08	2.03073e-10	0.326814	0.0139698	0.196541	0.428539
NONHSAG000735	8.07151e-10	1.57277e-05	5.07017e-06	0.36044	0.484945	0.0804457	2.09805e-05
NONHSAG000736	0	0	0	0.243171	0	0.433974	0.283662
NONHSAG000737	0.671869	0.123339	0.134383	0	0	0	0
NONHSAG000738	0.142851	0.197217	0.102913	0.101127	0.29251	0.275685	0
NONHSAG000739	0	0	0.626365	0.261338	0	0	0
NONHSAG000740	1.03376e-05	1.77125e-05	0.171127	3.54133e-06	1.81642e-05	2.23019e-05	0.723803
NONHSAG000741	0.0718806	0.111186	0.0676126	0.158442	0.216723	0.234732	0.282335
NONHSAG000742	0.255754	0.166959	0.198622	0.215557	0.137791	0.00755277	0.158949
NONHSAG000743	0	0	0	0.0647392	0.0925741	0.170811	0.628304
NONHSAG000744	0.304058	0.27415	0.251474	0.0783141	0.0663174	0.0237709	0.10328
NONHSAG000745	0.0529137	0.30064	0.300333	0.257719	0.136678	0.0103507	0
NONHSAG000746	1	0	0	0	0	0	0
NONHSAG000747	0.0300441	0.0167817	1.04361e-14	0.0668013	0.313903	0.491142	0.0663931
NONHSAG000748	0.112417	0.168182	0.156238	0.204832	0.192727	0.181519	0.166274
NONHSAG000749	0	0	1	0	0	0	0
NONHSAG000750	0.134864	0.390383	3.25583e-05	0.227324	0.196161	2.02215e-05	0.112872
NONHSAG000751	NA	NA	NA	NA	NA	NA	NA
NONHSAG000752	NA	NA	NA	NA	NA	NA	NA
NONHSAG000753	0.148966	0.177667	0.165402	0.172604	0.162522	0.187171	0.172678
NONHSAG000754	NA	NA	NA	NA	NA	NA	NA
NONHSAG000755	0	1.30892e-05	0.0356666	0.0554424	0.46991	0.376059	0
NONHSAG000756	0	0	0	0.943949	0.0137361	0.000203741	0
NONHSAG000757	0.0971081	0.0431135	0.0296908	0.153512	0.252108	0.45396	0.0158197
NONHSAG000758	0	0	0	0.0925708	0.627491	0.207592	0
NONHSAG000759	0	0	0.0496813	0.630699	0.0484747	0.20991	0
NONHSAG000760	0	0	0.429755	0	0.454412	0	0
NONHSAG000761	NA	NA	NA	NA	NA	NA	NA
NONHSAG000762	0.193923	0	0.115401	0.235201	0.360783	0.141989	0.0424991
NONHSAG000763	NA	NA	NA	NA	NA	NA	NA
NONHSAG000764	0	0	0	1	0	0	0
NONHSAG000765	NA	NA	NA	NA	NA	NA	NA
NONHSAG000766	NA	NA	NA	NA	NA	NA	NA
NONHSAG000767	0.139861	0.119741	0.183272	0.0566566	0.109455	0.269831	0.267949
NONHSAG000768	0.161548	0.0740828	0.0857679	0.152132	0.244601	0.277298	0.157508
NONHSAG000769	0.101611	0.178408	0.0363688	0.0321518	0.333021	0.362872	0
NONHSAG000770	0	0.277713	0.32545	0.362687	0	0	0
NONHSAG000771	0.140188	0.18347	0.184968	0.176944	0.167104	0.173027	0.160711
NONHSAG000772	0	0	0	0.509436	0.105736	0.242084	0.129599
NONHSAG000773	NA	NA	NA	NA	NA	NA	NA
NONHSAG000774	0	0	0	0	1	0	0
NONHSAG000775	0	0	0	0	1	0	0
NONHSAG000776	NA	NA	NA	NA	NA	NA	NA
NONHSAG000777	NA	NA	NA	NA	NA	NA	NA
NONHSAG000778	0.250996	0.0812596	0.0690075	0.183563	0.401994	0.0775883	0.0146925
NONHSAG000780	NA	NA	NA	NA	NA	NA	NA
NONHSAG000781	0	0	0	0	0	1	0
NONHSAG000782	0	0	0	0	0	0	1
NONHSAG000783	2.92997e-06	4.40082e-06	6.79236e-06	0.467717	0.223713	0.265609	2.88342e-05
NONHSAG000784	0	0	0.345682	0.539312	0	0	0
NONHSAG000785	0	0	1	0	0	0	0
NONHSAG000786	0	0	0.25588	0	0.140621	0.515986	0.0624732
NONHSAG000787	3.9224e-07	1.40672e-06	5.00146e-07	4.33439e-07	0.285343	0.598396	0.00885743
NONHSAG000788	3.47199e-06	2.05348e-06	1.1517e-06	2.42376e-06	0.467393	0.416813	6.00772e-06
NONHSAG000789	0	0	0	0	0	1	0
NONHSAG000790	0	0	1	0	0	0	0
NONHSAG000791	0.0212639	0.0866732	0.399783	0.32583	0.049618	0.0337731	0.13249
NONHSAG000792	NA	NA	NA	NA	NA	NA	NA
NONHSAG000793	NA	NA	NA	NA	NA	NA	NA
NONHSAG000794	0.242415	0.176502	0.211346	0.129445	0.107874	0.14736	0.159646
NONHSAG000795	0.137928	0	0.0898048	0.250235	0.17769	0.174771	0.289766
NONHSAG000796	NA	NA	NA	NA	NA	NA	NA
NONHSAG000797	0.100656	0.17909	0.154571	0.210555	0.136871	0.120883	0.265832
NONHSAG000798	NA	NA	NA	NA	NA	NA	NA
NONHSAG000799	0	0	0.399825	0	0.48448	0	0
NONHSAG000800	0.0327357	0.268187	0.265778	0.281584	0.176568	0.0278925	0.0336494
NONHSAG000801	0	0.385527	0.228338	0	0.278239	0.122766	0
NONHSAG000802	7.19075e-06	1.07028e-05	7.80339e-06	5.41914e-06	0.413089	0.465951	0.0156498
NONHSAG000803	0.05425	0.154784	0.286934	0.226312	0.208226	0.183522	3.32617e-08
NONHSAG000804	0	0	0	0.710054	0.18347	0	0
NONHSAG000805	NA	NA	NA	NA	NA	NA	NA
NONHSAG000807	NA	NA	NA	NA	NA	NA	NA
NONHSAG000808	0	0	0	1	0	0	0
NONHSAG000809	NA	NA	NA	NA	NA	NA	NA
NONHSAG000811	0.0628331	0.165502	0.172586	0.231497	0.288523	0.141438	0.0870995
NONHSAG000812	0.24966	0	0.266833	0.443713	0	0	0
NONHSAG000813	0	0	0	1	0	0	0
NONHSAG000814	NA	NA	NA	NA	NA	NA	NA
NONHSAG000815	3.88746e-06	2.46043e-05	2.41534e-05	0.26913	0.320284	0.296444	0.137308
NONHSAG000816	0	0	0.0857094	0.0739234	0.608718	0	0.190906
NONHSAG000817	0	0	0	0	0.776749	0.125391	6.27276e-13
NONHSAG000818	0	0	0	0	1	0	0
NONHSAG000819	0	0.396329	0	9.8301e-07	0.346906	0.216963	0
NONHSAG000820	0.996446	7.33152e-06	6.19882e-06	1.93306e-05	6.86708e-05	1.43899e-05	0
NONHSAG000821	0	0	0	0	0.709138	0.184297	0
NONHSAG000822	0	0	0	0	0.446189	0.411409	0.0598602
NONHSAG000823	0	0	0	0	0.345954	0.539036	0
NONHSAG000824	0	0	0	0	1	0	0
NONHSAG000825	0.140519	0.177502	0.181295	0.156006	0.149328	0.217959	0.161256
NONHSAG000826	NA	NA	NA	NA	NA	NA	NA
NONHSAG000827	0.239691	0	0.145548	0.112177	0.0642113	0.405955	0.113525
NONHSAG000828	0.114595	0.154336	0.157708	0.171792	0.203871	0.202394	0.177203
NONHSAG000829	3.43258e-08	1.9775e-06	4.9515e-08	0.0815029	0.62095	0.146055	0.115839
NONHSAG000830	0.227246	0.182043	0.19598	0.199167	0.142537	0.172423	0.0427743
NONHSAG000831	0	0.0131609	0.0653644	0.0196775	0.423052	0.417965	0.00848169
NONHSAG000832	0.246733	0	0.340834	0	0.275658	0.163551	0
NONHSAG000833	0.0713606	0.181024	0.180837	0.234241	0.113881	0.196404	0.189955
NONHSAG000834	0	0.26918	0.152508	0.07333	0.337152	0.173101	0.0921476
NONHSAG000835	0.0372863	0.0366995	0.031577	0.129729	0.302242	0.301014	0.243824
NONHSAG000836	0	0	0.190207	0	0.376231	0.314153	0.133453
NONHSAG000837	0.0463886	0.0249046	0.0219184	0.126127	0.305979	0.298086	0.251632
NONHSAG000838	0	0	0	0	0.380662	0.271776	0.312634
NONHSAG000839	0.0169196	0.0497003	0.083648	0.0525946	0.383641	0.360997	0.0973289
NONHSAG000840	0.105234	0.0564678	0.0741265	0.1318	0.249081	0.261285	0.256941
NONHSAG000841	0.0828727	0	0.0348843	0.123745	0.284165	0.261764	0.29324
NONHSAG000842	0.103915	0.148	0.210764	0.0607279	0.236292	0.148453	0.248094
NONHSAG000843	0	0	0	0.0181224	0.495726	0.376614	0.0173407
NONHSAG000844	0.071165	0.166607	0.184174	0.111448	0.256735	0.309682	0.019295
NONHSAG000845	0	0	0	0.178577	0.332351	0.192615	0.321086
NONHSAG000847	0	0	0.0887348	0.142669	0.132262	0.605602	0
NONHSAG000848	0	0	0.0327298	0.351964	0.218168	0.377667	0
NONHSAG000849	0.0228915	0	0	0	0.204168	0.204935	0.53058
NONHSAG000850	0.189652	0.0256019	0	0.27722	0.247243	0.240401	0.116163
NONHSAG000851	0	0	0.0189183	0	0	0.932396	0
NONHSAG000852	0	0	0	0	1	0	0
NONHSAG000853	0	0	0	0	1	0	0
NONHSAG000854	0	0	0	0	0	1	0
NONHSAG000855	0.182781	0.194825	0.182066	0.17168	0.140236	0.150356	0.163662
NONHSAG000856	0.166172	0.172955	0.16835	0.187784	0.126602	0.128075	0.230249
NONHSAG000857	0.13507	0.208312	0.250937	0.227535	0.122566	0.0209668	0.178999
NONHSAG000858	NA	NA	NA	NA	NA	NA	NA
NONHSAG000859	0	0	0	0.729543	0.166041	0	0
NONHSAG000860	NA	NA	NA	NA	NA	NA	NA
NONHSAG000861	0	0	0.495713	0.388686	0	0	0
NONHSAG000862	0	0.476901	0.407355	0	0	0	0
NONHSAG000863	0	0	0	0	1	0	0
NONHSAG000864	NA	NA	NA	NA	NA	NA	NA
NONHSAG000866	NA	NA	NA	NA	NA	NA	NA
NONHSAG000868	0	0	0	0	1	0	0
NONHSAG000869	0.378719	0	0.505783	0	0	0	0
NONHSAG000870	NA	NA	NA	NA	NA	NA	NA
NONHSAG000873	0	0	0	1	0	0	0
NONHSAG000874	NA	NA	NA	NA	NA	NA	NA
NONHSAG000875	NA	NA	NA	NA	NA	NA	NA
NONHSAG000878	NA	NA	NA	NA	NA	NA	NA
NONHSAG000879	0	0.490761	0.0968031	0.0707667	0.180154	0.18687	0
NONHSAG000880	0.778549	0	0	0	0.123893	0	0
NONHSAG000881	0	0	0	1	0	0	0
NONHSAG000882	0	0	0	1	0	0	0
NONHSAG000883	NA	NA	NA	NA	NA	NA	NA
NONHSAG000884	0	0	1	0	0	0	0
NONHSAG000885	NA	NA	NA	NA	NA	NA	NA
NONHSAG000886	0.326486	0.229426	0.2628	0.0839128	0.0748868	0.093701	0.037303
NONHSAG000887	NA	NA	NA	NA	NA	NA	NA
NONHSAG000888	0	0	0.186055	0.254099	0.255632	0.107405	0.275537
NONHSAG000889	0	0	0	0	0.817944	0.0922494	0
NONHSAG000890	0	2.97473e-12	0.365487	0.256954	0.00651525	0.308786	0.0665739
NONHSAG000891	NA	NA	NA	NA	NA	NA	NA
NONHSAG000892	NA	NA	NA	NA	NA	NA	NA
NONHSAG000893	0	0.437001	0	0.122321	0	0.134198	0.304287
NONHSAG000894	0	0	0	1	0	0	0
NONHSAG000895	0.0558256	0.198738	0.129253	0.151156	0.23294	0.112984	0.271617
NONHSAG000896	0	0	0	0	0.625357	0.262299	0
NONHSAG000898	0	0	3.40249e-06	2.52021e-14	0.327086	0.558302	2.12329e-06
NONHSAG000899	0.194441	0.18186	0.193848	0.178046	0.152013	0.160242	0.123284
NONHSAG000900	0.25917	0.181929	0.243491	0.190059	0.156996	0.0855885	0.0198968
NONHSAG000901	0	0.051081	0.0694729	0.0914295	0.435162	0.320027	0.062929
NONHSAG000902	NA	NA	NA	NA	NA	NA	NA
NONHSAG000903	0	0	0	0	1	0	0
NONHSAG000904	NA	NA	NA	NA	NA	NA	NA
NONHSAG000905	0	0	0	0	0.39371	0.490644	0
NONHSAG000906	NA	NA	NA	NA	NA	NA	NA
NONHSAG000907	0	0	0	1	0	0	0
NONHSAG000909	1.75587e-06	2.15084e-07	4.96524e-06	1.00686e-07	0.0930094	0.00161406	0.816212
NONHSAG000910	0	0.406044	0.408662	0	0.12701	0	0
NONHSAG000911	0.43414	0	0	0.385537	0	0.119844	0
NONHSAG000912	0.0511459	0.0831765	0.0522908	0.0910902	0.494186	0.254734	0
NONHSAG000913	NA	NA	NA	NA	NA	NA	NA
NONHSAG000914	NA	NA	NA	NA	NA	NA	NA
NONHSAG000915	NA	NA	NA	NA	NA	NA	NA
NONHSAG000916	2.72673e-06	0.46692	0.000359846	0.316282	0	0.16704	0
NONHSAG000917	0	0	2.53058e-06	0.999526	0	0	0
NONHSAG000918	0	0	0	0	1	0	0
NONHSAG000919	NA	NA	NA	NA	NA	NA	NA
NONHSAG000920	0	0	0	0	0	1	0
NONHSAG000921	0	0	0	0	0	0.216897	0.673564
NONHSAG000922	0	0	0	0.0765084	0.150528	0.220481	0.532137
NONHSAG000923	0.0329375	0.185984	0.161502	0.149186	0.205089	0.211978	0.211935
NONHSAG000924	0	0	0	0	0.0907042	0	0.819949
NONHSAG000925	0.0875172	0	0.0222335	0.122986	0.592705	0.150676	0.0156235
NONHSAG000926	0	0	1	0	0	0	0
NONHSAG000930	5.76053e-08	2.95906e-07	2.22285e-07	0.060222	0.470895	0.231481	0.224404
NONHSAG000931	0	0	0	0.991776	0.000482032	2.4896e-06	0
NONHSAG000932	0	0.0107548	0.0311144	0.00414892	0.281229	0.256095	0.408449
NONHSAG000933	3.73426e-06	7.29697e-08	0.038427	0.546834	0	0.322487	1.37397e-06
NONHSAG000934	0.151615	0.108179	0.168634	0.189354	0.267446	0.185737	0.0971392
NONHSAG000935	0	0.420404	0.25594	0.285956	1.143e-06	0	0
NONHSAG000936	0.139034	0.170136	0.193512	0.205983	0.242975	0.119501	0.100768
NONHSAG000937	6.80257e-05	0.333891	0.20581	0.234774	0.146376	0.157747	7.77748e-06
NONHSAG000938	0	0	0.0392897	0	0.15781	0.701249	0.0292746
NONHSAG000939	0	0	0.428596	0	0	0.455573	0
NONHSAG000941	NA	NA	NA	NA	NA	NA	NA
NONHSAG000942	6.1291e-12	2.20091e-12	5.22393e-07	8.75526e-11	0.11566	0.788531	2.05842e-06
NONHSAG000943	1.01847e-05	3.0027e-05	0.199776	0.0145159	0.576103	0.119288	0.0660552
NONHSAG000944	0	0	1	0	0	0	0
NONHSAG000945	NA	NA	NA	NA	NA	NA	NA
NONHSAG000946	0	0	0.0922964	0	0.338807	0.498906	0
NONHSAG000947	0	0.206892	0.393425	0	0.0886342	0.313588	1.7628e-08
NONHSAG000948	0	0.0280663	0.0170047	0.0748501	0.295813	0.410878	0.197071
NONHSAG000949	NA	NA	NA	NA	NA	NA	NA
NONHSAG000950	0.286362	0.234399	0.226263	0.187328	0.100545	0.0487527	0.0407314
NONHSAG000951	0	0	0	0	1	0	0
NONHSAG000953	0.110177	0.122498	0.15457	0.141005	0.17092	0.232265	0.240576
NONHSAG000954	0.127168	0.191497	0.204703	0.213109	0.170862	0.13026	0.142366
NONHSAG000955	0	0	0	0	0.173236	0.721454	0
NONHSAG000956	0	0	0	0.702592	0	0.190227	0
NONHSAG000957	0	0.0553046	0.0565553	0.0244518	0.119267	0.332257	0.42931
NONHSAG000958	0	0	0	0	0	0.116606	0.787376
NONHSAG000959	0	0	1	0	0	0	0
NONHSAG000960	0	0	0.0726279	0.0456286	0.207352	0.463455	0.226788
NONHSAG000961	0	0	1.25186e-08	0.360972	0.32523	0.220576	0.103071
NONHSAG000962	0.096675	7.0937e-08	0.0913441	0.146799	0.220731	0.475632	0
NONHSAG000963	0.147128	0.126328	0.128081	0.149059	0.131085	0.206921	0.280566
NONHSAG000964	0.101529	0.00228253	0.168837	0.0651687	0.241167	0.161786	0.35724
NONHSAG000965	1.11022e-16	1.11022e-16	0.0169345	1.11022e-16	0.277146	0.481356	0.188237
NONHSAG000966	0	0	0.591214	0	0.190748	0.158026	0
NONHSAG000967	0	0	0	0.176632	0.613231	0.0556266	0.11319
NONHSAG000968	0.154175	0.263587	0.269216	0.190352	0.090862	0.0545681	0.121773
NONHSAG000969	6.1114e-08	1.11022e-16	0.0703715	0.106344	0.298937	0.305643	0.269962
NONHSAG000970	0.0418303	0	0	0	0.370947	0.421619	0.13391
NONHSAG000971	0.185399	0.177703	0.156098	0.174207	0.25403	0.192271	1.11022e-16
NONHSAG000972	0	0	0.0355348	0.833121	0	0.0567918	0
NONHSAG000973	0.119456	0	0	0	0.225425	0.590121	0
NONHSAG000974	0	0	0	0	0	1	0
NONHSAG000975	NA	NA	NA	NA	NA	NA	NA
NONHSAG000976	0	0.399337	0.484973	0	0	0	0
NONHSAG000977	0	0	0	1	0	0	0
NONHSAG000978	NA	NA	NA	NA	NA	NA	NA
NONHSAG000979	NA	NA	NA	NA	NA	NA	NA
NONHSAG000980	0.191539	0.205506	0.296668	0.222966	0.0829849	0	0.11748
NONHSAG000981	0.209472	0.165823	0.0697866	0.306536	0.0165701	0.303349	1.11022e-16
NONHSAG000982	0.236763	0.189353	0.182189	0.161618	0.135341	0.0898702	0.179255
NONHSAG000983	0	0	0	0	0	0	1
NONHSAG000984	0	0	0.277484	0.188593	0.293773	0.272619	0
NONHSAG000985	0.228475	0.332616	0.250643	0.220693	0	0	0
NONHSAG000986	0.126511	0.199846	0.243339	0.258749	0.256124	0	0
NONHSAG000987	0	0	0	1	0	0	0
NONHSAG000988	0	0	0	0	0.586734	0.299431	0
NONHSAG000989	NA	NA	NA	NA	NA	NA	NA
NONHSAG000990	0	0.404876	0.276221	0	0.282727	0	0
NONHSAG000991	NA	NA	NA	NA	NA	NA	NA
NONHSAG000992	0	0	0	0	1	0	0
NONHSAG000993	NA	NA	NA	NA	NA	NA	NA
NONHSAG000994	NA	NA	NA	NA	NA	NA	NA
NONHSAG000995	NA	NA	NA	NA	NA	NA	NA
NONHSAG000996	0.37169	0.171936	0.142263	0.2602	0.117971	0	0
NONHSAG000998	0	0	0	0.229223	0.660346	0	0
NONHSAG000999	NA	NA	NA	NA	NA	NA	NA
NONHSAG001000	0	0	0.0769771	0	0.0133489	0.28387	0.558585
NONHSAG001001	0	0	0	0	0.26778	0.383471	0.313552
NONHSAG001002	0	0	0	0	0.980682	0	0.00220946
NONHSAG001004	0.209499	0.11366	0.134665	0.169565	0.204229	0.189194	0.159088
NONHSAG001005	0.257625	0.130393	0.0924676	0.25249	0.192761	0.110112	0.123359
NONHSAG001006	0.0379383	0.0558034	0.0771607	0.258481	0.361873	0.231577	0.0644276
NONHSAG001007	NA	NA	NA	NA	NA	NA	NA
NONHSAG001008	0.167461	0.108643	0.111155	0.0789076	0.200037	0.263443	0.228482
NONHSAG001009	0.171794	0.221535	0.171477	0.110131	0.18031	0.216974	0.101653
NONHSAG001010	0	0	0	0.0650195	0.417799	0.310015	0.198856
NONHSAG001011	0	0	0	0	0.32862	0.480466	0.133492
NONHSAG001012	0.0255102	0.0705851	0.0632591	0.0767033	0.30293	0.315855	0.233725
NONHSAG001013	NA	NA	NA	NA	NA	NA	NA
NONHSAG001014	NA	NA	NA	NA	NA	NA	NA
NONHSAG001015	NA	NA	NA	NA	NA	NA	NA
NONHSAG001016	NA	NA	NA	NA	NA	NA	NA
NONHSAG001017	0.174481	0.151361	0.184281	0.182495	0.0909906	0.251061	0.13822
NONHSAG001018	0	0	0.280443	0	0	0.577047	0.0600994
NONHSAG001019	1.12716e-06	0.000236994	0.0768984	0.402029	0.0720672	0.158202	0.318057
NONHSAG001020	0.222151	1.80331e-05	0.000135499	0.251434	0.0753621	0.128408	0.375717
NONHSAG001021	2.90874e-08	7.66699e-05	2.13333e-09	0.311143	0.077911	3.03497e-06	0.535464
NONHSAG001022	2.09203e-10	3.99022e-05	2.97849e-06	0.197523	0.245519	0.0748676	0.472824
NONHSAG001023	0	1.13243e-14	0.10776	0.128514	0.0792451	0.0695681	0.606881
NONHSAG001024	NA	NA	NA	NA	NA	NA	NA
NONHSAG001025	0	0	0	0.203297	4.54223e-08	0	0.688288
NONHSAG001026	0	0	0	0.146142	0.383106	0.210044	0.2795
NONHSAG001027	NA	NA	NA	NA	NA	NA	NA
NONHSAG001028	NA	NA	NA	NA	NA	NA	NA
NONHSAG001029	NA	NA	NA	NA	NA	NA	NA
NONHSAG001030	NA	NA	NA	NA	NA	NA	NA
NONHSAG001031	0	0.12242	0	0	0.524739	0.291293	0
NONHSAG001032	0	0	0	0.483361	0.0200815	0.0389967	0.378282
NONHSAG001033	0.203828	0.223397	0.196094	0.18555	0.16594	0.151248	0.032732
NONHSAG001034	0	0	0	0	4.23239e-07	0.645425	0.243253
NONHSAG001035	0	0	0	0	0.411505	0.149785	0.386463
NONHSAG001036	0	0	0	0	0.0997867	0	0.808286
NONHSAG001037	NA	NA	NA	NA	NA	NA	NA
NONHSAG001038	0.127691	0.164964	0.193592	0.105018	0.116629	0.223098	0.239331
NONHSAG001039	0	0	0	0	1	0	0
NONHSAG001040	0.00118553	1.16462e-12	0.0312936	0.134657	0.424332	0.325177	0.0928186
NONHSAG001041	0.0666985	0	0	0.282333	0.00534369	0.250043	0.397159
NONHSAG001042	0	0	0	0	0	1	0
NONHSAG001043	0	0	0	0	0	1	0
NONHSAG001044	0.124916	0.204271	0.219757	0.189227	0.165813	0.14197	0.133569
NONHSAG001045	0.130736	0.166692	0.176351	0.220791	0.229647	0.204756	0.0212638
NONHSAG001046	NA	NA	NA	NA	NA	NA	NA
NONHSAG001047	0	0	0	0	0.611393	0.275658	0
NONHSAG001048	0	0.0970948	0.0765339	0.0157047	0.359443	0.215702	0.291821
NONHSAG001049	0.0169285	0.0496738	0.0106226	0.0118528	0.00961478	0.0235491	0.819947
NONHSAG001050	4.9731e-06	2.94125e-05	7.27513e-06	4.70555e-05	0.130922	0.770125	5.04249e-06
NONHSAG001051	1.85664e-05	5.00675e-05	2.869e-05	5.26574e-05	0.892399	0.0403857	5.77008e-05
NONHSAG001052	0.000818022	6.67463e-05	0.00035858	0.150983	0.590766	0.0247688	0.186531
NONHSAG001053	0	0	0.103723	0.0936435	0.309722	0.432549	0.0823076
NONHSAG001054	0	0.132048	0.0907822	0.0505681	0.226009	0.344602	0.24436
NONHSAG001055	0	0	0	0.841112	0.0748417	0	0
NONHSAG001056	0	0	0.200074	0	0	0.670227	0.0415559
NONHSAG001058	0.23217	0.353707	0.292843	0.107594	0.0568633	0	0
NONHSAG001059	0	0	0	0	1	0	0
NONHSAG001060	0	0	0.268197	0	0.619182	0	0
NONHSAG001062	NA	NA	NA	NA	NA	NA	NA
NONHSAG001063	NA	NA	NA	NA	NA	NA	NA
NONHSAG001064	0.0738402	0.171108	0.20685	0	0.10488	0.474147	0
NONHSAG001065	0	0	0	1	0	0	0
NONHSAG001066	3.43103e-06	2.675e-05	0.505727	0.000932144	0.160215	0.281087	0
NONHSAG001067	2.04784e-06	3.37294e-06	1.54413e-05	0.205331	0.530783	0.134857	0.116357
NONHSAG001068	0	0	0	0.0853671	0.140704	0	0.698482
NONHSAG001069	0.096732	0.168271	0.205232	0.155859	0.209473	0.182769	0.160279
NONHSAG001070	0	2.75704e-05	9.5066e-06	3.88206e-06	0.292527	0.333025	0.341117
NONHSAG001071	9.07018e-05	9.34283e-06	8.82475e-11	0.0786081	0.499135	0.347293	5.68981e-06
NONHSAG001072	4.17914e-07	2.34914e-08	4.73346e-05	7.30366e-10	7.2871e-06	0.997551	2.4647e-13
NONHSAG001073	0	0	0	0.487707	0	0.396623	0
NONHSAG001074	0.163653	0.171736	0.20321	0.0860173	0.114335	0.152568	0.273778
NONHSAG001075	NA	NA	NA	NA	NA	NA	NA
NONHSAG001076	0	0	0.0165147	0.00545786	0.379484	0.394755	0.171383
NONHSAG001077	0	0.204534	0.184636	0	0.242396	0.234314	0.227292
NONHSAG001078	0.131288	0.162515	0.170076	0.14349	0.20391	0.183372	0.189174
NONHSAG001079	1.94247e-07	5.68479e-07	6.66095e-07	2.47119e-07	3.12433e-07	8.37967e-07	0.999523
NONHSAG001080	0.214094	0.189421	0.192983	0.16909	0.161284	0.129698	0.124469
NONHSAG001081	0.0838814	0.163664	0.221245	0.083086	0.174865	0.254149	0.180481
NONHSAG001082	0	0.00354484	5.15662e-06	0.249944	0.222819	0.29196	0.269495
NONHSAG001083	1.6385e-05	7.21462e-07	1.4414e-06	2.43435e-06	0.996362	3.32749e-05	6.61134e-05
NONHSAG001084	0.179744	0.154075	0.183143	0.183214	0.160456	0.18389	0.14154
NONHSAG001086	0.000908222	0.0940541	0.322611	0.418781	0.0171397	0.0790991	0.099444
NONHSAG001087	2.78111e-05	0.000230075	0.000176958	3.06203e-05	0.991486	9.49697e-05	2.82486e-05
NONHSAG001088	NA	NA	NA	NA	NA	NA	NA
NONHSAG001089	0.0713946	0.122828	0.109486	0.252713	0.339808	0.199652	0.00772841
NONHSAG001090	0.475218	0.228326	0	0	0.17001	0.128107	0
NONHSAG001091	0.234152	0.0371831	0.0354526	0.372802	0.169355	0.212384	0.00945702
NONHSAG001092	NA	NA	NA	NA	NA	NA	NA
NONHSAG001093	0	0	0	0.485136	0.266551	0.202366	0
NONHSAG001094	NA	NA	NA	NA	NA	NA	NA
NONHSAG001095	NA	NA	NA	NA	NA	NA	NA
NONHSAG001097	0.251525	0.222719	0.157294	0.255423	0.0988525	0.122052	0.0318566
NONHSAG001098	NA	NA	NA	NA	NA	NA	NA
NONHSAG001099	NA	NA	NA	NA	NA	NA	NA
NONHSAG001100	NA	NA	NA	NA	NA	NA	NA
NONHSAG001101	0	0	0	1	0	0	0
NONHSAG001102	0	0	0	0.128086	0.665075	0	0.137259
NONHSAG001103	0.126956	0.100685	0.159239	0.151839	0.338162	0.235474	0
NONHSAG001104	0.206755	0.159849	0.161394	0.158	0.150396	0.166624	0.182677
NONHSAG001105	NA	NA	NA	NA	NA	NA	NA
NONHSAG001106	0.000414564	3.3045e-05	5.46875e-05	1.22734e-08	0.000385659	0.985176	0.000689036
NONHSAG001107	0	0	0	0	0.360052	0.524698	0
NONHSAG001108	0	0	0	0	0	1	0
NONHSAG001109	NA	NA	NA	NA	NA	NA	NA
NONHSAG001110	NA	NA	NA	NA	NA	NA	NA
NONHSAG001111	0	0	0	0.439082	0.346345	0.165447	0
NONHSAG001112	NA	NA	NA	NA	NA	NA	NA
NONHSAG001113	0	0.419568	0.265415	0	0	0	0.277597
NONHSAG001114	0	0	0	0	0	1	0
NONHSAG001115	0.00928218	0.208591	0.123182	0.350003	0.0723203	3.94352e-06	0.294543
NONHSAG001116	0.127264	0.000101315	0.0567586	0.116249	0.234331	0.454674	0.0672116
NONHSAG001117	0	0	0.614274	0.272895	0	0	0
NONHSAG001118	0	0.0131784	0.0567869	0.0265511	0.378344	0.337693	0.202849
NONHSAG001119	0	0	0	0	0.540745	0.227707	0.178422
NONHSAG001120	0.23391	0.166615	0.0373698	0.137135	0.172638	0.186492	0.223557
NONHSAG001121	0.208584	0.12312	0.190803	0.188841	0.132591	0.148801	0.188224
NONHSAG001122	1.11022e-16	1.11022e-16	0.0950302	1.11022e-16	0.408173	0.428237	1.11022e-16
NONHSAG001123	0.0596565	0	0	0.0346148	0.295998	0.290366	0.338585
NONHSAG001124	NA	NA	NA	NA	NA	NA	NA
NONHSAG001125	0	0	0.0364386	0.0151246	0.464395	0.400492	0
NONHSAG001126	0.0308759	0.116505	0.0761379	0.233204	0.25561	0.342556	0.0387316
NONHSAG001127	0	0	0	0	0	0	1
NONHSAG001128	0	0	0	1	0	0	0
NONHSAG001129	NA	NA	NA	NA	NA	NA	NA
NONHSAG001130	NA	NA	NA	NA	NA	NA	NA
NONHSAG001131	0	0.0612495	0	0	0.338005	0.514071	0.0141516
NONHSAG001132	NA	NA	NA	NA	NA	NA	NA
NONHSAG001133	NA	NA	NA	NA	NA	NA	NA
NONHSAG001134	NA	NA	NA	NA	NA	NA	NA
NONHSAG001135	0.000717274	9.86086e-05	0.000978601	0.000191562	0.279995	0.416588	0.265796
NONHSAG001136	0	1.24607e-07	1.16573e-14	0.0444102	0.299373	0.528456	0.0773207
NONHSAG001137	0.0399429	0	0.113823	0.00351684	0.206569	0.344746	0.328994
NONHSAG001138	0	0	0	0	0.442026	0.442128	0
NONHSAG001139	0	0	0	0	0.457763	0.426411	0
NONHSAG001140	0.103428	0.171075	0.146183	0.178334	0.274846	0.251742	1.11022e-16
NONHSAG001141	0	0	0	0.427583	0.304225	0.205034	0.0477629
NONHSAG001142	0	0	0.0200581	0.0502052	0.206901	0.143123	0.558386
NONHSAG001143	0	0	0	0.30945	0.357868	0.29919	0
NONHSAG001144	NA	NA	NA	NA	NA	NA	NA
NONHSAG001145	0	0	0	0	0	1	0
NONHSAG001146	0.0331816	0.0493211	0.00864838	0.0600157	0.27756	0.523613	0.042333
NONHSAG001147	0	0.251736	0	0	0.402282	0.273548	0.0717822
NONHSAG001148	0	0.556385	0	0.237879	0	0.147726	0
NONHSAG001149	3.71064e-05	0.0139176	0.273092	0.0632429	0.321757	0.320283	0.0401836
NONHSAG001150	0	0	0	0	1	0	0
NONHSAG001151	0	1.66115e-08	0	0.176631	0.717658	0	0
NONHSAG001152	0	0	0	0	1	0	0
NONHSAG001153	0	0	0	0	1	0	0
NONHSAG001155	0.108107	0.290776	0.245663	0.224157	0.00149328	0.175327	0.0642243
NONHSAG001156	0	0.381018	0.333019	0.0425052	0	0.210087	0.0423615
NONHSAG001157	0	0	0	0.377044	0	0.507477	0
NONHSAG001158	0.356302	0.195988	0.178957	0.279288	0.0337193	1.57159e-06	3.70657e-07
NONHSAG001159	0	0	0.155015	0	0.299733	0.492229	0
NONHSAG001160	0.244083	7.01071e-07	1.45284e-07	2.43841e-07	0.585138	0.102011	3.587e-08
NONHSAG001161	0.186453	0.193109	0.210243	0.228915	0.164124	0.141294	0.0335398
NONHSAG001162	0.19066	0.216574	0.216589	0.20038	0.148679	0.133711	0.0590228
NONHSAG001163	0.133475	0.166972	0.158054	0.16178	0.193649	0.157986	0.211931
NONHSAG001164	0	0	1	0	0	0	0
NONHSAG001166	NA	NA	NA	NA	NA	NA	NA
NONHSAG001167	0.0733945	0.091171	0.109966	0.203798	0.154412	0.203961	0.31
NONHSAG001168	0	0	0	0	0.998795	7.72715e-14	1.44119e-05
NONHSAG001169	0.124518	0.088683	0.112554	0.105701	0.289872	0.31359	0.0993362
NONHSAG001170	0.148614	0.19223	0.188895	0.219708	0.151589	0.141774	0.13919
NONHSAG001171	0	0	0.154507	0.450041	0	0.298397	0.0884966
NONHSAG001172	0	0	0	0.11131	0.147918	0	0.669794
NONHSAG001173	0	0	1	0	0	0	0
NONHSAG001174	0	0	0	0	1	0	0
NONHSAG001175	NA	NA	NA	NA	NA	NA	NA
NONHSAG001176	NA	NA	NA	NA	NA	NA	NA
NONHSAG001177	NA	NA	NA	NA	NA	NA	NA
NONHSAG001178	2.33957e-05	2.45046e-07	0.321645	1.49438e-06	0.216857	0.409987	0.0292588
NONHSAG001179	3.44155e-07	1.96888e-05	5.62053e-06	0.0859637	0.177449	0.322452	0.410794
NONHSAG001180	0.0828733	0.102863	0.156833	0.0567721	0.486153	0.103952	0.0959215
NONHSAG001181	0	0.212669	0.678125	0	0	0	0
NONHSAG001182	NA	NA	NA	NA	NA	NA	NA
NONHSAG001183	NA	NA	NA	NA	NA	NA	NA
NONHSAG001184	0	0	1	0	0	0	0
NONHSAG001185	0.462275	0.421913	0	0	0	0	0
NONHSAG001186	NA	NA	NA	NA	NA	NA	NA
NONHSAG001187	NA	NA	NA	NA	NA	NA	NA
NONHSAG001188	NA	NA	NA	NA	NA	NA	NA
NONHSAG001189	NA	NA	NA	NA	NA	NA	NA
NONHSAG001190	NA	NA	NA	NA	NA	NA	NA
NONHSAG001191	0	0	0	0	0	0	1
NONHSAG001192	NA	NA	NA	NA	NA	NA	NA
NONHSAG001193	0	0	1	0	0	0	0
NONHSAG001194	NA	NA	NA	NA	NA	NA	NA
NONHSAG001195	NA	NA	NA	NA	NA	NA	NA
NONHSAG001196	NA	NA	NA	NA	NA	NA	NA
NONHSAG001197	0	0	0	1	0	0	0
NONHSAG001198	NA	NA	NA	NA	NA	NA	NA
NONHSAG001199	0.211739	0.227521	0.152058	0.273006	0.0120592	0.0316639	0.206064
NONHSAG001200	1	0	0	0	0	0	0
NONHSAG001201	0.427906	0.303707	0.228655	0	0	0	0
NONHSAG001202	0	0	0	0	0	0	1
NONHSAG001203	NA	NA	NA	NA	NA	NA	NA
NONHSAG001204	0.287516	0.143249	0.328088	0.230953	0.0671493	1.11022e-16	1.11022e-16
NONHSAG001205	0.249527	0.32513	0.323727	0.0321787	0.0838704	0.0292598	0
NONHSAG001206	0.292092	0.287681	0.359235	0.0586474	0	0	0
NONHSAG001207	NA	NA	NA	NA	NA	NA	NA
NONHSAG001208	0.247126	0.218533	0.169512	0.185494	0.0806639	0.0859328	0.175154
NONHSAG001209	0	0	0	1	0	0	0
NONHSAG001210	0.0800108	0.16095	0.221553	0.0911851	0.00633742	0.410715	0.116632
NONHSAG001211	0	0.123882	0.231304	0	0.226602	0.345644	0.144737
NONHSAG001212	0.129696	0.052547	0.079031	0.0989767	0.163861	0.2538	0.344993
NONHSAG001213	NA	NA	NA	NA	NA	NA	NA
NONHSAG001214	1.81168e-06	6.63376e-07	1.51235e-06	6.22448e-07	0.749283	0.0403935	0.126467
NONHSAG001215	0.269338	0.145159	0.219311	0.181051	1.11022e-16	0.270576	1.11022e-16
NONHSAG001216	0.476099	0	0	0	0	0.408152	0
NONHSAG001217	1.46438e-07	0	1.48539e-07	5.78424e-07	0.224214	0.566399	0.151079
NONHSAG001218	0	0	0.0991327	0.809117	0	0	0
NONHSAG001219	0.0977662	0.118646	0.0716385	0.1363	0.316554	0.29122	0.0976177
NONHSAG001220	0	0	0	0	1	0	0
NONHSAG001221	1.11022e-16	1.11022e-16	1.11022e-16	1.11022e-16	0.530901	1.11022e-16	0.353947
NONHSAG001222	0	0	0	0	0	0	1
NONHSAG001223	0	0	0.319253	0	0	0	0.566331
NONHSAG001224	0	0	0	0	1	0	0
NONHSAG001225	0	0.185216	0	0	0.165478	0.584988	0.0137818
NONHSAG001226	0.309581	0.0874176	0.1292	0.239614	0.204219	0.122402	0.0400058
NONHSAG001227	NA	NA	NA	NA	NA	NA	NA
NONHSAG001228	1.11022e-16	1.11022e-16	1.11022e-16	0.871668	0.0404877	0.0196934	1.11022e-16
NONHSAG001229	0.0446031	0.091056	0.15882	0.213534	0.351476	0.229591	0
NONHSAG001230	0.183818	0.150732	0.160158	0.183138	0.180443	0.171935	0.156541
NONHSAG001231	0.00469702	0.149898	0.00240771	0.195021	0.00884192	0.285629	0.382678
NONHSAG001232	0.180153	0.13743	0.169991	0.169783	0.143536	0.211976	0.17136
NONHSAG001233	0	1.57135e-07	0.591444	0	0	0	0.294874
NONHSAG001234	0	0	0	1	0	0	0
NONHSAG001235	NA	NA	NA	NA	NA	NA	NA
NONHSAG001236	0	0.481309	0.138604	0.323899	0	0	0
NONHSAG001237	0.0385841	0.147261	0.169165	0.179972	0.0717425	8.85514e-13	0.453544
NONHSAG001238	0.611801	0	0	0	0	0.275267	0
NONHSAG001239	0	0	0	1	0	0	0
NONHSAG001240	NA	NA	NA	NA	NA	NA	NA
NONHSAG001241	2.11244e-05	1.05326e-08	1.35227e-05	0.000137569	9.15599e-05	9.97897e-05	0.993433
NONHSAG001242	0.186607	0.211272	0.208287	0.185855	0.155643	0.151386	0.0737649
NONHSAG001243	0.211729	0	0	0	0.240139	0.501232	0
NONHSAG001244	0	0	0	0	0.398699	0.485615	0
NONHSAG001245	NA	NA	NA	NA	NA	NA	NA
NONHSAG001246	0	0	0.0751637	0	0	0.840671	0
NONHSAG001247	0	0	0	0	0.465104	0.152464	0.329885
NONHSAG001248	0	0	0.158717	0	0.358387	0.409369	0.0535738
NONHSAG001249	0.0953968	0.000140684	0.170336	0.384052	0.0175647	0.278929	0.115671
NONHSAG001250	0.130356	0.200884	0.190285	0.219825	0.142217	0.155127	0.141901
NONHSAG001251	0	1.35447e-14	0.0890419	0.11096	0.427239	0.240551	0.176536
NONHSAG001252	0.0609862	0.142839	0.141128	0.128442	0.225347	0.235119	0.226278
NONHSAG001253	0.213852	0.141184	0.0794578	0.180329	0.138137	0.223023	0.195111
NONHSAG001254	0.257559	0	0	0.343974	0.27581	0.146578	0
NONHSAG001255	0.139314	0.214217	0.218394	0.190732	0.149992	0.114898	0.150619
NONHSAG001256	0	7.70886e-10	0.100432	0.374264	0.442818	0.039084	8.3535e-05
NONHSAG001257	NA	NA	NA	NA	NA	NA	NA
NONHSAG001258	NA	NA	NA	NA	NA	NA	NA
NONHSAG001259	0	0.095115	0.0422578	0.271253	0.345591	0.138436	0.192382
NONHSAG001260	NA	NA	NA	NA	NA	NA	NA
NONHSAG001261	0	0	0	0.404307	0.479967	0	0
NONHSAG001262	0	0	0	0.127338	0.459124	0.354936	1.19906e-06
NONHSAG001263	0.129667	0.0941128	0.141198	0.134991	0.24677	0.207087	0.214819
NONHSAG001264	0	0	0	0.367924	0.454399	0.115803	0
NONHSAG001265	0	0	0	0	0.583893	0.302183	0
NONHSAG001266	NA	NA	NA	NA	NA	NA	NA
NONHSAG001267	0.630721	0	0	0.25719	0	0	0
NONHSAG001268	0.12776	0.185768	0.170573	0.147968	0.203362	0.202829	0.144101
NONHSAG001269	0	0.254474	0.193906	0.38195	0.193855	0	0
NONHSAG001270	0	0	0	0.610701	0.24848	0.0576254	0
NONHSAG001271	0	0	0	0.539372	0.142129	0.257537	0.00933723
NONHSAG001272	0	0	1	0	0	0	0
NONHSAG001273	0	0	0.682152	0.0978702	0.146818	0	0
NONHSAG001274	0.110008	0.2161	0.196847	0.186298	0.195772	0.15259	0.119483
NONHSAG001275	0.193456	0.371137	7.80071e-05	0.103461	0.293776	0.0866759	0.000275323
NONHSAG001276	0.418574	0.0976421	0.0926433	0.25958	0.107232	0.0973678	0
NONHSAG001277	0	0	0.0528356	0	0.447171	0.414272	0
NONHSAG001278	0.18195	0.146963	0.152888	0.232473	0.227508	0.147612	0.0809159
NONHSAG001279	0	0	0	0	0.420512	0.394844	0.126062
NONHSAG001280	0.0129705	1.16492e-10	0.0624276	0.0374188	0.395361	0.345578	0.16223
NONHSAG001281	3.25621e-05	0.101592	0.0664161	0.115164	0.337991	0.329576	0.12951
NONHSAG001282	NA	NA	NA	NA	NA	NA	NA
NONHSAG001283	0	0	0	0	0	1	0
NONHSAG001284	0	0	0	0	0	1	0
NONHSAG001285	0.325595	0	0	0	3.39336e-08	0.547029	0.031787
NONHSAG001286	0	0	0	0	0.315203	0.57049	0
NONHSAG001287	9.18195e-06	0.19172	0.169202	0.0361762	0.207101	0.276618	0.228582
NONHSAG001288	8.2647e-11	0.0236682	3.30542e-08	3.02119e-07	0.356833	0.394753	0.197211
NONHSAG001289	0.278264	0.432522	0.0730592	0.00732409	0.136758	0.1089	0
NONHSAG001290	0	0	0	0	0.166505	0.72902	0
NONHSAG001291	0	0.107196	0.273823	0.415622	0.210591	0	0
NONHSAG001292	0	0.123885	0.350218	0.32261	0.219241	0	0
NONHSAG001293	0	0.241521	0.0164098	0.180613	0.181915	0.348982	0.112262
NONHSAG001294	1.11022e-16	1.11022e-16	0.0577271	0.241139	0.253541	0.34273	0.160858
NONHSAG001295	0.162236	0.110452	0.143344	0.276024	0.228654	0.206214	0.00302985
NONHSAG001296	0	0	0	0	0.792089	0	0.112758
NONHSAG001297	0.183025	0.189827	0.180931	0.201637	0.150186	0.170314	0.10521
NONHSAG001298	0.160034	0.0819665	0.0397672	0.0870496	0.254837	0.38725	0.0893773
NONHSAG001299	NA	NA	NA	NA	NA	NA	NA
NONHSAG001300	0.129462	0.164772	0.160551	0.181197	0.152949	0.180237	0.21441
NONHSAG001301	0.188248	0.161155	0.207904	0.170675	0.157376	0.163619	0.135656
NONHSAG001302	0.167506	0.200898	0.126098	0.0848403	0.219719	0.172508	0.201551
NONHSAG001303	0	0	0	0.203482	0.398388	0	0.356454
NONHSAG001304	0	0	0	0	0.172312	0.581645	0.187849
NONHSAG001305	0.0278778	0.0105723	0.00564559	0.0553155	0.281826	0.448245	0.18221
NONHSAG001306	0.0705405	0	0.03511	0.0462132	0.582756	0.227327	0.0116374
NONHSAG001307	0.0554256	0.0639062	0.0257595	0.0626418	0.356414	0.317352	0.190319
NONHSAG001308	5.41486e-06	1.2693e-08	0	0.256475	0.141573	0.0387484	0.527644
NONHSAG001309	0.107834	0.217978	0.230538	0.266479	0.228518	0.0381254	0.0297131
NONHSAG001310	0.206306	0.107089	0.179544	0.215434	0.188233	0.138334	0.142996
NONHSAG001311	0.201031	0.153263	0.156882	0.0757123	0.0913991	0.267487	0.212876
NONHSAG001312	0	0	0	0	0.41399	0.47023	0
NONHSAG001313	0	3.13206e-07	6.52906e-06	1.13261e-09	0.251039	0.603051	0.0656779
NONHSAG001315	0.0501803	3.3244e-06	0.122842	0.163318	0.29773	0.230107	0.240758
NONHSAG001316	0	5.32288e-06	4.32588e-08	4.82514e-06	0.540325	0.300414	0.0869109
NONHSAG001317	0	0.108108	0.0794798	0.199261	0.353765	0.174317	0.190455
NONHSAG001318	0	0.214178	0.0860107	0.433876	0.119108	0.120033	0.105925
NONHSAG001319	0	0	0	0	0.786166	0.117598	0
NONHSAG001320	NA	NA	NA	NA	NA	NA	NA
NONHSAG001321	0	0	0.297522	0.125724	0.233021	0.361074	0
NONHSAG001322	NA	NA	NA	NA	NA	NA	NA
NONHSAG001323	NA	NA	NA	NA	NA	NA	NA
NONHSAG001324	0	0	0	0	6.54742e-05	0.000124031	0.99525
NONHSAG001325	0.148889	0.158794	0.0120931	0.309118	0.184703	0.0370696	0.257352
NONHSAG001326	2.91629e-07	0	0	8.73115e-06	0.920958	0	0.0244932
NONHSAG001329	NA	NA	NA	NA	NA	NA	NA
NONHSAG001330	0	0	0	0.661459	0.228181	0	0
NONHSAG001331	0	0	0	0.628822	0.258998	0	0
NONHSAG001332	8.99252e-05	0.135443	0.101338	0.253098	0.164306	0.209731	0.261198
NONHSAG001333	0	0	0	0	0.479675	0.271266	0.203669
NONHSAG001334	0.132976	0.114024	0.106311	0.11794	0.213505	0.22184	0.257463
NONHSAG001335	0	0	0	0	0	0.795702	0.109831
NONHSAG001336	0.174053	0.244624	0.216465	0.342485	0.0903532	0	0
NONHSAG001337	0.110605	0	0.0596153	0.0845044	0.411829	0.21159	0.197661
NONHSAG001338	NA	NA	NA	NA	NA	NA	NA
NONHSAG001339	0	0	0.380136	0	0.110871	0.445673	1.42984e-06
NONHSAG001340	1.11022e-16	1.11022e-16	0.246664	0.478699	1.11022e-16	0.230844	1.11022e-16
NONHSAG001341	0	0.279495	0	0.546518	0	0.107957	0
NONHSAG001342	0	0	0	0.784403	0	0	0.119048
NONHSAG001344	0.251721	0.238452	0.223158	0.230802	0.0940569	0.0509858	0.0349696
NONHSAG001345	0.125133	0.299625	0.260753	0.329002	0.015241	0	0
NONHSAG001346	0.08449	0	0.117689	0.326147	0.173293	0.314247	0.0705101
NONHSAG001347	0.201619	0.180707	0.167052	0.201113	0.160348	0.15738	0.113893
NONHSAG001348	0	0	1	0	0	0	0
NONHSAG001349	0	0	0	0	0.566663	0.318929	0
NONHSAG001350	0	0	1	0	0	0	0
NONHSAG001351	0	0	0	0	1	0	0
NONHSAG001352	0.0276116	0.130005	0.146316	0.203849	0.250702	0.197497	0.195018
NONHSAG001353	NA	NA	NA	NA	NA	NA	NA
NONHSAG001354	0	0.207579	0.37539	0.308416	0.122049	0	0
NONHSAG001355	0.222694	0.198907	0.243697	0.249892	0.136198	0.0677013	0
NONHSAG001356	NA	NA	NA	NA	NA	NA	NA
NONHSAG001359	0.000285673	5.03134e-05	0.42466	3.23084e-05	0.436456	0.00122715	0.0528087
NONHSAG001360	0.339359	0.2373	0.132071	0.311191	0	0	0
NONHSAG001361	NA	NA	NA	NA	NA	NA	NA
NONHSAG001363	0	0	0	0	1	0	0
NONHSAG001364	NA	NA	NA	NA	NA	NA	NA
NONHSAG001365	0	0.604302	0	0.282472	0	0	0
NONHSAG001366	0	0	0.993468	0	0	0	0.000319171
NONHSAG001368	0	0	0	0	1	0	0
NONHSAG001369	0	0	0.552103	0	0.333148	0	0
NONHSAG001370	0	0	3.40155e-08	0.0528618	0.171676	0.215122	0.533944
NONHSAG001371	NA	NA	NA	NA	NA	NA	NA
NONHSAG001372	NA	NA	NA	NA	NA	NA	NA
NONHSAG001373	0	0	0	0.238151	0.589694	0.10366	0
NONHSAG001374	0	0	0	0	1	0	0
NONHSAG001375	0	0	0	0.0301186	0.506123	0.366906	0
NONHSAG001376	0	0	0	0	1	0	0
NONHSAG001378	NA	NA	NA	NA	NA	NA	NA
NONHSAG001379	NA	NA	NA	NA	NA	NA	NA
NONHSAG001380	0	0	0	0.213975	0.676715	0	0
NONHSAG001383	NA	NA	NA	NA	NA	NA	NA
NONHSAG001385	NA	NA	NA	NA	NA	NA	NA
NONHSAG001386	NA	NA	NA	NA	NA	NA	NA
NONHSAG001387	0	0	0.0289063	0.712562	0.1676	0	0
NONHSAG001388	0	0	0	0.530652	0	0	0.354192
NONHSAG001389	0	0	0	1	0	0	0
NONHSAG001390	0	0	0	0	0.154912	0.633515	0.146056
NONHSAG001391	0	0	0	0.069333	0.0853702	0.767929	0
NONHSAG001396	0	0	0	0.264067	0.623505	0	0
NONHSAG001397	NA	NA	NA	NA	NA	NA	NA
NONHSAG001398	NA	NA	NA	NA	NA	NA	NA
NONHSAG001399	NA	NA	NA	NA	NA	NA	NA
NONHSAG001400	0	0	0	0	0	0	1
NONHSAG001401	1	0	0	0	0	0	0
NONHSAG001402	NA	NA	NA	NA	NA	NA	NA
NONHSAG001403	0	0	0.385456	0	0.308332	0.190124	0.128537
NONHSAG001404	0	0.255354	0.392861	0.120083	0.245933	0	0
NONHSAG001405	0.0748897	0.221958	0.182831	0.305892	0.280931	0	0
NONHSAG001406	0.304583	0	0.166347	0	0.478758	0	0
NONHSAG001407	0	0	1.34325e-05	0.546942	0.109331	0	0.278057
NONHSAG001408	0.172545	0.177097	0.186181	0.193037	0.134371	0.139031	0.18227
NONHSAG001409	NA	NA	NA	NA	NA	NA	NA
NONHSAG001410	0	0	0	0	0.209449	0.681608	0
NONHSAG001411	0.203139	0.231937	0.163085	0.171834	0.113569	0.0875723	0.199793
NONHSAG001412	0.213421	0.332863	0.178064	0.287749	0.0360143	0	0
NONHSAG001413	0	0	0	1	0	0	0
NONHSAG001414	0	0	0	0.459952	0	0.424228	0
NONHSAG001415	NA	NA	NA	NA	NA	NA	NA
NONHSAG001416	NA	NA	NA	NA	NA	NA	NA
NONHSAG001417	NA	NA	NA	NA	NA	NA	NA
NONHSAG001418	NA	NA	NA	NA	NA	NA	NA
NONHSAG001419	NA	NA	NA	NA	NA	NA	NA
NONHSAG001421	NA	NA	NA	NA	NA	NA	NA
NONHSAG001422	0	0	0	0.473264	0.374911	0.075992	0
NONHSAG001423	NA	NA	NA	NA	NA	NA	NA
NONHSAG001424	0	0	0	0	1	0	0
NONHSAG001425	NA	NA	NA	NA	NA	NA	NA
NONHSAG001426	NA	NA	NA	NA	NA	NA	NA
NONHSAG001427	NA	NA	NA	NA	NA	NA	NA
NONHSAG001428	0.38501	0	0.499424	0	0	0	0
NONHSAG001429	NA	NA	NA	NA	NA	NA	NA
NONHSAG001430	0	0	0	0	1	0	0
NONHSAG001431	NA	NA	NA	NA	NA	NA	NA
NONHSAG001432	0	0	0	0	0	0	1
NONHSAG001433	NA	NA	NA	NA	NA	NA	NA
NONHSAG001434	0	0	0	0.296366	0	0.589901	0
NONHSAG001435	0	0.202537	0.178215	0.48842	0.13148	0	0
NONHSAG001436	NA	NA	NA	NA	NA	NA	NA
NONHSAG001437	NA	NA	NA	NA	NA	NA	NA
NONHSAG001438	0	0	1	0	0	0	0
NONHSAG001439	NA	NA	NA	NA	NA	NA	NA
NONHSAG001440	NA	NA	NA	NA	NA	NA	NA
NONHSAG001441	NA	NA	NA	NA	NA	NA	NA
NONHSAG001442	NA	NA	NA	NA	NA	NA	NA
NONHSAG001443	0	0	0	0.294442	0.22966	0.435777	0
NONHSAG001444	1.86133e-05	1.28723e-05	1.3473e-05	0.671289	0.0715959	0.128711	0.0796396
NONHSAG001445	0	0	0	0	0.373973	0.510584	0
NONHSAG001446	NA	NA	NA	NA	NA	NA	NA
NONHSAG001447	NA	NA	NA	NA	NA	NA	NA
NONHSAG001448	0	1	0	0	0	0	0
NONHSAG001449	0.35434	0.182277	0.135816	0.267026	0.126769	0.00445141	0
NONHSAG001450	0.214408	0.0135124	3.83287e-05	0.318933	0.0960572	0.304203	0.122935
NONHSAG001451	0	0	0.409188	0.327616	0.223843	0	0
NONHSAG001452	NA	NA	NA	NA	NA	NA	NA
NONHSAG001453	0	0	0	0	0	0	1
NONHSAG001454	0	0	0	0	0	0	1
NONHSAG001455	NA	NA	NA	NA	NA	NA	NA
NONHSAG001456	0	0	0	0	0	0	1
NONHSAG001457	0	0	1	0	0	0	0
NONHSAG001458	0.136589	0	0.128758	0.11499	0.303089	0.109376	0.311817
NONHSAG001459	0.0250344	0.103335	0.0606105	0.054546	0.189558	0.24048	0.406139
NONHSAG001460	0	0	0	0.790335	0.114187	0	0
NONHSAG001461	0	0	0	0.065216	0.402403	0.214242	0.31245
NONHSAG001462	0	0	0	0	0	0.609484	0.277491
NONHSAG001463	NA	NA	NA	NA	NA	NA	NA
NONHSAG001464	0	0	0	0	0	0	1
NONHSAG001465	NA	NA	NA	NA	NA	NA	NA
NONHSAG001466	0.10848	0.147545	0.0402602	0.0752003	0.183479	0.245958	0.325169
NONHSAG001467	0.0538473	0.0456414	0.0221733	0.131216	0.260928	0.341283	0.232266
NONHSAG001468	NA	NA	NA	NA	NA	NA	NA
NONHSAG001469	0.0488681	0	0	0.53136	0.332361	0	0
NONHSAG001470	0.100501	0.14377	0.14455	0.199428	0.184181	0.177109	0.22728
NONHSAG001471	NA	NA	NA	NA	NA	NA	NA
NONHSAG001472	0.291771	0.163358	0.165511	0.150619	0.117216	0.154282	0.126435
NONHSAG001473	0	0	0	0.676516	0	0.214159	0
NONHSAG001474	0	0	0	0	0	0	1
NONHSAG001475	0	0	0	0	0	1	0
NONHSAG001476	0.187089	0.130922	0.0946872	0.118716	0.0800076	0.183254	0.347243
NONHSAG001477	0.0588331	0.200939	0.175264	0.275462	0.157373	0.101782	0.186772
NONHSAG001478	0	0.201156	0.215282	0.153152	0.186034	0.138791	0.24325
NONHSAG001479	0	0.228446	0.188634	0.103435	0.231273	0.129614	0.246478
NONHSAG001480	0.095157	0.0241595	0.0361314	0.0442005	0.325362	0.391484	0.137688
NONHSAG001481	0	4.74187e-05	0	0.367613	0.51702	2.4675e-06	2.19115e-08
NONHSAG001482	0	0	5.06807e-05	0.565618	0.0326222	0.306841	4.21314e-06
NONHSAG001483	0	0	0	0	0.0604118	0.861503	0
NONHSAG001484	NA	NA	NA	NA	NA	NA	NA
NONHSAG001485	NA	NA	NA	NA	NA	NA	NA
NONHSAG001488	0.0853438	0.0756493	0.0759214	0.0739322	0.229252	0.283902	0.295563
NONHSAG001489	0	0	0	0	0.217177	0.244686	0.49242
NONHSAG001490	NA	NA	NA	NA	NA	NA	NA
NONHSAG001491	0	0	0	0	1	0	0
NONHSAG001492	0	0	0	0	0	0	1
NONHSAG001493	NA	NA	NA	NA	NA	NA	NA
NONHSAG001494	NA	NA	NA	NA	NA	NA	NA
NONHSAG001495	0	0	0	0.730025	0.0210432	0.0952546	0.0875672
NONHSAG001498	0	0	0	0	0	1	0
NONHSAG001499	0.25084	0.200298	0.190137	0.152801	0.101495	0.0728484	0.194819
NONHSAG001500	4.0838e-06	1.37311e-06	2.68456e-06	2.97911e-06	2.46295e-06	0.252068	0.636111
NONHSAG001501	0.0667183	0.172238	0.217285	0.219613	0.0563063	0.216854	0.202787
NONHSAG001502	0.296108	0.303156	0.304109	0.114772	0	0	0
NONHSAG001503	0.205069	0.164137	0.195399	0.221348	0.193042	0.136212	0.0482932
NONHSAG001504	1.11022e-16	0.112923	0.13001	0.22133	0.361037	0.240194	1.11022e-16
NONHSAG001505	NA	NA	NA	NA	NA	NA	NA
NONHSAG001506	0	0	0.443581	0.440573	0	0	0
NONHSAG001507	0	0	0	1	0	0	0
NONHSAG001508	0.317644	0.184925	0.0655875	0	0.421608	0	0
NONHSAG001509	NA	NA	NA	NA	NA	NA	NA
NONHSAG001510	NA	NA	NA	NA	NA	NA	NA
NONHSAG001511	0	0	0	1	0	0	0
NONHSAG001512	0	0	0	1	0	0	0
NONHSAG001513	NA	NA	NA	NA	NA	NA	NA
NONHSAG001514	1.11022e-16	1.11022e-16	0.115826	1.11022e-16	0.494688	0.326975	1.11022e-16
NONHSAG001515	0.137867	0.1615	0.184822	0.235799	0.197102	0.159928	0.0988704
NONHSAG001516	0	0	0	0.268992	0.521079	0.155487	0
NONHSAG001517	NA	NA	NA	NA	NA	NA	NA
NONHSAG001518	0.242706	0.115892	0.281331	0.300969	0.130044	3.88777e-05	0
NONHSAG001519	NA	NA	NA	NA	NA	NA	NA
NONHSAG001520	0.122641	0.198593	0.220732	0.230661	0.182449	0.104219	0.110443
NONHSAG001521	NA	NA	NA	NA	NA	NA	NA
NONHSAG001522	0.000673807	0.00290791	0.00235051	0.0012745	0.000409443	0.215809	0.672474
NONHSAG001523	0.0482832	0.134885	0.0607007	0.21189	0.473503	0.121146	0
NONHSAG001524	0.165013	0.0716499	0.0798557	0.190432	0.241511	0.180391	0.229474
NONHSAG001525	5.86019e-08	1.97796e-05	1.68187e-05	1.68777e-06	0.428792	0.455371	7.57526e-06
NONHSAG001526	0	1.93143e-06	0.0791777	0.227649	0.332647	0.342185	0.0482797
NONHSAG001527	0	0	0.207544	0	0.236063	0.335369	0.252745
NONHSAG001528	0.150118	0.219072	0.24553	0.103556	0.349555	0	0
NONHSAG001529	0	0	0	0	0	0	1
NONHSAG001530	0	0.525163	0.340231	0	0.0456874	0	0
NONHSAG001531	0.181344	0.147697	0.17791	0.176605	0.182043	0.156569	0.16463
NONHSAG001532	0	0	0	0.0830685	0.659284	0.182387	0
NONHSAG001533	0	0	0	0	1	0	0
NONHSAG001534	0.142312	0.293504	0.221189	0	0.142326	0.219548	0.103644
NONHSAG001535	0	0	1	0	0	0	0
NONHSAG001536	0	0	0	0	1	0	0
NONHSAG001538	0.12382	0.228118	0.166429	0.0808149	0.242781	0.0953474	0.221934
NONHSAG001540	4.44693e-06	7.75859e-06	0.135773	0.0726393	0.341852	0.236328	0.270469
NONHSAG001541	0	0	0.103424	0.169362	0.077945	0.238888	0.446295
NONHSAG001542	0.209001	0.161991	0.188895	0.200796	0.147006	0.136477	0.138061
NONHSAG001543	0.120625	0.0532275	0.0782193	0.167594	0.305245	0.218862	0.196399
NONHSAG001544	NA	NA	NA	NA	NA	NA	NA
NONHSAG001546	NA	NA	NA	NA	NA	NA	NA
NONHSAG001547	0	0	0	0.229193	0	0	0.660377
NONHSAG001548	0	0	0	0.0521355	0.0563043	0.815973	0
NONHSAG001549	0	0.161288	0.0863809	0	0.116738	0.603758	0
NONHSAG001550	NA	NA	NA	NA	NA	NA	NA
NONHSAG001551	0.0151502	0.0413176	0.0729392	0.0114562	0.311911	0.332616	0.259211
NONHSAG001552	0	0	0	0	0.439331	0.444824	0
NONHSAG001553	0	0	0	0	0	1	0
NONHSAG001554	0	0	0.0769653	0	0.298438	0.548678	0
NONHSAG001555	1.33715e-07	4.07682e-06	1.73284e-06	0.146642	0.0517004	2.42939e-05	0.719139
NONHSAG001556	NA	NA	NA	NA	NA	NA	NA
NONHSAG001557	0.147347	0.143849	0.154783	0.0679727	0.112135	0.158697	0.357733
NONHSAG001558	0.286729	0.09981	0.0758539	0.244831	0.0825776	0.206711	0.147582
NONHSAG001559	0	0	0	1	0	0	0
NONHSAG001560	0.201075	0.239921	0.237134	0.242732	0.115183	0.0847287	0
NONHSAG001561	NA	NA	NA	NA	NA	NA	NA
NONHSAG001562	0.168844	0.171435	0.151227	0.179713	0.169705	0.138494	0.205726
NONHSAG001563	0.158164	9.58556e-05	0.224298	0.194797	0.111573	0.0144469	0.372792
NONHSAG001564	0	0	0	0	0	1	0
NONHSAG001565	3.31306e-08	2.20163e-05	1.54847e-06	0.990803	0.000421488	5.76959e-05	0.000142471
NONHSAG001566	0.142355	0.225251	0.221342	0.177027	0.161882	0.140936	0.107492
NONHSAG001567	0	0	0	0.618375	0	0.268969	0
NONHSAG001568	0.0823917	0.127658	0.40915	0.274534	0.131284	0.00515309	0.0333094
NONHSAG001569	NA	NA	NA	NA	NA	NA	NA
NONHSAG001570	NA	NA	NA	NA	NA	NA	NA
NONHSAG001571	0	0	0.778538	0.123902	0	0	0
NONHSAG001574	1.11022e-16	1.11022e-16	1.11022e-16	0.702924	0.139214	0.0817738	1.11022e-16
NONHSAG001575	0.322868	0	0.562624	0	0	0	0
NONHSAG001576	NA	NA	NA	NA	NA	NA	NA
NONHSAG001578	NA	NA	NA	NA	NA	NA	NA
NONHSAG001579	NA	NA	NA	NA	NA	NA	NA
NONHSAG001580	0	0	0	0	0.730254	0.165412	0
NONHSAG001581	0	0	0	0	0	1	0
NONHSAG001582	0	0.429625	0.262172	0.269885	0	0	0
NONHSAG001583	0	0.193135	0.442963	0	0	0.319453	0
NONHSAG001584	NA	NA	NA	NA	NA	NA	NA
NONHSAG001586	NA	NA	NA	NA	NA	NA	NA
NONHSAG001587	0.441943	1.11022e-16	0.415285	1.11022e-16	1.11022e-16	0.0605242	1.11022e-16
NONHSAG001588	0	0	1	0	0	0	0
NONHSAG001589	0	0	0	0	0.537002	0	0.347951
NONHSAG001590	0.0659166	0.0384966	0.0236577	0.113974	0.179733	0.0307815	0.564703
NONHSAG001591	0	0	0	0	0	0	1
NONHSAG001592	0	0	0	0	0	1	0
NONHSAG001593	NA	NA	NA	NA	NA	NA	NA
NONHSAG001595	0.19251	1.65099e-07	5.36011e-06	0	0.0673158	0.565957	0.146244
NONHSAG001596	NA	NA	NA	NA	NA	NA	NA
NONHSAG001597	1	0	0	0	0	0	0
NONHSAG001598	NA	NA	NA	NA	NA	NA	NA
NONHSAG001599	NA	NA	NA	NA	NA	NA	NA
NONHSAG001600	0.360162	0	0.270726	0.0284329	0.0711313	0.0176963	0.282581
NONHSAG001601	0.386149	0.0576025	0.191857	0	0	0.044457	0.334114
NONHSAG001602	0.240315	0.233486	0.232758	0.213448	0.0832491	0.118292	0
NONHSAG001603	NA	NA	NA	NA	NA	NA	NA
NONHSAG001604	0	0	0	0	1	0	0
NONHSAG001605	NA	NA	NA	NA	NA	NA	NA
NONHSAG001606	0	0.431165	0	0	0.452999	0	0
NONHSAG001607	0	0	0.342489	0.542566	0	0	0
NONHSAG001608	NA	NA	NA	NA	NA	NA	NA
NONHSAG001609	1	0	0	0	0	0	0
NONHSAG001610	NA	NA	NA	NA	NA	NA	NA
NONHSAG001611	9.04385e-06	0.669631	0.206974	3.17887e-06	4.63658e-06	2.88347e-06	0.0305563
NONHSAG001612	0.302938	0.440084	0.146859	0	0.10609	0	0
NONHSAG001613	NA	NA	NA	NA	NA	NA	NA
NONHSAG001614	NA	NA	NA	NA	NA	NA	NA
NONHSAG001616	0.117575	0.0980203	0.109351	0.102608	0.163279	0.276015	0.28189
NONHSAG001617	0	6.38614e-07	3.39567e-07	0.102654	0.278585	0.140413	0.470033
NONHSAG001618	0.260395	0.122386	0.118651	0.196968	0.106947	0.1703	0.193741
NONHSAG001619	0.16097	0.20243	0.265637	0.092202	0.0770558	0.231332	0.126237
NONHSAG001620	0	0	0.313202	0	0	0.572545	0
NONHSAG001621	0	0	0	1	0	0	0
NONHSAG001622	0	0	0	0.2122	0	0.137551	0.588406
NONHSAG001626	NA	NA	NA	NA	NA	NA	NA
NONHSAG001627	0	0	0	0	0	0	1
NONHSAG001629	0	0.560145	0	0.325287	0	0	0
NONHSAG001630	0.358574	0.342207	0.264427	0	0	0	0
NONHSAG001632	0	0.593275	0.0798157	0.149907	0.147534	0	0
NONHSAG001633	NA	NA	NA	NA	NA	NA	NA
NONHSAG001634	NA	NA	NA	NA	NA	NA	NA
NONHSAG001635	NA	NA	NA	NA	NA	NA	NA
NONHSAG001636	0.104702	0.300768	0.16639	0.428141	0	0	0
NONHSAG001637	0.322243	0.273955	0.177321	0.180831	0	0.120367	0
NONHSAG001638	0.165328	0.185862	0.169142	0.209326	0.202373	0.186992	0.0471496
NONHSAG001639	0	0.196901	0.213033	0.312186	0.271392	0.0731346	0
NONHSAG001640	0.504997	0	0	0.237508	0.121458	0	0.126287
NONHSAG001642	NA	NA	NA	NA	NA	NA	NA
NONHSAG001643	0	0	0	1	0	0	0
NONHSAG001644	0.119735	0.112983	0.174784	0.143948	0.16962	0.231403	0.222154
NONHSAG001646	0.306691	0.236135	0.173444	0.30455	0.021295	0	0
NONHSAG001647	NA	NA	NA	NA	NA	NA	NA
NONHSAG001648	NA	NA	NA	NA	NA	NA	NA
NONHSAG001649	NA	NA	NA	NA	NA	NA	NA
NONHSAG001650	NA	NA	NA	NA	NA	NA	NA
NONHSAG001652	NA	NA	NA	NA	NA	NA	NA
NONHSAG001654	NA	NA	NA	NA	NA	NA	NA
NONHSAG001655	0.35023	0.317901	0.0456167	0	0	0.278336	0
NONHSAG001656	NA	NA	NA	NA	NA	NA	NA
NONHSAG001657	NA	NA	NA	NA	NA	NA	NA
NONHSAG001658	NA	NA	NA	NA	NA	NA	NA
NONHSAG001659	0.0518469	1.31293e-10	0	0	0	0	0.874294
NONHSAG001660	NA	NA	NA	NA	NA	NA	NA
NONHSAG001661	0	0	0	0	1	0	0
NONHSAG001662	0	0	0	0	1	0	0
NONHSAG001663	0.260533	0.0648749	0.0505603	0.253202	0.340903	0.051784	0.0686741
NONHSAG001664	NA	NA	NA	NA	NA	NA	NA
NONHSAG001665	NA	NA	NA	NA	NA	NA	NA
NONHSAG001666	0	0	1	0	0	0	0
NONHSAG001667	0.184365	0.176115	0.148102	0.154216	0.194378	0.189301	0.138404
NONHSAG001668	0	0	0	0	0	0	1
NONHSAG001669	0	0	0	0	0	0	1
NONHSAG001670	0	0	0.221505	0	0	0.66861	0
NONHSAG001671	0.273608	0.228625	0.279175	0.189965	0.065127	0	0.0588219
NONHSAG001672	0	1.57499e-06	2.42311e-07	1.97381e-06	0.339941	0.545165	1.688e-08
NONHSAG001673	0.377876	0.280065	0.278672	0.0525116	0.0140425	0	0
NONHSAG001674	0	0	0	0	1	0	0
NONHSAG001675	NA	NA	NA	NA	NA	NA	NA
NONHSAG001676	NA	NA	NA	NA	NA	NA	NA
NONHSAG001677	NA	NA	NA	NA	NA	NA	NA
NONHSAG001678	NA	NA	NA	NA	NA	NA	NA
NONHSAG001679	NA	NA	NA	NA	NA	NA	NA
NONHSAG001680	0	0	0	0	0.472422	0.411809	0
NONHSAG001681	NA	NA	NA	NA	NA	NA	NA
NONHSAG001683	0	0	0.120824	0	0.0375757	0.757645	0
NONHSAG001686	NA	NA	NA	NA	NA	NA	NA
NONHSAG001687	NA	NA	NA	NA	NA	NA	NA
NONHSAG001689	0	0	0	1	0	0	0
NONHSAG001690	NA	NA	NA	NA	NA	NA	NA
NONHSAG001691	NA	NA	NA	NA	NA	NA	NA
NONHSAG001692	0	0	0	0.17812	0.547952	0.220025	0
NONHSAG001693	0	0	0	0	1	0	0
NONHSAG001694	NA	NA	NA	NA	NA	NA	NA
NONHSAG001695	NA	NA	NA	NA	NA	NA	NA
NONHSAG001696	0	0.066306	0.0360096	0.0165123	0.297684	0.228144	0.38412
NONHSAG001697	0	0	0	0	2.82304e-06	1.60139e-05	0.998629
NONHSAG001698	0	0	0	0.0991428	0.304292	0.275053	0.334355
NONHSAG001699	0.143905	0.13916	0.135088	0.170714	0.153538	0.171502	0.262876
NONHSAG001700	0.192351	0.1633	0.153955	0.168317	0.174161	0.179591	0.155091
NONHSAG001701	0	0	0	0	0.713307	0.180539	0
NONHSAG001702	0	0.0393628	0.292503	0.212066	0.281787	0.228612	0.0049641
NONHSAG001703	NA	NA	NA	NA	NA	NA	NA
NONHSAG001704	0.164062	0.126948	0.089323	0.311729	0.193324	0.230592	0.00235495
NONHSAG001705	0.184183	0.0694437	0	0.0526105	0.151616	0.497208	0.0909592
NONHSAG001706	0	0	0	0	0.3186	0.567001	0
NONHSAG001707	0	0	0	1	0	0	0
NONHSAG001708	0.131375	0.23831	0.0891638	0.397242	0	0.198169	0
NONHSAG001709	1.11022e-16	1.11022e-16	0.0470044	0.369659	0.494931	1.11022e-16	1.11022e-16
NONHSAG001710	0	0	0	0	1	0	0
NONHSAG001711	NA	NA	NA	NA	NA	NA	NA
NONHSAG001712	NA	NA	NA	NA	NA	NA	NA
NONHSAG001713	0	0	0	0.999354	0	0	4.51112e-06
NONHSAG001714	0	0	0	1	0	0	0
NONHSAG001715	0.286885	0.209873	0.24154	0.205675	0.125126	0.0321731	0
NONHSAG001716	0.158407	0.168105	0	0	0.359872	0.320872	0.0244439
NONHSAG001717	0	0	0	3.14521e-07	0.628367	0.241348	0.0402573
NONHSAG001719	0	0	0	0	1	0	0
NONHSAG001720	NA	NA	NA	NA	NA	NA	NA
NONHSAG001721	NA	NA	NA	NA	NA	NA	NA
NONHSAG001722	0	0	0	0	1	0	0
NONHSAG001723	0	0	0.0677035	0.121907	0.419678	0.36738	0
NONHSAG001724	0	0	0	1	0	0	0
NONHSAG001725	NA	NA	NA	NA	NA	NA	NA
NONHSAG001726	0.150645	0	0.160021	0.181281	0.174964	0.203002	0.267077
NONHSAG001727	0	0.017442	7.48819e-10	0	0.0452787	0	0.867509
NONHSAG001728	0	0	0.09092	0.123914	0.0765515	0	0.663143
NONHSAG001729	NA	NA	NA	NA	NA	NA	NA
NONHSAG001730	0	0	0	0	0	0	1
NONHSAG001731	0.191729	0.180487	0.17944	0.189219	0.121183	0.167623	0.154325
NONHSAG001732	0	0	0	0.050592	0.557816	0.305095	0
NONHSAG001733	NA	NA	NA	NA	NA	NA	NA
NONHSAG001734	0	0	0	0	0.560835	0.322151	0.00810563
NONHSAG001735	0.551234	0	0.139361	0.25034	0	0	0
NONHSAG001736	0.344321	0.186666	0.203905	0.0374739	0.276177	0	0
NONHSAG001737	NA	NA	NA	NA	NA	NA	NA
NONHSAG001738	NA	NA	NA	NA	NA	NA	NA
NONHSAG001739	0.615299	0.271914	0	0	0	0	0
NONHSAG001740	NA	NA	NA	NA	NA	NA	NA
NONHSAG001741	NA	NA	NA	NA	NA	NA	NA
NONHSAG001742	0	0	0	0	0.333135	0.552116	0
NONHSAG001743	NA	NA	NA	NA	NA	NA	NA
NONHSAG001744	NA	NA	NA	NA	NA	NA	NA
NONHSAG001745	NA	NA	NA	NA	NA	NA	NA
NONHSAG001746	NA	NA	NA	NA	NA	NA	NA
NONHSAG001747	NA	NA	NA	NA	NA	NA	NA
NONHSAG001748	0	0	0	0	1	0	0
NONHSAG001749	0	0	0	0	1	0	0
NONHSAG001750	1.951e-05	5.40507e-05	0.275594	2.10088e-05	0.0390952	0.594001	0
NONHSAG001751	0	0	0	0	0.446456	0.4377	0
NONHSAG001753	0.42283	0	0.298239	0.0976505	0.115203	0.0985083	0
NONHSAG001754	0	0	0	0	0.307444	0.46539	0.179705
NONHSAG001755	0.161835	0.140707	0.145552	0.149373	0.18225	0.196268	0.207656
NONHSAG001756	NA	NA	NA	NA	NA	NA	NA
NONHSAG001757	NA	NA	NA	NA	NA	NA	NA
NONHSAG001758	NA	NA	NA	NA	NA	NA	NA
NONHSAG001759	NA	NA	NA	NA	NA	NA	NA
NONHSAG001760	NA	NA	NA	NA	NA	NA	NA
NONHSAG001761	NA	NA	NA	NA	NA	NA	NA
NONHSAG001762	NA	NA	NA	NA	NA	NA	NA
NONHSAG001763	3.52229e-10	0.0266986	1.23712e-05	0.248678	0.259997	0.156922	0.348923
NONHSAG001764	0	0	0	0	0.216778	0.505223	0.230786
NONHSAG001765	0.124505	0.145614	0.102929	0.288221	0.1376	0.26864	0.081225
NONHSAG001766	NA	NA	NA	NA	NA	NA	NA
NONHSAG001767	NA	NA	NA	NA	NA	NA	NA
NONHSAG001768	0.191298	0.111862	0.183806	0.363005	0	0	0.220639
NONHSAG001769	NA	NA	NA	NA	NA	NA	NA
NONHSAG001770	0	0	0	0	0.566278	0.319305	0
NONHSAG001771	NA	NA	NA	NA	NA	NA	NA
NONHSAG001772	0.09168	0.0480802	0.0289136	0	0.150605	0.0868825	0.596514
NONHSAG001773	0.101497	0.0765021	0.0512661	0	0.131509	0.112594	0.557372
NONHSAG001774	0.651403	0	0.112237	0	0	0	0.166684
NONHSAG001775	NA	NA	NA	NA	NA	NA	NA
NONHSAG001778	NA	NA	NA	NA	NA	NA	NA
NONHSAG001779	0.40837	0.47588	0	0	0	0	0
NONHSAG001781	NA	NA	NA	NA	NA	NA	NA
NONHSAG001782	NA	NA	NA	NA	NA	NA	NA
NONHSAG001783	NA	NA	NA	NA	NA	NA	NA
NONHSAG001784	NA	NA	NA	NA	NA	NA	NA
NONHSAG001785	0	0	0	0	0	1	0
NONHSAG001786	0.237645	0.194204	0.234901	0.233975	0.182184	0.0235462	0
NONHSAG001787	0.263734	0.228902	0.204596	0.231797	0.155955	0.0129855	0
NONHSAG001788	0	0.232295	0.177607	0.386616	0	0.227269	0
NONHSAG001789	0	0	0	0	0.350756	0.534147	0
NONHSAG001790	NA	NA	NA	NA	NA	NA	NA
NONHSAG001791	0	0	0	0	0	0.737474	0.159048
NONHSAG001792	0.173572	0.180829	0.183636	0.172868	0.161676	0.166907	0.147493
NONHSAG001793	0.149785	0.143115	0.15087	0.21677	0.239156	0.0644438	0.201312
NONHSAG001794	0.135163	0.155838	0.0976658	0.105393	0.436451	0.146379	0.0204868
NONHSAG001795	0.155495	0.288188	5.28609e-10	0.123248	0.129995	0.340029	0.0539263
NONHSAG001796	0.242458	0.135773	0.160193	0.0565612	0.198509	0.0564875	0.287551
NONHSAG001797	0.0596377	0.0946727	0.115194	0.13518	0.163268	0.283522	0.287258
NONHSAG001800	0	0	0	0	0.253989	0.208477	0.491474
NONHSAG001801	NA	NA	NA	NA	NA	NA	NA
NONHSAG001802	0	0	0	0	0	0	1
NONHSAG001803	0	0	1	0	0	0	0
NONHSAG001804	NA	NA	NA	NA	NA	NA	NA
NONHSAG001805	NA	NA	NA	NA	NA	NA	NA
NONHSAG001806	NA	NA	NA	NA	NA	NA	NA
NONHSAG001807	NA	NA	NA	NA	NA	NA	NA
NONHSAG001808	NA	NA	NA	NA	NA	NA	NA
NONHSAG001809	NA	NA	NA	NA	NA	NA	NA
NONHSAG001810	0	0	0	0	0.425154	0.459024	0
NONHSAG001812	0.1193	0.111714	0.11316	0.0934984	0.241737	0.272797	0.203515
NONHSAG001813	0.122754	0.00594876	0.00309522	0.124001	0.280084	0.297308	0.244631
NONHSAG001814	0.256485	0.0551401	0.167716	0.0434146	0.094304	0.213164	0.29334
NONHSAG001815	NA	NA	NA	NA	NA	NA	NA
NONHSAG001816	NA	NA	NA	NA	NA	NA	NA
NONHSAG001817	0.190807	0.304741	0.285236	0.188159	0.104878	0	0
NONHSAG001818	NA	NA	NA	NA	NA	NA	NA
NONHSAG001819	NA	NA	NA	NA	NA	NA	NA
NONHSAG001822	0	0	0	1	0	0	0
NONHSAG001823	0.364712	0.394176	0	0	0	0.198767	0
NONHSAG001824	NA	NA	NA	NA	NA	NA	NA
NONHSAG001825	NA	NA	NA	NA	NA	NA	NA
NONHSAG001826	0	0.363524	0.347115	0.253762	0	0	0
NONHSAG001827	0	0	0	0	0	0	1
NONHSAG001828	0	0	0	0	1	0	0
NONHSAG001829	NA	NA	NA	NA	NA	NA	NA
NONHSAG001831	NA	NA	NA	NA	NA	NA	NA
NONHSAG001832	0	0.69821	0.194214	0	0	0	0
NONHSAG001834	0	0	0	0	1	0	0
NONHSAG001835	0.264892	0.141321	0.10189	0.0441415	0.240798	0.300872	0
NONHSAG001836	1.11022e-16	0.20511	0.224799	0.127729	0.0785214	0.367702	0.09
NONHSAG001837	NA	NA	NA	NA	NA	NA	NA
NONHSAG001838	NA	NA	NA	NA	NA	NA	NA
NONHSAG001839	NA	NA	NA	NA	NA	NA	NA
NONHSAG001840	NA	NA	NA	NA	NA	NA	NA
NONHSAG001841	1.11022e-16	0.524846	0.251456	0.171285	1.11022e-16	1.11022e-16	1.11022e-16
NONHSAG001842	0.170783	0.188276	0.206872	0.165624	0.125317	0.144711	0.181665
NONHSAG001844	NA	NA	NA	NA	NA	NA	NA
NONHSAG001845	NA	NA	NA	NA	NA	NA	NA
NONHSAG001846	0	0.251028	0.195896	0.0652553	0.474881	0	0
NONHSAG001847	0	0.341413	0.165856	0.443578	0	0	0
NONHSAG001848	NA	NA	NA	NA	NA	NA	NA
NONHSAG001849	0	0	0.154613	0.205639	0.136161	0.34009	0.239379
NONHSAG001850	0.25539	0.227664	0.208651	0.114994	0.128587	0.131118	0.0974063
NONHSAG001851	0.154929	0.1011	0.202552	0.288486	0	0	0.321444
NONHSAG001852	0.0610026	0.103681	0.180383	0.178059	0.221963	0.205487	0.212354
NONHSAG001854	NA	NA	NA	NA	NA	NA	NA
NONHSAG001855	NA	NA	NA	NA	NA	NA	NA
NONHSAG001856	0.0918104	0.29791	0.260663	0.150424	0.153205	0.163898	0
NONHSAG001857	NA	NA	NA	NA	NA	NA	NA
NONHSAG001860	0	0	0	0	0.693109	0.198875	0
NONHSAG001861	0.171529	0.185388	0.13476	0.14153	0.0753491	0.218847	0.240601
NONHSAG001862	1	0	0	0	0	0	0
NONHSAG001863	NA	NA	NA	NA	NA	NA	NA
NONHSAG001864	NA	NA	NA	NA	NA	NA	NA
NONHSAG001865	NA	NA	NA	NA	NA	NA	NA
NONHSAG001866	NA	NA	NA	NA	NA	NA	NA
NONHSAG001867	0.175902	0.209003	0.173518	0.218348	0.184116	0.0391228	0.162368
NONHSAG001868	0.122387	0.125041	0.0616955	0.117276	0.366038	0.125767	0.21409
NONHSAG001869	0.155138	0.146222	0.170321	0.178355	0.153815	0.19643	0.185535
NONHSAG001870	0	0	0	0	1	0	0
NONHSAG001871	0	0	0	0	0.698856	0.158132	0.0628553
NONHSAG001872	0.197842	0.177581	0.182634	0.127639	0.128551	0.18472	0.183748
NONHSAG001873	0.259959	0.191006	0.116048	0.0482322	0.141717	0.195161	0.2039
NONHSAG001874	0.0108166	0.142171	0.243495	0.342063	0.262988	0	0.0591719
NONHSAG001875	NA	NA	NA	NA	NA	NA	NA
NONHSAG001876	0	0	0	0	0.794747	0.0151096	0.103225
NONHSAG001877	1.11022e-16	1.11022e-16	1.11022e-16	1.11022e-16	1.11022e-16	0.49791	0.386509
NONHSAG001878	0.189572	0.0507932	0.0744495	0.153875	0.264627	0.20687	0.208069
NONHSAG001879	0.131807	0.184195	0.180505	0.189071	0.203247	0.153415	0.14117
NONHSAG001880	NA	NA	NA	NA	NA	NA	NA
NONHSAG001881	0	0	0	0.0761016	0.486501	0.361553	0
NONHSAG001882	NA	NA	NA	NA	NA	NA	NA
NONHSAG001883	NA	NA	NA	NA	NA	NA	NA
NONHSAG001884	NA	NA	NA	NA	NA	NA	NA
NONHSAG001885	NA	NA	NA	NA	NA	NA	NA
NONHSAG001886	0	0	0	0	1	0	0
NONHSAG001887	NA	NA	NA	NA	NA	NA	NA
NONHSAG001889	0	0	0	1	0	0	0
NONHSAG001890	NA	NA	NA	NA	NA	NA	NA
NONHSAG001891	NA	NA	NA	NA	NA	NA	NA
NONHSAG001892	NA	NA	NA	NA	NA	NA	NA
NONHSAG001893	NA	NA	NA	NA	NA	NA	NA
NONHSAG001894	0	1	0	0	0	0	0
NONHSAG001895	0.212265	0.214906	0.448511	0.133096	0	0	0
NONHSAG001896	0	0	0.178595	0	0.045746	0.221869	0.526135
NONHSAG001897	NA	NA	NA	NA	NA	NA	NA
NONHSAG001898	0.2138	0.279512	0.463419	0	0	0	0
NONHSAG001900	NA	NA	NA	NA	NA	NA	NA
NONHSAG001903	NA	NA	NA	NA	NA	NA	NA
NONHSAG001904	NA	NA	NA	NA	NA	NA	NA
NONHSAG001905	0.332325	0.385905	0.194486	0.0882865	0	0	0
NONHSAG001906	0	0	0	0.0308378	0.909017	0	0
NONHSAG001907	NA	NA	NA	NA	NA	NA	NA
NONHSAG001908	NA	NA	NA	NA	NA	NA	NA
NONHSAG001909	0	0	0	0	0	0	1
NONHSAG001910	0	0	0	0	1	0	0
NONHSAG001911	NA	NA	NA	NA	NA	NA	NA
NONHSAG001912	NA	NA	NA	NA	NA	NA	NA
NONHSAG001913	0	0	0	0	0.804396	0	0.102865
NONHSAG001914	0	0	0	0.597736	0.288797	0	0
NONHSAG001915	0	0	0	0	0	0	1
NONHSAG001916	NA	NA	NA	NA	NA	NA	NA
NONHSAG001917	0	0	0	0	0.348927	2.54066e-06	0.536008
NONHSAG001918	0	0	0	0	0.387034	0.12769	0.427126
NONHSAG001920	0	0	0	0	0	0	1
NONHSAG001921	NA	NA	NA	NA	NA	NA	NA
NONHSAG001922	NA	NA	NA	NA	NA	NA	NA
NONHSAG001923	0	0	0	0	1	0	0
NONHSAG001926	0.204015	0.265788	0.31991	0.234297	0.0198597	0.00306404	1.11022e-16
NONHSAG001927	NA	NA	NA	NA	NA	NA	NA
NONHSAG001928	0.0983392	0.157152	0.0556695	0	0	0.592589	0.0885435
NONHSAG001930	0.202171	0.142267	0.186905	0.136089	0.397644	0	0
NONHSAG001931	NA	NA	NA	NA	NA	NA	NA
NONHSAG001932	NA	NA	NA	NA	NA	NA	NA
NONHSAG001933	NA	NA	NA	NA	NA	NA	NA
NONHSAG001934	0.485637	0	0	0.398677	0	0	0
NONHSAG001935	NA	NA	NA	NA	NA	NA	NA
NONHSAG001936	0	0	0	0.0647978	0.80416	0.0545532	0
NONHSAG001937	0	0	0	0.327855	3.1222e-05	0.557511	0
NONHSAG001938	0	0	0	0	1	0	0
NONHSAG001939	0	0	0	0.360995	0.475742	0.0418886	0.066208
NONHSAG001940	0	0	0	0	1	0	0
NONHSAG001941	0.266246	0	0.0574189	0	0.411919	0.257575	0
NONHSAG001942	0	0	0	0	1	0	0
NONHSAG001943	0	0	0	0	1	0	0
NONHSAG001944	0	0	0	0.26315	0.0724356	0.277084	0.38826
NONHSAG001945	NA	NA	NA	NA	NA	NA	NA
NONHSAG001946	0	0	0	0	0	0	1
NONHSAG001947	0	0	0	0	1	0	0
NONHSAG001948	0	0	0	0	0.594295	0.207933	0.135152
NONHSAG001949	0.183866	0.047466	0.0683055	0.124286	0.253889	0.222549	0.240512
NONHSAG001950	0.177908	0.0401524	0.0997789	0.0981556	0.386868	0.253184	0.0344487
NONHSAG001951	0.221678	1.81765e-05	4.63629e-05	0.00681497	0.410248	0.317836	0.0232139
NONHSAG001952	NA	NA	NA	NA	NA	NA	NA
NONHSAG001953	0	0	0	0	0.193984	0.698463	0
NONHSAG001954	0.273577	0.295971	0.230232	0.132216	0.0705588	0.0989674	1.11022e-16
NONHSAG001955	0.223114	0	0	0	0.53983	0.184457	0
NONHSAG001956	NA	NA	NA	NA	NA	NA	NA
NONHSAG001957	0	0	0	0.0906302	0.344054	0.350396	0.220795
NONHSAG001958	0	0	0.113186	0.0540653	0.321094	0.405383	0.13213
NONHSAG001959	NA	NA	NA	NA	NA	NA	NA
NONHSAG001960	0.358067	0.137335	0.0611555	0.270089	0.130388	0	0.135018
NONHSAG001961	0.374144	9.9502e-08	0.377526	0.100096	0.143117	0	0
NONHSAG001962	NA	NA	NA	NA	NA	NA	NA
NONHSAG001963	NA	NA	NA	NA	NA	NA	NA
NONHSAG001964	0	0	0	0.118188	0.785449	0	0
NONHSAG001965	0	0	0	0	0	0	1
NONHSAG001966	0	0	0.0194588	0	0.238504	0.0725326	0.603583
NONHSAG001967	0.252335	0.24344	0.132392	0	0.389051	0	0
NONHSAG001968	0.151956	0.17129	0.167138	0.0690481	0.385623	0.0815253	0.0992825
NONHSAG001970	NA	NA	NA	NA	NA	NA	NA
NONHSAG001971	0.358041	0	0	0	0.526741	0	0
NONHSAG001972	0	0.446467	5.04997e-05	0.32593	0.174009	0	0.0170349
NONHSAG001973	0.284439	0.178334	0.131884	0.0150461	0	0	0.410261
NONHSAG001974	NA	NA	NA	NA	NA	NA	NA
NONHSAG001975	0	0	0.871893	0	0.0345124	0.0262848	0
NONHSAG001976	NA	NA	NA	NA	NA	NA	NA
NONHSAG001977	0.346681	0.166992	0.189985	0.0986961	0.264872	0	0
NONHSAG001978	0	0	0.0721515	0.20327	0.218875	0.0641443	0.463951
NONHSAG001979	0.193478	0.266052	0.291505	0.104952	0.0651973	0.0479736	0.160738
NONHSAG001980	0	0	1	0	0	0	0
NONHSAG001981	0	0	0	1	0	0	0
NONHSAG001982	0.228536	0.28901	0.255102	0.263017	0	0	0
NONHSAG001983	NA	NA	NA	NA	NA	NA	NA
NONHSAG001984	0.0986479	0.183021	0.223577	0.123294	0.131841	0.348731	1.11022e-16
NONHSAG001985	0.21159	0.1622	0.165755	0.225432	0.16323	0.135112	0.115243
NONHSAG001986	0.153363	0.157019	0.164115	0.181828	0.167063	0.176318	0.18723
NONHSAG001987	0	0	0	0	0.737501	0.159024	0
NONHSAG001988	NA	NA	NA	NA	NA	NA	NA
NONHSAG001989	0	0	0	0	0.308089	0.373627	0.283995
NONHSAG001990	0	0.0417462	0	0.0488173	0.2052	0.347779	0.367693
NONHSAG001992	0	0	0	0	1	0	0
NONHSAG001993	0.0865938	0.0789096	0	0.0195261	0.303459	0.195555	0.369242
NONHSAG001994	NA	NA	NA	NA	NA	NA	NA
NONHSAG001995	NA	NA	NA	NA	NA	NA	NA
NONHSAG001996	NA	NA	NA	NA	NA	NA	NA
NONHSAG001998	NA	NA	NA	NA	NA	NA	NA
NONHSAG001999	0.471264	0	0	0	0.412961	0	0
NONHSAG002000	NA	NA	NA	NA	NA	NA	NA
NONHSAG002001	NA	NA	NA	NA	NA	NA	NA
NONHSAG002002	NA	NA	NA	NA	NA	NA	NA
NONHSAG002003	0	0	0	0	1	0	0
NONHSAG002004	0	0	0	1	0	0	0
NONHSAG002005	0	0	0	0	1	0	0
NONHSAG002006	0	0	0	0	0	1	0
NONHSAG002007	NA	NA	NA	NA	NA	NA	NA
NONHSAG002008	0	0	0	0	0	1	0
NONHSAG002009	0.135222	0.178829	0.179462	0.162722	0.17428	0.234557	0.1139
NONHSAG002010	0	0.187395	0.285302	0.0979321	0.211498	0.155159	0.189759
NONHSAG002011	0.191445	0.122503	0.239665	4.20527e-06	4.38345e-06	0.319	0.206555
NONHSAG002012	0	0	0.167667	0.234008	0	0	0.543891
NONHSAG002013	0	0.831205	0	0	0	0	0.0821627
NONHSAG002014	1	0	0	0	0	0	0
NONHSAG002015	NA	NA	NA	NA	NA	NA	NA
NONHSAG002016	0	0	0	0.458475	0	5.09437e-05	0.425693
NONHSAG002017	0	0	0	0	1	0	0
NONHSAG002018	0.168617	0.172095	0.17512	0.174211	0.149446	0.158043	0.189373
NONHSAG002019	0.095362	0.147757	0.198012	0.352497	0.269884	0	0
NONHSAG002020	NA	NA	NA	NA	NA	NA	NA
NONHSAG002021	NA	NA	NA	NA	NA	NA	NA
NONHSAG002022	0	0	0	0	0.59976	0.286846	0
NONHSAG002023	0	0	0	0	0	1	0
NONHSAG002024	NA	NA	NA	NA	NA	NA	NA
NONHSAG002027	0.266282	0.220086	0.220326	0.207851	0.118332	0.0876413	0.0039868
NONHSAG002028	0.248565	0.209187	0.191073	0.179292	0.117739	0.140576	0.080491
NONHSAG002029	NA	NA	NA	NA	NA	NA	NA
NONHSAG002030	0	0	0	0	1	0	0
NONHSAG002031	0.30391	0	0.35235	0	0.266458	0.0845499	0
NONHSAG002033	NA	NA	NA	NA	NA	NA	NA
NONHSAG002034	0.457406	0	0	0.426768	0	0	0
NONHSAG002035	NA	NA	NA	NA	NA	NA	NA
NONHSAG002036	NA	NA	NA	NA	NA	NA	NA
NONHSAG002037	NA	NA	NA	NA	NA	NA	NA
NONHSAG002038	NA	NA	NA	NA	NA	NA	NA
NONHSAG002039	0	0	0	0	0	1	0
NONHSAG002040	0	0	0	0	0	0	1
NONHSAG002041	0.241618	0.244805	0.435387	0	0.0751147	0	0
NONHSAG002043	0.594531	0	0.291891	0	0	0	0
NONHSAG002044	0.101824	0	0.195637	0.572036	0.104319	0	0
NONHSAG002047	NA	NA	NA	NA	NA	NA	NA
NONHSAG002048	0.189346	0.177227	0.193806	0.185696	0.202363	0.0941494	0.135199
NONHSAG002049	0.20683	0.166057	0.152194	0.221329	0.139182	0.0644502	0.217183
NONHSAG002050	0.0968544	0.104197	0.133728	0.208767	0.202005	0.27125	0.146533
NONHSAG002051	0.190233	0.0979393	0.212494	1.11022e-16	0.166887	0.393833	4.89377e-06
NONHSAG002052	0	0	0	0.274847	0.264624	0	0.422829
NONHSAG002053	NA	NA	NA	NA	NA	NA	NA
NONHSAG002054	0.0569605	0	0.0993187	7.77156e-15	0.345816	0.287142	0.253013
NONHSAG002055	0.183375	0.239214	0.27021	0	0.298308	0.0775125	0
NONHSAG002056	0.163879	0.190381	0.0764506	0.200713	0.123734	0.254904	0.157101
NONHSAG002057	NA	NA	NA	NA	NA	NA	NA
NONHSAG002058	0	0	0.345356	0.539645	0	0	0
NONHSAG002059	NA	NA	NA	NA	NA	NA	NA
NONHSAG002060	0.182172	0.174166	0.175655	0.171387	0.187855	0.178584	0.11404
NONHSAG002061	0.233574	0	1.09181e-05	0.163269	0.259734	0.274338	0.154415
NONHSAG002062	0.124176	3.56392e-06	0.18572	0.205313	0.485217	8.04523e-07	0
NONHSAG002063	NA	NA	NA	NA	NA	NA	NA
NONHSAG002064	NA	NA	NA	NA	NA	NA	NA
NONHSAG002065	1.02445e-07	0	0	4.17923e-08	0.396365	0.482359	0.0166465
NONHSAG002066	7.33246e-05	0.000144459	5.10934e-06	0.0639612	0.201101	0.206216	0.51074
NONHSAG002067	NA	NA	NA	NA	NA	NA	NA
NONHSAG002068	NA	NA	NA	NA	NA	NA	NA
NONHSAG002069	NA	NA	NA	NA	NA	NA	NA
NONHSAG002070	0	1	0	0	0	0	0
NONHSAG002071	0	1	0	0	0	0	0
NONHSAG002072	NA	NA	NA	NA	NA	NA	NA
NONHSAG002073	0.194303	0.212146	0.163754	0.10363	0.163322	0.17843	0.164887
NONHSAG002074	0	0	0	0	0	1	0
NONHSAG002075	0	0	0	0	0.849216	0.0689995	0
NONHSAG002076	0	0	0	0	1	0	0
NONHSAG002077	NA	NA	NA	NA	NA	NA	NA
NONHSAG002078	NA	NA	NA	NA	NA	NA	NA
NONHSAG002079	0.21508	0.21079	0.201462	0.167794	0.135291	0.124347	0.122565
NONHSAG002080	0.216838	0.210278	0.199158	0.144553	0.148866	0.120821	0.137967
NONHSAG002081	0.214884	0.153288	0.150619	0.107865	0.190141	0.213481	0.147945
NONHSAG002082	0.106651	0.133245	0.146206	0	0.214155	0.268395	0.254821
NONHSAG002083	NA	NA	NA	NA	NA	NA	NA
NONHSAG002084	0	0	0.088868	0.194523	0.134552	0.492161	0.120866
NONHSAG002085	0	0	0	8.69492e-11	0.0662834	0.190509	0.66347
NONHSAG002086	0.20701	0.162333	0.15771	0.215344	0.0929978	0.179639	0.162414
NONHSAG002087	0.355029	0.0416546	0.0591387	0.0126538	0.139235	0.375244	0.062321
NONHSAG002088	1.40982e-10	1.45299e-11	0	0.000165542	0.406366	0.161729	0.382429
NONHSAG002089	0	0	0	0	0.0931489	0.183671	0.650342
NONHSAG002090	0	0	0	0	0.248207	0.640186	0
NONHSAG002091	0.0747819	0.112147	0.0721589	0.164291	0	0.496058	0.136514
NONHSAG002092	0	0	0	1	0	0	0
NONHSAG002093	0	0	0	1	0	0	0
NONHSAG002094	0.138967	0.118401	0.0505839	0.570129	0	0	0.123763
NONHSAG002095	0	0	0	0	0	1	0
NONHSAG002096	NA	NA	NA	NA	NA	NA	NA
NONHSAG002097	4.9495e-07	1.02612e-05	4.72824e-06	0.0920849	0.307723	0.170946	0.426192
NONHSAG002098	0.352975	0	0	0	0.491729	0.0814826	0
NONHSAG002100	NA	NA	NA	NA	NA	NA	NA
NONHSAG002101	0	0	0	1	0	0	0
NONHSAG002102	NA	NA	NA	NA	NA	NA	NA
NONHSAG002103	NA	NA	NA	NA	NA	NA	NA
NONHSAG002104	NA	NA	NA	NA	NA	NA	NA
NONHSAG002105	NA	NA	NA	NA	NA	NA	NA
NONHSAG002106	NA	NA	NA	NA	NA	NA	NA
NONHSAG002107	NA	NA	NA	NA	NA	NA	NA
NONHSAG002109	0	0.00106015	0	0.481838	0.402218	0	0
NONHSAG002112	0	0	0	0	0.655043	0.234195	0
NONHSAG002113	0	0	0	0	0.556605	0	0.328744
NONHSAG002114	NA	NA	NA	NA	NA	NA	NA
NONHSAG002115	0	0	0	0.402412	3.89561e-07	0	0.481875
NONHSAG002116	1.3564e-06	0.0640103	0.0370675	2.40874e-06	0.446823	0.357798	0.0755116
NONHSAG002117	NA	NA	NA	NA	NA	NA	NA
NONHSAG002118	0	0	0	0	0.657164	0	0.232205
NONHSAG002119	NA	NA	NA	NA	NA	NA	NA
NONHSAG002120	0	0	1	0	0	0	0
NONHSAG002123	NA	NA	NA	NA	NA	NA	NA
NONHSAG002124	5.54228e-05	5.46638e-05	3.64913e-05	7.66577e-05	9.09566e-05	0.835638	0.0787795
NONHSAG002125	0	0	0	0	0.259341	4.02201e-09	0.628462
NONHSAG002126	0	0	0	0	0.286851	0.595959	0.0110834
NONHSAG002127	NA	NA	NA	NA	NA	NA	NA
NONHSAG002128	0.19331	0.115492	0.179399	0.295595	0.0637117	0.0199423	0.253453
NONHSAG002129	NA	NA	NA	NA	NA	NA	NA
NONHSAG002130	0.190028	0	0.0371389	0.272737	0.0573491	0	0.449644
NONHSAG002131	1	0	0	0	0	0	0
NONHSAG002132	3.90708e-06	0.338169	0.20172	0.0296122	0.370491	0.0149964	0.0677421
NONHSAG002133	0.21189	0.114323	0.136756	0.116816	0.0996592	0.269648	0.213087
NONHSAG002134	0	0.297638	6.07628e-05	2.5527e-07	0.102394	0.471459	0.113577
NONHSAG002135	NA	NA	NA	NA	NA	NA	NA
NONHSAG002136	NA	NA	NA	NA	NA	NA	NA
NONHSAG002138	0.149385	0.298978	0.148356	0.104071	0.0697262	0.311527	0.0331014
NONHSAG002141	0.232572	0.22214	0.173124	0.156481	0.0843965	0.138124	0.164985
NONHSAG002142	0	0	0	0.407448	0.45613	0.0488226	0
NONHSAG002143	0.207101	0.0713296	0.060382	0.118066	0.247768	0.164295	0.273485
NONHSAG002144	NA	NA	NA	NA	NA	NA	NA
NONHSAG002147	NA	NA	NA	NA	NA	NA	NA
NONHSAG002148	NA	NA	NA	NA	NA	NA	NA
NONHSAG002149	0.16161	0	0	0	0.734561	0	0
NONHSAG002150	NA	NA	NA	NA	NA	NA	NA
NONHSAG002151	0	0.307338	0.278666	0.282443	0.159577	0	0
NONHSAG002153	NA	NA	NA	NA	NA	NA	NA
NONHSAG002154	NA	NA	NA	NA	NA	NA	NA
NONHSAG002155	NA	NA	NA	NA	NA	NA	NA
NONHSAG002156	NA	NA	NA	NA	NA	NA	NA
NONHSAG002158	NA	NA	NA	NA	NA	NA	NA
NONHSAG002159	NA	NA	NA	NA	NA	NA	NA
NONHSAG002160	0	0	0	0	0	0	1
NONHSAG002161	0.0660119	0.14508	0.154827	0.208151	0.195762	0.177039	0.222478
NONHSAG002162	0	0	0	0.473717	0.410521	0	0
NONHSAG002163	NA	NA	NA	NA	NA	NA	NA
NONHSAG002164	NA	NA	NA	NA	NA	NA	NA
NONHSAG002165	NA	NA	NA	NA	NA	NA	NA
NONHSAG002166	0.0324149	0.153762	0.0946908	0.330059	0.206422	0.106578	0.205126
NONHSAG002167	NA	NA	NA	NA	NA	NA	NA
[truncated: 51,223 more rows]
