# Supplementary material for: Identification and functional analysis of long non-coding RNAs in human and mouse early embryos based on single-cell transcriptome data
Source: Oncotarget. 2016 Aug 16;7(38):61215–28. doi: 10.18632/oncotarget.11304 (PMC5308646; doi:10.18632/oncotarget.11304)
Supplement: Supplementary file 7 [file oncotarget-07-61215-s007.xlsx]

## Sheet: Coding genes
	Oocyte_spec	Pronuclei_spec	Two_Cell_spec	Four_Cell_spec	Eight_Cell_spec	Morula_spec
0610007P14Rik	0.286353	0.245499	0.115533	0.151212	0.156811	0.170817
0610009B22Rik	0.209554	0.246659	0.146866	0.198039	0.155807	0.181612
0610009O20Rik	0.156882	0.262419	0.141172	0.0177025	0.0650069	0.41004
0610010B08Rik	0.0718171	0.0720832	0.0377025	0.136505	0.385473	0.339606
0610010F05Rik	0.309092	0.316411	0.120231	0.260894	0.00652888	0.0262512
0610010K14Rik	0.170251	0.170305	0.162315	0.194101	0.215196	0.229097
0610011F06Rik	0.0471216	0.0318331	0.239688	0.244147	0.179802	0.330698
0610030E20Rik	0.135842	0.102606	0.227513	0.235189	0.246024	0.181026
0610031J06Rik	0.0293172	0.0960028	0.207899	0.250716	0.267325	0.243386
0610037L13Rik	0.0298182	0.1621	0.144338	0.246808	0.268494	0.249671
0610040J01Rik	0.134756	0.264743	0.282308	0.1973	0.168719	0.0648552
1100001G20Rik	0	1	0	0	0	0
1110001J03Rik	0.264525	0.216295	0.165379	0.146081	0.104836	0.23102
1110004E09Rik	0.224732	0.206808	0.200222	0.181808	0.185786	0.141492
1110004F10Rik	0.188757	0.156531	0.174119	0.219627	0.184497	0.218278
1110007C09Rik	0.620285	0.176089	0	0.118097	0	0.0379696
1110008F13Rik	0.126138	0.20738	0.234906	0.182497	0.181969	0.205349
1110008L16Rik	0.0381343	0.171755	0.2693	0.217331	0.230153	0.18401
1110008P14Rik	0.129857	0.157727	0.219261	0.200114	0.194377	0.236037
1110012L19Rik	0.191099	0.291995	0.0552008	0.206029	0.172855	0.198524
1110017D15Rik	0	0	0	0	0	1
1110025L11Rik	NA	NA	NA	NA	NA	NA
1110032A03Rik	0.114689	0.287078	0.164262	0.0251146	0.340494	0.149044
1110032F04Rik	0	0	0	0	0	1
1110034G24Rik	0.139981	0.144466	0.181394	0.223593	0.206857	0.240412
1110037F02Rik	0.286942	0.23343	0.136278	0.182986	0.145055	0.14398
1110038F14Rik	0.121175	0.171532	0.223133	0.217392	0.209521	0.194822
1110051M20Rik	0.366669	0.361212	0.00813591	0.169537	0	0.101543
1110057K04Rik	0.15096	0.13002	0.176879	0.192215	0.246048	0.238647
1110058L19Rik	0.347212	0.265568	0.118053	0.0110349	0.150782	0.183661
1110059E24Rik	0.20279	0.203015	0.184091	0.151757	0.203209	0.197802
1110059G10Rik	0.295507	0.215437	0.108062	0.16941	0.197711	0.139417
1110065P20Rik	0.434524	3.70877e-05	0.0150612	0.00457109	0.443478	1.58265e-05
1190002N15Rik	0.400967	0.305062	0.175758	0.0825277	0.00281816	0.0645784
1190003K10Rik	0.621329	0.266145	0	0	0	0
1190005I06Rik	0.342439	0.325412	0.220979	0.0377927	0.0574779	0.0666429
1190007I07Rik	0.330743	0.276491	0.101248	0.069266	0.174629	0.145542
1200014J11Rik	0.14792	0.2053	0.215167	0.231363	0.198072	0.140386
1300002K09Rik	0.341644	0.449468	0.154835	0	0	0.00813528
1300017J02Rik	0	0	0.360723	0	0	0.524017
1500009L16Rik	0	0.0198976	0	0.0667483	0.32966	0.516807
1500012F01Rik	0.0510857	0.0874477	0.218557	0.175188	0.25841	0.306132
1500015O10Rik	NA	NA	NA	NA	NA	NA
1600002H07Rik	0.100856	0.169881	0.243263	0.221248	0.176963	0.219649
1600002K03Rik	0.0178586	0.0199362	0.266673	0.268439	0.220102	0.266209
1600012H06Rik	0.0756905	0.0172286	0.29938	0.29983	0.218658	0.16394
1600014C10Rik	2.0012e-05	0.0902381	2.31871e-08	0.182248	0.566712	0.137781
1600014C23Rik	NA	NA	NA	NA	NA	NA
1600014K23Rik	0	0	0	0.355872	0	0.528945
1600015I10Rik	0	0	0.348511	0	0	0.536432
1600016N20Rik	0	0	0	0.519717	0	0.36496
1700001C02Rik	0	0	0	0	0	1
1700001C19Rik	0	0	0.478774	0	0	0.405494
1700001F09Rik	0.314612	0.571097	0	0	0	0
1700001J03Rik	0	0	0	0.380239	0	0.504245
1700001K19Rik	0	0	0.792074	0	0	0.112771
1700001L19Rik	0.0687123	0.320554	0.321448	0	0.122709	0.218239
1700001O22Rik	0	6.33116e-09	0.218944	0.610703	0	0.100361
1700001P01Rik	0	0	0.251169	0.148838	0.321092	0.303833
1700003E16Rik	NA	NA	NA	NA	NA	NA
1700003F12Rik	NA	NA	NA	NA	NA	NA
1700003M02Rik	0.251961	0.615646	0	0	0	0.0434879
1700006A11Rik	NA	NA	NA	NA	NA	NA
1700006E09Rik	NA	NA	NA	NA	NA	NA
1700007B14Rik	NA	NA	NA	NA	NA	NA
1700007G11Rik	0	0	0	0	0	1
1700007K09Rik	0	0	0.643631	0	0	0.244948
1700007K13Rik	0	0.00206043	0	0.432559	0	0.451113
1700008F21Rik	0	0	0	1	0	0
1700008I05Rik	NA	NA	NA	NA	NA	NA
1700008O03Rik	0	0	0	0	1	0
1700008P02Rik	NA	NA	NA	NA	NA	NA
1700009N14Rik	NA	NA	NA	NA	NA	NA
1700009P17Rik	0	0	1	0	0	0
1700010B08Rik	NA	NA	NA	NA	NA	NA
1700010D01Rik	0.168754	0.405396	0.37792	0	0	0
1700010I14Rik	0.464084	0.382316	0	0.0750245	0	0.00810837
1700011A15Rik	0.352513	0.428105	0.171749	0	0	0
1700011E24Rik	0	0	0.715667	0	0	0.178418
1700011H14Rik	NA	NA	NA	NA	NA	NA
1700011I03Rik	NA	NA	NA	NA	NA	NA
1700011L22Rik	NA	NA	NA	NA	NA	NA
1700012A03Rik	0	1	0	0	0	0
1700012B07Rik	0	0	0	1	0	0
1700012B09Rik	NA	NA	NA	NA	NA	NA
1700012L04Rik	NA	NA	NA	NA	NA	NA
1700012P22Rik	NA	NA	NA	NA	NA	NA
1700013D24Rik	0.631473	0.256475	0	0	0	0
1700013F07Rik	NA	NA	NA	NA	NA	NA
1700013G24Rik	NA	NA	NA	NA	NA	NA
1700013H16Rik	0	0	0	0	0	1
1700015E13Rik	NA	NA	NA	NA	NA	NA
1700015F17Rik	0	0	1	0	0	0
1700015G11Rik	0	0	1	0	0	0
1700016C15Rik	NA	NA	NA	NA	NA	NA
1700016D06Rik	0	0	0	1	0	0
1700016H13Rik	0.120378	0.0791002	0.138012	0.332366	0.370671	0
1700016K19Rik	5.3613e-08	0.0310284	0.240822	0.261706	0.278832	0.241802
1700017B05Rik	0.0452725	0.202138	0.299248	0.259494	0.205944	0.0831272
1700017D01Rik	0	0	1	0	0	0
1700017N19Rik	NA	NA	NA	NA	NA	NA
1700018B08Rik	0.000173854	0.000146261	0.000232019	4.29395e-05	0	0.991361
1700018C11Rik	NA	NA	NA	NA	NA	NA
1700018F24Rik	NA	NA	NA	NA	NA	NA
1700019A02Rik	1	0	0	0	0	0
1700019B03Rik	0.46045	0.206028	0.289746	0	0	0
1700019D03Rik	0.441671	0.344942	0	0	0	0.163882
1700019G17Rik	0	0.302768	0.346176	0.147177	0	0.22617
1700019L03Rik	0	3.64784e-07	0.383553	0.153041	0.238343	0.246415
1700019N19Rik	NA	NA	NA	NA	NA	NA
1700019O17Rik	NA	NA	NA	NA	NA	NA
1700020A23Rik	NA	NA	NA	NA	NA	NA
1700020D05Rik	NA	NA	NA	NA	NA	NA
1700020L24Rik	NA	NA	NA	NA	NA	NA
1700020N15Rik	NA	NA	NA	NA	NA	NA
1700021F05Rik	0.119947	0.083848	0.191466	0.242737	0.253269	0.229466
1700021F07Rik	0	1	0	0	0	0
1700021K19Rik	0.378044	0.396676	0.115764	3.83329e-07	0.0274353	0.0787601
1700022I11Rik	0	0	0.922233	0	0.0238492	0
1700023E05Rik	0.432443	0.425532	0.0248813	1.11022e-16	1.11022e-16	0.0422002
1700023F06Rik	NA	NA	NA	NA	NA	NA
1700024G13Rik	NA	NA	NA	NA	NA	NA
1700024P04Rik	0	0	0	0.871819	0	0.0534727
1700024P16Rik	0.369159	0.400142	0.175081	0.0202188	0	0.00673847
1700025F22Rik	0.718248	0	0.176103	0	0	0
1700025G04Rik	0.267928	0.238898	0.0155605	0.0948571	0.293843	0.171642
1700026D08Rik	0	0	0	0	0	1
1700026L06Rik	NA	NA	NA	NA	NA	NA
1700028K03Rik	0.352532	0.34984	0.0916505	0.00311307	0.0628456	0.175667
1700028P14Rik	NA	NA	NA	NA	NA	NA
1700029F12Rik	0.243756	0.377858	0.341767	0	0	0
1700029H14Rik	NA	NA	NA	NA	NA	NA
1700029I15Rik	0	0	0	0.573983	0.105354	0.253109
1700029J07Rik	0.198371	0.553759	0	0.0294171	0	0.180304
1700029P11Rik	0.246691	0.24067	0.179835	0.18152	0.102314	0.180544
1700030F18Rik	0.18406	0.241969	0.246331	0.287984	0.120889	0
1700030J22Rik	0.0860651	0.297092	0.204372	0.192823	0.252643	0.0731105
1700030K09Rik	0.124814	0.508356	0.147759	0	0	0.212897
1700031F05Rik	NA	NA	NA	NA	NA	NA
1700034E13Rik	NA	NA	NA	NA	NA	NA
1700034F02Rik	0	0.0538569	0.303228	0.33772	0.266191	0.0711555
1700034J05Rik	NA	NA	NA	NA	NA	NA
1700034O15Rik	0	0	0	0	0	1
1700037C18Rik	0	0	0.670878	0.219393	0	0
1700037H04Rik	0.243212	0.208772	0.189258	0.169076	0.140507	0.188279
1700039E15Rik	0.328107	0.557258	0	0	0	0
1700040L02Rik	NA	NA	NA	NA	NA	NA
1700042B14Rik	0.42091	0.351015	0.174496	0	0	0.0189686
1700042G07Rik	NA	NA	NA	NA	NA	NA
1700047I17Rik2	0.187115	0.18528	0.176755	0.199012	0.224663	0.170107
1700049G17Rik	0	0.0404013	0.324843	0.293141	0.288743	0.0845894
1700052N19Rik	0.167158	0.149437	0.126597	0.0558938	0.380711	0.213675
1700054O13Rik	NA	NA	NA	NA	NA	NA
1700055N04Rik	NA	NA	NA	NA	NA	NA
1700056E22Rik	0.37642	0.508108	0	0	0	0
1700057G04Rik	NA	NA	NA	NA	NA	NA
1700061G19Rik	0.0100876	0.0061613	0.346202	0.260985	0.198925	0.218134
1700065D16Rik	NA	NA	NA	NA	NA	NA
1700066B19Rik	0	0	0	0	0	1
1700066M21Rik	0.299148	0.262077	0.202088	0.141177	0.136319	0.0691834
1700067K01Rik	0.322929	0.331065	0.243812	0.0792819	0	0.059247
1700067P10Rik	NA	NA	NA	NA	NA	NA
1700071K01Rik	0	0	0	0	0.711777	0.181916
1700074P13Rik	NA	NA	NA	NA	NA	NA
1700080E11Rik	NA	NA	NA	NA	NA	NA
1700080O16Rik	0	0	0.440966	0.221895	0	0.296081
1700084C01Rik	NA	NA	NA	NA	NA	NA
1700088E04Rik	0	0.035369	0.304146	0.313036	0.258178	0.131547
1700092M07Rik	0	0.143683	0.255811	0.113765	0.296364	0.264091
1700093K21Rik	0.318931	0.282026	0.306207	0	0	0.109096
1700094D03Rik	0.263917	0.179785	0.239258	0.110679	0.0710211	0.248736
1700101E01Rik	0	0.349102	0	0.339404	0	0.277519
1700102P08Rik	0	0.228742	0.0850665	0	0	0.612177
1700106J16Rik	0	1	0	0	0	0
1700109H08Rik	0	0	0.921485	0.0242229	1.54781e-05	0
1700112E06Rik	0.443128	0.441026	0	0	0	0
1700113H08Rik	NA	NA	NA	NA	NA	NA
1700122O11Rik	NA	NA	NA	NA	NA	NA
1700123I01Rik	0.235091	0.0164028	0.0617512	0.237222	0.240964	0.285741
1700123K08Rik	NA	NA	NA	NA	NA	NA
1700123O20Rik	0.0810013	0.0808631	0.253406	0.233056	0.224676	0.238345
1700125H20Rik	0	0.0776096	0.754992	0.0904036	0	0
1700129C05Rik	NA	NA	NA	NA	NA	NA
1810009A15Rik	0.123199	0.164926	0.205276	0.216122	0.217267	0.210923
1810009J06Rik	NA	NA	NA	NA	NA	NA
1810010H24Rik	0.347183	0.473849	0.000247934	0.000112647	0.000349854	0.117075
1810011H11Rik	NA	NA	NA	NA	NA	NA
1810011O10Rik	0.460774	0.141445	0	0.342807	0	0
1810013L24Rik	0.0970846	0.188918	0.208999	0.219775	0.217284	0.201722
1810022K09Rik	0.145988	0.123894	0.20398	0.240062	0.214892	0.206473
1810024B03Rik	0.114889	0	0.789474	0	0	0
1810026J23Rik	0.143471	0.124897	0.237825	0.220029	0.210033	0.198871
1810030O07Rik	0	0.0717127	0.267209	0.168726	0.0569846	0.453315
1810037I17Rik	0.312898	0.250994	0.167107	0.120916	0.0706727	0.186759
1810041L15Rik	0.47858	0.394649	0	0	0	0.0293607
1810043G02Rik	0.338951	0.343322	0.207261	0.045897	0	0.0974001
1810043H04Rik	0.206395	0.178789	0.20372	0.15458	0.187554	0.211436
1810046K07Rik	0.19942	0.692514	0	0	0	0
1810055G02Rik	0.0618101	0.230108	0.245363	0.227302	0.19026	0.166031
1810062G17Rik	0.609709	0.277274	0	0	0	0
1810065E05Rik	0	0.313236	0	0	0	0.57251
2010001E11Rik	0	1	0	0	0	0
2010002M12Rik	0.345408	0.461027	0.134502	0	0	0.00786114
2010003K11Rik	0	0.259712	0	0	0.390271	0.314169
2010005H15Rik	0.202103	0.220009	0.527539	0	0	0
2010012O05Rik	0.270361	0.16731	0.189876	0.0954285	0.161258	0.242259
2010015L04Rik	0	0	0.32403	0.251165	0.24873	0.208905
2010106E10Rik	NA	NA	NA	NA	NA	NA
2010107E04Rik	0.170146	0.167698	0.18102	0.200263	0.208188	0.215426
2010107G12Rik	0	0	0	0	0	1
2010107G23Rik	0.296016	0.281604	0.214774	0.117586	0.104407	0.0912027
2010109A12Rik	0	1	0	0	0	0
2010109I03Rik	NA	NA	NA	NA	NA	NA
2010111I01Rik	0.357954	0.340962	1.75348e-07	0.069932	0.0445952	0.208861
2010300C02Rik	0.194689	0.032433	0.250798	0.107449	0.195861	0.312995
2200002D01Rik	0	0	0	0	0.224025	0.665907
2200002J24Rik	NA	NA	NA	NA	NA	NA
2210010C04Rik	NA	NA	NA	NA	NA	NA
2210011C24Rik	0	0.129524	0.309788	0.268174	0.186705	0.184809
2210013O21Rik	0.616118	0.271129	2.22167e-09	4.21671e-08	0	0
2210016F16Rik	0.0411519	0.0752063	0.259469	0.236971	0.236647	0.24548
2210016L21Rik	0.0244751	0	0.252634	0.294149	0.264178	0.214045
2210018M11Rik	0.285271	0.248636	0.141552	0.148176	0.176629	0.126058
2210404O09Rik	0.0885009	0	0.0107465	0.362862	0.265942	0.287304
2210407C18Rik	NA	NA	NA	NA	NA	NA
2210408I21Rik	0.241983	0.197351	0.224372	0.134625	0.230527	0.0994993
2300002M23Rik	0.383358	0.326486	0.13707	0.0588509	0.0853918	0.0636744
2300003K06Rik	NA	NA	NA	NA	NA	NA
2300005B03Rik	NA	NA	NA	NA	NA	NA
2300009A05Rik	0.594358	0.292058	0	0	0	0
2310002J15Rik	NA	NA	NA	NA	NA	NA
2310002L09Rik	NA	NA	NA	NA	NA	NA
2310003H01Rik	0.168595	0.134399	0.269565	0.229658	0.141742	0.188415
2310005G13Rik	NA	NA	NA	NA	NA	NA
2310007B03Rik	NA	NA	NA	NA	NA	NA
2310007L24Rik	NA	NA	NA	NA	NA	NA
2310009B15Rik	0.375343	0.15868	0	0	0	0.415779
2310011J03Rik	0.0154571	0.134997	0.246658	0.245022	0.233168	0.221834
2310014L17Rik	0.0802485	0.0643094	0.429602	0.176699	0.194277	0.130282
2310022A10Rik	0.234544	0.184275	0.201478	0.160352	0.18289	0.178216
2310022B05Rik	0.401795	0.341594	0.071869	0.0637775	0	0.13861
2310030G06Rik	0	0	0	1	0	0
2310033P09Rik	0.242425	0.225907	0.114539	0.182382	0.191035	0.178955
2310034C09Rik	NA	NA	NA	NA	NA	NA
2310035C23Rik	0.247274	0.215569	0.198549	0.182098	0.142702	0.151357
2310036O22Rik	0.111551	0.155946	0.207482	0.221124	0.226864	0.211584
2310039H08Rik	1.11022e-16	0.290318	1.11022e-16	0.0986931	0.30192	0.322297
2310042E22Rik	0	0	0	1	0	0
2310045N01Rik	0.0277511	0.185101	0.12337	0.257448	0.210613	0.292631
2310047M10Rik	0.0966308	0.0488605	0.314844	0.284837	0.171543	0.177057
2310050C09Rik	NA	NA	NA	NA	NA	NA
2310057J18Rik	0	0	1	0	0	0
2310057M21Rik	0.215237	0.205563	0.199855	0.1879	0.19172	0.141137
2310057N15Rik	NA	NA	NA	NA	NA	NA
2310061I04Rik	0.268783	0.248935	0.197824	0.114624	0.1478	0.149597
2310061N02Rik	NA	NA	NA	NA	NA	NA
2310067B10Rik	0.0317038	0.430063	0.309997	0.0493823	0	0.179565
2310079G19Rik	0	1	0	0	0	0
2410002F23Rik	0.0259862	0.0645698	0.133699	0.204105	0.273912	0.36351
2410004B18Rik	0.195372	0.172692	0.203446	0.203509	0.20014	0.168284
2410004P03Rik	0	0.431003	0	0.387125	0	0.122075
2410012M07Rik	0.300146	0.275316	0.192535	0.146963	0.137542	0.0506031
2410015M20Rik	0.0277595	0.104706	0.223126	0.251333	0.229076	0.260782
2410016O06Rik	1.11022e-16	0.00416794	0.294425	0.251159	0.267644	0.220619
2410076I21Rik	0.171778	0.210761	0.249701	0.174396	0.136855	0.194434
2410089E03Rik	0.206134	0.154981	0.215958	0.199113	0.186397	0.179848
2410124H12Rik	NA	NA	NA	NA	NA	NA
2410127L17Rik	0.248905	0.212782	0.199624	0.186922	0.116424	0.170687
2410131K14Rik	0.0711335	0.110399	0.123039	0.199094	0.282796	0.313455
2410137M14Rik	0	1	0	0	0	0
2410141K09Rik	0.233725	0.266848	0.0497625	0.257275	0.0951901	0.200126
2510002D24Rik	0	0	0.273401	0.309957	0.252633	0.196665
2510003E04Rik	0.176145	0.21827	0.197413	0.220098	0.153008	0.176477
2510009E07Rik	0	0	0	0	0	1
2510039O18Rik	0.153762	0.118276	0.216122	0.232439	0.20971	0.205177
2510049J12Rik	0.179849	0.162769	0.209828	0.206319	0.178874	0.205266
2610002J02Rik	0.138224	0.180996	0.185308	0.148865	0.224934	0.257145
2610002M06Rik	0.305149	0.287105	0.233283	0.184668	0.0171231	0.0339017
2610008E11Rik	NA	NA	NA	NA	NA	NA
2610015P09Rik	0.425868	0.385915	0.0298935	0	0.0495965	0.08283
2610018G03Rik	NA	NA	NA	NA	NA	NA
2610020H08Rik	0.283501	0.203075	0.267339	0.180912	0.0517721	0.119647
2610028H24Rik	0	0	0.999333	8.17908e-07	3.57062e-06	6.57903e-07
2610034B18Rik	0.306087	0.199175	0.223023	0.303043	0	0
2610034M16Rik	0.425309	0.458452	0	0	0	0.00178595
2610044O15Rik8	0	4.21885e-15	0.0012459	0.18844	0.277633	0.486175
2610301B20Rik	0	0	0	0.466569	0	0.417635
2610305D13Rik	0.242599	0.232792	0.208294	0.160163	0.176739	0.112762
2610318N02Rik	0.0127954	0.00801009	0.27493	0.240898	0.269192	0.244149
2610507B11Rik	0.145414	0.186814	0.233964	0.25046	0.200573	0.11495
2610524H06Rik	0.226174	0.221084	0.141023	0.223259	0.164721	0.161716
2610528A11Rik	0	3.97257e-05	0	0.00378818	0.0072495	0.953481
2610528J11Rik	0.222062	0.0477598	0.181077	0.198246	0.0504211	0.375843
2700029M09Rik	0.253622	0.230659	0.173321	0.153544	0.162762	0.16299
2700049A03Rik	0.338939	0.312272	0.175396	0.133322	0.016879	0.0904875
2700060E02Rik	0.211155	0.230211	0.178607	0.15747	0.177125	0.186963
2700062C07Rik	0.14552	0.216209	0.182034	0.202126	0.203041	0.19281
2700081O15Rik	0.023775	0.0559595	0.229158	0.373878	0.223132	0.159801
2700089E24Rik	7.01201e-07	1.56795e-07	0.281589	0.460077	0.21342	0.00617805
2700094K13Rik	0.165876	0.185344	0.147109	0.18799	0.200611	0.252023
2700097O09Rik	0.10892	0.174779	0.101127	0.229682	0.251248	0.255723
2810004N23Rik	0.116156	0.0992055	0.228421	0.216036	0.230258	0.235479
2810006K23Rik	0.17788	0.221069	0.277245	0.0255197	0.170506	0.231604
2810007J24Rik	1	0	0	0	0	0
2810021J22Rik	0.124331	0.199127	0.212186	0.132125	0.295671	0.163683
2810403A07Rik	0.239961	0.206099	0.175333	0.184869	0.173465	0.161273
2810408A11Rik	NA	NA	NA	NA	NA	NA
2810408M09Rik	0	0.180123	0.292505	0.187627	0.209517	0.219385
2810417H13Rik	NA	NA	NA	NA	NA	NA
2810428I15Rik	0.0617873	0.195712	0.15646	0.201077	0.239815	0.263928
2810459M11Rik	0	0	1	0	0	0
2810474O19Rik	0.256222	0.229284	0.19385	0.167283	0.170971	0.115611
2900011O08Rik	1	0	0	0	0	0
2900026A02Rik	0.0187551	0.467708	0.339308	0	0	0.127789
2900092C05Rik	0	1	0	0	0	0
3010026O09Rik	0.186515	0.285699	0.0853652	0.202848	0.210341	0.153195
3110001I22Rik	0.284905	0.252156	0.161133	0.157107	0.146275	0.124751
3110002H16Rik	0.170532	0.148107	0.200388	0.214032	0.198703	0.209779
3110007F17Rik	0.499115	0.379129	0	0.018116	0	0
3110009E18Rik	0.302319	0.269788	0.132249	0.135702	0.123844	0.153999
3110021N24Rik	0.401625	0.37398	0.178429	0	0	1.88007e-06
3110035E14Rik	NA	NA	NA	NA	NA	NA
3110040N11Rik	0.266342	0.236766	0.186639	0.138551	0.124661	0.178043
3110043O21Rik	0.323155	0.392313	0.176331	0.0315817	0.0939208	0.00574666
3110052M02Rik	0.372117	0.269013	0	0	0	0.324102
3110057O12Rik	0.310687	0.291835	0.22094	0.106537	0.0187762	0.129968
3110062M04Rik	0.141478	0.550246	0.140057	0.0174583	2.44729e-05	0.147194
3110079O15Rik	0	1	0	0	0	0
3110082I17Rik	0.223026	0.203343	0.169983	0.155765	0.179384	0.210047
3110082J24Rik	NA	NA	NA	NA	NA	NA
3300002I08Rik	0.00015527	0.995609	0	0	0	0
3425401B19Rik	0	0	0	0	0	1
3632451O06Rik	0.314161	0.423137	0.170484	0.0877881	0	0
3830403N18Rik	0	0	0	0	0	1
3830406C13Rik	0.30305	0.258611	0.173862	0.0186279	0.240927	0.0870072
3830417A13Rik	0	0	0	0	0	1
4430402I18Rik	0.46306	0.421131	0	0	0	0
4632428N05Rik	1.11022e-16	1.11022e-16	1.11022e-16	0.344263	0.332209	0.290106
4632434I11Rik	0.155727	0.173801	0.234245	0.230744	0.209624	0.132388
4732456N10Rik	0	0	0	0	0	1
4833403I15Rik	0	1	0	0	0	0
4833420G17Rik	0.245532	0.222352	0.159568	0.198366	0.155722	0.156425
4833423E24Rik	0.365833	0.518832	0	0	0	0
4833424O15Rik	0.676576	0.214103	0	0	0	0
4833427G06Rik	NA	NA	NA	NA	NA	NA
4833439L19Rik	0.193766	0.172483	0.187405	0.204052	0.19776	0.188604
4921501E09Rik	NA	NA	NA	NA	NA	NA
4921504E06Rik	NA	NA	NA	NA	NA	NA
4921506M07Rik	0.308835	0.235148	0.120568	0.203941	0.171029	0.0722527
4921507P07Rik	0.563261	0.236175	0	0	0	0.141032
4921509C19Rik	NA	NA	NA	NA	NA	NA
4921511H03Rik	NA	NA	NA	NA	NA	NA
4921511M17Rik	NA	NA	NA	NA	NA	NA
4921517D22Rik	0.0737093	0.343449	0	0.505968	0	0
4921524J17Rik	0.226828	0.217247	0.15754	0.185996	0.192674	0.160659
4921524L21Rik	0	0	0	0	1	0
4921530L21Rik	NA	NA	NA	NA	NA	NA
4921536K21Rik	0.0996536	0.478057	0.332416	0	0	0.0515996
4921539E11Rik	NA	NA	NA	NA	NA	NA
4922502D21Rik	NA	NA	NA	NA	NA	NA
4930402F06Rik	NA	NA	NA	NA	NA	NA
4930402H24Rik	0.246836	0.192638	0.179494	0.188763	0.196244	0.134779
4930402K13Rik	NA	NA	NA	NA	NA	NA
4930404A10Rik	0.223548	0.29901	0.206436	0.248053	0.0588385	0.0568642
4930404N11Rik	0.37343	0.0736295	0.354201	0.13243	0	0.0955532
4930407I10Rik	NA	NA	NA	NA	NA	NA
4930412D23Rik	NA	NA	NA	NA	NA	NA
4930415F15Rik	NA	NA	NA	NA	NA	NA
4930415L06Rik	NA	NA	NA	NA	NA	NA
4930415O20Rik	0	0	1	0	0	0
4930426D05Rik	NA	NA	NA	NA	NA	NA
4930427A07Rik	0.00823451	0.0348635	0.289815	0.228348	0.269324	0.229916
4930428D18Rik	NA	NA	NA	NA	NA	NA
4930430A15Rik	NA	NA	NA	NA	NA	NA
4930430D24Rik	0	1	0	0	0	0
4930430F08Rik	1.68883e-07	1.27324e-06	0.334933	0.279289	0.255454	0.156481
4930432K21Rik	0.10359	0.193514	0.23558	0.224549	0.229009	0.144563
4930432M17Rik	NA	NA	NA	NA	NA	NA
4930433I11Rik	NA	NA	NA	NA	NA	NA
4930435E12Rik	NA	NA	NA	NA	NA	NA
4930444G20Rik	NA	NA	NA	NA	NA	NA
4930444P10Rik	0	0.0171678	0.293176	0.239257	0.206085	0.288686
4930447A16Rik	NA	NA	NA	NA	NA	NA
4930447C04Rik	0	0	0.423021	0.411086	0.0985884	1.98693e-07
4930449I24Rik	NA	NA	NA	NA	NA	NA
4930451C15Rik	0	0.089607	0.254147	0.375956	0	0.287694
4930451G09Rik	0	0	0.187124	0.215237	4.71343e-07	0.544636
4930451I11Rik	0.274315	0.526612	0	0.0910471	0.0744544	0
4930452B06Rik	0.435967	0.316865	0.148272	0	0.0627149	0.0411076
4930453H23Rik	0	0	0	0	0	1
4930453N24Rik	0.133526	0.176552	0.232993	0.22402	0.207518	0.163151
4930467E23Rik	1	0	0	0	0	0
4930468A15Rik	0	0.561728	0.0382897	0	0	0.307828
4930469G21Rik	NA	NA	NA	NA	NA	NA
4930474N05Rik	NA	NA	NA	NA	NA	NA
4930480E11Rik	NA	NA	NA	NA	NA	NA
4930486L24Rik	0.399432	0.427098	0.105809	0	0	0.00931041
4930502E18Rik	NA	NA	NA	NA	NA	NA
4930503B20Rik	NA	NA	NA	NA	NA	NA
4930503E14Rik	0.51369	0.367117	0.0119507	0	0	0
4930503L19Rik	0.345213	0.33663	0.171328	0.0501008	0.124541	0.0251782
4930504O13Rik	NA	NA	NA	NA	NA	NA
4930505A04Rik	0	1	0	0	0	0
4930506M07Rik	0.251946	0.29109	0.214586	0.185664	0.0902376	0.0745511
4930513O06Rik	NA	NA	NA	NA	NA	NA
4930519F16Rik	0.0844299	0.191191	0.0718914	0.367338	0.200745	0.180162
4930519G04Rik	0	0.119946	0.347245	0.103453	0.395958	0.0526244
4930522H14Rik	0.447434	0.436722	0	0	0	0
4930523C07Rik	NA	NA	NA	NA	NA	NA
4930524B15Rik	NA	NA	NA	NA	NA	NA
4930524N10Rik	0	0	0	1	0	0
4930525M21Rik	0.446722	0.428007	0	0.0258526	0	0
4930529M08Rik	0.0585173	0.519	0.202164	0.114327	0.110657	0.0193595
4930538K18Rik	0.348376	0.265287	0.291334	0	0	0.110443
4930539E08Rik	0.425033	0.260355	0.169065	0.0863168	0.0924594	0.0133448
4930544D05Rik	NA	NA	NA	NA	NA	NA
4930544G11Rik	0.222444	0.667601	0	0	0	0
4930548H24Rik	0.227387	0.409071	0.324553	0	0	0
4930549C01Rik	0	0	0	1	0	0
4930550C14Rik	0.365959	0.40002	0.164869	0	0	0.0481435
4930550L24Rik	0.144145	0.191056	0	0.341221	0	0.340965
4930555G01Rik	0	1	0	0	0	0
4930557A04Rik	NA	NA	NA	NA	NA	NA
4930558K02Rik	0.300598	0.585529	0	0	0	0
4930562C15Rik	0	0.467232	1.5158e-09	0.189539	0.218949	0.128647
4930563D23Rik	NA	NA	NA	NA	NA	NA
4930563E22Rik	0	0	0.322161	0.313059	0.2916	0.0802231
4930564B18Rik	0.942209	0.014561	0	0	0	0
4930564C03Rik	NA	NA	NA	NA	NA	NA
4930564D02Rik	0	1	0	0	0	0
4930567H17Rik	NA	NA	NA	NA	NA	NA
4930568D16Rik	1	0	0	0	0	0
4930571K23Rik	NA	NA	NA	NA	NA	NA
4930578C19Rik	NA	NA	NA	NA	NA	NA
4930578I06Rik	NA	NA	NA	NA	NA	NA
4930579F01Rik	NA	NA	NA	NA	NA	NA
4930579G24Rik	0.0688852	0.0611486	0.343512	0.415159	0.0174516	0.113404
4930590J08Rik	0	0	0	0.563403	0	0.322108
4930591A17Rik	0	0	0	0	0.531913	0.352952
4930595M18Rik	0.176901	0.215542	0.553019	0	0	0
4930596D02Rik	NA	NA	NA	NA	NA	NA
4931406B18Rik	NA	NA	NA	NA	NA	NA
4931406C07Rik	0.330721	0.252568	0.223478	0.127112	0.0333277	0.121512
4931406P16Rik	0.287933	0.282983	0.246784	0.126763	0.0745318	0.0762983
4931408C20Rik	NA	NA	NA	NA	NA	NA
4931409K22Rik	0.0762487	0.0943511	0.370742	0.269986	0.180662	0.0912083
4931414P19Rik	0.283066	0.237611	0.264238	0.251192	0	0
4931417E11Rik	NA	NA	NA	NA	NA	NA
4931423N10Rik	0	0	0	1	0	0
4931428F04Rik	0.0340574	0.483164	4.83284e-07	0.0150335	6.64745e-06	0.382937
4931429I11Rik	0	0.412235	0	0.471994	0	0
4931429L15Rik	NA	NA	NA	NA	NA	NA
4931431F19Rik	NA	NA	NA	NA	NA	NA
4931440F15Rik	0.603819	0.282936	0	0	0	0
4931440L10Rik	0	0	0	1	0	0
4932411E22Rik	NA	NA	NA	NA	NA	NA
4932411N23Rik	0	0.644678	0.243959	0	0	0
4932414N04Rik	0	1	0	0	0	0
4932416K20Rik	NA	NA	NA	NA	NA	NA
4932418E24Rik	NA	NA	NA	NA	NA	NA
4932429P05Rik	NA	NA	NA	NA	NA	NA
4932438A13Rik	0.29658	0.254921	0.246404	0.171777	0.0331769	0.0866887
4932438H23Rik	0.207819	0.482418	5.23183e-06	0	0	0.264485
4932443I19Rik	0	0	0	0	1	0
4933402D24Rik	NA	NA	NA	NA	NA	NA
4933402E13Rik	NA	NA	NA	NA	NA	NA
4933402J07Rik	NA	NA	NA	NA	NA	NA
4933402N03Rik	NA	NA	NA	NA	NA	NA
4933402N22Rik	0.416982	0.068012	0.203519	0	0	0.304976
4933402P03Rik	NA	NA	NA	NA	NA	NA
4933403O08Rik	NA	NA	NA	NA	NA	NA
4933405L10Rik	1	0	0	0	0	0
4933405O20Rik	0	1	0	0	0	0
4933406J08Rik	0.0425841	0	0.344733	0.321881	0.112752	0.215048
4933406M09Rik	0	0	0	1	0	0
4933408B17Rik	0	0	0.581987	0	0	0.304031
4933409G03Rik	NA	NA	NA	NA	NA	NA
4933411G11Rik	0	0.0248781	0.491877	0.108558	0.152589	0.230063
4933411K16Rik	NA	NA	NA	NA	NA	NA
4933411K20Rik	0.336276	0.314285	0.200493	0.0962448	0.0504361	0.0740039
4933412E24Rik	NA	NA	NA	NA	NA	NA
4933413G19Rik	0	0	0.778635	0.123822	0	0
4933415F23Rik	NA	NA	NA	NA	NA	NA
4933416C03Rik	0.864694	0	0	0	0	0.058238
4933416I08Rik	0	1	0	0	0	0
4933417A18Rik	NA	NA	NA	NA	NA	NA
4933421I07Rik	NA	NA	NA	NA	NA	NA
4933422H20Rik	0.0713211	0.420398	0.43064	0	0	0
4933425L06Rik	NA	NA	NA	NA	NA	NA
4933426M11Rik	0.213262	0.105482	0.216798	0.199979	0.221951	0.17759
4933427D06Rik	0.351531	0.355177	0.185832	0.09369	0.00631064	0.0347488
4933427D14Rik	0.23488	0.343519	0.0290746	0.217423	1.11022e-16	0.223077
4933427G17Rik	0.383816	0.406967	0.15668	0	0	0.00680573
4933428G20Rik	NA	NA	NA	NA	NA	NA
4933430I17Rik	0	0.0451177	0.17418	0.256543	0.260687	0.317972
4933433C11Rik	0	0	0.953612	0	0	0.01005
4933434E20Rik	0.178852	0.169331	0.21237	0.218709	0.188047	0.175419
4933434I20Rik	0.417117	0.46709	0	0	0	0
4933436I01Rik	NA	NA	NA	NA	NA	NA
5031410I06Rik	1	0	0	0	0	0
5031414D18Rik	0.233113	0.473709	0.200279	0	0.0876033	0
5031439G07Rik	0.197653	0.139352	0.191538	0.192606	0.221743	0.198212
5330417C22Rik	0.730718	0.165001	0	0	0	0
5430401F13Rik	0	0	0	0	0	1
5430402E10Rik	NA	NA	NA	NA	NA	NA
5430419D17Rik	NA	NA	NA	NA	NA	NA
5430421N21Rik	NA	NA	NA	NA	NA	NA
5430427O19Rik	0	1	0	0	0	0
5430435G22Rik	0	1	0	0	0	0
5530400C23Rik	NA	NA	NA	NA	NA	NA
5730409E04Rik	0	0	0.796841	0.0506253	0.0751054	0
5730455P16Rik	0.0472473	0.167995	0.463043	0.236367	0.0348649	0.0884243
5730507C01Rik	0.333234	0.188109	0.175555	0.141866	0.1296	0.153843
5730508B09Rik	0.110689	0	0.19862	0.340731	0.222711	0.201818
5730559C18Rik	0	1	0	0	0	0
5830403L16Rik	NA	NA	NA	NA	NA	NA
5830411N06Rik	0	1	0	0	0	0
5830415F09Rik	0.0527546	0.180737	0.200198	0.186534	0.258111	0.239205
5830418K08Rik	0.26436	0.224569	0.177708	0.169607	0.170118	0.127967
5830473C10Rik	0.381938	0.483017	0.046256	0	0	0
6030419C18Rik	1.11022e-16	1.11022e-16	0.622042	0.218492	1.11022e-16	0.0853769
6030458C11Rik	0.275607	0.245097	0.182049	0.152685	0.153373	0.119705
6030468B19Rik	0	0	0.345847	0.367151	0.211014	0.0745884
6030498E09Rik	NA	NA	NA	NA	NA	NA
6330403A02Rik	NA	NA	NA	NA	NA	NA
6330403K07Rik	NA	NA	NA	NA	NA	NA
6330408A02Rik	0.326513	0.476796	0.141265	0	0	0
6330409D20Rik	NA	NA	NA	NA	NA	NA
6330416G13Rik	0.055422	0.118443	0.111191	0.290279	0.316105	0.201555
6430531B16Rik	0	1	0	0	0	0
6430548M08Rik	0.0516714	0.22194	0.376428	0.216946	0.145148	0.0676381
6430550D23Rik	0	0.067022	0.598713	0.0403249	0	0.23628
6430571L13Rik	NA	NA	NA	NA	NA	NA
6430573F11Rik	0.36269	0.348409	0.246079	0	0	0.0188448
6720489N17Rik	0.307213	0.331078	0.215713	0	0.14237	0.0534425
6820408C15Rik	0.343875	0.353906	0	0.0950387	0.213684	0
7420426K07Rik	0.350191	0.329991	0.202263	0.0304526	0.104281	0.0253475
7420461P10Rik	0.310099	0.3453	0.154019	0.129494	0	0.121758
7530416G11Rik	NA	NA	NA	NA	NA	NA
8030411F24Rik	0	0	0	0	0	1
8030423J24Rik	NA	NA	NA	NA	NA	NA
8030462N17Rik	0.0996796	0.274794	0.258474	0.195507	0.103212	0.187066
8430408G22Rik	NA	NA	NA	NA	NA	NA
8430419L09Rik	0.266391	0.390165	0	0.0189835	0	0.30106
8430427H17Rik	0.233835	0.244817	0.161292	0.175669	0.171442	0.150592
9030025P20Rik	0	0.0786442	0.362063	0	0.108885	0.427394
9030617O03Rik	0	0	0	0	0	1
9030624G23Rik	0.295981	0.200526	0.189091	0.173831	0.104777	0.163162
9030624J02Rik	0.14855	0.204569	0.165709	0.155148	0.22119	0.242688
9130008F23Rik	0	0	0.233572	0.346135	0	0.382625
9130011E15Rik	0.277239	0.29558	0.171257	0.074383	0.111236	0.178988
9130019O22Rik	0	0	0.548141	0	0	0.337025
9130023H24Rik	0.119525	0.288584	0.290397	0.205495	0.1515	0.0419453
9130204L05Rik	NA	NA	NA	NA	NA	NA
9130401M01Rik	0.0729448	0.146203	0.200648	0.239781	0.226321	0.236881
9130409I23Rik	0.392926	0.353802	0.209236	0.00332159	0	0.00808147
9230104L09Rik	0.529666	0.355162	0	0	0	0
9230110C19Rik	0.285795	0.31504	0.119195	0.147128	0.120876	0.121105
9230110F15Rik	NA	NA	NA	NA	NA	NA
9230112D13Rik	0	0	0	0	0	1
9330159F19Rik	NA	NA	NA	NA	NA	NA
9330182L06Rik	0.553977	0.255823	0.0144003	0.0614707	0.0776629	0.00640165
9330182O14Rik	NA	NA	NA	NA	NA	NA
9430007A20Rik	NA	NA	NA	NA	NA	NA
9430015G10Rik	0.113605	0.180987	0.300251	0.152828	0.15592	0.222271
9430016H08Rik	0.0961023	0.0151234	0.213053	0.247209	0.269107	0.246883
9430020K01Rik	0.428663	0.354759	1.42487e-06	0.0510172	1.9984e-14	0.139608
9430038I01Rik	0.230923	0.204213	0.223686	0.178403	0.168292	0.132683
9430069I07Rik	NA	NA	NA	NA	NA	NA
9530002B09Rik	NA	NA	NA	NA	NA	NA
9530003J23Rik	NA	NA	NA	NA	NA	NA
9530053A07Rik	0	0.128945	0.772501	0	0	0
9530068E07Rik	0.281305	0.228521	0.16845	0.170149	0.135337	0.147424
9530077C05Rik	0	0.280149	0.135344	0.519547	0	0.0182662
9630033F20Rik	0.145044	0.141136	0.212907	0.216496	0.204516	0.218262
9830107B12Rik	NA	NA	NA	NA	NA	NA
9830147E19Rik	0.173716	0.140032	0.23976	0.132043	0.24028	0.208242
9930012K11Rik	0.0138023	0.231869	0.275126	0.335672	0.0631896	0.144839
9930021J03Rik	0.0598792	0.108648	0.318195	0.249771	0.229555	0.133287
9930104L06Rik	0.0853758	0.0454247	0.279541	0.294573	0.214206	0.174607
9930111J21Rik1	NA	NA	NA	NA	NA	NA
9930111J21Rik2	NA	NA	NA	NA	NA	NA
a	0	0	0	0	0	1
A130010J15Rik	0.24778	0.257972	0.193695	0.11907	0.0876973	0.215141
A1bg	0.298261	0.374998	0.248678	0.0763905	0.0111317	0.00261227
A1cf	NA	NA	NA	NA	NA	NA
A230046K03Rik	0.193606	0.178622	0.209569	0.187989	0.24861	0.11758
A230050P20Rik	1.64407e-05	1.25459e-05	0	0	6.07621e-07	0.998275
A230065H16Rik	NA	NA	NA	NA	NA	NA
A2m	NA	NA	NA	NA	NA	NA
A330021E22Rik	0.65568	0.233597	0	0	0	0
A330050F15Rik	NA	NA	NA	NA	NA	NA
A330070K13Rik	NA	NA	NA	NA	NA	NA
A3galt2	NA	NA	NA	NA	NA	NA
A430005L14Rik	0.161241	0.152629	0.186102	0.21145	0.220358	0.209157
A430033K04Rik	0.340041	0.410338	0.171404	0	0.0461125	0.02945
A430078G23Rik	0	1	0	0	0	0
A430089I19Rik	0	0	0.561824	0	0	0.323648
A430105I19Rik	NA	NA	NA	NA	NA	NA
A430107P09Rik	NA	NA	NA	NA	NA	NA
A4galt	0.288132	0.317726	0.360389	0	0	0
A4gnt	0.669419	0.218967	0	0	0	0.00557522
A530016L24Rik	0	1	0	0	0	0
A530032D15Rik	0.0854039	0.117246	0.282908	0.246933	0.232314	0.150272
A530054K11Rik	0.00534898	0.0330371	0.242735	0.230128	0.345179	0.196064
A530064D06Rik	0	0	0	1	0	0
A530099J19Rik	NA	NA	NA	NA	NA	NA
A630001G21Rik	0	0	0.162665	0.343933	0.353713	0.154163
A630007B06Rik	0.318606	0.287214	0.173649	0.141528	0.132904	0.0389048
A630023A22Rik	NA	NA	NA	NA	NA	NA
A630033H20Rik	NA	NA	NA	NA	NA	NA
A630073D07Rik	NA	NA	NA	NA	NA	NA
A630076J17Rik	NA	NA	NA	NA	NA	NA
A630095E13Rik	0.457305	0.426868	0	0	0	0
A630095N17Rik	0	1	0	0	0	0
A730008H23Rik	0.0142882	0.0815523	0.138058	0.122324	0.605595	0.0278153
A730017C20Rik	0	1	0	0	0	0
A830010M20Rik	0.380421	0.380063	0.00589382	0.161132	0	0.0607151
A830018L16Rik	0.28531	0.276214	0.141406	0.321239	0	0
A830080D01Rik	2.39052e-08	0.0666771	0.352286	0.301723	0.102615	0.221598
A930009A15Rik	NA	NA	NA	NA	NA	NA
A930018P22Rik	0.194595	0.697793	0	0	0	0
AA414768	0	0.0228352	0.308984	0.164672	0.261616	0.284616
AA415398	0.215824	0.251727	0.321291	0.0598883	0.196573	0.0370896
AA467197	0.0542263	0	0.0136234	0.249399	0.190792	0.482365
AA792892	0.333815	0.340598	0.238751	0.0614803	0.00998595	0.0444297
AA986860	0	0	0	0	0	1
AA987161	0.16118	0.207926	0.160833	0.230809	0.214198	0.16526
Aaas	0.228124	0.200019	0.13782	0.157665	0.21088	0.204524
Aacs	0.0674745	0.0715779	0.201784	0.266133	0.260852	0.234645
Aadac	0.244716	0.409223	0.308484	0	0	0
Aadacl2	0	1	0	0	0	0
Aadacl3	NA	NA	NA	NA	NA	NA
Aadat	0.46217	0.310325	0.171966	0	0	0.0192936
Aaed1	0.095981	1.11022e-16	0.212127	0.329417	0.165649	0.266123
Aagab	0.0841006	0.277032	0.126998	0.181039	0.243444	0.207349
Aak1	0.138095	0.263761	0.14255	0.251567	0.207541	0.124038
Aamdc	0.166406	0.173281	0.150648	0.210647	0.171959	0.264205
Aamp	0.218557	0.178479	0.140522	0.198284	0.188575	0.216299
Aanat	0.212523	0.412529	0.334191	0	0	9.03824e-07
Aar2	0.00976522	0.0702139	0.258705	0.210632	0.260342	0.266449
Aard	1.11022e-16	1.11022e-16	0.34248	0.316882	1.11022e-16	0.307593
Aars	0.0421771	0.123383	0.238158	0.257728	0.229377	0.216784
Aars2	0	0.0894856	0.168625	0.322553	0.201474	0.284991
Aarsd1	1.11022e-16	0.0799946	0.156003	0.271948	0.275003	0.283446
Aasdh	0.119291	0.298603	0.198542	0.209367	0.0738235	0.215316
Aasdhppt	0.231199	0.197902	0.177281	0.20815	0.128868	0.195522
Aass	0.342363	0.376103	0.0621004	0.179368	0.061627	0.0015235
Aatf	0.125551	0.121769	0.208559	0.225269	0.229819	0.22125
Aatk	NA	NA	NA	NA	NA	NA
AB124611	0.113079	0.272533	0.252839	0.308461	0	0.121437
Abat	0.0531976	0.225928	0.235727	0.245553	0.118327	0.232797
Abca1	1.11022e-16	1.11022e-16	0.439781	1.11022e-16	1.11022e-16	0.444374
Abca12	0.472113	0.412116	0	0	0	0
Abca13	0.509596	0.318271	0.0933338	0.0016116	0	0.0233185
Abca14	0.369236	0.268829	0	0	0	0.32723
Abca15	0.473227	0.411008	0	0	0	0
Abca16	0.381457	0.423442	0	0	0	0.140431
Abca17	0	0	0.157679	0.282472	0.395056	0.181752
Abca2	0.51617	0.303671	0.0602256	0.0590397	0	0.0271084
Abca3	0.13182	0.139477	0.0761407	0.141741	0.190488	0.411572
Abca4	3.2604e-07	0.850804	2.11431e-07	0	0	0.0678705
Abca5	0.475617	0.165927	0.136609	0.207889	0.0161568	0.0244876
Abca6	0	0	1	0	0	0
Abca7	0	0	0.276351	0	0	0.610671
Abca8a	0	1	0	0	0	0
Abca8b	0.464051	0.420143	0	0	0	0
Abca9	0.536737	0.348211	0	0	0	0
Abcb10	0.141414	0.0831966	0.284456	0.202245	0.112036	0.28616
Abcb11	0.307676	0.203873	0.337248	0	0	0.176991
Abcb1a	0.244466	0.141845	0.0331098	0.138567	0.269752	0.270593
Abcb1b	0.387716	0.28312	0.159299	0.09521	0.0354781	0.10571
Abcb4	0.424052	0.408495	0.0695685	0.0313316	0.018943	0.00424453
Abcb5	0.144981	0.108466	0.268298	0.230004	0.187234	0.190506
Abcb6	0.0574018	0.208419	0.161852	0.171181	0.203022	0.310657
Abcb7	0.199365	0.231448	0.143092	0.188793	0.161057	0.215784
Abcb8	0.26953	0.265461	0.0856431	0.155036	0.185175	0.160458
Abcb9	0.333225	0.406769	0.167853	0	0.0610889	0.0397459
Abcc1	0.262349	0.30291	0.145958	0.11308	0.0832184	0.202851
Abcc10	0.0799124	0.190221	0.290289	0.234173	0.0616614	0.245214
Abcc12	0	0	0	0	0	1
Abcc2	0	0.160851	0.352953	0.385566	0	0.0993229
Abcc3	0.193149	0.236737	0.176192	0.181134	0.163185	0.191408
Abcc4	0.321716	0.365236	0.0138874	0.034096	0.207144	0.0921982
Abcc5	0.161158	0.16349	0.184157	0.186841	0.191769	0.252448
Abcc6	0	0.578867	0	0.307059	0	0
Abcc8	0	0	0	0.116584	0	0.787402
Abcc9	0.690781	0.185377	0	0	0	0.0333332
Abcd1	1.11022e-16	0.181214	0.234278	0.290477	0.180413	0.202293
Abcd2	NA	NA	NA	NA	NA	NA
Abcd3	0.114353	0.212104	0.12182	0.219934	0.212487	0.248906
Abcd4	0.410638	0.168296	0.186355	0.1396	0.0807006	0.10475
Abce1	0.075854	0.113073	0.221392	0.24117	0.234896	0.231953
Abcf1	0.160516	0.165698	0.207321	0.205071	0.21758	0.185892
Abcf2	0.176562	0.192674	0.198905	0.187774	0.189388	0.198982
Abcf3	0.131779	0.225463	0.195429	0.189156	0.200786	0.19738
Abcg1	0.347476	0.425181	0.17486	0.0127916	0	0.0049516
Abcg2	0	0	0	0	0	1
Abcg3	0.67744	0.213303	0	0	0	0
Abcg4	0	0	0.0728863	0.445213	0.228894	0.24781
Abcg5	NA	NA	NA	NA	NA	NA
Abcg8	0.855778	0.0643711	0	0	0	0
Abhd1	0	0	0	0	0	1
Abhd10	0.239452	0.219385	0.134882	0.245003	0.0884569	0.198171
Abhd11	0.251315	0.205681	0.150609	0.157095	0.175167	0.198591
Abhd12	0.192673	0.300864	0.312165	0.121701	1.11022e-16	0.143539
Abhd12b	0	0	0	0.0271747	0.441487	0.43265
Abhd13	0.301219	0.268838	0.174731	0.138478	0.102997	0.129495
Abhd14a	0.314997	0.298069	0	0.234667	0	0.182153
Abhd14b	0	0	0.758741	0.0935691	0	0.0702148
Abhd15	NA	NA	NA	NA	NA	NA
Abhd16a	0.326748	0.292902	0.145473	0.0395655	0.134195	0.151236
Abhd16b	NA	NA	NA	NA	NA	NA
Abhd17a	0.185543	0.15151	0.194014	0.199471	0.188529	0.223053
Abhd17b	0.301529	0.268738	0.226166	0.131759	0.101459	0.0729862
Abhd17c	0.255323	0.22213	0.200533	0.178103	0.118316	0.159483
Abhd2	0.0956214	0.433522	0.271709	0.0786772	0.117218	0.0596415
Abhd3	0.3133	0.260024	0.149662	0.135154	0.107607	0.150305
Abhd4	0.302183	0.300034	0.174675	0.112787	0.142289	0.0692477
Abhd5	0.232012	0.276207	0.236798	0.0580213	0.145988	0.164502
Abhd6	0.222465	0.184544	0.211783	0.199309	0.181104	0.14161
Abhd8	0	0	0.499908	0.252309	0.0729596	0.157782
Abi1	0.262252	0.2265	0.185494	0.175391	0.141671	0.14325
Abi2	0.123566	0.193959	0.312425	0.218658	0.0687177	0.194772
Abi3	0	1	0	0	0	0
Abi3bp	0.368306	0.321697	0.168457	0.132398	0.0453682	0
Abl1	0.276693	0.222103	0.178908	0.142405	0.165365	0.147573
Abl2	0.273571	0.322555	0.224462	0.119961	0.0822992	0.068776
Ablim1	0.178171	0.298092	0.0698312	0.249608	0.199868	0.115528
Ablim2	0.407187	0.323521	0.171483	0.0924563	1.11022e-16	0.0105061
Ablim3	0.304145	0.4307	0.0957233	0.161412	0	0.0126295
Abo	0.0555615	0	0.277638	0.153533	0.104505	0.435621
Abr	0.256491	0.278041	0.17381	0.171857	0.0975114	0.145699
Abra	NA	NA	NA	NA	NA	NA
Abracl	0	0.0394566	0.0953721	0.531138	0.0547508	0.2615
Abt1	0.0449565	0.0902475	0.226458	0.262112	0.254719	0.222101
Abtb1	0.162839	0.223389	0.156928	0.174096	0.2024	0.221036
Abtb2	0.347942	0.270977	0.258649	0.024424	1.57155e-05	0.134049
Acaa1a	0.0247341	0.0375034	0	0.394012	0.255142	0.289465
Acaa1b	0	0.13182	0	0.0963033	0.496681	0.261166
Acaa2	0.0783589	0.180526	0.00944313	0.207789	0.231304	0.361408
Acaca	0.0141803	0.145517	0.0513875	0.207051	0.208079	0.423069
Acacb	0.11663	0.163499	0.221741	0.213582	0.209719	0.211238
Acad10	0.162727	0.129473	0	0.531264	0	0.167647
Acad11	0.208455	0.191413	0.158202	0.225744	0.188248	0.169789
Acad12	0.248012	0.248097	0	0	0	0.462158
Acad8	0.011955	0.00298555	0.234804	0.271307	0.230857	0.293247
Acad9	0.169563	0.160105	0.0993008	0.232611	0.188697	0.276953
Acadl	0.158114	0.105926	0.0379163	0.242971	0.265961	0.284782
Acadm	0.188747	0.16169	0.174291	0.199503	0.209212	0.209433
Acads	0	0.0164315	0.151957	0.313223	0.280619	0.274805
Acadsb	0.445447	0.351798	0.136343	1.25508e-06	1.01728e-06	0.0276976
Acadvl	0.0143252	0.191563	0.0854991	0.173949	0.188698	0.410325
Acan	0	0	0	0.067354	0.401837	0.451499
Acap1	0	0.0848591	0.765963	0	0	0.0719281
Acap2	0.371013	0.303379	0.0931476	0.160571	0.0191859	0.113368
Acap3	0.12746	0.196275	0.22929	0.138834	0.195215	0.246978
Acat1	0.274685	0.235323	0.177273	0.142823	0.157734	0.143866
Acat2	0.0179918	0.162809	0.221175	0.245125	0.217594	0.237726
Acat3	0	0	0.18608	0.165951	0.110442	0.527183
Acbd3	0.304803	0.275656	0.156347	0.16686	0.103164	0.104978
Acbd4	0	0	0.132875	0.465846	0.154143	0.248916
Acbd5	0.246335	0.217956	0.222019	0.179359	0.15788	0.109051
Acbd6	0.181688	0.198914	0.170056	0.186864	0.190673	0.215331
Acbd7	0.30575	0.187172	0.26795	0.262143	0	0.0230291
Accs	0	0.124046	0.428761	0.344308	0	0.0876981
Accsl	0.334978	0.305391	0.213727	0.0803244	0.0533268	0.0856038
Acd	0.209596	0.229755	0.179742	0.173236	0.177923	0.171853
Ace	0.380325	0.127528	0.111439	0.288154	1.11022e-16	0.147053
Ace2	0.444795	0.34157	0.164094	0	0	0
Ace3	NA	NA	NA	NA	NA	NA
Acer1	0	0.0553685	0.362435	0.42437	0	0.131914
Acer2	0.0250835	0.0274436	0.202125	0.29237	0.268747	0.249453
Acer3	0.268835	0.0930657	0.198808	0.232028	0.171367	0.163048
Ache	NA	NA	NA	NA	NA	NA
Acin1	0.19225	0.177759	0.199635	0.195761	0.173947	0.204569
Ackr1	NA	NA	NA	NA	NA	NA
Ackr2	NA	NA	NA	NA	NA	NA
Ackr3	0.375129	0.271358	0	0	0.131614	0.240156
Ackr4	0.512329	0.328477	0	0	0	0.0873272
Acly	0.169577	0.185801	0.180519	0.213375	0.200345	0.19391
Acmsd	0	0	0.639368	0.248981	0	0
Acn9	0.202709	0.213851	0.148966	0.181113	0.132538	0.256205
Acnat1	NA	NA	NA	NA	NA	NA
Acnat2	NA	NA	NA	NA	NA	NA
Aco1	0.132636	0.28858	0.129283	0.150497	0.16623	0.257064
Aco2	0.0500811	0.199114	0.102201	0.218916	0.254449	0.279337
Acot1	0	0	0	0	0	1
Acot10	0.164875	0.325042	0.0478794	0.179861	0.24618	0.13853
Acot11	0.0224461	0.0194866	0.1961	0.437957	0.0970037	0.253919
Acot12	0	0	0	1	0	0
Acot13	0.0821654	0.175076	0.233164	0.225609	0.199935	0.212868
Acot2	0.445444	0.168803	0.300061	0	0	0.0754263
Acot3	0.282691	0.402995	0.273403	0.00969761	0	0.0057339
Acot4	0.406434	0.477827	0	0	0	0
Acot5	0.422985	0.461199	0	0	0	0
Acot6	0	0	1	0	0	0
Acot7	0.141458	0.215484	0.147726	0.211177	0.190745	0.23155
Acot8	0.150088	0.220668	0.210752	0.143856	0.1722	0.239841
Acot9	0.203581	0.221919	0.101874	0.182148	0.214871	0.210203
Acox1	0.147147	0.2173	0.202523	0.204675	0.180159	0.189955
Acox2	NA	NA	NA	NA	NA	NA
Acox3	0.338371	0.362035	0.156892	0.152594	0.00247356	0.00780821
Acoxl	0.319509	0.313857	0.130503	0.128102	0.0922212	0.112836
Acp1	0.199428	0.195367	0.123563	0.168954	0.226313	0.223917
Acp2	0.22857	0.133885	0.0298284	0.189578	0.179499	0.333679
Acp5	0.123937	0.16236	0.140315	0.201006	0.231696	0.270904
Acp6	0.357093	0.345941	0.111513	0.0463813	0.0726742	0.12525
Acpp	0.261819	0.242513	0.0370363	0.238128	0.170638	0.157721
Acpt	0.660866	0.228735	0	0	0	0
Acr	NA	NA	NA	NA	NA	NA
Acrbp	0	0	0.375429	0.182295	0.148695	0.309949
Acrv1	0.420303	0.46389	0	0	0	0
Acsbg1	0.0481323	0	0.244046	0.232221	0	0.459505
Acsbg2	0	0	0.546504	0.0551832	0.166295	0.204405
Acsf2	0	0.215374	0	0	0.536824	0.196107
Acsf3	0.0638476	0.15625	0	0.23025	0.157205	0.433793
Acsl1	0.231919	0.270836	0.184812	0.167701	0.209636	0.0501695
Acsl3	0.261906	0.217681	0.211051	0.170497	0.147031	0.12475
Acsl4	0.116187	0.123909	0.239963	0.247786	0.192081	0.209567
Acsl5	1	0	0	0	0	0
Acsl6	0	0.295351	0	0	0	0.59095
Acsm1	NA	NA	NA	NA	NA	NA
Acsm2	0.483134	0.401162	0	0	0	0
Acsm3	0.246449	0.125003	0.282646	0.115961	0.068513	0.266048
Acsm4	0.199656	0.692256	0	0	0	0
Acsm5	0	1	0	0	0	0
Acss1	0.081515	0	0	0	0.200585	0.642473
Acss2	0.0859058	0.0562213	0.238588	0.231373	0	0.418779
Acss3	NA	NA	NA	NA	NA	NA
Acta1	0	0	0	0.0988812	0	0.809436
Acta2	NA	NA	NA	NA	NA	NA
Actb	0.143966	0.171123	0.174835	0.209202	0.217393	0.223527
Actbl2	NA	NA	NA	NA	NA	NA
Actc1	NA	NA	NA	NA	NA	NA
Actg1	0.160539	0.182331	0.166102	0.187113	0.204818	0.239969
Actg2	0	1	0	0	0	0
Actl10	NA	NA	NA	NA	NA	NA
Actl11	NA	NA	NA	NA	NA	NA
Actl6a	0.169049	0.18803	0.185284	0.203342	0.200935	0.197219
Actl6b	NA	NA	NA	NA	NA	NA
Actl7a	NA	NA	NA	NA	NA	NA
Actl7b	NA	NA	NA	NA	NA	NA
Actl9	NA	NA	NA	NA	NA	NA
Actn1	0.313355	0.250414	0.0433405	0.156304	0.202617	0.135424
Actn2	0.0242026	0.0168384	0.207301	0.240373	0.258444	0.311407
Actn3	0.0284475	0.696876	0.160039	0	0	0.0431705
Actn4	0.234288	0.19208	0.154117	0.156104	0.19666	0.207052
Actr10	0.209591	0.1894	0.105517	0.177257	0.216482	0.236128
Actr1a	0.214921	0.226594	0.178839	0.156571	0.187359	0.177284
Actr1b	0.115237	0.0489662	0.109545	0.278473	0.266244	0.274768
Actr2	0.217857	0.191034	0.19633	0.181024	0.172736	0.18453
Actr3	0.205135	0.21453	0.197463	0.163594	0.173636	0.188557
Actr3b	0.174795	0.196354	0.272136	0.0103906	0.221879	0.222054
Actr5	0.0630841	0.0680237	0.245706	0.259021	0.244147	0.220989
Actr6	0.151228	0.127298	0.219086	0.235851	0.216076	0.186582
Actr8	0.199728	0.232563	0.115593	0.200372	0.201787	0.187107
Actrt1	NA	NA	NA	NA	NA	NA
Actrt2	NA	NA	NA	NA	NA	NA
Actrt3	NA	NA	NA	NA	NA	NA
Acvr1	0.412511	0.16895	0.0746093	0.209777	0.0807257	0.135798
Acvr1b	0.420885	0.363583	0.145959	0.016489	0.0249205	0.0059034
Acvr1c	NA	NA	NA	NA	NA	NA
Acvr2a	0.169321	0.128813	0.220441	0.217871	0.183357	0.218457
Acvr2b	0.31985	0.272694	0.1982	0.0246646	0.155221	0.116933
Acvrl1	0	0	1	0	0	0
Acy1	0	0.164947	0.244607	0.262796	0.225418	0.192277
Acy3	0.123521	0.505502	0.0751388	0	0	0.272564
Acyp1	0.0765747	0.0225513	0.256649	0.268323	0.269538	0.190144
Acyp2	0.0484499	0.030581	0	0.217827	0.33037	0.379622
Ada	0.205352	0.480182	0.23444	0.0200953	0	0.0556411
Adad1	NA	NA	NA	NA	NA	NA
Adad2	0.316224	0.308941	1.11022e-16	0.143244	0.110548	0.18822
Adal	0.00878994	0.141004	0.11053	0.230747	0.316915	0.268802
Adam10	0.255257	0.204192	0.205993	0.198393	0.141502	0.129334
Adam11	0	0	0.0973969	0.811327	0	0
Adam12	0.409664	0.290474	0.25092	1.11022e-16	1.11022e-16	0.0294094
Adam15	0	0.0554781	0	0.0478023	0.519934	0.319381
Adam17	0.225786	0.19141	0.177903	0.195339	0.18293	0.16953
Adam18	NA	NA	NA	NA	NA	NA
Adam19	0.0151998	0	0.25228	0.366063	0.245561	0.153945
Adam1a	0.0298158	0.260739	0.122721	0.336872	0.19437	0.143657
Adam1b	NA	NA	NA	NA	NA	NA
Adam2	NA	NA	NA	NA	NA	NA
Adam20	NA	NA	NA	NA	NA	NA
Adam21	0	1	0	0	0	0
Adam22	0.373508	0.283679	0.161349	0.139177	0.0988997	0
Adam23	0	1	0	0	0	0
Adam24	NA	NA	NA	NA	NA	NA
Adam25	NA	NA	NA	NA	NA	NA
Adam26a	NA	NA	NA	NA	NA	NA
Adam26b	NA	NA	NA	NA	NA	NA
Adam28	0.637068	0.179211	0.115357	0	0	0
Adam29	NA	NA	NA	NA	NA	NA
Adam3	NA	NA	NA	NA	NA	NA
Adam30	NA	NA	NA	NA	NA	NA
Adam32	0.488178	0.384416	0	0	0	0.0308271
Adam33	0	0	0.999447	3.37307e-06	0	0
Adam34	NA	NA	NA	NA	NA	NA
Adam39	NA	NA	NA	NA	NA	NA
Adam4	0	0.0194043	0.390242	0	0.299136	0.268107
Adam5	0	1	0	0	0	0
Adam6a	NA	NA	NA	NA	NA	NA
Adam6b	0	1	0	0	0	0
Adam7	0.0839848	0.716315	0.123731	0	0	0
Adam8	0.589767	0.220173	0.0104074	0.1175	0	0.010004
Adam9	0.284375	0.215054	0.135068	0.173136	0.161888	0.162782
Adamdec1	NA	NA	NA	NA	NA	NA
Adamts1	NA	NA	NA	NA	NA	NA
Adamts10	0	0.0253376	0	0.318683	0	0.557124
Adamts12	0.348765	0.536173	0	0	0	0
Adamts13	0.393994	0.212972	0	0	0	0.352758
Adamts14	0	0	0	0.212607	0.252905	0.48892
Adamts15	0	0	1	0	0	0
Adamts16	NA	NA	NA	NA	NA	NA
Adamts17	0.490529	0.325389	0.123914	0	0	0
Adamts18	0.265387	0.600304	0	0	0	0.0464046
Adamts19	0.686525	0.204917	0	0	0	0
Adamts2	0.000167114	7.54101e-05	0	0.994555	0	0
Adamts20	NA	NA	NA	NA	NA	NA
Adamts3	0.29468	0.412011	0.196616	0	0.0116138	0.0954533
Adamts4	0.453292	0.347794	0	0.0542014	0.112066	0
Adamts5	NA	NA	NA	NA	NA	NA
Adamts6	1	0	0	0	0	0
Adamts7	NA	NA	NA	NA	NA	NA
Adamts8	NA	NA	NA	NA	NA	NA
Adamts9	0.109576	0.478755	0.343801	0	0.00677419	0.00630393
Adamtsl1	0.374185	0.377078	0.161921	0.0566293	0.00349557	0.0305083
Adamtsl2	NA	NA	NA	NA	NA	NA
Adamtsl3	0.465336	0.418863	0	0	0	0
Adamtsl4	0	0.0407775	0.14678	0.304317	0.299112	0.257346
Adamtsl5	0	0	0	0.260914	0.337709	0.366265
Adap1	0	0.171939	0.43398	0	0.0938991	0.297449
Adap2	0	0	0.519954	0.0128095	0.307532	0.10071
Adar	0.258471	0.287541	0.267174	0.145073	0.0647029	0.0710038
Adarb1	0.223149	0.204612	0.0463395	0.269602	0.271894	0.0815071
Adarb2	0.388752	0.330459	0.242589	0	0.00149246	0.0033802
Adat1	0.223606	0.220094	0.0438095	0.22739	0.206219	0.196024
Adat2	0.082415	0.0364497	0.0564208	0.405192	0.0849228	0.358429
Adat3	0	0	0.289456	0.241326	0.260415	0.244738
Adc	0	0.0386622	0.0350748	0.323256	0.410868	0.192328
Adck1	0.149574	0.208709	0.162068	0.151734	0.219614	0.245522
Adck2	0	0.428364	0.275195	0	0.148033	0.157287
Adck3	0.112183	0.303795	0.155694	0.264147	0.0258795	0.228209
Adck4	0.0911306	0.146151	0.237441	0.235557	0.187295	0.229879
Adck5	0.0142116	0.0781052	0.325081	0.326183	0.0888519	0.22232
Adcy1	0.463313	0.384645	0.0764056	0	0	0
Adcy10	0	0.283569	0.0169296	0.33343	0.343502	0
Adcy2	0	1	0	0	0	0
Adcy3	0.0887727	0.0314001	0.213793	0.42304	0.0581488	0.234161
Adcy4	0	0	0	0	0	1
Adcy5	0.261033	0.387908	0.287289	0	0.010384	0.0541016
Adcy6	0.218665	0.228339	0.00572259	0.249316	0.265773	0.120031
Adcy7	0	0	0.309439	0.319508	0	0.338088
Adcy8	0.539542	0.345457	0	0	0	0
Adcy9	0.20998	0.217812	0.113157	0.17864	0.219515	0.19756
Adcyap1	0.410338	0.416124	0	0	0.110086	0
Adcyap1r1	0.474365	0.383063	0.0601427	0	0	1.89448e-08
Add1	0.279578	0.239585	0.183394	0.188646	0.12505	0.108897
Add2	0.381724	0.41795	0.074797	0.0495141	0	0.062867
Add3	0.358225	0.295223	0.170825	0.0815909	0.0269194	0.136361
Adgb	0.422658	0.117407	0.398774	0	0	0
Adh1	1	0	0	0	0	0
Adh4	NA	NA	NA	NA	NA	NA
Adh5	0.260919	0.251188	0.18456	0.146212	0.147805	0.140692
Adh6a	NA	NA	NA	NA	NA	NA
Adh7	0.121841	0.781022	0	0	0	0
Adhfe1	0.4151	0.246885	0.296945	0	0.0102586	0
Adi1	0.0743853	0.0757086	0.236466	0.228005	0.24786	0.245343
Adig	9.81479e-07	0.999714	0	0	0	0
Adipoq	0	0.308774	0.420722	0	0.231372	0
Adipor1	0.0974148	0.122985	0.250429	0.224181	0.224117	0.206783
Adipor2	0.177181	0.223425	0.233071	0.186552	0.121797	0.19518
Adk	0.279833	0.28635	0.194027	0.0979112	0.124054	0.13219
Adm	0	0	0	0.248041	0.179705	0.521097
Adm2	0.263784	0.470052	0.203096	0.041609	0	0
Adnp	0.0208542	0.0347785	0.2574	0.253789	0.258625	0.243827
Adnp2	0.384249	0.304537	0.218319	0.0234662	0	0.0880845
Ado	0.110931	0.133973	0.115554	0.247747	0.256216	0.255194
Adora1	0	0	0	0	0	1
Adora2a	0.739376	0.157379	0	0	0	0
Adora2b	0	1	0	0	0	0
Adora3	0	0.0695318	0.84847	0	0	0
Adpgk	0.320844	0.241543	0.151687	0.183606	0.0915032	0.12445
Adprh	0.209918	0.215775	0.134267	0.193504	0.203652	0.183285
Adprhl1	NA	NA	NA	NA	NA	NA
Adprhl2	0.088227	0.0881684	0.232044	0.253165	0.24305	0.210573
Adprm	0.251643	0.245515	0.280136	0.159582	0.0762929	0.0950775
Adra1a	NA	NA	NA	NA	NA	NA
Adra1b	0	1	0	0	0	0
Adra1d	NA	NA	NA	NA	NA	NA
Adra2a	0.592883	0.293483	0	0	0	0
Adra2b	0.233892	0.315783	0.404401	0.0211787	0	0
Adra2c	1	0	0	0	0	0
Adrb1	NA	NA	NA	NA	NA	NA
Adrb2	NA	NA	NA	NA	NA	NA
Adrb3	0	0.189404	0.281672	0.242065	0.0587435	0.290724
Adrbk1	0.125196	0.0872741	0.21082	0.247159	0.226947	0.226465
Adrbk2	0.999596	1.87357e-06	0	0	0	0
Adrm1	0.135432	0.183278	0.190414	0.205999	0.21002	0.215354
Adsl	0.0259727	0.0877106	0.269145	0.227599	0.231747	0.249054
Adss	0.185472	0.236258	0.191551	0.173659	0.18451	0.170686
Adssl1	0	0.562974	0.13418	0	0	0.242147
Adtrp	0.257591	0.225501	0.158231	0.183755	0.117437	0.190924
Aebp1	0	0	0	0	0.158232	0.738404
Aebp2	0.211422	0.201701	0.195173	0.169864	0.185613	0.179789
Aen	0.179845	0.155704	0.198184	0.189424	0.214154	0.205297
Aes	0.145676	0.283853	0.259422	0.0692152	0.118707	0.232398
AF251705	NA	NA	NA	NA	NA	NA
AF366264	0.766474	0.134025	0	0	0	0
AF529169	NA	NA	NA	NA	NA	NA
Afap1	0.392996	0.437674	0.100941	0	0	0.0065499
Afap1l1	0.389532	0	0	0.154774	0.208521	0.266893
Afap1l2	0.395243	0.351983	0.193989	0.0181952	0	0.0254068
Aff1	0.105225	0.18771	0.241606	0.223196	0.232231	0.140101
Aff2	0	1	0	0	0	0
Aff3	0.104813	0.47219	0.101647	0	0.195424	0.163527
Aff4	0.106894	0.128726	0.252283	0.260971	0.212513	0.163977
Afg3l1	0.0926361	0.0804054	0.224228	0.231694	0.209836	0.274511
Afg3l2	0.252379	0.24397	0.162589	0.170454	0.137418	0.167866
Afm	NA	NA	NA	NA	NA	NA
Afmid	0.126472	0.142457	0.191173	0.217738	0.262533	0.193024
Afp	0	0.546807	0.338333	0	0	0
Aftph	0.20512	0.18681	0.207869	0.218759	0.173117	0.149899
Aga	0	0	0.793727	0	0	0.111429
Agap1	0.353172	0.346362	0.155516	0.114558	0.00416877	0.0680907
Agap2	0	0	1	0	0	0
Agap3	0.257672	0.262741	0.171681	0.183209	0.09269	0.157218
Agbl1	0.459216	0.424962	0	0	0	0
Agbl2	0.0758962	0.206174	0.209493	0.440977	0	0.106437
Agbl3	0.475411	0.399938	0	0.0246086	0	0
Agbl4	0	1	0	0	0	0
Agbl5	0.126596	0.348111	0.324766	0.170896	1.11022e-16	0.079357
Ager	0	0	0	0	0	1
Agfg1	0.12777	0.227759	0.234072	0.166874	0.180243	0.200465
Agfg2	0.264153	0.227409	0.157077	0.159515	0.158523	0.168948
Aggf1	0.16779	0.139113	0.219513	0.220665	0.207623	0.185034
Agk	0.302572	0.285486	0.11596	0.099909	0.159059	0.14808
Agl	0.285053	0.248329	0.206494	0.0399967	0.188471	0.137622
Agmat	0	0	0.31009	0.294113	0.16351	0.260596
Agmo	NA	NA	NA	NA	NA	NA
Ago1	0	0.0334923	0.185771	0.356561	0.175748	0.290855
Ago2	0.12734	0.125187	0.203998	0.234057	0.236757	0.205282
Ago3	0.306388	0.289397	0.180554	0.144164	0.104459	0.0785757
Ago4	0.00406192	0.0276757	0.0816052	0.346491	0.37999	0.17589
Agpat1	0.312022	0.346238	0.217721	0.073829	0	0.0953832
Agpat2	0.0769984	0.149304	0.177916	0.232682	0.233506	0.252385
Agpat3	0.219125	0.167298	0.191925	0.17022	0.172596	0.220742
Agpat4	0	0	0.170027	0.519546	0	0.258262
Agpat5	0.197768	0.154881	0.192824	0.196968	0.187373	0.213036
Agpat6	0.291599	0.26032	0.193991	0.166371	0.0892566	0.11382
Agpat9	0.0542916	0.0368372	0.223128	0.259553	0.230204	0.280316
Agps	0.234168	0.212139	0.216581	0.16848	0.155393	0.152177
Agr2	NA	NA	NA	NA	NA	NA
Agr3	0.347272	0.535273	0	0	0	0.00797359
Agrn	0.283573	0.171296	0.212064	0.0781989	0.075344	0.282184
Agrp	0	0	0.205383	0.285087	0.305753	0.236794
Agt	0.56052	0.30798	0	0	0	0.0402967
Agtpbp1	0.300417	0.282914	0.220274	0.174724	0.0579667	0.0496296
Agtr1a	0	1	0	0	0	0
Agtr1b	NA	NA	NA	NA	NA	NA
Agtr2	0	1	0	0	0	0
Agtrap	0.0776834	0.19074	0.164967	0.185349	0.251231	0.254009
Agxt	NA	NA	NA	NA	NA	NA
Agxt2	NA	NA	NA	NA	NA	NA
Ahctf1	0.222844	0.19196	0.205523	0.201987	0.177543	0.140983
Ahcy	0.0718459	0.14654	0.0373871	0.260216	0.268844	0.29797
Ahcyl1	0.21081	0.21803	0.176691	0.168701	0.147925	0.218378
Ahcyl2	0.127623	0.20908	0.230375	0.225215	0.172287	0.1728
Ahdc1	0.304819	0.384857	0.197142	0.0512902	0.0670585	0.040151
Ahi1	0.406984	0.369354	0	0	0	0.177462
Ahnak	0.370518	0.335979	0.0970828	0.118803	0.0866088	0.0503999
Ahr	0.466043	0.384034	0.0569287	0	0	0.0250895
Ahrr	0.159777	0.104208	0.205064	0.368219	0.0153364	0.223558
Ahsa1	0.233605	0.213302	0.171465	0.170731	0.169113	0.183165
Ahsa2	0.10063	0.216703	0.179862	0.194658	0.225739	0.216321
Ahsg	0	0.204539	0	0	0	0.686936
AI118078	0	0.409892	0	0	0.17305	0.369964
AI182371	0	0	0	0	0	1
AI314180	0.240438	0.226195	0.174605	0.16343	0.172726	0.162018
AI317395	0.12371	0.0978056	0	0	0	0.704287
AI413582	0.222014	0.191171	0.215438	0.199769	0.134573	0.176917
AI429214	0	1	0	0	0	0
AI462493	0.0140774	0.00949073	0.240257	0.278973	0.274466	0.233937
AI464131	0.00460617	0.00234442	0.292003	0.291807	0.242361	0.205362
AI467606	0	0	0	0.266472	0	0.620986
AI593442	NA	NA	NA	NA	NA	NA
AI597479	0.285853	0.261672	0.132303	0.194503	0.165762	0.0749452
AI607873	NA	NA	NA	NA	NA	NA
AI661453	0.0136007	0.0485591	0.316195	0.244015	0.21053	0.234888
AI747448	1	0	0	0	0	0
AI837181	0.0517816	0.149651	0.0724046	0.184832	0.286854	0.337872
AI846148	0.219015	0.180446	0.197156	0.186203	0.21268	0.145892
AI848285	0.000100898	0.594775	0.00081607	0.255968	0.0705592	2.20173e-05
AI987944	0.345118	0.341445	0.191761	0.0944313	0.0292925	0.0452136
Aicda	0	0	0.626301	0.188664	0.11768	0
Aif1	0	0	1	0	0	0
Aif1l	0	0	0.550942	0.16949	0.0846967	0.175095
Aifm1	0.165843	0.188185	0.206477	0.219296	0.154598	0.207205
Aifm2	1.77177e-06	0.600688	0	0	0	0.285951
Aifm3	0.0245411	0	0.158195	0.309648	0.256917	0.293051
Aig1	0.266107	0.572977	0.0751343	2.22996e-06	0	0.0232281
Aim1	0.174889	0.310634	0.0803399	0.10026	0.210464	0.233597
Aim1l	0	0	0.339106	0.216907	0.0235456	0.395562
Aim2	NA	NA	NA	NA	NA	NA
Aimp1	0.150367	0.140045	0.169069	0.191311	0.231876	0.252795
Aimp2	0.116939	0.173639	0.206874	0.208813	0.206198	0.224674
Aip	0.1755	0.16577	0.21324	0.171476	0.202383	0.214048
Aipl1	NA	NA	NA	NA	NA	NA
Aire	0.378921	0.4819	1.11022e-16	1.11022e-16	1.11022e-16	0.0540106
Ajap1	0	1	0	0	0	0
Ajuba	0.0338691	0.016988	0.25845	0.250829	0.266213	0.24025
AK010878	0.0605913	0.0934444	0.239616	0.251903	0.242785	0.219724
Ak1	0	0	0	0	0	1
AK129341	0.351908	0.324594	0	0.0766399	0.108384	0.184284
Ak2	0.232421	0.226435	0.16485	0.151933	0.177655	0.186483
Ak3	0	0.083376	0.210652	0.498094	0	0.197708
Ak4	0.240359	0.196725	0.0737466	0.171579	0.210528	0.232691
Ak5	0.444697	0.401096	0.0781452	0	0	0.00436255
Ak6	0.119417	0.114552	0.239431	0.21107	0.223437	0.221635
Ak7	0.0331064	0.106512	0.150108	0.247245	0.212108	0.33901
Ak8	0.176774	0.136298	0.185165	0.132024	0.197692	0.30077
Akap1	0.185807	0.1815	0.192345	0.212727	0.181094	0.190518
Akap10	0.146016	0.412127	0.333282	0.0496519	0.0266164	0.0546653
Akap11	0.32844	0.26584	0.288113	0.139368	0.0053755	3.67148e-08
Akap12	0.262033	0.257044	0.177713	0.173434	0.128566	0.130159
Akap13	0.372967	0.339618	0.18057	0.070168	0.0228307	0.0476378
Akap14	0	0	0	0.560828	0.225667	0.156305
Akap17b	0.2746	0.281732	0.243219	0.176792	0.0466813	0.066918
Akap2	0.369654	0.336016	0.215139	0.0512567	0.0361985	0.00865107
Akap3	NA	NA	NA	NA	NA	NA
Akap4	NA	NA	NA	NA	NA	NA
Akap5	0	0.132237	0.692376	0	0	0.102181
Akap6	0.323268	0.54959	0.0188229	0.00761913	0	0.0107334
Akap7	0.254486	0.262169	0.210845	0.185901	0.133673	0.0709734
Akap8	0.0582198	0.128518	0.231144	0.238996	0.24818	0.209951
Akap8l	0.139688	0.154787	0.223127	0.193789	0.222283	0.2052
Akap9	0.308079	0.354005	0.116462	0.193484	0.0615246	0.0261102
Akip1	0.260569	0.263454	0.182855	0.123189	0.116532	0.179436
Akirin1	0.095134	0.101939	0.214395	0.233106	0.244713	0.231832
Akirin2	0.22001	0.22172	0.183562	0.176812	0.172079	0.1678
Akna	0.527665	0.105643	0	0.0305666	0.205634	0.132746
Aknad1	0.33268	0.427663	0	0	0.196217	0
Akp3	0	1	0	0	0	0
Akr1a1	0.150612	0.197934	0.170121	0.205925	0.204509	0.212721
Akr1b10	NA	NA	NA	NA	NA	NA
Akr1b3	0.225812	0.341276	0.163405	0.141894	0.108555	0.133073
Akr1b7	0	0	0	0	0.80676	0.100992
Akr1b8	0.0642363	0.164912	0	0.0862385	0.27449	0.436731
Akr1c12	NA	NA	NA	NA	NA	NA
Akr1c13	0	0	0	0	1	0
Akr1c14	0.272098	0.188666	0.0193058	0.259641	1.11022e-16	0.304505
Akr1c18	NA	NA	NA	NA	NA	NA
Akr1c19	0	1	0	0	0	0
Akr1c20	NA	NA	NA	NA	NA	NA
Akr1c21	0	0.329574	0	0	0.35853	0.27783
Akr1c6	0	0	0	0	0	1
Akr1cl	0.38406	0.358301	0.204978	0	0	0.0297644
Akr1d1	1	0	0	0	0	0
Akr1e1	0.149508	0.313792	0.331783	0	0.171552	0.0940028
Akr7a5	0.0885781	0.183259	0.252926	0.256481	0.160214	0.184473
Akt1	0.245304	0.217623	0.172558	0.159605	0.172924	0.171602
Akt1s1	0.13696	0.175887	0.173765	0.219083	0.237931	0.19508
Akt2	0.204629	0.170004	0.184356	0.183121	0.225052	0.175551
Akt3	0.281367	0.307425	0.243755	0.0918243	0.112954	0.0493182
Aktip	0.250181	0.230079	0.281306	0.215334	0.0752886	0.0416149
Alad	0.0316715	0.0946321	0.163167	0.268223	0.230679	0.301023
Alas1	0.224117	0.200358	0.168147	0.200104	0.179817	0.169946
Alas2	0.336603	0.371717	0	0	0	0.256152
Alb	0	0	0	0	0	1
Alcam	0	0	0	0	0	1
Aldh16a1	0.0103322	0.0210757	0.295592	0.230254	0.230235	0.267264
Aldh18a1	0.418429	0.350734	0.135887	0	0.0366936	0.0555558
Aldh1a1	0.656001	0.233296	0	0	0	0
Aldh1a2	0.462098	0.399606	0.050954	0	0	0.00299154
Aldh1a3	0	1	0	0	0	0
Aldh1a7	0	1	0	0	0	0
Aldh1b1	NA	NA	NA	NA	NA	NA
Aldh1l1	0.0684746	0.292081	0.282581	0.170739	0	0.250296
Aldh1l2	0	0	0.000238499	0.32126	0.477927	0.146513
Aldh2	0.196376	0.336312	0.236851	0.0822905	0.13007	0.125078
Aldh3a1	0	1	0	0	0	0
Aldh3a2	0.2468	0.402115	0.126817	0	0.118341	0.162681
Aldh3b1	0	1	0	0	0	0
Aldh3b2	NA	NA	NA	NA	NA	NA
Aldh4a1	0.313049	0.2883	0.173292	0.0180479	0.112628	0.178247
Aldh5a1	0.401239	0.4717	4.10456e-06	0	0	0.0299376
Aldh6a1	0.0917488	0.292044	0.247022	0.141439	0.204207	0.142475
Aldh7a1	0.289613	0.289839	0.142617	0.214947	0.0538248	0.107843
Aldh8a1	0	1	0	0	0	0
Aldh9a1	0.255953	0.264094	0.196369	0.163354	0.138511	0.108077
Aldoa	0.0354244	0.19031	0.176317	0.213501	0.247623	0.247664
Aldoart1	0	0.162979	0.0586857	0.158123	0.371566	0.295207
Aldoart2	0.645033	0.20235	0	0	0.0755282	0
Aldob	0	0.361769	0.522955	0	0	0
Aldoc	0	0	0.339369	0.0681853	0.423704	0.153611
Alg1	0.1888	0.18148	0.166281	0.178563	0.191115	0.235855
Alg10b	0.300939	0.316821	0.182215	0.0519125	0.138304	0.100517
Alg11	0.20614	0.193116	0.159305	0.211083	0.19125	0.182128
Alg12	0.112656	0.250506	0.213496	0.181592	0.162283	0.2132
Alg13	0.129679	0.199903	0.150855	0.175481	0.210474	0.267584
Alg14	0.132721	0.0976514	0.201274	0.226223	0.207643	0.261316
Alg2	0.29362	0.210899	0.101778	0.219584	0.0975433	0.194723
Alg3	0.169441	0.177319	0.169493	0.16377	0.194502	0.263991
Alg5	0.0267396	0.00961972	0.211598	0.231065	0.197048	0.372496
Alg6	0	0	0.0476415	0	0.262986	0.602026
Alg8	0.147365	0.273479	0.153199	0.0546359	0.128354	0.338664
Alg9	0.20616	0.262043	0.128994	0.202446	0.140937	0.193351
Alk	0.333142	0.552108	0	0	0	0
Alkbh1	0.190588	0.154493	0.239568	0.154913	0.203489	0.196885
Alkbh2	0.204205	0.173525	0.19328	0.196097	0.193395	0.183581
Alkbh3	0	0.0427687	0.0672908	0.256703	0.316209	0.342135
Alkbh4	0.0470986	0.101038	0.230385	0.217868	0.268357	0.239539
Alkbh5	0.264296	0.269451	0.21236	0.139093	0.107729	0.128384
Alkbh6	0.180011	0.274122	0.100782	0.0277576	0.0505232	0.413076
Alkbh7	0.170414	0.226439	0.0947444	0.169585	0.231027	0.237675
Alkbh8	0.107638	0.165184	0.193987	0.208769	0.296287	0.15492
Allc	0.0146062	0	0.0600822	0.408063	0.226445	0.293459
Alms1	0.342357	0.267559	0.23173	0.0795873	0.0551486	0.104306
Alox12	0.122324	0.194565	0.216423	0.213838	0.182111	0.20925
Alox12b	NA	NA	NA	NA	NA	NA
Alox12e	0	0	0.868511	0	0	0.0556698
Alox15	0	0	0.163416	0.732513	0	0
Alox5	0	1	0	0	0	0
Alox5ap	0	0	0	0	0	1
Alox8	NA	NA	NA	NA	NA	NA
Aloxe3	0	0.137146	0.237259	0.308972	0.17501	0.223552
Alpi	NA	NA	NA	NA	NA	NA
Alpk1	0.119998	0.623268	0.111837	0	0.111668	0
Alpk2	0	1	0	0	0	0
Alpk3	0	0.0853713	0	0	0	0.826941
Alpl	0.191935	0.156609	0.157978	0.149805	0.200343	0.278029
Alppl2	0.0816298	0.0828309	0.210217	0.240294	0.234206	0.262309
Als2	0.131953	0.145832	0.234699	0.220706	0.219759	0.183102
Als2cl	0.144405	0.510245	0	0	0	0.289398
Als2cr11	0.492155	0.392212	0	0	0	0
Als2cr12	1	0	0	0	0	0
Alx1	0.340981	0.544105	0	0	0	0
Alx3	NA	NA	NA	NA	NA	NA
Alx4	NA	NA	NA	NA	NA	NA
Alyref	0.0624115	0.114513	0.276909	0.229155	0.204861	0.224535
Alyref2	0.363439	0.286346	0.310646	0	0	0.0163568
Amacr	0.423864	0.34422	0.0646246	0.0882798	0	0.087118
Ambn	NA	NA	NA	NA	NA	NA
Ambp	NA	NA	NA	NA	NA	NA
Ambra1	0.142712	0.385503	0.251582	0.0880756	0.0180238	0.181252
Amd1	0.181087	0.146059	0.183993	0.236353	0.218426	0.173937
Amd2	0.189338	0.19058	0.206762	0.181839	0.187853	0.187915
Amdhd1	0.319352	0.489514	0	0	0	0.133455
Amdhd2	0.0132037	0.130785	0.174848	0.237373	0.262042	0.272973
Amelx	NA	NA	NA	NA	NA	NA
Amer1	0.417444	0.441406	0.0204804	0.0434133	0	0.00171512
Amer2	0	0	0	0	0	1
Amer3	NA	NA	NA	NA	NA	NA
Amfr	0.404325	0.31675	0.165451	0.0819644	0.00573912	0.0520476
Amh	NA	NA	NA	NA	NA	NA
Amhr2	0	0	0.291277	0.283112	0.253591	0.206033
Amica1	NA	NA	NA	NA	NA	NA
Amigo1	0	1	0	0	0	0
Amigo2	0	0.0670619	0.0349331	0.472528	0.228213	0.205324
Amigo3	0	0	0.279559	0.159203	0.382772	0.198571
Ammecr1	0.333479	0.551764	0	0	0	0
Ammecr1l	0.230123	0.226749	0.184339	0.198993	0.172361	0.124874
Amn	0	0	0.0597176	0.403163	0.212224	0.316694
Amn1	0.111289	0.27218	0.2028	0.166324	0.17005	0.208845
Amot	0.158706	0.421286	0.263685	0.0468112	9.65894e-14	0.144019
Amotl1	0.201374	0.388694	0.204747	0.213402	0	0.0358771
Amotl2	0.0156327	0.0171606	0.00374718	0.115952	0.409633	0.400929
Ampd1	0.176662	0	0.441186	0.292931	0.0832564	0
Ampd2	0.247883	0.271436	0.186174	0.179625	0.0924809	0.146994
Ampd3	0.405537	0.327549	0.204054	0.0458633	0	0.00550462
Amph	0	0.347771	0.537185	0	0	0
Amt	0	0	0	0	1	0
Amtn	NA	NA	NA	NA	NA	NA
Amy1	0.201744	0.0159101	0.27079	0.208716	0.0357865	0.327902
Amy2a4	NA	NA	NA	NA	NA	NA
Amy2a5	NA	NA	NA	NA	NA	NA
Amy2b	NA	NA	NA	NA	NA	NA
Amz1	0	0	0.578543	0	0.212615	0.149294
Amz2	0.247942	0.232353	0.0994392	0.200574	0.157615	0.192748
Anapc1	0.26004	0.221026	0.172135	0.159552	0.153172	0.170987
Anapc10	0.199657	0.156135	0.169379	0.202795	0.201504	0.212837
Anapc11	0.224457	0.188483	0.153291	0.156239	0.157909	0.256207
Anapc13	0.249361	0.166727	0.0979085	0.192085	0.166499	0.255682
Anapc15	0.150671	0.198501	0.200892	0.198035	0.190666	0.203952
Anapc16	0.191653	0.211518	0.194256	0.18903	0.177574	0.179912
Anapc2	0.10113	0.208843	0.20527	0.197774	0.203951	0.218057
Anapc4	0.229348	0.223582	0.182454	0.176779	0.157513	0.171063
Anapc5	0.169475	0.190073	0.18143	0.198279	0.201111	0.203443
Anapc7	0.147879	0.134826	0.215084	0.201107	0.231727	0.206872
Ang	0	0	0	0.4254	0	0.458778
Ang2	NA	NA	NA	NA	NA	NA
Ang3	NA	NA	NA	NA	NA	NA
Ang4	1	0	0	0	0	0
Ang5	NA	NA	NA	NA	NA	NA
Ang6	NA	NA	NA	NA	NA	NA
Angel1	0.384966	0.338714	0.192166	0.0274446	0.0455381	0.0294989
Angel2	0.304891	0.276383	0.22215	0.162243	0.0506038	0.074463
Angpt1	0.388562	0.477522	0.044046	1.11022e-16	1.11022e-16	1.11022e-16
Angpt2	0.373038	0.333774	0.0762763	0.171062	0.0629057	0.0257103
Angpt4	NA	NA	NA	NA	NA	NA
Angptl1	0.307438	0.497452	0	0	0	0.138343
Angptl2	0.379895	0.354172	0.219923	0	0	0.0194491
Angptl3	NA	NA	NA	NA	NA	NA
Angptl4	0	0.0281946	0.096984	0.463708	0.166506	0.256435
Angptl6	0.161483	0.207423	0	0	0.322819	0.331788
Angptl7	0.59744	0	0.289083	0	0	0
Ank	0.336264	0.284058	0.111706	0.107071	0.0804446	0.176174
Ank1	0.179855	0.0770823	0.188029	0	0.536308	0
Ank2	0	2.39206e-06	0	0	0	0.99954
Ank3	0.506791	0.353486	0.052423	0	0	0.00518964
Ankar	0	0.200232	0.622678	0	0	0.108328
Ankdd1b	0.0369937	0.343069	0.1881	0.21128	0.118961	0.196846
Ankef1	0	1	0	0	0	0
Ankfn1	NA	NA	NA	NA	NA	NA
Ankfy1	0.199958	0.174553	0.152749	0.236504	0.174829	0.202184
Ankhd1	0.232491	0.210706	0.22494	0.228601	0.0951845	0.136229
Ankib1	0.202868	0.156596	0.254256	0.17899	0.162965	0.183447
Ankk1	0	0	0	0	1	0
Ankle1	0	0	0.213538	0.302599	0.205219	0.309768
Ankle2	0.211383	0.194777	0.183895	0.191647	0.180855	0.181444
Ankmy1	0.357912	0.526871	0	0	0	0
Ankmy2	0.0178578	0.097189	0.243232	0.262639	0.24889	0.219913
Ankra2	0.309964	0.287987	0.180811	0.137897	0.0921994	0.0950684
Ankrd1	0	0	0	1	0	0
Ankrd10	0.0950583	0.0650996	0.229967	0.238181	0.253217	0.22872
Ankrd11	0.16533	0.17224	0.245678	0.097947	0.123471	0.311949
Ankrd12	0.261264	0.208076	0.184492	0.222056	0.153486	0.100252
Ankrd13a	0.139546	0.233176	0.167729	0.214061	0.206827	0.177824
Ankrd13b	0.0714104	0.296845	0.175608	0	0.133226	0.371386
Ankrd13c	0.186471	0.164621	0.223378	0.191231	0.211188	0.165152
Ankrd13d	0.125293	0	0.387232	0.352363	0	0.13582
Ankrd16	0.419971	0.335925	1.00221e-06	5.10884e-07	0.132454	0.104638
Ankrd17	0.245507	0.22725	0.173576	0.164476	0.171869	0.155853
Ankrd2	NA	NA	NA	NA	NA	NA
Ankrd22	0.0857916	0.24657	0.497225	0.15461	0	0.00819879
Ankrd23	0	0	0.320126	0.344302	0	0.302442
Ankrd24	0.269746	0.37307	0	0	0	0.322425
Ankrd26	0.401985	0.336249	0.141808	0.0547559	0.0389771	0.0580169
Ankrd27	0.165939	0.349674	0.182449	0.148186	0.142501	0.12952
Ankrd28	0.267928	0.263693	0.152112	0.16407	0.151406	0.128859
Ankrd29	0	0	0	1	0	0
Ankrd32	0.362937	0.363784	0.202104	0.0249198	0.0139992	0.0389641
Ankrd33	NA	NA	NA	NA	NA	NA
Ankrd33b	0.157927	0.296438	0.171288	0.249671	0.173913	0.0649422
Ankrd34a	NA	NA	NA	NA	NA	NA
Ankrd34b	NA	NA	NA	NA	NA	NA
Ankrd34c	0.371043	0.513552	0	0	0	0
Ankrd35	0	0.063669	0.49991	0.279458	0.114127	0.032232
Ankrd36	0.0281104	0.144928	0.300936	0.450893	0.0435434	0.0462375
Ankrd37	0.200699	0.0836595	0.363827	0.174898	0.0660445	0.205155
Ankrd39	0.166371	0.124222	0.113371	0.279615	0	0.37448
Ankrd40	0.217393	0.19739	0.207241	0.182823	0.190432	0.146478
Ankrd42	0.161033	0.205261	0.246255	0.210525	0.165188	0.150207
Ankrd44	0.311233	0.310285	0.216726	0.083737	0.0846092	0.0780685
Ankrd45	0	0	0.178327	0.353606	0.293569	0.199437
Ankrd46	0.15738	0.191376	0.21105	0.205193	0.206523	0.17089
Ankrd49	0.249444	0.248646	0.165222	0.18607	0.182973	0.0967541
Ankrd50	0.312359	0.210914	0.198627	0.189316	0.09406	0.111666
Ankrd52	0.0688747	0.234216	0.228168	0.32233	0.0776966	0.167419
Ankrd53	0	0	0	1	0	0
Ankrd54	1.11022e-16	0.0986167	0.248918	0.275991	0.237221	0.21777
Ankrd55	NA	NA	NA	NA	NA	NA
Ankrd6	0.311489	0.292223	0.219552	0.0609707	0.132107	0.0712233
Ankrd60	NA	NA	NA	NA	NA	NA
Ankrd61	0	0	0	1	0	0
Ankrd63	NA	NA	NA	NA	NA	NA
Ankrd66	0.40778	0.290194	0.265474	0	0	7.60551e-06
Ankrd7	0	0	0	0	0	1
Ankrd9	0	0.0106072	0.179604	0.317602	0.336234	0.187114
Anks1	0.125036	0.118216	0.253534	0.260458	0.172557	0.197639
Anks1b	0.456573	0.268161	0.0728068	0.117353	0.0684566	0.0602124
Anks3	0.146275	0.097851	0.237766	0.215812	0.143807	0.281212
Anks4b	0.292417	0.392273	0.280015	0	0	0
Anks6	0	1	0	0	0	0
Ankub1	NA	NA	NA	NA	NA	NA
Ankzf1	0.237923	0.176451	0.182747	0.17306	0.168517	0.202889
Anln	0.247304	0.19886	0.196852	0.182062	0.172721	0.141293
Ano1	0.217676	0.190865	0.128675	0.426295	0	0.0841636
Ano10	0.182096	0.433992	0.302583	0	0.0536858	0.0290745
Ano2	0.339674	0.281725	0.0457731	0.0638009	0.198251	0.149861
Ano3	0.804654	0.102661	0	0	0	0
Ano4	0.146951	0.0471511	0.7222	0	0	0
Ano5	NA	NA	NA	NA	NA	NA
Ano6	0.375926	0.230588	0.115671	0.0411483	0.024767	0.263971
Ano7	0	0.526498	0	0.246383	0	0.174997
Ano8	NA	NA	NA	NA	NA	NA
Ano9	0.0187927	0.006597	0.171373	0.145185	0.226628	0.45481
Anp32a	0.273672	0.200523	1.11022e-16	0.162473	0.177936	0.271946
Anp32b	0.202038	0.184645	0.185956	0.191219	0.186103	0.194442
Anp32e	0.198076	0.156766	0.197039	0.21466	0.19062	0.185739
Anpep	0.0121196	0.0137723	0.129496	0.354667	0.279102	0.247265
Antxr1	0.126471	0.254515	0.458446	0.142552	0.0330074	0.00970005
Antxr2	0.332743	0.543709	0.0101855	0.0159721	6.31543e-07	4.85253e-07
Antxrl	NA	NA	NA	NA	NA	NA
Anxa1	NA	NA	NA	NA	NA	NA
Anxa10	NA	NA	NA	NA	NA	NA
Anxa11	0	0	0	0.679016	0.172906	0.0693318
Anxa13	NA	NA	NA	NA	NA	NA
Anxa2	0.301171	0.245389	0.100452	0.0065534	0.11765	0.29704
Anxa3	0	0.0667506	0	0.141158	0.542619	0.223569
Anxa4	0.213264	0.23075	0.219265	0.0606856	0.137254	0.25602
Anxa5	0.254653	0.358323	0.107024	0.281192	0	0.0307749
Anxa6	0.124385	0.357229	0.215868	0.186566	0.120889	0.102335
Anxa7	0.24215	0.233873	0.174006	0.163704	0.162836	0.161749
Anxa8	0	0	0.0389542	0.547442	0	0.321616
Anxa9	0.0976233	0.0742534	0.0882494	0.0914798	0.364655	0.345397
Aoah	0.711795	0.1819	0	0	0	0
Aoc1	0	0	0.420383	0	0	0.46381
Aoc2	0	0	0.203574	0.181054	0.317927	0.324026
Aoc3	0	0	0.300785	0.178121	0.411201	0.116
Aox1	NA	NA	NA	NA	NA	NA
Aox2	1	0	0	0	0	0
Aox3	0	1	0	0	0	0
Aox4	0.31123	0.327757	0.0186957	0.209151	0.110639	0.0893717
Ap1ar	0.234487	0.196036	0.203918	0.196549	0.152458	0.156823
Ap1b1	0.167594	0.221694	0.171572	0.184263	0.203512	0.194101
Ap1g1	0.206064	0.200713	0.138913	0.180373	0.229039	0.185203
Ap1g2	0	0	0	0	0	1
Ap1m1	0.177374	0.230005	0.191201	0.180034	0.19727	0.16654
Ap1m2	0.210934	0.203992	0.183188	0.193846	0.174693	0.176962
Ap1s1	0.072304	0.143127	0.18786	0.230743	0.255902	0.23112
Ap1s2	0.348112	0.277027	0.231099	0.10525	0.00467871	0.092897
Ap1s3	0.235291	0.157759	0.389919	0.196944	0.0118357	0.0688217
Ap2a1	0.278173	0.174297	0.208464	0.121111	0.12672	0.21958
Ap2a2	0.0364814	0.0968915	0.225638	0.176026	0.282716	0.276604
Ap2b1	0.197123	0.203634	0.168798	0.180763	0.189304	0.204096
Ap2m1	0.124138	0.205619	0.124429	0.204935	0.23027	0.242466
Ap2s1	0.180645	0.198739	0.121437	0.194829	0.213171	0.229119
Ap3b1	0.201513	0.229616	0.10538	0.179146	0.192898	0.22601
Ap3b2	0.167684	0.176065	0	0.179478	0.23159	0.327501
Ap3d1	0.144759	0.137524	0.197008	0.224238	0.213557	0.220485
Ap3m1	0.278435	0.253196	0.141328	0.13671	0.145164	0.172873
Ap3m2	0.358275	0.35258	0.190768	0.0892172	0.0272398	0
Ap3s1	0.226638	0.204503	0.208554	0.195235	0.155786	0.149519
Ap3s2	0.180117	0.230484	0.136143	0.147824	0.194194	0.247039
Ap4b1	0.136522	0.122381	0.225679	0.244544	0.229378	0.173533
Ap4e1	0.218385	0.184954	0.240811	0.128935	0.197084	0.167301
Ap4m1	1.11022e-16	0.126426	0.258381	0.317124	0.206461	0.16948
Ap4s1	0.139597	0.110844	0.209501	0.214425	0.223304	0.234567
Ap5b1	1.11022e-16	0.116277	0.365349	0.355251	0.0987995	0.0996232
Ap5m1	0.289106	0.218182	0.177208	0.133044	0.159308	0.153825
Ap5s1	0.0475762	0.181016	0.347743	0.269145	0.155627	0.0848302
Ap5z1	0.164185	0.0824005	0.196706	0.222379	0.254093	0.207301
Apaf1	0.172653	0.103714	0.256233	0.263908	0.213746	0.111575
Apba1	0.17023	0.58665	0.184214	0	0	3.79346e-09
Apba2	0.41162	0.383539	0.123761	0.0375623	0	0.0199095
Apba3	0.0462464	0.0716802	0.214347	0.229613	0.27961	0.253081
Apbb1	0.272672	0.294928	0.158113	0.107126	0.134054	0.15106
Apbb1ip	0	0.775269	0	0	0	0.126627
Apbb2	0.308024	0.279853	0.179414	0.119416	0.144638	0.0747813
Apbb3	0	0	0	0	0	1
Apc	0.275596	0.233535	0.238776	0.134514	0.139178	0.0994423
Apc2	0	0	0.748249	0.0490305	0.121152	0
Apcdd1	0	0.462313	0	0.421875	0	0
Apcs	NA	NA	NA	NA	NA	NA
Apeh	0.219365	0.372053	0.178546	0.0609978	0	0.224625
Apex1	0.0988613	0.125394	0.197456	0.234753	0.247028	0.222932
Apex2	0.257629	0.234004	0.202139	0.21116	0.0695542	0.146627
Aph1a	0.309788	0.22715	0.15114	0.216495	0.0617328	0.143976
Aph1b	0.420226	0.331923	0.0638094	0.161987	0	0.0197202
Aph1c	0.492865	0.383806	0.0166049	0.00535725	0	0.00268202
Api5	0.215451	0.192988	0.143175	0.176477	0.209878	0.203256
Apip	0.263689	0.23536	0.164293	0.159895	0.15292	0.1585
Apitd1	0.167859	0.22245	0.19911	0.183332	0.184989	0.185334
Aplf	0.256592	0.282552	0.197159	0.17863	0.0712463	0.128829
Apln	0.537376	0.347584	0	0	0	0
Aplnr	NA	NA	NA	NA	NA	NA
Aplp1	0.270906	0	0	0.579389	0	0.0716792
Aplp2	0.211803	0.204283	0.220706	0.180257	0.128296	0.193963
Apmap	0.185413	0.169948	0.25485	0.167401	0.145668	0.21453
Apoa1	0	0.0538978	0	0	0	0.871176
Apoa1bp	0.0800727	0.167454	0.247174	0.242079	0.132371	0.250723
Apoa2	NA	NA	NA	NA	NA	NA
Apoa4	0	0	0	0	0	1
Apoa5	0	0	1	0	0	0
Apob	0.561545	0	0	0	0	0.32392
Apobec1	0	0	0	0	0.245887	0.642638
Apobec2	0.582895	0.285161	0	0	0	0.0416636
Apobec3	0	8.68209e-08	0.173121	0.455682	0.0735321	0.286756
Apobec4	NA	NA	NA	NA	NA	NA
Apobr	0	0	0.245192	0	0	0.643373
Apoc1	0	0	0.0426345	0.316459	0.269457	0.361515
Apoc2	0	0	0.410241	0	0.300782	0.251753
Apoc3	NA	NA	NA	NA	NA	NA
Apoc4	0	0	0	0	0.637962	0.250314
Apod	0.184518	0.654551	0	0	0	0.0865553
Apoe	0.204976	0.163749	0.163282	0.181202	0.208618	0.220088
Apof	0	0	0	0	1	0
Apoh	0	0	1	0	0	0
Apol10a	0	0	0	0	1	0
Apol10b	NA	NA	NA	NA	NA	NA
Apol11a	NA	NA	NA	NA	NA	NA
Apol11b	NA	NA	NA	NA	NA	NA
Apol6	0.333595	0.545404	0	0.0176135	0	0
Apol7a	NA	NA	NA	NA	NA	NA
Apol7b	1.11022e-16	1.11022e-16	0.460374	0.41123	1.11022e-16	0.0327438
Apol7c	NA	NA	NA	NA	NA	NA
Apol7e	0	0	0.551286	0.333947	0	0
Apol8	NA	NA	NA	NA	NA	NA
Apol9a	NA	NA	NA	NA	NA	NA
Apol9b	NA	NA	NA	NA	NA	NA
Apold1	0	1	0	0	0	0
Apom	0	0.0174813	0.280592	0.254662	0.227665	0.266432
Apon	0.115114	0.3024	0.501143	0	0	0.0431163
Apoo	0.141133	0.260782	0.12726	0.214931	0.1813	0.207942
Apool	0.245713	0.227024	0.151249	0	0.250223	0.215539
Apopt1	0.221615	0.2772	0.200167	0.101007	0	0.277248
App	0.0594756	0.152453	0.351931	0.358749	0	0.110728
Appbp2	0.144292	0.135723	0.215922	0.226471	0.205649	0.209345
Appl1	0.28139	0.259056	0.15291	0.161404	0.108482	0.161105
Appl2	0	0.496512	0	0.282016	0	0.170991
Aprt	0.136866	0.0921866	0.196655	0.223888	0.232948	0.244207
Aptx	0.0683845	0.156066	0.149947	0.261668	0.241576	0.239708
Aqp1	0.429803	0.454364	0	0	0	0
Aqp11	0.0443703	0.0261891	0.276819	0.29968	0.220112	0.205485
Aqp12	0	1	0	0	0	0
Aqp2	NA	NA	NA	NA	NA	NA
Aqp3	0	0.0119548	0.0513033	0.26291	0.312767	0.362807
Aqp4	NA	NA	NA	NA	NA	NA
Aqp5	NA	NA	NA	NA	NA	NA
Aqp6	NA	NA	NA	NA	NA	NA
Aqp7	0	0	0	0.100809	0.466808	0.365615
Aqp8	NA	NA	NA	NA	NA	NA
Aqp9	0.191249	0.18977	0.197521	0.202587	0.189629	0.173399
Aqr	0.160297	0.170072	0.199921	0.203393	0.193354	0.215532
Ar	NA	NA	NA	NA	NA	NA
Araf	0.109738	0.114991	0.199938	0.229497	0.219103	0.253564
Arap1	0.00925495	0.124683	0.138823	0.285121	0.179334	0.337295
Arap2	0.302466	0.289544	0.245462	0.11484	0.0921513	0.0376189
Arap3	0.205321	0.613756	0	0	0	0.113586
Arc	0	1	0	0	0	0
Arcn1	0.245181	0.197011	0.169986	0.186055	0.170545	0.172183
Areg	0	0	0	0	0	1
Arel1	0.297451	0.253978	0.190961	0.173469	0.0825868	0.115705
Arf1	0.223781	0.216171	0.161809	0.167114	0.180554	0.192257
Arf2	0.0205594	0.0816617	0.229552	0.295228	0.253921	0.203457
Arf3	0.225682	0.226912	0.162921	0.181199	0.176212	0.168007
Arf4	0.178293	0.121434	0.227012	0.202133	0.194192	0.214837
Arf5	0.283666	0.268056	0.160844	0.0983341	0.131203	0.177502
Arf6	0.181405	0.184918	0.229127	0.177962	0.192602	0.176881
Arfgap1	0.0338914	0.11062	0.223563	0.236594	0.257863	0.238836
Arfgap2	0.122808	0.0579246	0.217348	0.227268	0.235594	0.252959
Arfgap3	0.346268	0.318659	0.269528	0.00511396	0.0373266	0.0358024
Arfgef1	0.27355	0.252895	0.244413	0.140083	0.119979	0.0827071
Arfgef2	0.271637	0.267801	0.181134	0.162228	0.117581	0.123387
Arfip1	0.262204	0.251625	0.201306	0.169476	0.113544	0.128873
Arfip2	0.129196	0.147892	0.204967	0.144503	0.257773	0.246244
Arfrp1	0.0205362	0.073658	0.233834	0.243335	0.254846	0.25824
Arg1	0.00898321	0	0.269091	0.294273	0.278532	0.18752
Arg2	0.157705	0.339648	0.198293	0.220711	0.0152158	0.156919
Arglu1	0.0152804	0.11453	0.319042	0.207909	0.202175	0.228798
Arhgap1	0.212284	0.156074	0.169659	0.178986	0.216645	0.208013
Arhgap10	0.210932	0.290036	0.139665	0.143679	0.167273	0.179614
Arhgap11a	0.192249	0.160726	0.262913	0.238505	0.185966	0.0855339
Arhgap12	0.319514	0.259759	0.206735	0.171518	0.0617142	0.0762552
Arhgap15	0.342692	0.295815	0.245761	0.0067528	0.134722	0
Arhgap17	0.284597	0.270958	0.159101	0.083114	0.150763	0.168737
Arhgap18	0.20778	0.163695	0.0927345	0.216476	0.247928	0.201632
Arhgap19	0.269356	0.225051	0.106231	0.204603	0.163469	0.160876
Arhgap20	0.384698	0.331254	0.242248	0.0146445	0	0
Arhgap21	0.226733	0.211941	0.197908	0.175532	0.179793	0.149155
Arhgap22	0	0.0632451	0.248446	0.0174962	0.382606	0.296701
Arhgap23	0.0436225	0.0112293	0.23091	0.127271	0.536902	0.0442985
Arhgap24	0.624086	0.263513	0	0	0	0
Arhgap25	0	0	1	0	0	0
Arhgap26	0.384918	0.288888	0.108473	0.208008	0.0437278	0
Arhgap27	0	0	0	0	0	1
Arhgap28	0.363461	0.308345	0.17292	0.119559	0.039883	0.0586926
Arhgap29	0.158053	0.192502	0.247011	0.194958	0.20174	0.144483
Arhgap30	0	0	0.0364563	0.456588	0.3759	0.078125
Arhgap31	NA	NA	NA	NA	NA	NA
Arhgap32	0.141323	0.17445	0.0236972	0.256998	0.255752	0.247117
Arhgap33	0.159136	0.172713	0.32261	0.340696	0.0509865	0
Arhgap35	0.237756	0.207125	0.140857	0.155689	0.192246	0.205051
Arhgap36	NA	NA	NA	NA	NA	NA
Arhgap39	0.268008	0.269423	0.199424	0.177398	0.147598	0.0480671
Arhgap4	0	0.0179828	0.343566	0.138374	0.262651	0.271204
Arhgap40	0	0	0	0	0	1
Arhgap42	0.321823	0.292999	0.198133	0.0776525	0.0357054	0.154806
Arhgap44	0.212382	0.351967	0.306536	0.0911993	0.0757527	0.0170336
Arhgap5	0.137456	0.0899546	0.178428	0.266091	0.212294	0.239793
Arhgap6	NA	NA	NA	NA	NA	NA
Arhgap8	0.0181659	0.12471	0.415392	0.0456193	0.140259	0.294148
Arhgap9	0.253672	0.235037	0.183178	0	0.105125	0.299705
Arhgdia	0.0978631	0.192896	0.18697	0.203555	0.229262	0.222822
Arhgdib	0	1.23669e-10	0.0961274	0	0.531089	0.303599
Arhgdig	0	0	0.271555	0.261362	0.224112	0.278657
Arhgef1	0.21655	0.225589	0.147186	0.134405	0.200836	0.212949
Arhgef10	0.616367	0.0716538	0.233804	0	0	1.88827e-06
Arhgef10l	0.174542	0.492315	1.59895e-07	1.11022e-16	0.205653	0.126538
Arhgef11	0.0696284	0.476944	0.357871	0.00630386	0.0158559	0.0269543
Arhgef12	0.152964	0.200499	0.240651	0.2052	0.182397	0.158081
Arhgef15	0	0	0	0	0	1
Arhgef16	0.111453	0.214862	0.129031	0.190854	0.239562	0.243825
Arhgef17	0.350022	0.233987	0.213341	0.188879	0	0.0786927
Arhgef18	0.115606	0.217493	0.325838	0.0638875	0.16653	0.216737
Arhgef19	0	0	0.0942809	0.419437	0.227204	0.263363
Arhgef2	0	0.0185442	0.459936	0	0.234907	0.256456
Arhgef25	0	0	0.544657	0	0	0.34044
Arhgef26	0.198814	0.211154	0.212072	0.0412448	0.212005	0.240622
Arhgef28	0.381572	0.400794	0.0217684	0.160151	0	0
Arhgef3	0.101233	0.111399	0.203263	0.258155	0.251651	0.197296
Arhgef33	0	2.73186e-09	0	0	0	0.999987
Arhgef37	0.756759	0.142304	0	0	0	0
Arhgef38	NA	NA	NA	NA	NA	NA
Arhgef39	0.300543	0.27539	0.188921	0.09568	0.145971	0.104052
Arhgef4	0.113457	0.0341868	0.331103	0	0.235548	0.320978
Arhgef40	0	0	0	0	0	1
Arhgef5	0	0.446248	0	0	0.15076	0.350535
Arhgef6	0.664737	0.206295	0	0	0	0.0399739
Arhgef7	0.269361	0.243534	0.17827	0.15709	0.125251	0.157206
Arhgef9	1	0	0	0	0	0
Arid1a	0.224027	0.205741	0.176689	0.188208	0.194147	0.153082
Arid1b	0.187311	0.313097	0.238203	0.144009	0.0739001	0.157009
Arid2	0.28026	0.241993	0.171656	0.156504	0.155551	0.12282
Arid3a	0.354914	0.370528	0.231258	0	0.0162994	0
Arid3b	0.285656	0.244276	0.144103	0.115872	0.13586	0.198573
Arid3c	0.10291	0.225131	0.142959	0.118843	0.266533	0.262977
Arid4a	0.278998	0.292861	0.201146	0.117111	0.14077	0.0778042
Arid4b	0.217319	0.219259	0.212069	0.266525	0.113938	0.0932717
Arid5a	0	0.109324	0.569768	0.170801	0.036247	0.108666
Arid5b	0.321225	0.336403	0.258609	0.0666247	0.0249259	0.0222714
Arih1	0.203842	0.193056	0.203664	0.18764	0.182586	0.173154
Arih2	0.0407574	0.0555124	0.219176	0.243258	0.264184	0.264122
Arl1	0.213995	0.213322	0.1797	0.156991	0.181474	0.196894
Arl10	0.247294	0.0653932	0	0.420969	0.0811719	0.217356
Arl11	NA	NA	NA	NA	NA	NA
Arl13a	0	0	0	0	0	1
Arl13b	0.349303	0.296116	2.88619e-07	0.130532	0.115008	0.171168
Arl14	NA	NA	NA	NA	NA	NA
Arl14ep	0.246195	0.19654	0.197235	0.229145	0.146331	0.11805
Arl14epl	0.0838412	0.108432	0.0652436	0.18628	0.315012	0.32472
Arl15	0.243201	0.256769	0.236896	0.120138	0.13056	0.138065
Arl16	0.018576	0.0155238	0.273795	0.156239	0.390245	0.184832
Arl2	0.238737	0.372727	1.11022e-16	1.11022e-16	0.0736327	0.315943
Arl2bp	0.30932	0.238502	0.272762	0.0771878	0.129887	0.0639829
Arl3	0.26424	0.238717	0.187835	0.155065	0.142369	0.144466
Arl4a	0.239469	0.247734	0.259931	0.18211	0.120981	0.0629871
Arl4c	0	1	0	0	0	0
Arl4d	0.36163	0.202088	0.228643	0.1984	0.0454037	0.0349764
Arl5a	0.145181	0.248234	0.264319	0.166523	0.117983	0.187316
Arl5b	0.182917	0.193246	0.259304	0.222593	0.123838	0.152017
Arl5c	0.226311	0.18237	0.0132874	0.202716	0.345641	0.111275
Arl6	0.320721	0.272297	0.188823	0.159046	0.0108743	0.130945
Arl6ip1	0.230065	0.225233	0.161174	0.167362	0.175636	0.181149
Arl6ip4	0.11823	0.124664	0.199262	0.206948	0.245557	0.235793
Arl6ip5	0.626679	0.261039	0	0	0	0
Arl6ip6	0.228191	0.183677	0.21776	0.19175	0.192565	0.124395
Arl8a	0.334886	0.304496	0.0844376	0.16945	0.0676648	0.125617
Arl8b	0.177767	0.173746	0.179385	0.197601	0.210066	0.204946
Arl9	0	0	0.20083	0.488508	0	0.264301
Armc1	0.221657	0.217653	0.178175	0.171285	0.182545	0.170902
Armc10	0.241764	0.241542	0.163173	0.123056	0.208385	0.155586
Armc12	0.0936352	0.542153	0.228334	0.0959165	0	0.0299946
Armc2	0.454852	0.367674	0.0334938	0.0809606	0.00762416	0.0210465
Armc3	NA	NA	NA	NA	NA	NA
Armc4	0.341074	0.196686	0.137383	0.284573	0.101824	0.00743162
Armc5	0	0.0678523	0.156635	0.241154	0.292384	0.302998
Armc6	0.0151928	0.00994399	0.258045	0.197282	0.275506	0.293769
Armc7	0.124819	0.161749	0.256997	0.201691	0.212758	0.177158
Armc8	0.268984	0.240602	0.126905	0.137968	0.17405	0.181957
Armc9	0.173577	0.313786	0.25111	0.269626	0.0306667	0.0232207
Armcx1	0	0	0.0226031	0.896244	0.0205752	0
Armcx2	NA	NA	NA	NA	NA	NA
Armcx3	0	1	0	0	0	0
Armcx4	NA	NA	NA	NA	NA	NA
Armcx5	0.276515	0.247257	0.216095	0.165423	0.109702	0.105867
Armcx6	NA	NA	NA	NA	NA	NA
Arnt	0.169021	0.19601	0.238724	0.155209	0.21095	0.170325
Arnt2	0.859664	0.0616758	0	0	0	0
Arntl	0.315551	0.29432	0.180402	0.114311	0.0906448	0.105376
Arntl2	0.4375	0.396205	0.0906554	0	0	0.0164515
Arpc1a	0.0744456	0.129141	0.23629	0.24184	0.205992	0.232976
Arpc1b	0.256377	0.227267	0.0996418	0.191851	0.1923	0.163199
Arpc2	0.20706	0.198858	0.178522	0.188475	0.185727	0.185477
Arpc3	0.183888	0.209625	0.154106	0.176255	0.209868	0.208432
Arpc4	0.202074	0.158711	0.152288	0.187196	0.214608	0.225666
Arpc5	0.16527	0.150994	0.209862	0.199852	0.190108	0.224987
Arpc5l	0.227939	0.21728	0.193693	0.162915	0.166741	0.172652
Arpp19	0.256427	0.242112	0.155423	0.170992	0.167697	0.141799
Arpp21	0	1	0	0	0	0
Arr3	NA	NA	NA	NA	NA	NA
Arrb1	0	0	0.38673	0.148286	0.338271	0.132366
Arrb2	0.114609	0.267185	0.236428	0.196957	0.132981	0.18068
Arrdc1	0.195141	0.238296	0.191796	0.19765	0.17547	0.141729
Arrdc2	0.286732	0.250599	0.182833	0.149481	0.137992	0.116827
Arrdc3	0.0639365	0.278699	0.198062	0.207965	0.140883	0.227477
Arrdc4	0	0.0419458	0.636244	0.112204	0.00533641	0.159281
Arrdc5	0.398803	0.231185	0.216493	0.137258	0	0.0642032
Arsa	0	0	0	0.55301	0	0.33226
Arsb	0.439127	0.359858	0.133185	3.5683e-07	5.81392e-08	0.0292288
Arsg	0.293088	0.337399	0.336217	0	0	0
Arsi	NA	NA	NA	NA	NA	NA
Arsj	NA	NA	NA	NA	NA	NA
Arsk	0.249121	0.303685	0.291461	0.160371	0.0229546	0.0340368
Art1	0.545454	0.339658	0	0	0	0
Art2a-ps	0	0	0.805099	0	0	0.102307
Art2b	NA	NA	NA	NA	NA	NA
Art3	0	0.00705248	0.344369	0.274115	0.267698	0.13288
Art4	0	0.724284	0	0	0	0.170712
Art5	0	0	0.463639	0.280643	0.143747	0.105657
Artn	0	0.504541	0	0	0.256181	0.190631
Arv1	0.183875	0.106476	0.24825	0.217337	0.157385	0.218873
Arvcf	0.0471244	0.0948339	0.180859	0.266971	0.22648	0.28298
Arx	0.265813	0.502261	0	0.123924	0.0899031	0
Arxes1	0.233556	0.533926	0.105522	0.106332	0	0
Arxes2	0.472624	0.316008	0	0.154231	0	0.0140478
As3mt	0.108587	0.193231	0	0.142938	0	0.540594
Asah1	0.00590132	0.0967687	0.24368	0.269087	0.227841	0.239367
Asah2	0.40793	0.382682	0.15621	0	0	0.00835888
Asap1	0.334696	0.30071	0.203726	0.125473	0.0620748	0.048219
Asap2	0.370006	0.229363	0.03177	0.0449982	0.215052	0.176133
Asap3	0.0940861	0.0190824	0.0655865	0	0.0595454	0.713582
Asb1	6.24786e-06	0.0794802	9.57154e-06	4.49702e-06	0	0.834799
Asb10	0	0	0	0.206908	0	0.684363
Asb11	0	0	0	0	0	1
Asb12	0.267889	0.619504	0	0	0	0
Asb13	0.144379	0.122081	0.242909	0.15793	0.151525	0.30432
Asb14	0	1	0	0	0	0
Asb15	0.418276	0.465926	0	0	0	0
Asb16	NA	NA	NA	NA	NA	NA
Asb17	0.305934	0.160424	1.11022e-16	0.433727	1.11022e-16	0.0957722
Asb18	NA	NA	NA	NA	NA	NA
Asb2	NA	NA	NA	NA	NA	NA
Asb3	0.375874	0.291318	0.158083	0.115619	0.00444761	0.111811
Asb4	0.373535	0.260213	0.202845	0.0888207	0.0960678	0.0559743
Asb5	NA	NA	NA	NA	NA	NA
Asb6	0.0118482	0.0225679	0.199703	0.257126	0.271966	0.292032
Asb7	0.179199	0.219485	0.128068	0.414454	0.0797099	0.0531945
Asb8	0.045896	0.249607	0.237529	0.18315	0.232148	0.165825
Asb9	NA	NA	NA	NA	NA	NA
Ascc1	0.116674	0.208649	0.189044	0.211505	0.189487	0.222209
Ascc2	0.046162	0.119409	0.210955	0.230327	0.268071	0.233004
Ascc3	0.196291	0.196083	0.212498	0.184972	0.188539	0.1651
Ascl1	NA	NA	NA	NA	NA	NA
Ascl2	0.199292	0.0939448	0.197108	0.501523	0	0
Ascl3	0	0	0	0	0	1
Ascl4	0	0	0.430429	0.453736	0	0
Ascl5	NA	NA	NA	NA	NA	NA
Asf1a	0.266866	0.251891	0.147769	0.167215	0.137148	0.159904
Asf1b	0.262144	0.236977	0.190814	0.165223	0.11826	0.158327
Asgr1	0	0	1	0	0	0
Asgr2	0.098743	0.454759	0.0667107	0.0120002	0.266824	0.132747
Ash1l	0.209361	0.262444	0.287665	0.203552	0.0387814	0.0948687
Ash2l	0.164818	0.178335	0.187681	0.190892	0.198796	0.222375
Asic1	0.306664	4.3243e-06	0	0.294204	1.37172e-05	0.365329
Asic2	NA	NA	NA	NA	NA	NA
Asic3	0.492026	0.143911	0	0.0346437	0	0.294508
Asic4	0.562705	0.322788	0	0	0	0
Asic5	0	1	0	0	0	0
Asl	0	0	0.343499	0.21358	0.162595	0.304555
Asna1	0.155371	0.169182	0.180002	0.198032	0.209511	0.229151
Asns	0	0.021291	0.232698	0.304782	0.318407	0.162733
Asnsd1	0.0860894	0.18362	0.220814	0.202221	0.225314	0.212629
Aspa	0	0	0	0	0	1
Aspdh	NA	NA	NA	NA	NA	NA
Aspg	0	0.057618	0.290043	0.212193	0.227796	0.276063
Asph	0.345536	0.295249	0.219663	0.141879	0.0173521	0.030325
Asphd1	0	0	0	0.790861	0	0.113758
Asphd2	0.192303	0.700309	0	0	0	0
Aspm	0.261892	0.338684	0.179605	0.1375	0.080041	0.103089
Aspn	0.31142	0.0615001	0.2349	0.37188	0	0.0389285
Asprv1	NA	NA	NA	NA	NA	NA
Aspscr1	0.157638	0.20902	0.19605	0.188818	0.207939	0.183466
Asrgl1	0.277777	0.347833	0.236635	0.060274	0.0675836	0.0812201
Ass1	0.0202334	0.113716	0.0670588	0	0.336008	0.449448
Aste1	0.133656	0.172102	0.276762	0.190617	0.176698	0.185114
Astl	0.385242	0.254591	0.165847	0.162205	0.0480613	0.0556368
Astn1	0.633541	0.25451	1.11022e-16	1.11022e-16	1.11022e-16	1.11022e-16
Astn2	1	0	0	0	0	0
Asun	0.192995	0.172428	0.201935	0.197301	0.200246	0.179025
Asxl1	0.205787	0.233617	0.195578	0.176742	0.159595	0.169995
Asxl2	0.202779	0.134913	0.22486	0.17496	0.213498	0.18872
Asxl3	0.179081	0.485784	0.286487	0	0	0
Asz1	0.253322	0.2842	0.163926	0.173909	0.121507	0.127957
Atad1	0.260656	0.238989	0.180949	0.164076	0.14933	0.139689
Atad2	0.200297	0.158177	0.250746	0.206003	0.183037	0.139439
Atad2b	0.216279	0.171783	0.236754	0.188295	0.176853	0.150178
Atad3a	0.212923	0.173833	0.178712	0.170474	0.194795	0.212233
Atad5	0.278184	0.206634	0.20956	0.195309	0.126342	0.111434
Atat1	0.319749	0.278409	0.150826	0.135167	0.116148	0.108722
Atcay	0	0.0394551	0.831445	0	0	0.0546945
Ate1	0.206442	0.189911	0.170757	0.196961	0.206954	0.172408
Atf1	0.200287	0.183392	0.198287	0.20168	0.193092	0.167046
Atf2	0.227434	0.205636	0.213775	0.193307	0.171783	0.126407
Atf3	0.135881	0.764285	0	0	0	0
Atf4	0.165877	0.186029	0.193307	0.188021	0.211417	0.198904
Atf5	0.188567	0.244779	0.0647277	0.25361	0.151281	0.216559
Atf6	0.268869	0.22527	0.103479	0.169186	0.190134	0.173172
Atf6b	0.289451	0.153405	0.163852	0.178038	0.201786	0.146242
Atf7	0.0587838	0.312405	0.210907	0.306412	0.0933285	0.104309
Atf7ip	0.113958	0.245407	0.209514	0.190876	0.187838	0.188234
Atf7ip2	0.074632	0.133508	0.268188	0.211227	0.232533	0.200068
Atg10	0.27335	0.271476	0.066982	0.0416561	0.153336	0.277839
Atg101	0.15777	0.174328	0.201048	0.198815	0.189487	0.220929
Atg12	0.224302	0.208649	0.174292	0.1751	0.208838	0.14979
Atg13	0.0216106	0.127533	0.233346	0.237576	0.253936	0.225043
Atg14	0.163834	0.160034	0.207534	0.204573	0.204658	0.2017
Atg16l1	0.255732	0.198014	0.187157	0.172722	0.160106	0.165539
Atg16l2	0.0574574	0.0355601	0.206959	0.265813	0.254478	0.264498
Atg2a	0.0838613	0.135254	0.179293	0.210592	0.254874	0.258064
Atg2b	0.238721	0.161216	0.173318	0.216894	0.176476	0.173876
Atg3	0.198987	0.171506	0.207392	0.213882	0.187599	0.163405
Atg4a	0.385948	0.343924	0.0366132	0.102427	0.00382674	0.149028
Atg4b	0.106469	0.134607	0.188938	0.224125	0.237727	0.237704
Atg4c	0.0662539	0.0590374	0.343366	0.220372	0	0.339835
Atg4d	0.00697704	0.00634317	0.249879	0.22792	0.286907	0.266773
Atg5	0.250132	0.241318	0.18133	0.165915	0.149183	0.147517
Atg7	0.180099	0.112465	0.18714	0.212808	0.222841	0.220835
Atg9a	0.0343093	0.146621	0.219441	0.220705	0.233741	0.253415
Atg9b	3.39557e-06	0.126243	0	0.775728	9.87731e-08	1.00828e-06
Athl1	NA	NA	NA	NA	NA	NA
Atic	0.323133	0.269569	0.174173	0.0504987	0.1267	0.154972
Atl1	0.402642	0.354472	0.115921	0.0620211	0.0397839	0.0499025
Atl2	0.272374	0.243332	0.154974	0.164522	0.13954	0.156647
Atl3	0.228622	0.145657	0.291099	0.206304	0.165957	0.0827703
Atm	0.0897723	0.127878	0.24636	0.249584	0.155049	0.251626
Atmin	0.162632	0.220985	0.232085	0.18502	0.173683	0.166341
Atn1	0.00590735	0.141704	0.156192	0.21192	0.295587	0.273109
Atoh1	NA	NA	NA	NA	NA	NA
Atoh7	NA	NA	NA	NA	NA	NA
Atoh8	0	0	0	1	0	0
Atox1	0.206877	0.174763	0.172368	0.182892	0.181658	0.224166
Atp10a	0.235375	0.653787	0	0	0	0
Atp10b	0.404967	0.369219	0.0731135	0.135517	0	5.62757e-09
Atp10d	0.0956156	1.11022e-16	0.283493	0.352443	0.17343	0.157331
Atp11a	0.344457	0.304676	0.186486	0.145897	0.0460237	0.03792
Atp11b	0.181755	0.192672	0.201738	0.263089	0.149784	0.147714
Atp11c	0.282554	0.219394	0.172882	0.178792	0.154807	0.122466
Atp12a	0	0	0	0	0	1
Atp13a1	0.214443	0.18664	0.180511	0.155871	0.177396	0.226704
Atp13a2	0.136056	0.265633	0.24648	0.0318836	0.270085	0.148361
Atp13a3	0.20969	0.181029	0.191798	0.197185	0.180469	0.183852
Atp13a4	0.545555	0.339559	0	0	0	0
Atp13a5	NA	NA	NA	NA	NA	NA
Atp1a1	0.291766	0.139082	0.119896	0.182802	0.212049	0.182889
Atp1a2	1	0	0	0	0	0
Atp1a3	0	0.603441	0	0.0611423	0.245777	0.020028
Atp1a4	NA	NA	NA	NA	NA	NA
Atp1b1	0.259587	0.233529	0.178661	0.144102	0.121007	0.195153
Atp1b2	0	0.0167274	0.432844	0.327676	0.0801001	0.139586
Atp1b3	0.226557	0.193233	0.190532	0.190672	0.178174	0.163482
Atp1b4	0	1	0	0	0	0
Atp2a1	0	0	0	0	0	1
Atp2a2	0.254753	0.221302	0.176059	0.175737	0.154395	0.155296
Atp2a3	0	0	0	0	0	1
Atp2b1	0.363423	0.28405	0.148402	0.144525	0.0590898	0.0821737
Atp2b2	0	0.662731	0	3.4376e-06	0.145734	0.121925
Atp2b3	0.32003	0.54379	0.0388728	0	0	0.0153771
Atp2b4	0.21936	0.395008	0.343179	2.48424e-07	0	0.00962854
Atp2c1	0.29465	0.284259	0.209466	0.154465	0.0631662	0.0942825
Atp2c2	0.449323	0.322537	0.170608	0	0	0.0244596
Atp4a	0	0.388768	0	0	0	0.495629
Atp4b	0	0.286971	0	0	0	0.59963
Atp5a1	0.140997	0.192992	0.179207	0.199122	0.207427	0.221214
Atp5b	0.198937	0.181008	0.180252	0.18881	0.192628	0.202588
Atp5c1	0.177008	0.154889	0.181075	0.204173	0.212486	0.212497
Atp5d	0.0722705	0.124674	0.183587	0.212509	0.255882	0.267513
Atp5e	0.125844	0.204309	0.18582	0.201486	0.202258	0.219581
Atp5f1	0.148441	0.167028	0.192241	0.203444	0.212441	0.217575
Atp5g1	0.0679309	0.153173	0.214657	0.218371	0.221271	0.246916
Atp5g2	0.136221	0.198572	0.158002	0.192383	0.226354	0.226876
Atp5g3	0.12252	0.165612	0.182212	0.216003	0.210551	0.239495
Atp5h	0.101443	0.153042	0.185324	0.222508	0.233241	0.235362
Atp5j	0.0727019	0.11351	0.224076	0.230936	0.227833	0.248274
Atp5j2	0.0795031	0.191906	0.200422	0.205822	0.207726	0.243223
Atp5k	0.149301	0.173658	0.177839	0.201718	0.209363	0.228985
Atp5l	0.136359	0.116512	0.0865681	0.237127	0.257103	0.279384
Atp5o	0.0368625	0.111159	0.213921	0.233287	0.241955	0.265155
Atp5s	0.0221418	0.0457251	0.291137	0.224352	0.252653	0.237407
Atp5sl	0.175708	0.217132	0.0971365	0.224969	0.226683	0.190977
Atp6ap1	0.181415	0.176848	0.171611	0.209941	0.176561	0.226043
Atp6ap1l	0.1246	0.242523	0.111698	0.25568	0.0319775	0.320043
Atp6ap2	0.219797	0.143527	0.157482	0.211307	0.171986	0.234252
Atp6v0a1	0.163731	0.192412	0.138237	0.183431	0.211134	0.249034
Atp6v0a2	0.324588	0.256933	0.191901	0.116266	0.0947326	0.123638
Atp6v0a4	0.2294	0.20063	0.105089	0.0887325	0.188056	0.303203
Atp6v0b	0.170444	0.182604	0.179997	0.180444	0.201179	0.227997
Atp6v0c	0.152022	0.204591	0.17643	0.177767	0.206302	0.224354
Atp6v0d1	0.130863	0.1969	0.201733	0.194905	0.203314	0.212639
Atp6v0d2	0	1	0	0	0	0
Atp6v0e	0.164495	0.176693	0.192568	0.191978	0.200201	0.217147
Atp6v0e2	0.488524	0.362522	0.0690956	0	0	0.00446173
Atp6v1a	0.216122	0.207099	0.176015	0.190181	0.179795	0.174022
Atp6v1b1	NA	NA	NA	NA	NA	NA
Atp6v1b2	0.241052	0.213896	0.155129	0.163274	0.176093	0.190438
Atp6v1c1	0.217088	0.186407	0.177521	0.189355	0.185239	0.188174
Atp6v1c2	0.18271	0.129212	0.238793	0.275478	0.166174	0.137383
Atp6v1d	0.177868	0.178872	0.191003	0.2153	0.197349	0.183312
Atp6v1e1	0.0884544	0.167929	0.19464	0.223839	0.22483	0.230168
Atp6v1e2	0	1	0	0	0	0
Atp6v1f	0.199925	0.215276	0.14834	0.159502	0.191347	0.225895
Atp6v1g1	0.222286	0.232287	0.127274	0.19473	0.177673	0.183814
Atp6v1g2	0	0.288714	0.37752	0.0648863	0	0.267786
Atp6v1g3	NA	NA	NA	NA	NA	NA
Atp6v1h	0.250327	0.225313	0.178193	0.175683	0.149293	0.158841
Atp7a	0.218415	0.211852	0.234011	0.255544	0.122411	0.0780822
Atp7b	0.646276	0.157325	0	0	0	0.128733
Atp8a1	0.366912	0.345907	0.0207432	0.0945994	0.0219034	0.178032
Atp8a2	0.0942217	0.815398	0	0	0	0
Atp8b1	0.166618	0.052726	0.517133	0.0108306	0.177692	0.0953292
Atp8b2	0	0.281167	0	0.542854	0	0.11084
Atp8b3	0	0	0	1	0	0
Atp8b4	0.428053	0.138825	0	0.0988085	0.15391	0.230141
Atp8b5	0.361126	0.422142	0	0	0	0.168573
Atp9a	0.256487	0.191201	0.169695	0.0885394	0.20517	0.217769
Atp9b	0.175735	0.227344	0.244717	0.127398	0.160266	0.200406
Atpaf1	0.0980289	0.163463	0.107632	0.284968	0.23201	0.231965
Atpaf2	0.169438	0.123026	0.203777	0.208552	0.23554	0.197108
Atpif1	0.105395	0.164254	0.202273	0.211038	0.208999	0.241591
Atr	0.299109	0.287864	0.184639	0.0988533	0.0961008	0.141117
Atraid	0.0898615	0.160124	0.202517	0.234202	0.217697	0.225283
Atrip	0.0815573	0.183034	0.183933	0.265395	0.214652	0.198224
Atrn	0.326019	0.257419	0.13807	0.171503	0.0846688	0.131315
Atrnl1	0.415684	0.31902	0.185513	0.0618828	0.00411878	0.0156317
Atrx	0.256736	0.222901	0.198217	0.183453	0.15093	0.121474
Atxn1	0.421624	0.327041	0.167056	0.0010201	0.0257169	0.0577175
Atxn10	0.0525251	0.0994978	0.232617	0.217516	0.21984	0.283165
Atxn1l	0.243188	0.282145	0.203282	0.168571	0.137157	0.0864894
Atxn2	0.254619	0.206993	0.177152	0.162175	0.172099	0.166124
Atxn2l	0.267099	0.243444	0.189461	0.139271	0.177488	0.111705
Atxn3	0.120418	0.127202	0.227058	0.233991	0.224414	0.198817
Atxn7	0.216925	0.209631	0.256499	0.199409	0.159889	0.0850358
Atxn7l1	0.222201	0.433835	0	0.247028	0	0.10144
Atxn7l2	1.38945e-07	0.373256	0.0831696	0.412459	0	0.110533
Atxn7l3	0	1.9007e-07	0.54581	0.3393	4.03729e-05	2.06124e-05
Atxn7l3b	0.226139	0.179564	0.208567	0.213506	0.175287	0.136518
AU015228	0.0252796	0.164916	0.448112	0.272776	0.09627	0.0117406
AU018091	0.154943	0.140733	0.181115	0.203188	0.223855	0.234331
AU018829	0.00713077	0.0205586	0.282481	0.196314	0.293252	0.250973
AU019823	0.212233	0.19502	0.201528	0.202992	0.176441	0.154272
AU021092	0	0	0	0	0	1
AU022252	0.015792	0.062834	0.253927	0.232373	0.23414	0.278366
AU022751	0.320823	0.306169	0.209058	0.108847	0.0514663	0.0848773
AU040320	0.301489	0.260119	0.187725	0.145864	0.121583	0.0990225
AU041133	0	0.0416426	0.297804	0	0.0630072	0.540143
Auh	0.302804	0.272362	0.177682	0.144112	0.0866693	0.128477
Aup1	0.104674	0.107531	0.173536	0.226505	0.252451	0.257115
Aurka	0.198683	0.196752	0.175499	0.185459	0.202644	0.185082
Aurkaip1	0.119605	0.154777	0.180981	0.210211	0.225325	0.243606
Aurkb	0.209471	0.155011	0.213009	0.226705	0.182439	0.15351
Aurkc	0.255104	0.23812	0.140898	0.174086	0.189054	0.136466
Auts2	0.279163	0.261614	0.201144	0.183158	0.118709	0.0691493
AV320801	0	0	0	1	0	0
Aven	0.105941	0.221283	0.198141	0.180748	0.233726	0.194884
Avil	1.11022e-16	1.11022e-16	0.664	1.11022e-16	1.11022e-16	0.225804
Avl9	0.16711	0.148494	0.195256	0.224261	0.24284	0.160252
Avp	NA	NA	NA	NA	NA	NA
Avpi1	0.147077	0.165908	0.216528	0.223974	0.167638	0.218365
Avpr1a	NA	NA	NA	NA	NA	NA
Avpr1b	NA	NA	NA	NA	NA	NA
Avpr2	NA	NA	NA	NA	NA	NA
AW146154	0.36369	0.355792	0.175763	0.0592436	0.0334396	0.0449836
AW209491	0.195746	0.165479	0.21492	0.245997	0.204793	0.106581
AW549877	0.319811	0.261405	0.145038	0.207811	0.0774019	0.0900019
AW551984	0.086485	0.825472	0	0	0	0
AW554918	0.415401	0.322719	0.180756	0	0	0.0736359
Awat1	1	0	0	0	0	0
Awat2	0.0876562	0.661301	0.0624279	0.140282	0	0
Axin1	0.184031	0.199645	0.209534	0.201678	0.18702	0.161337
Axin2	0.33962	0.342427	0.201234	0.0957116	0.0555725	0.00462449
Axl	0.273582	0.211405	0	0.425846	0.0908268	0
AY074887	0.117911	0.0788892	0.205145	0.277813	0.272355	0.161445
AY358078	0.401591	0.267992	0.294324	0	0	1.93182e-06
AY761184	NA	NA	NA	NA	NA	NA
AY761185	0	0	1	0	0	0
Aym1	NA	NA	NA	NA	NA	NA
Azgp1	NA	NA	NA	NA	NA	NA
Azi2	0.206264	0.21275	0.21771	0.193088	0.177337	0.132701
Azin1	0.205338	0.177297	0.176849	0.202612	0.20299	0.178587
B020004C17Rik	0	0	0.394597	0.314431	0.24048	0.03296
B020004J07Rik	0	0.012279	0.445802	0.182498	0.209611	0.170152
B230118H07Rik	0.0817196	0.190715	0.111665	0.130766	0.255496	0.333416
B230216G23Rik	0.218588	0	0.474001	0	0.18752	0.121894
B230217C12Rik	NA	NA	NA	NA	NA	NA
B230219D22Rik	0.0780082	0.108361	0.251332	0.286198	0.24446	0.140714
B2m	0.171829	0.162299	0.220798	0.230784	0.167702	0.187433
B3galnt1	0.375942	0.316698	0.203751	0.0380131	0	0.091675
B3galnt2	0.319675	0.268357	0.198656	0.140316	0.0778169	0.0973161
B3galt1	0.655021	0.234215	7.08317e-06	0	0	0
B3galt2	1	0	0	0	0	0
B3galt4	0	0.0873729	0.201991	0.361685	0.231053	0.183123
B3galt5	0.420006	0.139122	0.0437026	0.16396	0.266351	0
B3galt6	0	0.0255011	0.331322	0.285779	0.233348	0.166649
B3gat1	0.863983	0.0587207	0	0	0	0
B3gat2	0.0358403	0.33088	0.242923	0	0.0340309	0.361752
B3gat3	1.11022e-16	0.0586351	0.309581	0.207212	0.279389	0.206896
B3glct	0.0515149	0.158022	0.0631567	0.249176	0.276944	0.289043
B3gnt1	0.176955	0.354034	0.223598	0.116261	0.183534	0.0379572
B3gnt2	0.316646	0.256467	0.221061	0.145211	0.0478717	0.109467
B3gnt3	NA	NA	NA	NA	NA	NA
B3gnt4	0.425024	0.37153	0.110023	0.0611163	2.5004e-10	0.00845088
B3gnt5	0	0	0	1	0	0
B3gnt6	0.446387	0.437769	1.11022e-16	1.11022e-16	1.11022e-16	1.11022e-16
B3gnt7	0.120544	0.301817	0.270605	0.207757	0.122319	0.0853687
B3gnt8	0	0.500965	0	0	0.219248	0.233147
B3gnt9	0.0404324	0.097168	0.267457	0.247606	0.241763	0.205569
B3gntl1	0.255706	0.256476	0.177185	0.163902	0.143194	0.135013
[truncated: 18,516 more rows]

## Sheet: lncRNAs
	Oocyte_spec	Pronuclei_spec	Two_Cell_spec	Four_Cell_spec	Eight_Cell_spec	Morula_spec
NONMMUG000001	0	0	1	0	0	0
NONMMUG000002	0	0.680324	0.210635	0	0	0
NONMMUG000003	NA	NA	NA	NA	NA	NA
NONMMUG000004	NA	NA	NA	NA	NA	NA
NONMMUG000005	NA	NA	NA	NA	NA	NA
NONMMUG000006	NA	NA	NA	NA	NA	NA
NONMMUG000007	NA	NA	NA	NA	NA	NA
NONMMUG000008	NA	NA	NA	NA	NA	NA
NONMMUG000009	NA	NA	NA	NA	NA	NA
NONMMUG000010	NA	NA	NA	NA	NA	NA
NONMMUG000011	NA	NA	NA	NA	NA	NA
NONMMUG000012	NA	NA	NA	NA	NA	NA
NONMMUG000013	NA	NA	NA	NA	NA	NA
NONMMUG000014	NA	NA	NA	NA	NA	NA
NONMMUG000015	0.40825	0.418245	0.110036	0	0	0
NONMMUG000016	NA	NA	NA	NA	NA	NA
NONMMUG000017	0	1	0	0	0	0
NONMMUG000018	0	1	0	0	0	0
NONMMUG000019	NA	NA	NA	NA	NA	NA
NONMMUG000020	NA	NA	NA	NA	NA	NA
NONMMUG000021	NA	NA	NA	NA	NA	NA
NONMMUG000022	NA	NA	NA	NA	NA	NA
NONMMUG000023	0.627927	0.259846	1.58709e-09	5.94656e-07	1.24566e-09	2.54916e-05
NONMMUG000024	0	0	0	0	0	1
NONMMUG000025	0.0359296	0.0230706	0.426971	0.0733588	0.228293	0.243524
NONMMUG000026	0.268446	0.300936	0.196213	0.0621806	0.215603	0.0440317
NONMMUG000027	0	0	0.237226	0.0543978	0.482627	0.208627
NONMMUG000028	NA	NA	NA	NA	NA	NA
NONMMUG000029	NA	NA	NA	NA	NA	NA
NONMMUG000030	NA	NA	NA	NA	NA	NA
NONMMUG000031	NA	NA	NA	NA	NA	NA
NONMMUG000032	NA	NA	NA	NA	NA	NA
NONMMUG000033	NA	NA	NA	NA	NA	NA
NONMMUG000034	NA	NA	NA	NA	NA	NA
NONMMUG000035	NA	NA	NA	NA	NA	NA
NONMMUG000036	0.145029	0.368607	0.286103	0.0688346	0.182687	0
NONMMUG000037	NA	NA	NA	NA	NA	NA
NONMMUG000038	NA	NA	NA	NA	NA	NA
NONMMUG000039	0	0	0.252706	0.262079	0.252056	0.269805
NONMMUG000040	0	0	0.372134	0.497106	0.00704086	0.0337225
NONMMUG000041	0.224657	0	0.202021	0	0	0.523471
NONMMUG000042	0.16488	0.149616	0.177504	0.249025	0.205211	0.192933
NONMMUG000043	0	0	0.124259	0.539378	0.274727	1.48509e-06
NONMMUG000044	0.050189	0.0450938	0.206546	0.211731	0.28997	0.280387
NONMMUG000045	0	1	0	0	0	0
NONMMUG000046	0	1	0	0	0	0
NONMMUG000047	NA	NA	NA	NA	NA	NA
NONMMUG000048	NA	NA	NA	NA	NA	NA
NONMMUG000049	NA	NA	NA	NA	NA	NA
NONMMUG000050	0.265165	0.341049	0.359038	0	0	0
NONMMUG000051	0.366735	0.472952	0	0	0	0.0896155
NONMMUG000052	NA	NA	NA	NA	NA	NA
NONMMUG000053	0	7.22044e-07	0	0	0.40104	0.483256
NONMMUG000054	NA	NA	NA	NA	NA	NA
NONMMUG000055	0	0	1	0	0	0
NONMMUG000056	NA	NA	NA	NA	NA	NA
NONMMUG000057	9.22076e-06	5.53476e-07	0.672456	1.27259e-09	1.26451e-09	0.217925
NONMMUG000058	0	0.240164	0	0.169415	0	0.536799
NONMMUG000059	NA	NA	NA	NA	NA	NA
NONMMUG000060	0	0.258425	0	0	0	0.629424
NONMMUG000061	NA	NA	NA	NA	NA	NA
NONMMUG000062	0.0839424	0.0549878	0.254545	0.311101	0.230456	0.160566
NONMMUG000063	NA	NA	NA	NA	NA	NA
NONMMUG000064	NA	NA	NA	NA	NA	NA
NONMMUG000065	1	0	0	0	0	0
NONMMUG000066	0.217236	0.172388	0.183773	0.193197	0.188771	0.188254
NONMMUG000067	NA	NA	NA	NA	NA	NA
NONMMUG000068	1	0	0	0	0	0
NONMMUG000069	0.0951381	0.0777779	0.235673	0.253916	0.314825	0.12299
NONMMUG000070	NA	NA	NA	NA	NA	NA
NONMMUG000071	NA	NA	NA	NA	NA	NA
NONMMUG000072	NA	NA	NA	NA	NA	NA
NONMMUG000073	0.248959	0	0.639392	0	0	0
NONMMUG000074	NA	NA	NA	NA	NA	NA
NONMMUG000075	0.507711	0	0.346299	0.0645996	0	0.00320942
NONMMUG000076	0.287649	0.234459	0.1734	0.280665	0.0464924	0.0658847
NONMMUG000077	0	0.0740976	0	0.667976	0	0.180387
NONMMUG000078	NA	NA	NA	NA	NA	NA
NONMMUG000079	1.11022e-16	0.022095	0.292362	0.26042	0.123831	0.334433
NONMMUG000080	0	0	0.399147	0.385609	0.0181207	0.159044
NONMMUG000081	0	0	0	0	0	1
NONMMUG000082	0	0	0.458732	0.368674	0	0.108368
NONMMUG000083	0.140689	0.126208	0.193113	0.204179	0.233391	0.236934
NONMMUG000084	0.790069	0	0	0	0	0.114404
NONMMUG000085	NA	NA	NA	NA	NA	NA
NONMMUG000086	NA	NA	NA	NA	NA	NA
NONMMUG000087	NA	NA	NA	NA	NA	NA
NONMMUG000088	0	0	0	0	0	1
NONMMUG000089	0	0	0	0	0	1
NONMMUG000090	0	0	0.748703	0	0	0.149251
NONMMUG000091	0	0	0.403959	0.00860751	0.247343	0.308873
NONMMUG000092	0	0	1	0	0	0
NONMMUG000093	NA	NA	NA	NA	NA	NA
NONMMUG000094	0	0	0.22782	0.223253	0.108771	0.44497
NONMMUG000095	0	0.527401	0.239186	0.181891	0	0
NONMMUG000096	NA	NA	NA	NA	NA	NA
NONMMUG000097	0.415908	0.421256	0.0443806	0	0	0.0636851
NONMMUG000098	0.593056	0.293315	0	0	0	0
NONMMUG000099	0.372771	0.261065	0.232596	0.118175	0	0.062228
NONMMUG000100	NA	NA	NA	NA	NA	NA
NONMMUG000101	NA	NA	NA	NA	NA	NA
NONMMUG000102	0.666001	0.223937	0	0	0	0
NONMMUG000103	1	0	0	0	0	0
NONMMUG000104	NA	NA	NA	NA	NA	NA
NONMMUG000105	0	1	0	0	0	0
NONMMUG000106	NA	NA	NA	NA	NA	NA
NONMMUG000107	0.401331	0.352672	0.20368	0	0	0.00250884
NONMMUG000108	0	0	0.0473286	0.881303	0	3.8681e-06
NONMMUG000109	NA	NA	NA	NA	NA	NA
NONMMUG000110	0.42147	0.408977	0.104144	0	0	0
NONMMUG000111	1	0	0	0	0	0
NONMMUG000112	NA	NA	NA	NA	NA	NA
NONMMUG000113	NA	NA	NA	NA	NA	NA
NONMMUG000114	0.731244	0	0.164536	0	0	0
NONMMUG000115	0.533803	0.351094	0	0	0	0
NONMMUG000116	NA	NA	NA	NA	NA	NA
NONMMUG000117	NA	NA	NA	NA	NA	NA
NONMMUG000118	0.25691	0.357579	0.0986447	0.239153	0.0989549	0.011907
NONMMUG000119	0	0.332613	0	0	0.552649	0
NONMMUG000120	0.878443	0	0	0	0	0.0491571
NONMMUG000121	NA	NA	NA	NA	NA	NA
NONMMUG000122	0	1	0	0	0	0
NONMMUG000123	NA	NA	NA	NA	NA	NA
NONMMUG000124	NA	NA	NA	NA	NA	NA
NONMMUG000125	NA	NA	NA	NA	NA	NA
NONMMUG000126	NA	NA	NA	NA	NA	NA
NONMMUG000127	NA	NA	NA	NA	NA	NA
NONMMUG000128	NA	NA	NA	NA	NA	NA
NONMMUG000129	NA	NA	NA	NA	NA	NA
NONMMUG000130	0	0	0	1	0	0
NONMMUG000131	0	0.165817	0	0.194694	0.346464	0.315492
NONMMUG000132	0.455632	0.417264	0	0.0299461	0	0
NONMMUG000133	NA	NA	NA	NA	NA	NA
NONMMUG000134	0	1	0	0	0	0
NONMMUG000135	NA	NA	NA	NA	NA	NA
NONMMUG000136	0	1	0	0	0	0
NONMMUG000137	NA	NA	NA	NA	NA	NA
NONMMUG000138	0.448306	0.280911	0.229795	0	0	0
NONMMUG000139	0.597452	0.289071	0	0	0	0
NONMMUG000140	NA	NA	NA	NA	NA	NA
NONMMUG000141	NA	NA	NA	NA	NA	NA
NONMMUG000142	NA	NA	NA	NA	NA	NA
NONMMUG000143	NA	NA	NA	NA	NA	NA
NONMMUG000144	NA	NA	NA	NA	NA	NA
NONMMUG000145	NA	NA	NA	NA	NA	NA
NONMMUG000146	NA	NA	NA	NA	NA	NA
NONMMUG000147	NA	NA	NA	NA	NA	NA
NONMMUG000148	NA	NA	NA	NA	NA	NA
NONMMUG000149	NA	NA	NA	NA	NA	NA
NONMMUG000150	NA	NA	NA	NA	NA	NA
NONMMUG000151	0.739369	0.157385	0	0	0	0
NONMMUG000152	NA	NA	NA	NA	NA	NA
NONMMUG000153	NA	NA	NA	NA	NA	NA
NONMMUG000154	0	0	0	0	0	1
NONMMUG000155	NA	NA	NA	NA	NA	NA
NONMMUG000156	5.3515e-05	3.34356e-05	0.995828	0	0	6.7745e-05
NONMMUG000157	NA	NA	NA	NA	NA	NA
NONMMUG000158	0.0215349	1.36962e-07	0.244001	0.143917	0.225618	0.396184
NONMMUG000159	0.163353	5.36961e-06	0.370902	0.226698	1.01467e-05	0.26286
NONMMUG000160	0.248044	0.227245	0.172801	0.209362	0.112508	0.163251
NONMMUG000161	NA	NA	NA	NA	NA	NA
NONMMUG000162	NA	NA	NA	NA	NA	NA
NONMMUG000163	NA	NA	NA	NA	NA	NA
NONMMUG000164	0.165039	0.150809	0.529422	0.0156591	0.140179	0
NONMMUG000165	0	0	1	0	0	0
NONMMUG000166	0	0	0.294734	0.591588	0	0
NONMMUG000167	0.216779	0.105941	0.361404	0.241739	0.0142675	0.133171
NONMMUG000168	0.614803	0.128075	0	0	0	0.192017
NONMMUG000169	0	0	0.543209	0	0.102865	0.286542
NONMMUG000170	0	0	0.489079	0.395261	0	0
NONMMUG000171	0	0.374879	0.262535	0	0.3274	0
NONMMUG000172	0.0209943	0.084054	0.392567	0.292325	0.214943	0.0264821
NONMMUG000173	0.413177	0.274476	0.129316	0.194441	1.1628e-05	1.12101e-07
NONMMUG000174	NA	NA	NA	NA	NA	NA
NONMMUG000175	0	0.128006	0.12121	0.26136	0.334185	0.224776
NONMMUG000176	NA	NA	NA	NA	NA	NA
NONMMUG000177	0	0	0	0.495232	0.389161	0
NONMMUG000178	NA	NA	NA	NA	NA	NA
NONMMUG000179	NA	NA	NA	NA	NA	NA
NONMMUG000180	0	9.34062e-05	0.000112433	0	0	0.995042
NONMMUG000181	0	1	0	0	0	0
NONMMUG000182	0	0.499731	0	0	0	0.384706
NONMMUG000183	0.444859	0.326137	0.18291	0	0	0
NONMMUG000184	NA	NA	NA	NA	NA	NA
NONMMUG000185	0	0	1	0	0	0
NONMMUG000186	1	0	0	0	0	0
NONMMUG000187	0.427473	0.456698	0	0	0	0
NONMMUG000188	NA	NA	NA	NA	NA	NA
NONMMUG000189	NA	NA	NA	NA	NA	NA
NONMMUG000190	NA	NA	NA	NA	NA	NA
NONMMUG000191	NA	NA	NA	NA	NA	NA
NONMMUG000192	0	0.260307	0.244247	0.324983	0.106969	0.131527
NONMMUG000193	NA	NA	NA	NA	NA	NA
NONMMUG000194	0	0	0	0	0	1
NONMMUG000195	NA	NA	NA	NA	NA	NA
NONMMUG000196	NA	NA	NA	NA	NA	NA
NONMMUG000197	NA	NA	NA	NA	NA	NA
NONMMUG000198	NA	NA	NA	NA	NA	NA
NONMMUG000199	NA	NA	NA	NA	NA	NA
NONMMUG000200	NA	NA	NA	NA	NA	NA
NONMMUG000201	NA	NA	NA	NA	NA	NA
NONMMUG000202	NA	NA	NA	NA	NA	NA
NONMMUG000203	NA	NA	NA	NA	NA	NA
NONMMUG000204	NA	NA	NA	NA	NA	NA
NONMMUG000205	NA	NA	NA	NA	NA	NA
NONMMUG000206	NA	NA	NA	NA	NA	NA
NONMMUG000207	1	0	0	0	0	0
NONMMUG000208	NA	NA	NA	NA	NA	NA
NONMMUG000209	0.251069	0.170353	0.272562	0.07955	0.179965	0.168598
NONMMUG000210	0	0.308284	0	0	0	0.577605
NONMMUG000211	0.296445	0	0.589819	0	0	0
NONMMUG000212	0	0	0	0	0	1
NONMMUG000213	0	0	0.534873	0.170128	0	0.241623
NONMMUG000214	0	0	1	0	0	0
NONMMUG000215	0.213384	0.195875	0.178635	0.193401	0.192903	0.16936
NONMMUG000216	0	0.151798	0.155904	0.403856	0.205559	0.147314
NONMMUG000217	0.145671	0.164834	0.293487	0.27749	0.101098	0.133728
NONMMUG000218	0	0.254021	0.417726	0.242523	0	0.0891261
NONMMUG000219	NA	NA	NA	NA	NA	NA
NONMMUG000220	0	0	0	1	0	0
NONMMUG000221	NA	NA	NA	NA	NA	NA
NONMMUG000222	NA	NA	NA	NA	NA	NA
NONMMUG000223	NA	NA	NA	NA	NA	NA
NONMMUG000224	NA	NA	NA	NA	NA	NA
NONMMUG000225	NA	NA	NA	NA	NA	NA
NONMMUG000226	NA	NA	NA	NA	NA	NA
NONMMUG000227	NA	NA	NA	NA	NA	NA
NONMMUG000228	NA	NA	NA	NA	NA	NA
NONMMUG000229	NA	NA	NA	NA	NA	NA
NONMMUG000230	0.316521	0.569136	0	0	0	0
NONMMUG000231	0	0	0	0	0	1
NONMMUG000232	NA	NA	NA	NA	NA	NA
NONMMUG000233	0	0	0	0	0	1
NONMMUG000234	NA	NA	NA	NA	NA	NA
NONMMUG000235	NA	NA	NA	NA	NA	NA
NONMMUG000236	NA	NA	NA	NA	NA	NA
NONMMUG000237	NA	NA	NA	NA	NA	NA
NONMMUG000238	NA	NA	NA	NA	NA	NA
NONMMUG000239	0.453984	0.426838	0	0	0	0.010864
NONMMUG000240	NA	NA	NA	NA	NA	NA
NONMMUG000241	NA	NA	NA	NA	NA	NA
NONMMUG000242	NA	NA	NA	NA	NA	NA
NONMMUG000243	0	0	0.0470309	0.881773	0	0
NONMMUG000244	0	0	0	0.441049	0.270318	0.249069
NONMMUG000245	0	0	0.800165	0	0	0.106241
NONMMUG000246	NA	NA	NA	NA	NA	NA
NONMMUG000247	1.65703e-05	2.52008e-06	0.812179	3.57584e-08	0.0713534	0.0392287
NONMMUG000248	0.454074	0.225157	0	0.279045	0	0
NONMMUG000249	0.198157	0.693893	0	0	0	0
NONMMUG000250	NA	NA	NA	NA	NA	NA
NONMMUG000251	NA	NA	NA	NA	NA	NA
NONMMUG000252	0	0.185104	0.708245	0	0	0
NONMMUG000253	1.04019e-08	0.188465	0.208151	0.132002	0.258266	0.295543
NONMMUG000254	0	0	0.838448	0	0	0.0767913
NONMMUG000255	0.0567352	1.11022e-16	1.11022e-16	0.0205698	0.414479	0.437692
NONMMUG000256	0.708569	0.165032	2.41286e-07	0	2.66744e-06	0.0392504
NONMMUG000257	9.48471e-08	2.94073e-09	0.999825	3.61196e-08	2.7405e-07	0
NONMMUG000258	NA	NA	NA	NA	NA	NA
NONMMUG000259	NA	NA	NA	NA	NA	NA
NONMMUG000260	NA	NA	NA	NA	NA	NA
NONMMUG000261	0.254946	1.40643e-12	0.633082	0	0	0
NONMMUG000262	0.354793	0.53004	0	0	0	0
NONMMUG000263	0.479587	0.404685	0	0	0	0
NONMMUG000264	NA	NA	NA	NA	NA	NA
NONMMUG000265	0	1	0	0	0	0
NONMMUG000266	NA	NA	NA	NA	NA	NA
NONMMUG000267	0.198021	0.183953	0.203019	0.195546	0.196236	0.167031
NONMMUG000268	0.153564	0.194214	0.212846	0.203078	0.200115	0.17868
NONMMUG000269	0.173324	0.117804	0.331828	0.298142	0.146197	4.39791e-05
NONMMUG000270	0.160745	0.203725	0.198933	0.195583	0.188539	0.195969
NONMMUG000271	0.154934	0.198104	0.209087	0.207499	0.200178	0.1726
NONMMUG000272	NA	NA	NA	NA	NA	NA
NONMMUG000273	NA	NA	NA	NA	NA	NA
NONMMUG000274	0.0346747	0.0218871	0.0296621	0.328009	0.448224	0.133988
NONMMUG000275	NA	NA	NA	NA	NA	NA
NONMMUG000276	0.557499	0.327871	0	0	0	0
NONMMUG000277	1.81933e-07	0.999883	0	0	0	0
NONMMUG000278	0	0.524463	0	0	0.360284	0
NONMMUG000279	NA	NA	NA	NA	NA	NA
NONMMUG000280	0	1	0	0	0	0
NONMMUG000281	0	1	0	0	0	0
NONMMUG000282	NA	NA	NA	NA	NA	NA
NONMMUG000283	NA	NA	NA	NA	NA	NA
NONMMUG000284	NA	NA	NA	NA	NA	NA
NONMMUG000285	NA	NA	NA	NA	NA	NA
NONMMUG000286	NA	NA	NA	NA	NA	NA
NONMMUG000287	NA	NA	NA	NA	NA	NA
NONMMUG000288	NA	NA	NA	NA	NA	NA
NONMMUG000289	NA	NA	NA	NA	NA	NA
NONMMUG000290	NA	NA	NA	NA	NA	NA
NONMMUG000291	NA	NA	NA	NA	NA	NA
NONMMUG000292	NA	NA	NA	NA	NA	NA
NONMMUG000293	NA	NA	NA	NA	NA	NA
NONMMUG000294	NA	NA	NA	NA	NA	NA
NONMMUG000295	NA	NA	NA	NA	NA	NA
NONMMUG000296	NA	NA	NA	NA	NA	NA
NONMMUG000297	NA	NA	NA	NA	NA	NA
NONMMUG000298	NA	NA	NA	NA	NA	NA
NONMMUG000299	NA	NA	NA	NA	NA	NA
NONMMUG000300	NA	NA	NA	NA	NA	NA
NONMMUG000301	NA	NA	NA	NA	NA	NA
NONMMUG000302	0.212795	0.13064	0.16247	0.18193	0.228793	0.221123
NONMMUG000303	NA	NA	NA	NA	NA	NA
NONMMUG000304	NA	NA	NA	NA	NA	NA
NONMMUG000305	NA	NA	NA	NA	NA	NA
NONMMUG000306	0.323618	0.186186	0.0951725	0.181481	0.176615	0.157595
NONMMUG000307	NA	NA	NA	NA	NA	NA
NONMMUG000308	NA	NA	NA	NA	NA	NA
NONMMUG000309	NA	NA	NA	NA	NA	NA
NONMMUG000310	0	0	1	0	0	0
NONMMUG000311	0	0.169449	0.311063	0.288465	0	0.260301
NONMMUG000312	0.180902	0.230803	0.175415	0.146433	0.192741	0.21425
NONMMUG000313	NA	NA	NA	NA	NA	NA
NONMMUG000314	0	0	0.653142	0	0	0.235982
NONMMUG000315	0	0	0.444138	0	0.440016	0
NONMMUG000316	NA	NA	NA	NA	NA	NA
NONMMUG000317	0	0	7.63405e-06	3.86831e-07	2.69651e-12	0.999126
NONMMUG000318	0	0	0	0	1	0
NONMMUG000319	NA	NA	NA	NA	NA	NA
NONMMUG000320	0	0	0	0	1	0
NONMMUG000321	0.442138	0.129901	0.0846875	0.231848	0.153756	0
NONMMUG000322	0	1	0	0	0	0
NONMMUG000323	NA	NA	NA	NA	NA	NA
NONMMUG000324	0.668692	0.221428	0	0	0	0
NONMMUG000325	NA	NA	NA	NA	NA	NA
NONMMUG000326	NA	NA	NA	NA	NA	NA
NONMMUG000327	NA	NA	NA	NA	NA	NA
NONMMUG000328	NA	NA	NA	NA	NA	NA
NONMMUG000329	NA	NA	NA	NA	NA	NA
NONMMUG000330	NA	NA	NA	NA	NA	NA
NONMMUG000331	NA	NA	NA	NA	NA	NA
NONMMUG000332	NA	NA	NA	NA	NA	NA
NONMMUG000333	NA	NA	NA	NA	NA	NA
NONMMUG000334	0	0	0	0	0	1
NONMMUG000335	1.11022e-16	0.0463207	0.380125	0.340906	1.11022e-16	0.220095
NONMMUG000336	NA	NA	NA	NA	NA	NA
NONMMUG000337	0.303719	0.22421	0	0	0	0.431751
NONMMUG000338	0	0	0.767503	0	0	0.133155
NONMMUG000339	0	0	0	0	0	1
NONMMUG000340	0.0227357	0.0568391	0.320015	0.296831	0.240032	0.127819
NONMMUG000341	NA	NA	NA	NA	NA	NA
NONMMUG000342	NA	NA	NA	NA	NA	NA
NONMMUG000343	NA	NA	NA	NA	NA	NA
NONMMUG000344	0	0	0	0.641644	0	0.246827
NONMMUG000345	0	0	0	0.83979	0	0.0758078
NONMMUG000346	0	0.999811	0	0	4.50762e-07	0
NONMMUG000347	0	0	0.985459	0	0.00133817	0
NONMMUG000348	0	0.634941	0.216257	0	0	0.0701064
NONMMUG000349	NA	NA	NA	NA	NA	NA
NONMMUG000350	NA	NA	NA	NA	NA	NA
NONMMUG000351	0	0	0	0	0	1
NONMMUG000352	0.26104	0.186051	0.101264	0.175526	0.203888	0.204013
NONMMUG000353	0	0	0	0	0	1
NONMMUG000354	2.88829e-07	6.12294e-08	0.519163	0.239475	0	0.191413
NONMMUG000355	NA	NA	NA	NA	NA	NA
NONMMUG000356	0	0	1	0	0	0
NONMMUG000357	NA	NA	NA	NA	NA	NA
NONMMUG000358	NA	NA	NA	NA	NA	NA
NONMMUG000359	NA	NA	NA	NA	NA	NA
NONMMUG000360	NA	NA	NA	NA	NA	NA
NONMMUG000361	7.96574e-07	0	1.47297e-07	0	2.64411e-07	0.999689
NONMMUG000362	NA	NA	NA	NA	NA	NA
NONMMUG000363	NA	NA	NA	NA	NA	NA
NONMMUG000364	NA	NA	NA	NA	NA	NA
NONMMUG000365	NA	NA	NA	NA	NA	NA
NONMMUG000366	NA	NA	NA	NA	NA	NA
NONMMUG000367	NA	NA	NA	NA	NA	NA
NONMMUG000368	0	1	0	0	0	0
NONMMUG000369	NA	NA	NA	NA	NA	NA
NONMMUG000370	0	0	0	0	0	1
NONMMUG000371	NA	NA	NA	NA	NA	NA
NONMMUG000372	NA	NA	NA	NA	NA	NA
NONMMUG000373	NA	NA	NA	NA	NA	NA
NONMMUG000374	0	0	0	0	0	1
NONMMUG000375	0.146851	0.266017	0.0815888	0.151842	0.402514	0
NONMMUG000376	NA	NA	NA	NA	NA	NA
NONMMUG000377	0.612022	0.275054	2.34269e-07	2.88784e-06	1.26522e-06	3.9968e-15
NONMMUG000378	2.87405e-10	0.202832	0.131359	0.277972	0.137851	0.322945
NONMMUG000379	0	0	0	0	1	0
NONMMUG000380	0	0	0	0	0	1
NONMMUG000381	0.66238	0.0625097	0	0.194204	0	0
NONMMUG000382	0	1	0	0	0	0
NONMMUG000383	NA	NA	NA	NA	NA	NA
NONMMUG000384	NA	NA	NA	NA	NA	NA
NONMMUG000385	0	0	0.680997	0	0	0.210013
NONMMUG000386	0	0.0190334	0.111248	0.57904	0.0322538	0.221891
NONMMUG000387	0	0.144352	0.754376	0	0	0
NONMMUG000388	0.125777	0.312351	0.21416	0.14886	0.118863	0.201752
NONMMUG000389	0	0.350858	0.534042	0	0	0
NONMMUG000390	0	0	0.19317	0.335755	0.394213	0.0710107
NONMMUG000391	0	0	0.815069	0	0	0.0944768
NONMMUG000392	NA	NA	NA	NA	NA	NA
NONMMUG000393	0.17633	0.0915647	0.178141	0.236922	0.217795	0.229518
NONMMUG000394	0	0	0	0	0	1
NONMMUG000395	0	0	0.853995	0	0	0.0656198
NONMMUG000396	0	0	0.341683	0.244859	0	0.376951
NONMMUG000397	NA	NA	NA	NA	NA	NA
NONMMUG000398	0	1	0	0	0	0
NONMMUG000399	0	0.508123	0	0	0.376405	0
NONMMUG000400	0.122418	0.0988361	0.187849	0.242143	0.202226	0.270301
NONMMUG000401	6.21892e-05	0	0.000146191	1.12209e-06	1.99674e-07	0.994976
NONMMUG000402	0	0	0	0.00456202	0.970678	3.00747e-05
NONMMUG000403	NA	NA	NA	NA	NA	NA
NONMMUG000404	0	0.574994	0	0.200486	0.166885	0
NONMMUG000405	NA	NA	NA	NA	NA	NA
NONMMUG000406	NA	NA	NA	NA	NA	NA
NONMMUG000407	NA	NA	NA	NA	NA	NA
NONMMUG000408	NA	NA	NA	NA	NA	NA
NONMMUG000409	0	0	0	0	0	1
NONMMUG000410	NA	NA	NA	NA	NA	NA
NONMMUG000411	NA	NA	NA	NA	NA	NA
NONMMUG000412	NA	NA	NA	NA	NA	NA
NONMMUG000413	NA	NA	NA	NA	NA	NA
NONMMUG000414	NA	NA	NA	NA	NA	NA
NONMMUG000415	NA	NA	NA	NA	NA	NA
NONMMUG000416	0	0	1	0	0	0
NONMMUG000417	NA	NA	NA	NA	NA	NA
NONMMUG000418	0.317008	0.304126	0.241092	0.0819421	0.0677993	0.0614605
NONMMUG000419	0	0.999893	1.48158e-07	7.16645e-09	0	5.43315e-10
NONMMUG000420	0.285266	0.228479	0.151226	0.0896902	0.176204	0.19308
NONMMUG000421	0	0.146657	0.566759	0.0857491	0.115422	0.092795
NONMMUG000422	NA	NA	NA	NA	NA	NA
NONMMUG000423	0	0	0	0	0	1
NONMMUG000424	NA	NA	NA	NA	NA	NA
NONMMUG000425	0	0	0.684032	0.132467	0	0.11151
NONMMUG000426	0	0.888319	4.15271e-07	3.2955e-08	0.0429397	7.67223e-08
NONMMUG000427	NA	NA	NA	NA	NA	NA
NONMMUG000428	NA	NA	NA	NA	NA	NA
NONMMUG000429	NA	NA	NA	NA	NA	NA
NONMMUG000430	NA	NA	NA	NA	NA	NA
NONMMUG000431	0.356457	0	0	0.420905	0	0.175951
NONMMUG000432	1.40673e-07	1.41863e-07	0	1.02197e-05	4.27883e-07	0.998971
NONMMUG000433	0	0.253537	0.115414	0.0795978	0.161008	0.430637
NONMMUG000434	0.390604	0.172552	0.16906	0.0679082	0.168453	0.12815
NONMMUG000435	0.449979	0.282633	0	0	0	0.226033
NONMMUG000436	NA	NA	NA	NA	NA	NA
NONMMUG000437	NA	NA	NA	NA	NA	NA
NONMMUG000438	0.289356	0.00483656	0.0243338	0.488823	0.146805	0.0254578
NONMMUG000439	0.043302	0.329177	0.289445	0.0540254	0.205707	0.154409
NONMMUG000440	0	0.0186656	0.232417	0.370941	0.267957	0.142182
NONMMUG000441	0.140283	0.208175	0.237769	0.131127	0.224184	0.193974
NONMMUG000442	NA	NA	NA	NA	NA	NA
NONMMUG000443	0	0.219676	0.396176	0	0.0432673	0.326429
NONMMUG000444	0	0	1	0	0	0
NONMMUG000445	0	0.22181	0	0	0.490015	0.242882
NONMMUG000446	0	0	0	0	0	1
NONMMUG000447	NA	NA	NA	NA	NA	NA
NONMMUG000448	NA	NA	NA	NA	NA	NA
NONMMUG000449	NA	NA	NA	NA	NA	NA
NONMMUG000450	NA	NA	NA	NA	NA	NA
NONMMUG000451	NA	NA	NA	NA	NA	NA
NONMMUG000452	NA	NA	NA	NA	NA	NA
NONMMUG000453	NA	NA	NA	NA	NA	NA
NONMMUG000454	NA	NA	NA	NA	NA	NA
NONMMUG000455	0	0	0	0	0	1
NONMMUG000456	NA	NA	NA	NA	NA	NA
NONMMUG000457	0	0	0.886603	0.0440005	0	0
NONMMUG000458	NA	NA	NA	NA	NA	NA
NONMMUG000459	NA	NA	NA	NA	NA	NA
NONMMUG000460	0.355757	0.311497	0.245627	0.0879333	0	0.0180839
NONMMUG000461	NA	NA	NA	NA	NA	NA
NONMMUG000462	1	0	0	0	0	0
NONMMUG000463	NA	NA	NA	NA	NA	NA
NONMMUG000464	0	0	0	0	0	1
NONMMUG000465	NA	NA	NA	NA	NA	NA
NONMMUG000466	NA	NA	NA	NA	NA	NA
NONMMUG000467	0.311114	0.508339	0	0	0	0.118446
NONMMUG000468	0.441364	0.296521	0	0	0	0.220953
NONMMUG000469	0	0	0	1	0	0
NONMMUG000470	0	0	2.35967e-08	0.99996	0	3.99038e-10
NONMMUG000471	0.0463723	0.0524142	0.253516	0.237261	0.227769	0.27108
NONMMUG000472	4.51861e-14	0	0	0	0	1
NONMMUG000473	0.418929	0.46527	0	0	0	0
NONMMUG000474	0	1	0	0	0	0
NONMMUG000475	NA	NA	NA	NA	NA	NA
NONMMUG000476	NA	NA	NA	NA	NA	NA
NONMMUG000477	NA	NA	NA	NA	NA	NA
NONMMUG000478	0	0	0	0	0	1
NONMMUG000479	0.0627093	1.11022e-16	0.272484	0.407545	1.11022e-16	0.252807
NONMMUG000480	NA	NA	NA	NA	NA	NA
NONMMUG000481	0.211348	0.188514	0.119702	0.191437	0.210304	0.216935
NONMMUG000482	NA	NA	NA	NA	NA	NA
NONMMUG000483	0.325056	0.560381	0	0	0	0
NONMMUG000484	NA	NA	NA	NA	NA	NA
NONMMUG000485	NA	NA	NA	NA	NA	NA
NONMMUG000486	0.176636	0.455073	0.281872	0.054769	0.0337104	0
NONMMUG000487	NA	NA	NA	NA	NA	NA
NONMMUG000488	0	0.0817328	0.83178	0	0	0
NONMMUG000489	0.998158	3.15762e-05	0	0	0	0
NONMMUG000490	0.71912	0.175322	0	0	0	0
NONMMUG000491	NA	NA	NA	NA	NA	NA
NONMMUG000492	0.464084	0.352329	0.00902962	1.11022e-16	0.0113089	0.115064
NONMMUG000493	0	1	0	0	0	0
NONMMUG000494	0.350693	0.467643	0.11835	0	0	0.00696635
NONMMUG000495	NA	NA	NA	NA	NA	NA
NONMMUG000496	NA	NA	NA	NA	NA	NA
NONMMUG000497	NA	NA	NA	NA	NA	NA
NONMMUG000498	NA	NA	NA	NA	NA	NA
NONMMUG000499	NA	NA	NA	NA	NA	NA
NONMMUG000500	NA	NA	NA	NA	NA	NA
NONMMUG000501	NA	NA	NA	NA	NA	NA
NONMMUG000502	0.386792	0.497625	0	0	0	0
NONMMUG000503	NA	NA	NA	NA	NA	NA
NONMMUG000504	0	1	0	0	0	0
NONMMUG000505	NA	NA	NA	NA	NA	NA
NONMMUG000506	0	0	0	1	0	0
NONMMUG000507	0.310048	0.575789	0	0	0	0
NONMMUG000508	NA	NA	NA	NA	NA	NA
NONMMUG000509	0.320694	0.564852	0	0	0	0
NONMMUG000510	NA	NA	NA	NA	NA	NA
NONMMUG000511	NA	NA	NA	NA	NA	NA
NONMMUG000512	NA	NA	NA	NA	NA	NA
NONMMUG000513	0.233593	0.249675	0.159973	0.186259	0.17488	0.131118
NONMMUG000514	0.239372	0.103118	0.189404	0.214167	0.21837	0.168703
NONMMUG000515	NA	NA	NA	NA	NA	NA
NONMMUG000516	NA	NA	NA	NA	NA	NA
NONMMUG000517	0	0	0	0.304413	0.299305	0.362624
NONMMUG000518	0.139606	0.367218	0.438142	0	0	0
NONMMUG000519	0.0343804	0.0122085	0.217445	0.266956	0.299645	0.231222
NONMMUG000520	0	0.142964	0	0	0.554677	0.243709
NONMMUG000521	0	0	0	0	0.343034	0.542011
NONMMUG000522	0	0	0	0.175097	0	0.719372
NONMMUG000523	NA	NA	NA	NA	NA	NA
NONMMUG000524	0.19146	0.333142	0.124607	0.262085	0	0.163002
NONMMUG000525	0	0.0867176	0.190882	0	0.601471	0.0835968
NONMMUG000526	NA	NA	NA	NA	NA	NA
NONMMUG000527	0	0.0270051	0.112466	0.604176	0	0.204531
NONMMUG000528	0	0	0	0	0	1
NONMMUG000529	0.362875	0	0.521833	0	0	0
NONMMUG000530	0	1	0	0	0	0
NONMMUG000531	0.179639	2.08338e-06	0.526098	0.119182	4.01696e-06	0.166266
NONMMUG000532	3.45173e-06	0.249372	0.638955	0	0	0
NONMMUG000533	0.429193	0.324969	0.139606	0.0913207	0	0.0148448
NONMMUG000534	0.100415	0.014161	0	0	0	0.79883
NONMMUG000535	NA	NA	NA	NA	NA	NA
NONMMUG000536	NA	NA	NA	NA	NA	NA
NONMMUG000537	NA	NA	NA	NA	NA	NA
NONMMUG000538	NA	NA	NA	NA	NA	NA
NONMMUG000539	NA	NA	NA	NA	NA	NA
NONMMUG000540	NA	NA	NA	NA	NA	NA
NONMMUG000541	NA	NA	NA	NA	NA	NA
NONMMUG000542	NA	NA	NA	NA	NA	NA
NONMMUG000543	1	0	0	0	0	0
NONMMUG000544	NA	NA	NA	NA	NA	NA
NONMMUG000545	NA	NA	NA	NA	NA	NA
NONMMUG000546	NA	NA	NA	NA	NA	NA
NONMMUG000547	NA	NA	NA	NA	NA	NA
NONMMUG000548	NA	NA	NA	NA	NA	NA
NONMMUG000549	NA	NA	NA	NA	NA	NA
NONMMUG000550	NA	NA	NA	NA	NA	NA
NONMMUG000551	0.268188	0.619191	0	0	0	0
NONMMUG000552	NA	NA	NA	NA	NA	NA
NONMMUG000553	1.74092e-05	0.998607	1.59568e-07	1.43952e-06	1.50246e-07	1.56234e-07
NONMMUG000554	NA	NA	NA	NA	NA	NA
NONMMUG000555	0	1	0	0	0	0
NONMMUG000556	0.272069	0.235395	0.18343	0.152247	0.155306	0.133221
NONMMUG000557	0	0	0	0	1	0
NONMMUG000558	NA	NA	NA	NA	NA	NA
NONMMUG000559	NA	NA	NA	NA	NA	NA
NONMMUG000560	NA	NA	NA	NA	NA	NA
NONMMUG000561	NA	NA	NA	NA	NA	NA
NONMMUG000562	NA	NA	NA	NA	NA	NA
NONMMUG000563	NA	NA	NA	NA	NA	NA
NONMMUG000564	NA	NA	NA	NA	NA	NA
NONMMUG000565	NA	NA	NA	NA	NA	NA
NONMMUG000566	NA	NA	NA	NA	NA	NA
NONMMUG000567	NA	NA	NA	NA	NA	NA
NONMMUG000568	NA	NA	NA	NA	NA	NA
NONMMUG000569	NA	NA	NA	NA	NA	NA
NONMMUG000570	0	0	1	0	0	0
NONMMUG000571	NA	NA	NA	NA	NA	NA
NONMMUG000572	0.820394	0.0903628	0	0	0	0
NONMMUG000573	1	0	0	0	0	0
NONMMUG000574	NA	NA	NA	NA	NA	NA
NONMMUG000575	NA	NA	NA	NA	NA	NA
NONMMUG000576	NA	NA	NA	NA	NA	NA
NONMMUG000577	0	0	0.658405	0.231041	0	0
NONMMUG000578	0.0863167	0.0621846	0.342537	0.265801	0.258259	0.0544544
NONMMUG000579	0.329249	0.524716	0.0660285	0	0	0
NONMMUG000580	NA	NA	NA	NA	NA	NA
NONMMUG000581	0.14864	0.0498732	0.314823	0.160668	0.169135	0.260677
NONMMUG000582	0	0	0	1	0	0
NONMMUG000583	0	0	1	0	0	0
NONMMUG000584	1.11022e-16	1.11022e-16	1.11022e-16	0.366603	0.266126	0.332474
NONMMUG000585	0	0	0.54334	0	0	0.341731
NONMMUG000586	1.64351e-09	0.135729	0.764162	0	0	0.000874016
NONMMUG000587	1.11022e-16	0.0974835	0.728624	1.11022e-16	1.11022e-16	0.0983185
NONMMUG000588	0.160434	0.0290806	0.0508294	0.171895	0.287904	0.362934
NONMMUG000589	0.174973	0.0654122	9.87933e-07	0.257796	0.232956	0.330375
NONMMUG000590	0	0	0.0590695	0.0249212	0.57213	0.276245
NONMMUG000591	0.242056	0.199999	0.191123	0.15439	0.247322	0.0936945
NONMMUG000592	0	0	0	0	0	1
NONMMUG000593	0	0	0.114735	0.369996	0.349344	0.171913
NONMMUG000594	NA	NA	NA	NA	NA	NA
NONMMUG000595	NA	NA	NA	NA	NA	NA
NONMMUG000596	0.531477	0.327996	1.93813e-06	0	0	0.0565306
NONMMUG000597	0.644822	0.243823	0	0	0	0
NONMMUG000598	NA	NA	NA	NA	NA	NA
NONMMUG000599	NA	NA	NA	NA	NA	NA
NONMMUG000600	0	0	0	0.377835	0.506677	0
NONMMUG000601	NA	NA	NA	NA	NA	NA
NONMMUG000602	0.992624	0.000395945	9.58749e-07	8.37636e-08	0	1.68504e-06
NONMMUG000603	NA	NA	NA	NA	NA	NA
NONMMUG000604	0.357487	0.314973	0.245	0.0890146	0	0.00379991
NONMMUG000605	NA	NA	NA	NA	NA	NA
NONMMUG000606	0.485379	0.345502	0	0	0	0.102795
NONMMUG000607	0	1	0	0	0	0
NONMMUG000608	NA	NA	NA	NA	NA	NA
NONMMUG000609	0	0	0	0	0	1
NONMMUG000610	0.964446	0	0.0063815	0	0	1.4877e-14
NONMMUG000611	0	0	0	0.855406	0	0.0646314
NONMMUG000612	0	0	0.998173	2.09698e-06	1.26378e-08	2.95031e-05
NONMMUG000613	NA	NA	NA	NA	NA	NA
NONMMUG000614	0.395134	0.204487	5.42917e-11	1.31667e-06	6.19867e-06	0.358897
NONMMUG000615	0	0.00659334	0.963763	0	0	0
NONMMUG000616	0.585677	0.269009	6.18877e-08	0	0.0579419	0.0120925
NONMMUG000617	0.175661	0.0938938	0	0.137231	4.2872e-08	0.570297
NONMMUG000618	0.0969405	0.278278	0.0109948	0.0127927	0.533881	0.0337814
NONMMUG000619	NA	NA	NA	NA	NA	NA
NONMMUG000620	NA	NA	NA	NA	NA	NA
NONMMUG000621	0	0.514799	0	0	0	0.369812
NONMMUG000622	0	0	8.87528e-08	5.01181e-09	0.775856	0.126137
NONMMUG000623	NA	NA	NA	NA	NA	NA
NONMMUG000624	0.998395	2.12879e-05	3.83606e-07	0	3.63304e-06	0
NONMMUG000625	0	0.171611	0.723275	0	0	0
NONMMUG000626	NA	NA	NA	NA	NA	NA
NONMMUG000627	NA	NA	NA	NA	NA	NA
NONMMUG000628	NA	NA	NA	NA	NA	NA
NONMMUG000629	NA	NA	NA	NA	NA	NA
NONMMUG000630	NA	NA	NA	NA	NA	NA
NONMMUG000631	NA	NA	NA	NA	NA	NA
NONMMUG000632	0.501943	0.147025	0.0759891	0.157963	0	0.146066
NONMMUG000633	0.227819	0.406939	0	0	0	0.326372
NONMMUG000634	0.999971	1.30926e-08	1.11022e-16	1.11022e-16	1.11022e-16	1.11022e-16
NONMMUG000635	NA	NA	NA	NA	NA	NA
NONMMUG000636	NA	NA	NA	NA	NA	NA
NONMMUG000637	0.170824	0.208979	0.182144	0.152717	0.212655	0.214267
NONMMUG000638	0.533992	0.350908	0	0	0	0
NONMMUG000639	0.566665	0.275173	0.0230481	0.0466194	0	0.0348691
NONMMUG000640	0.205054	0.153831	0.336911	0.139008	0.24175	1.58843e-06
NONMMUG000641	0.551971	0.297873	0	0	0.0726163	0
NONMMUG000642	0.551041	0.00105301	0.218859	0.175406	6.20269e-07	8.27937e-08
NONMMUG000643	0	0	0	0	0	1
NONMMUG000644	0	0	6.99885e-13	3.37021e-06	0.998856	1.02302e-05
NONMMUG000645	NA	NA	NA	NA	NA	NA
NONMMUG000646	NA	NA	NA	NA	NA	NA
NONMMUG000647	0.33256	0.210433	0.240564	0.125753	0.133389	0.057862
NONMMUG000648	0	0.218024	0.196302	0.5343	0	0
NONMMUG000649	0	0	1	0	0	0
NONMMUG000650	NA	NA	NA	NA	NA	NA
NONMMUG000651	NA	NA	NA	NA	NA	NA
NONMMUG000652	NA	NA	NA	NA	NA	NA
NONMMUG000653	NA	NA	NA	NA	NA	NA
NONMMUG000654	NA	NA	NA	NA	NA	NA
NONMMUG000655	0.22826	0.521588	0.095784	0.0597032	0.0360532	0.0786561
NONMMUG000656	NA	NA	NA	NA	NA	NA
NONMMUG000657	NA	NA	NA	NA	NA	NA
NONMMUG000658	NA	NA	NA	NA	NA	NA
NONMMUG000659	NA	NA	NA	NA	NA	NA
NONMMUG000660	NA	NA	NA	NA	NA	NA
NONMMUG000661	NA	NA	NA	NA	NA	NA
NONMMUG000662	NA	NA	NA	NA	NA	NA
NONMMUG000663	0.398817	0.431257	0.10467	1.11022e-16	1.11022e-16	1.11022e-16
NONMMUG000664	NA	NA	NA	NA	NA	NA
NONMMUG000665	NA	NA	NA	NA	NA	NA
NONMMUG000666	NA	NA	NA	NA	NA	NA
NONMMUG000667	0.219105	0.152083	0.0318763	0.190847	0.243679	0.268435
NONMMUG000668	0.383347	0.337876	0	0.171455	0.0655758	0.0648928
NONMMUG000669	NA	NA	NA	NA	NA	NA
NONMMUG000670	NA	NA	NA	NA	NA	NA
NONMMUG000671	NA	NA	NA	NA	NA	NA
NONMMUG000672	NA	NA	NA	NA	NA	NA
NONMMUG000673	NA	NA	NA	NA	NA	NA
NONMMUG000674	0.400539	0.138494	0	0	0.379486	0.0593232
NONMMUG000675	0	0.219146	0	0.363904	0.357081	0.0483027
NONMMUG000676	NA	NA	NA	NA	NA	NA
NONMMUG000677	NA	NA	NA	NA	NA	NA
NONMMUG000678	NA	NA	NA	NA	NA	NA
NONMMUG000679	0	0.108341	0	0.344919	0.26776	0.294038
NONMMUG000680	0.203739	0.161297	0.223575	0.185408	0.202096	0.165867
NONMMUG000681	0	0	0	0.220903	0.669255	0
NONMMUG000682	0	0.1032	0.402394	0.350871	0.137873	0
NONMMUG000683	0.209566	0.181478	0.217916	0.190872	0.197543	0.144045
NONMMUG000684	NA	NA	NA	NA	NA	NA
NONMMUG000685	NA	NA	NA	NA	NA	NA
NONMMUG000686	NA	NA	NA	NA	NA	NA
NONMMUG000687	0.707822	0.185486	0	0	0	0
NONMMUG000688	NA	NA	NA	NA	NA	NA
NONMMUG000689	NA	NA	NA	NA	NA	NA
NONMMUG000690	0	0.0917275	0.509901	0.232581	0.152747	0
NONMMUG000691	0.150537	0.152859	0.143488	0.250303	0.233238	0.204439
NONMMUG000692	0.0483607	0.0978425	0.293747	0.253279	0.0432546	0.3267
NONMMUG000693	0.29303	0.269427	0.20562	0.114405	0.0843485	0.144521
NONMMUG000694	0.267048	0.620375	0	0	0	4.49068e-05
NONMMUG000695	0.664131	0.205814	0	0	0	0.0417678
NONMMUG000696	0	0.341831	0	0.444871	0.16367	0
NONMMUG000697	0.375983	0.41428	0	0.159805	0	0
NONMMUG000698	0.122867	0.186268	0.0951292	0.450804	0.000149331	0.18948
NONMMUG000699	2.03961e-07	0	9.5547e-07	0.425145	0.329978	0.202396
NONMMUG000700	4.02262e-06	0.109208	0.232914	0.281106	0.280925	0.172696
NONMMUG000701	0	0.448231	0.394607	0	0	0.0848195
NONMMUG000702	0	0	0.70314	0.189729	0	0
NONMMUG000703	4.63738e-05	3.34e-05	2.84565e-05	0.000121211	0.9945	3.47565e-05
NONMMUG000704	0	1	0	0	0	0
NONMMUG000705	1.11022e-16	0.183568	0.122996	1.11022e-16	0.427503	0.273424
NONMMUG000706	0	0	0.696426	0	0	0.195842
NONMMUG000707	0	0	0.515041	0.0949261	0.100367	0.266167
NONMMUG000708	0	0	0.512357	0	0	0.372223
NONMMUG000709	NA	NA	NA	NA	NA	NA
NONMMUG000710	NA	NA	NA	NA	NA	NA
NONMMUG000711	0.112583	0.000506955	0.231874	0.138009	0.306434	0.282158
NONMMUG000712	NA	NA	NA	NA	NA	NA
NONMMUG000713	0.0822336	5.77316e-15	0.831111	0	0	0
NONMMUG000714	0.538095	0.178353	0.230686	0	1.11058e-06	6.32575e-07
NONMMUG000715	0.49636	0.388045	0	0	0	0
NONMMUG000716	0	1	0	0	0	0
NONMMUG000717	0	0.0671998	0.598211	0.0537388	0.0433028	0.208038
NONMMUG000718	0	1	0	0	0	0
NONMMUG000719	NA	NA	NA	NA	NA	NA
NONMMUG000720	NA	NA	NA	NA	NA	NA
NONMMUG000721	0.463605	0.35179	0.125391	0	0	0
NONMMUG000722	NA	NA	NA	NA	NA	NA
NONMMUG000723	0.0922724	0.528084	0.30926	0	0	0
NONMMUG000724	0	0	0	0	0	1
NONMMUG000725	0.365439	0.519232	0	0	0	0
NONMMUG000726	0	1	0	0	0	0
NONMMUG000727	0.162536	1.11022e-16	0.72725	0.0134721	1.11022e-16	1.11022e-16
NONMMUG000728	0	0	0.328427	0.55693	0	0
NONMMUG000729	NA	NA	NA	NA	NA	NA
NONMMUG000730	NA	NA	NA	NA	NA	NA
NONMMUG000731	NA	NA	NA	NA	NA	NA
NONMMUG000732	0.158571	0.161882	0.196668	0.203038	0.21331	0.208478
NONMMUG000733	0	0.00782396	0.389062	0.306497	0.194606	0.117447
NONMMUG000734	0	0	0	0.865451	0	0.0577258
NONMMUG000735	0	0.00856436	0.332934	0.406752	0.200475	0.0369725
NONMMUG000736	0	0	1	0	0	0
NONMMUG000737	0	0.769623	0	0.131365	0	0
NONMMUG000738	NA	NA	NA	NA	NA	NA
NONMMUG000739	0.742227	0.000183243	3.74735e-07	0.110288	2.16012e-08	0.0695898
NONMMUG000740	0.319718	0.246646	0.138196	0.131056	0.121178	0.160864
NONMMUG000741	0	0	0	0	0	1
NONMMUG000742	0	0.018378	0.389071	0.477367	0	0.0304674
NONMMUG000743	1.11022e-16	0.164621	0.250066	0.284727	0.116083	0.262514
NONMMUG000744	0.294905	0.251762	0.207088	0.0737337	0.150463	0.135674
NONMMUG000745	0	0	0	0	0	1
NONMMUG000746	1.11022e-16	1.11022e-16	0.174939	0.268872	0.358433	0.224056
NONMMUG000747	0	0	0	0	0.297883	0.588332
NONMMUG000748	1	0	0	0	0	0
NONMMUG000749	0	0.325339	0	0.560092	0	0
NONMMUG000750	0.104222	0.0252677	0.121669	0.406602	0.251556	0.156593
NONMMUG000751	0	0	0.18202	0.277781	0.343527	0.224905
NONMMUG000752	0.386764	0	0	0.437787	0	0.112784
NONMMUG000753	0	0	0.248151	0.436001	0	0.276691
NONMMUG000754	NA	NA	NA	NA	NA	NA
NONMMUG000755	NA	NA	NA	NA	NA	NA
NONMMUG000756	0.206074	0.233682	0.0883754	0.155542	0.236941	0.207978
NONMMUG000757	0.332183	0.244976	0.107958	0.0436174	0.069634	0.275999
NONMMUG000758	0	0	0	0.708198	0	0.185147
NONMMUG000759	NA	NA	NA	NA	NA	NA
NONMMUG000760	0.159398	0.224258	0	0.0916752	0	0.51215
NONMMUG000761	0.293943	0.103807	0.338791	2.50155e-09	0	0.277643
NONMMUG000762	0.306905	0.204256	0.227073	0.217738	0.02915	0.110277
NONMMUG000763	0.285535	0.0819618	0.362488	0.260903	0.0256726	0.014291
NONMMUG000764	0.102591	0	0	0.804742	0	0
NONMMUG000765	0.64087	0.170593	0	0.120583	0	0
NONMMUG000766	0	1	0	0	0	0
NONMMUG000767	0.276365	0.285015	0.191678	0.0665496	0.136751	0.154513
NONMMUG000768	NA	NA	NA	NA	NA	NA
NONMMUG000769	NA	NA	NA	NA	NA	NA
NONMMUG000770	0	0	0.429737	0	0	0.45443
NONMMUG000771	0	0	0	1	0	0
NONMMUG000772	NA	NA	NA	NA	NA	NA
NONMMUG000773	NA	NA	NA	NA	NA	NA
NONMMUG000774	0	0	0	0	0	1
NONMMUG000775	NA	NA	NA	NA	NA	NA
NONMMUG000776	0	0	0	0	0	1
NONMMUG000777	NA	NA	NA	NA	NA	NA
NONMMUG000778	NA	NA	NA	NA	NA	NA
NONMMUG000779	NA	NA	NA	NA	NA	NA
NONMMUG000780	NA	NA	NA	NA	NA	NA
NONMMUG000781	NA	NA	NA	NA	NA	NA
NONMMUG000782	NA	NA	NA	NA	NA	NA
NONMMUG000783	NA	NA	NA	NA	NA	NA
NONMMUG000784	NA	NA	NA	NA	NA	NA
NONMMUG000785	NA	NA	NA	NA	NA	NA
NONMMUG000786	NA	NA	NA	NA	NA	NA
NONMMUG000787	NA	NA	NA	NA	NA	NA
NONMMUG000788	NA	NA	NA	NA	NA	NA
NONMMUG000789	NA	NA	NA	NA	NA	NA
NONMMUG000790	NA	NA	NA	NA	NA	NA
NONMMUG000791	0.448123	0.405406	0	0.0670269	0	0
NONMMUG000792	NA	NA	NA	NA	NA	NA
NONMMUG000793	0	1	0	0	0	0
NONMMUG000794	NA	NA	NA	NA	NA	NA
NONMMUG000795	NA	NA	NA	NA	NA	NA
NONMMUG000796	0	0.999998	4.9208e-11	0	0	0
NONMMUG000797	NA	NA	NA	NA	NA	NA
NONMMUG000798	NA	NA	NA	NA	NA	NA
NONMMUG000799	NA	NA	NA	NA	NA	NA
NONMMUG000800	0	0.241513	0.0747858	0.606596	0	0
NONMMUG000801	NA	NA	NA	NA	NA	NA
NONMMUG000802	NA	NA	NA	NA	NA	NA
NONMMUG000803	NA	NA	NA	NA	NA	NA
NONMMUG000804	NA	NA	NA	NA	NA	NA
NONMMUG000805	0.480369	0.390266	0.0348984	0	0	0
NONMMUG000806	NA	NA	NA	NA	NA	NA
NONMMUG000807	NA	NA	NA	NA	NA	NA
NONMMUG000808	NA	NA	NA	NA	NA	NA
NONMMUG000809	NA	NA	NA	NA	NA	NA
NONMMUG000810	NA	NA	NA	NA	NA	NA
NONMMUG000811	NA	NA	NA	NA	NA	NA
NONMMUG000812	0	1	0	0	0	0
NONMMUG000813	NA	NA	NA	NA	NA	NA
NONMMUG000814	NA	NA	NA	NA	NA	NA
NONMMUG000815	NA	NA	NA	NA	NA	NA
NONMMUG000816	0.237698	0	0	0	0.651318	0
NONMMUG000817	NA	NA	NA	NA	NA	NA
NONMMUG000818	0.105223	0.12794	0.529793	0	0	0.221186
NONMMUG000819	0.288778	0.597756	0	0	0	0
NONMMUG000820	0	1	0	0	0	0
NONMMUG000821	0	1	0	0	0	0
NONMMUG000822	NA	NA	NA	NA	NA	NA
NONMMUG000823	NA	NA	NA	NA	NA	NA
NONMMUG000824	0.0189682	1.11022e-16	0.280792	0.533051	0.115622	1.11022e-16
NONMMUG000825	0	1	0	0	0	0
NONMMUG000826	0	0	0	0	0	1
NONMMUG000827	0	0	0.0759195	0.505232	0.291384	0.0974109
NONMMUG000828	0	0	0.272406	0.495741	0.143985	0.0665078
NONMMUG000829	0	0	0.17308	0.433339	0.346089	0
NONMMUG000830	0.111267	0.173854	0.320445	0.174627	0.25013	0.0784382
NONMMUG000831	0	0	0.392625	0.264276	0.027334	0.296706
NONMMUG000832	0.214995	0.164731	0.101975	0.211304	0.258841	0.179211
NONMMUG000833	NA	NA	NA	NA	NA	NA
NONMMUG000834	NA	NA	NA	NA	NA	NA
NONMMUG000835	NA	NA	NA	NA	NA	NA
NONMMUG000836	NA	NA	NA	NA	NA	NA
NONMMUG000837	NA	NA	NA	NA	NA	NA
NONMMUG000838	0.190732	0.0373568	0.0617684	0.538509	0.0209023	0.157577
NONMMUG000839	NA	NA	NA	NA	NA	NA
NONMMUG000840	NA	NA	NA	NA	NA	NA
NONMMUG000841	NA	NA	NA	NA	NA	NA
NONMMUG000842	NA	NA	NA	NA	NA	NA
NONMMUG000843	NA	NA	NA	NA	NA	NA
NONMMUG000844	NA	NA	NA	NA	NA	NA
NONMMUG000845	9.86878e-06	0.290722	0.483991	3.40371e-06	2.70543e-08	0.176343
NONMMUG000846	0.208383	0.21154	0.230962	0.096802	0.201455	0.184152
NONMMUG000847	0	1	0	0	0	0
NONMMUG000848	NA	NA	NA	NA	NA	NA
NONMMUG000849	NA	NA	NA	NA	NA	NA
NONMMUG000850	0.372564	0.377128	0.207656	0	0	0.00624157
NONMMUG000851	0.142733	0.374969	0.426082	0	0.0072878	0
NONMMUG000852	NA	NA	NA	NA	NA	NA
NONMMUG000853	NA	NA	NA	NA	NA	NA
NONMMUG000854	NA	NA	NA	NA	NA	NA
NONMMUG000855	NA	NA	NA	NA	NA	NA
NONMMUG000856	0	1	0	0	0	0
NONMMUG000857	NA	NA	NA	NA	NA	NA
NONMMUG000858	NA	NA	NA	NA	NA	NA
NONMMUG000859	0	0	0	0	0	1
NONMMUG000860	0	0	0.923206	0	0.0233597	0
NONMMUG000861	0	0	1	0	0	0
NONMMUG000862	NA	NA	NA	NA	NA	NA
NONMMUG000863	0	0	0.451891	0.427304	0	0.0151717
NONMMUG000864	NA	NA	NA	NA	NA	NA
NONMMUG000865	0.299852	0.266063	0.250341	0.0724953	0.0653447	0.139017
NONMMUG000866	0.378619	0.256403	0.0813188	0.0795002	0.155311	0.136042
NONMMUG000867	NA	NA	NA	NA	NA	NA
NONMMUG000868	0.211861	0.18181	0.186787	0.184929	0.194063	0.184599
NONMMUG000869	0.119421	0.201125	0.327184	0.109433	0.177422	0.184141
NONMMUG000870	0	0	0.619042	0	0	0.26833
NONMMUG000871	0	0	0.30851	0.452518	0.0459599	0.170553
NONMMUG000872	NA	NA	NA	NA	NA	NA
NONMMUG000873	0	0	0.24839	0.639993	0	0
NONMMUG000874	0	0	0.145674	0.752841	0	0
NONMMUG000875	0.251393	0.189199	0.205891	0.141715	0.181416	0.168869
NONMMUG000876	0.408136	0.299915	0.253341	0.00545912	0	0
NONMMUG000877	0	0	0.392393	0.191406	0.372658	0
NONMMUG000878	NA	NA	NA	NA	NA	NA
NONMMUG000879	0.269039	0.184182	0.16686	0.193532	0.243338	0.0615079
NONMMUG000880	NA	NA	NA	NA	NA	NA
NONMMUG000881	0.47282	0.411413	0	0	0	0
NONMMUG000882	NA	NA	NA	NA	NA	NA
NONMMUG000883	NA	NA	NA	NA	NA	NA
NONMMUG000884	NA	NA	NA	NA	NA	NA
NONMMUG000885	NA	NA	NA	NA	NA	NA
NONMMUG000886	NA	NA	NA	NA	NA	NA
NONMMUG000887	NA	NA	NA	NA	NA	NA
NONMMUG000888	NA	NA	NA	NA	NA	NA
NONMMUG000889	0	1	0	0	0	0
NONMMUG000890	NA	NA	NA	NA	NA	NA
NONMMUG000891	NA	NA	NA	NA	NA	NA
NONMMUG000892	0.653064	1.37285e-07	0	0.236055	0	0
NONMMUG000893	0	0	0.0851065	0.592499	2.62273e-08	0.248702
NONMMUG000894	0	0	0	0	0	1
NONMMUG000895	NA	NA	NA	NA	NA	NA
NONMMUG000896	0	0	0.0942491	0.815363	0	0
NONMMUG000897	NA	NA	NA	NA	NA	NA
NONMMUG000898	0	1	0	0	0	0
NONMMUG000899	0	1	0	0	0	0
NONMMUG000900	0	0	1	0	0	0
NONMMUG000901	0.139485	0.0937026	0.692698	0	0	0
NONMMUG000902	0	0	0	1	0	0
NONMMUG000903	NA	NA	NA	NA	NA	NA
NONMMUG000904	0	0.0283363	0.00753673	0.0137377	0.595417	0.272591
NONMMUG000905	0	0	1	0	0	0
NONMMUG000906	1	0	0	0	0	0
NONMMUG000907	NA	NA	NA	NA	NA	NA
NONMMUG000908	NA	NA	NA	NA	NA	NA
NONMMUG000909	0	0	0	1	0	0
NONMMUG000910	0	1	0	0	0	0
NONMMUG000911	NA	NA	NA	NA	NA	NA
NONMMUG000912	0.392402	0.373284	0.190639	0	0	0
NONMMUG000913	0.379724	0.388958	0.18702	1.11022e-16	1.11022e-16	1.11022e-16
NONMMUG000914	0.350582	0.332512	0.218302	0.10196	0	0.0173978
NONMMUG000915	NA	NA	NA	NA	NA	NA
NONMMUG000916	NA	NA	NA	NA	NA	NA
NONMMUG000917	NA	NA	NA	NA	NA	NA
NONMMUG000918	0.424794	0.348516	0.180822	0	0	0
NONMMUG000919	NA	NA	NA	NA	NA	NA
NONMMUG000920	NA	NA	NA	NA	NA	NA
NONMMUG000921	NA	NA	NA	NA	NA	NA
NONMMUG000922	NA	NA	NA	NA	NA	NA
NONMMUG000923	NA	NA	NA	NA	NA	NA
NONMMUG000924	NA	NA	NA	NA	NA	NA
NONMMUG000925	NA	NA	NA	NA	NA	NA
NONMMUG000926	NA	NA	NA	NA	NA	NA
NONMMUG000927	NA	NA	NA	NA	NA	NA
NONMMUG000928	NA	NA	NA	NA	NA	NA
NONMMUG000929	NA	NA	NA	NA	NA	NA
NONMMUG000930	NA	NA	NA	NA	NA	NA
NONMMUG000931	NA	NA	NA	NA	NA	NA
NONMMUG000932	NA	NA	NA	NA	NA	NA
NONMMUG000933	NA	NA	NA	NA	NA	NA
NONMMUG000934	NA	NA	NA	NA	NA	NA
NONMMUG000935	NA	NA	NA	NA	NA	NA
NONMMUG000936	NA	NA	NA	NA	NA	NA
NONMMUG000937	NA	NA	NA	NA	NA	NA
NONMMUG000938	NA	NA	NA	NA	NA	NA
NONMMUG000939	NA	NA	NA	NA	NA	NA
NONMMUG000940	NA	NA	NA	NA	NA	NA
NONMMUG000941	NA	NA	NA	NA	NA	NA
NONMMUG000942	NA	NA	NA	NA	NA	NA
NONMMUG000943	NA	NA	NA	NA	NA	NA
NONMMUG000944	NA	NA	NA	NA	NA	NA
NONMMUG000945	NA	NA	NA	NA	NA	NA
NONMMUG000946	NA	NA	NA	NA	NA	NA
NONMMUG000947	NA	NA	NA	NA	NA	NA
NONMMUG000948	0	1	0	0	0	0
NONMMUG000949	0.424979	0.400315	0.111783	0	0	0
NONMMUG000950	NA	NA	NA	NA	NA	NA
NONMMUG000951	NA	NA	NA	NA	NA	NA
NONMMUG000952	NA	NA	NA	NA	NA	NA
NONMMUG000953	1	0	0	0	0	0
NONMMUG000954	NA	NA	NA	NA	NA	NA
NONMMUG000955	NA	NA	NA	NA	NA	NA
NONMMUG000956	NA	NA	NA	NA	NA	NA
NONMMUG000957	NA	NA	NA	NA	NA	NA
NONMMUG000958	NA	NA	NA	NA	NA	NA
NONMMUG000959	0.183521	0.282763	0.14807	8.48077e-10	0.210721	0.260459
NONMMUG000960	NA	NA	NA	NA	NA	NA
NONMMUG000961	0	0.999998	0	0	6.5411e-11	0
NONMMUG000962	NA	NA	NA	NA	NA	NA
NONMMUG000963	NA	NA	NA	NA	NA	NA
NONMMUG000964	5.31944e-08	9.87546e-09	0	0.682993	0.0998664	0.144189
NONMMUG000965	NA	NA	NA	NA	NA	NA
NONMMUG000966	NA	NA	NA	NA	NA	NA
NONMMUG000967	NA	NA	NA	NA	NA	NA
NONMMUG000968	NA	NA	NA	NA	NA	NA
NONMMUG000969	NA	NA	NA	NA	NA	NA
NONMMUG000970	NA	NA	NA	NA	NA	NA
NONMMUG000971	NA	NA	NA	NA	NA	NA
NONMMUG000972	0.281753	0.420543	0.26011	0	0	0
NONMMUG000973	0	1	0	0	0	0
NONMMUG000974	0.338429	0.546709	0	0	0	0
NONMMUG000975	0.0330174	0.0652766	0.133843	0.112054	0.339958	0.36748
NONMMUG000976	NA	NA	NA	NA	NA	NA
NONMMUG000977	0.2985	0.287262	0.281348	0.137265	1.37018e-09	0.0440747
NONMMUG000978	NA	NA	NA	NA	NA	NA
NONMMUG000979	0	1	0	0	0	0
NONMMUG000980	1	0	0	0	0	0
NONMMUG000981	1	0	0	0	0	0
NONMMUG000982	0.44819	0.428538	0.0153702	0	0	0.00814547
NONMMUG000983	0	1	0	0	0	0
NONMMUG000984	NA	NA	NA	NA	NA	NA
NONMMUG000985	NA	NA	NA	NA	NA	NA
NONMMUG000986	0.532182	2.98279e-07	0.352687	0	0	6.76183e-09
NONMMUG000987	NA	NA	NA	NA	NA	NA
NONMMUG000988	0	0	0	1	0	0
NONMMUG000989	0	1	0	0	0	0
NONMMUG000990	NA	NA	NA	NA	NA	NA
NONMMUG000991	0.515905	0.368721	0	0	0	0
NONMMUG000992	NA	NA	NA	NA	NA	NA
NONMMUG000993	NA	NA	NA	NA	NA	NA
NONMMUG000994	NA	NA	NA	NA	NA	NA
NONMMUG000995	NA	NA	NA	NA	NA	NA
NONMMUG000996	NA	NA	NA	NA	NA	NA
NONMMUG000997	NA	NA	NA	NA	NA	NA
NONMMUG000998	NA	NA	NA	NA	NA	NA
NONMMUG000999	NA	NA	NA	NA	NA	NA
NONMMUG001000	0.409042	0.475204	0	0	0	0
NONMMUG001001	1	0	0	0	0	0
NONMMUG001002	NA	NA	NA	NA	NA	NA
NONMMUG001003	1	0	0	0	0	0
NONMMUG001004	0	1	0	0	0	0
NONMMUG001005	NA	NA	NA	NA	NA	NA
NONMMUG001006	0.379789	0.266412	0.317931	0	0	0.00286569
NONMMUG001007	0.22942	0.268329	0	0.460256	0	0
NONMMUG001008	NA	NA	NA	NA	NA	NA
NONMMUG001009	0	0	0	0	0	1
NONMMUG001010	0	0	0	0	0.199627	0.692288
NONMMUG001011	NA	NA	NA	NA	NA	NA
NONMMUG001012	NA	NA	NA	NA	NA	NA
NONMMUG001013	NA	NA	NA	NA	NA	NA
NONMMUG001014	NA	NA	NA	NA	NA	NA
NONMMUG001015	0.0626865	0.110791	0.349198	0.340396	0.0971547	0.110251
NONMMUG001016	0.312898	0.286979	0.128008	0.0755305	0.0689822	0.218821
NONMMUG001017	NA	NA	NA	NA	NA	NA
NONMMUG001018	NA	NA	NA	NA	NA	NA
NONMMUG001019	0.494557	0.38983	0	0	0	0
NONMMUG001020	NA	NA	NA	NA	NA	NA
NONMMUG001021	0.111011	0.305765	0.172676	0.264331	0.0881732	0.169926
NONMMUG001022	NA	NA	NA	NA	NA	NA
NONMMUG001023	NA	NA	NA	NA	NA	NA
NONMMUG001024	0.47437	0.376599	0.071324	0	0	0
NONMMUG001025	0.214412	0.19508	0.188363	0.17906	0.196025	0.170624
NONMMUG001026	0	0.124252	0.352626	0.456868	0.019486	0
NONMMUG001027	0	0	1	0	0	0
NONMMUG001028	NA	NA	NA	NA	NA	NA
NONMMUG001029	NA	NA	NA	NA	NA	NA
NONMMUG001030	0	0.562313	0.323171	0	0	0
NONMMUG001031	0	0.24662	1.95133e-05	0.64183	0.000137899	9.92569e-06
NONMMUG001032	0.256631	0.14241	0	0	0.542934	0
NONMMUG001033	0	0	0	0	0	1
NONMMUG001034	0	1.08955e-06	0.999698	0	0	0
NONMMUG001035	NA	NA	NA	NA	NA	NA
NONMMUG001036	0.997131	9.12688e-06	3.41255e-05	2.18875e-05	1.27156e-05	1.1553e-06
NONMMUG001037	0.379	0.215216	4.82246e-08	0.180145	0.250252	2.65859e-08
NONMMUG001038	0.289916	0.250588	0.216578	0.149612	0.105479	0.104494
NONMMUG001039	NA	NA	NA	NA	NA	NA
NONMMUG001040	NA	NA	NA	NA	NA	NA
NONMMUG001041	0	0	0	0	0.414101	0.470118
NONMMUG001042	0	0	0	0	1	0
NONMMUG001043	NA	NA	NA	NA	NA	NA
NONMMUG001044	0.393319	0.424099	0	0	0	0.123132
NONMMUG001045	NA	NA	NA	NA	NA	NA
NONMMUG001046	NA	NA	NA	NA	NA	NA
NONMMUG001047	0	1	0	0	0	0
NONMMUG001048	NA	NA	NA	NA	NA	NA
NONMMUG001049	NA	NA	NA	NA	NA	NA
NONMMUG001050	0.000202452	0.159269	0.000166284	0.000152931	0.000474193	0.736945
NONMMUG001051	0	0	0.415562	0.0969958	0.0984477	0.369395
NONMMUG001052	0.194776	0.140404	0.207393	0.124009	0.192777	0.272682
NONMMUG001053	0.135644	0.0698242	0.218377	0.112458	0.246015	0.321375
NONMMUG001054	0	0	0	0	0	1
NONMMUG001055	NA	NA	NA	NA	NA	NA
NONMMUG001056	0	0.0577296	0.321467	0.190124	0.347539	0.12778
NONMMUG001057	0	0.00668099	0.206317	0.246558	0.229915	0.345707
NONMMUG001058	0	0.08517	0.119254	0.54527	0	0.226026
NONMMUG001059	NA	NA	NA	NA	NA	NA
NONMMUG001060	NA	NA	NA	NA	NA	NA
NONMMUG001061	NA	NA	NA	NA	NA	NA
NONMMUG001062	NA	NA	NA	NA	NA	NA
NONMMUG001063	NA	NA	NA	NA	NA	NA
NONMMUG001064	0	0.140352	0.101736	0.313279	0.211704	0.299779
NONMMUG001065	NA	NA	NA	NA	NA	NA
NONMMUG001066	0	1	0	0	0	0
NONMMUG001067	NA	NA	NA	NA	NA	NA
NONMMUG001068	0	1	0	0	0	0
NONMMUG001069	0	0	0.148937	1.21145e-06	0.749065	0
NONMMUG001070	NA	NA	NA	NA	NA	NA
NONMMUG001071	NA	NA	NA	NA	NA	NA
NONMMUG001072	NA	NA	NA	NA	NA	NA
NONMMUG001073	NA	NA	NA	NA	NA	NA
NONMMUG001074	0.330319	0.193325	0.389357	0.0874365	0	0
NONMMUG001075	0.398305	0.22986	0	0.33344	0	0
NONMMUG001076	NA	NA	NA	NA	NA	NA
NONMMUG001077	0.33217	0.342628	0.276083	0.0332975	0	0.00652349
NONMMUG001078	NA	NA	NA	NA	NA	NA
NONMMUG001079	NA	NA	NA	NA	NA	NA
NONMMUG001080	0.173567	5.81917e-07	0.228725	0.387498	0	0.233517
NONMMUG001081	0	1	0	0	0	0
NONMMUG001082	0	0	0.421926	0	0.343642	0.190232
NONMMUG001083	NA	NA	NA	NA	NA	NA
NONMMUG001084	NA	NA	NA	NA	NA	NA
NONMMUG001085	NA	NA	NA	NA	NA	NA
NONMMUG001086	NA	NA	NA	NA	NA	NA
NONMMUG001087	NA	NA	NA	NA	NA	NA
NONMMUG001088	NA	NA	NA	NA	NA	NA
NONMMUG001089	NA	NA	NA	NA	NA	NA
NONMMUG001090	NA	NA	NA	NA	NA	NA
NONMMUG001091	0	1	0	0	0	0
NONMMUG001092	NA	NA	NA	NA	NA	NA
NONMMUG001093	NA	NA	NA	NA	NA	NA
NONMMUG001094	0	0	0	1	0	0
NONMMUG001095	0	0	0.38766	0.155152	0.358785	0.0940144
NONMMUG001096	NA	NA	NA	NA	NA	NA
NONMMUG001097	1	0	0	0	0	0
NONMMUG001098	0	0	0	0	0	1
NONMMUG001099	NA	NA	NA	NA	NA	NA
NONMMUG001100	NA	NA	NA	NA	NA	NA
NONMMUG001101	0	1	0	0	0	0
NONMMUG001102	NA	NA	NA	NA	NA	NA
NONMMUG001103	0	0	0	1	0	0
NONMMUG001104	NA	NA	NA	NA	NA	NA
NONMMUG001105	0	0	0	0	0	1
NONMMUG001106	0	0	1	0	0	0
NONMMUG001107	9.87667e-11	0.07632	0.423781	0.229934	0.0381938	0.251484
NONMMUG001108	0	1	0	0	0	0
NONMMUG001109	0.227553	0.236586	0.221457	0.161824	0.159771	0.128064
NONMMUG001110	0.485022	0.399287	0	0	0	0
NONMMUG001111	0.187837	0.126879	0.287844	0	0.407912	0
NONMMUG001112	NA	NA	NA	NA	NA	NA
NONMMUG001113	0.198646	0.14647	0.0595188	0.290297	0.220373	0.199841
NONMMUG001114	0	0	0	0	0	1
NONMMUG001115	0	0	0.733432	0.0363566	0	0.143751
NONMMUG001116	NA	NA	NA	NA	NA	NA
NONMMUG001117	0.098712	0	0.73139	0.0840946	0.0185877	0
NONMMUG001118	NA	NA	NA	NA	NA	NA
NONMMUG001119	0.568986	0.307674	0	0	0	0.0239292
NONMMUG001120	1	0	0	0	0	0
NONMMUG001121	NA	NA	NA	NA	NA	NA
NONMMUG001122	NA	NA	NA	NA	NA	NA
NONMMUG001123	NA	NA	NA	NA	NA	NA
NONMMUG001124	NA	NA	NA	NA	NA	NA
NONMMUG001125	NA	NA	NA	NA	NA	NA
NONMMUG001126	NA	NA	NA	NA	NA	NA
NONMMUG001127	NA	NA	NA	NA	NA	NA
NONMMUG001128	NA	NA	NA	NA	NA	NA
NONMMUG001129	NA	NA	NA	NA	NA	NA
NONMMUG001130	NA	NA	NA	NA	NA	NA
NONMMUG001131	0.24156	0.647219	0	0	0	0
NONMMUG001132	NA	NA	NA	NA	NA	NA
NONMMUG001133	NA	NA	NA	NA	NA	NA
NONMMUG001134	0	0.160911	0.735354	0	0	0
NONMMUG001135	NA	NA	NA	NA	NA	NA
NONMMUG001136	NA	NA	NA	NA	NA	NA
NONMMUG001137	0.397274	0.268073	0.283236	0.00872031	0.0209665	0.0144777
NONMMUG001138	0	1	0	0	0	0
NONMMUG001139	NA	NA	NA	NA	NA	NA
NONMMUG001140	NA	NA	NA	NA	NA	NA
NONMMUG001141	NA	NA	NA	NA	NA	NA
NONMMUG001142	NA	NA	NA	NA	NA	NA
NONMMUG001143	0.540362	0.310103	0.0243656	0.0419479	1.11022e-16	0.0214483
NONMMUG001144	0	0.0432417	0.0288797	0.466522	0.389123	0
NONMMUG001145	NA	NA	NA	NA	NA	NA
NONMMUG001146	8.86572e-06	7.29543e-06	7.27449e-06	7.4149e-06	0.997855	1.60791e-05
NONMMUG001147	0	0	1	0	0	0
NONMMUG001148	NA	NA	NA	NA	NA	NA
NONMMUG001149	0.380781	0.175807	0	0.0397372	0.160626	0.283265
NONMMUG001150	0	0	0	0	1	0
NONMMUG001151	0	0	0	1	0	0
NONMMUG001152	NA	NA	NA	NA	NA	NA
NONMMUG001153	NA	NA	NA	NA	NA	NA
NONMMUG001154	NA	NA	NA	NA	NA	NA
NONMMUG001155	NA	NA	NA	NA	NA	NA
NONMMUG001156	NA	NA	NA	NA	NA	NA
NONMMUG001157	NA	NA	NA	NA	NA	NA
NONMMUG001158	NA	NA	NA	NA	NA	NA
NONMMUG001159	NA	NA	NA	NA	NA	NA
NONMMUG001160	NA	NA	NA	NA	NA	NA
NONMMUG001161	NA	NA	NA	NA	NA	NA
NONMMUG001162	NA	NA	NA	NA	NA	NA
NONMMUG001163	NA	NA	NA	NA	NA	NA
NONMMUG001164	NA	NA	NA	NA	NA	NA
NONMMUG001165	NA	NA	NA	NA	NA	NA
NONMMUG001166	NA	NA	NA	NA	NA	NA
NONMMUG001167	NA	NA	NA	NA	NA	NA
NONMMUG001168	NA	NA	NA	NA	NA	NA
NONMMUG001169	NA	NA	NA	NA	NA	NA
NONMMUG001170	1	0	0	0	0	0
NONMMUG001171	0	0	0	0	0	1
NONMMUG001172	0.643828	0.158231	0.0496339	0.0103838	0.078964	0.0274855
NONMMUG001173	0	0	0.436009	0	0.108132	0.391721
NONMMUG001174	0	0	0.424977	0.349106	0	0.179874
NONMMUG001175	0	0	0.0758088	0.474027	0.190964	0.249606
NONMMUG001176	NA	NA	NA	NA	NA	NA
NONMMUG001177	0.0972784	0	0.670077	0.103872	0.0831999	0
NONMMUG001178	0	0.0888385	0	0.741709	0.0141079	0.0859115
NONMMUG001179	NA	NA	NA	NA	NA	NA
NONMMUG001180	0	0.105588	0.237265	0.208969	0.279513	0.248457
NONMMUG001181	0.0741446	0.0784271	0.236602	0.24224	0.250793	0.2263
NONMMUG001182	0.148305	0.110376	0.273815	0.309993	0.221151	0.0216638
NONMMUG001183	0.0510456	0	0.611927	0.208656	0.0708641	0.0133595
NONMMUG001184	0.171052	0.171888	0.201632	0.216039	0.203953	0.178386
NONMMUG001185	0.0927402	0.164931	0.310599	0.233664	0.221728	0.0852936
NONMMUG001186	0	1	0	0	0	0
NONMMUG001187	0.241961	0.191478	0.232146	0.116788	0.177279	0.175395
NONMMUG001188	0.101462	0.123494	0.253028	0.199984	0.217757	0.230882
NONMMUG001189	0.106619	0.110423	0.218349	0.239646	0.230434	0.22057
NONMMUG001190	0	0.0271421	0.261308	0.0619976	0.584106	4.59587e-09
NONMMUG001191	0	0.0957372	0.346968	0.197085	0.272398	0.152575
NONMMUG001192	0	0	1	0	0	0
NONMMUG001193	0	0.0926296	0.3908	0.238929	0.249099	0.0698268
NONMMUG001194	0	0.060453	0.301092	0.242987	0.26239	0.196939
NONMMUG001195	0	0.0229095	0.421267	0.241697	0.223963	0.112843
NONMMUG001196	0.135096	0.138273	0.21048	0.246565	0.225819	0.178507
NONMMUG001197	0.0311522	0.0918378	0.246206	0.239184	0.269705	0.216618
NONMMUG001198	0	0	0.443829	0.440325	0	0
NONMMUG001199	0.233023	0.195552	0.20571	0.200819	0.202478	0.0957036
NONMMUG001200	0	0	0.286926	0.54948	0.0636298	0.043517
NONMMUG001201	0	0.0614718	0.437664	0.0944542	0.230374	0.208087
NONMMUG001202	NA	NA	NA	NA	NA	NA
NONMMUG001203	NA	NA	NA	NA	NA	NA
NONMMUG001204	0	0	0.308992	0.343772	0.26488	0.0924911
NONMMUG001205	NA	NA	NA	NA	NA	NA
NONMMUG001206	0	0	0	1	0	0
NONMMUG001207	NA	NA	NA	NA	NA	NA
NONMMUG001208	0	0	1	0	0	0
NONMMUG001209	0	0	0.364824	0.367438	0.00802282	0.227092
NONMMUG001210	0	0	0.129813	0.382946	0.267866	0.236465
NONMMUG001211	NA	NA	NA	NA	NA	NA
NONMMUG001212	0.000186903	0.978804	4.68585e-05	4.49669e-06	0.000575348	0.00202449
NONMMUG001213	NA	NA	NA	NA	NA	NA
NONMMUG001214	NA	NA	NA	NA	NA	NA
NONMMUG001215	0	1	0	0	0	0
NONMMUG001216	NA	NA	NA	NA	NA	NA
NONMMUG001217	NA	NA	NA	NA	NA	NA
NONMMUG001218	NA	NA	NA	NA	NA	NA
NONMMUG001219	0.278261	0	0	0	0.608682	0
NONMMUG001220	0.234513	0	0.199532	0.516767	0	0
NONMMUG001221	8.61741e-06	6.67118e-06	0.348468	0.0572944	0.209573	0.375818
NONMMUG001222	1.20925e-10	7.04122e-08	0.11005	0.761733	0	0.047188
NONMMUG001223	0	0	0.492901	0.391472	0	0
NONMMUG001224	0	0.342778	0.322758	0.122468	0.228639	0
NONMMUG001225	NA	NA	NA	NA	NA	NA
NONMMUG001226	0	1	0	0	0	0
NONMMUG001227	0.000105824	0.0174907	0.0350106	0.648192	0.146127	0.110498
NONMMUG001228	0.21918	0.289643	0.187248	0.211767	0.0645488	0.143986
NONMMUG001229	NA	NA	NA	NA	NA	NA
NONMMUG001230	NA	NA	NA	NA	NA	NA
NONMMUG001231	0.154137	0.0485345	0.309076	0.317943	0.0901068	0.166957
NONMMUG001232	0	1	0	0	0	0
NONMMUG001233	0	0.110905	0.540167	0	0	0.283885
NONMMUG001234	0	1	0	0	0	0
NONMMUG001235	0.00024328	0.000943762	0.986284	4.1256e-05	5.96856e-05	2.33057e-05
NONMMUG001236	0	0	0	0.447599	0.436557	0
NONMMUG001237	NA	NA	NA	NA	NA	NA
NONMMUG001238	0	0.00207366	0.000538583	0.0002028	0.978275	0.000179178
NONMMUG001239	0.19393	0.267142	0.0597653	0.373467	0	0.156579
NONMMUG001240	NA	NA	NA	NA	NA	NA
NONMMUG001241	0	0	0.603779	3.97135e-08	0	0.282975
NONMMUG001242	0	0	0	1	0	0
NONMMUG001243	NA	NA	NA	NA	NA	NA
NONMMUG001244	NA	NA	NA	NA	NA	NA
NONMMUG001245	NA	NA	NA	NA	NA	NA
NONMMUG001246	1	0	0	0	0	0
NONMMUG001247	NA	NA	NA	NA	NA	NA
NONMMUG001248	0	0	0	0	0	1
NONMMUG001249	NA	NA	NA	NA	NA	NA
NONMMUG001250	0	0	0	0	1	0
NONMMUG001251	NA	NA	NA	NA	NA	NA
NONMMUG001252	NA	NA	NA	NA	NA	NA
NONMMUG001253	NA	NA	NA	NA	NA	NA
NONMMUG001254	0	0	0	0	1	0
NONMMUG001255	NA	NA	NA	NA	NA	NA
NONMMUG001256	0.0797987	0.0898939	0.214853	0.236915	0.22656	0.264971
NONMMUG001257	0	1	0	0	0	0
NONMMUG001258	NA	NA	NA	NA	NA	NA
NONMMUG001259	NA	NA	NA	NA	NA	NA
NONMMUG001260	0	0.027912	0.352196	0.50227	0	0.0462721
NONMMUG001261	0.982245	0	0	0	0	0.00190457
NONMMUG001262	0	0	0.118419	0.347342	0.298253	0.253185
NONMMUG001263	0.0198942	1.11022e-16	0.270245	0.308781	0.248988	0.197171
NONMMUG001264	0	0	0.41208	0.278313	0.140132	0.18181
NONMMUG001265	NA	NA	NA	NA	NA	NA
NONMMUG001266	0	0	0.537383	0.312778	0	0.0722312
NONMMUG001267	0	0	0.156226	0.456315	0	0.335974
NONMMUG001268	0	0	0.268681	0.233449	0.269532	0.264566
NONMMUG001269	0	0	0	1	0	0
NONMMUG001270	0.404718	0.221066	0	0.21939	0.175748	0
NONMMUG001271	NA	NA	NA	NA	NA	NA
NONMMUG001272	NA	NA	NA	NA	NA	NA
NONMMUG001273	0	0.189946	0	0	0	0.702901
NONMMUG001274	0	0	0	0.637388	0	0.250858
NONMMUG001275	NA	NA	NA	NA	NA	NA
NONMMUG001276	0	0.107659	0	0	0	0.798397
NONMMUG001277	0.197542	0.195579	0.137577	0	0.300634	0.251817
NONMMUG001278	0	0	0.239355	0	0	0.649558
NONMMUG001279	0	0.188663	0.323536	0	0	0.442699
NONMMUG001280	0	1	0	0	0	0
NONMMUG001281	0	0	0.173291	0	0.721392	0
NONMMUG001282	0	0	0.999554	1.28351e-08	0	2.24706e-06
NONMMUG001283	0	0	1	0	0	0
NONMMUG001284	0	0	0	0	0	1
NONMMUG001285	0	0	0.289265	0.479805	0.105273	0.110165
NONMMUG001286	NA	NA	NA	NA	NA	NA
NONMMUG001287	0	1	0	0	0	0
NONMMUG001288	NA	NA	NA	NA	NA	NA
NONMMUG001289	NA	NA	NA	NA	NA	NA
NONMMUG001290	NA	NA	NA	NA	NA	NA
NONMMUG001291	NA	NA	NA	NA	NA	NA
NONMMUG001292	NA	NA	NA	NA	NA	NA
NONMMUG001293	NA	NA	NA	NA	NA	NA
NONMMUG001294	NA	NA	NA	NA	NA	NA
NONMMUG001295	0.00037237	0	0.000919557	0.983362	0	0.000609432
NONMMUG001296	0.00250835	0	0.979234	0	0	0
NONMMUG001297	0	0	0	0	0	1
NONMMUG001298	0	0.063567	0.504237	0	0.0827277	0.309869
NONMMUG001299	NA	NA	NA	NA	NA	NA
NONMMUG001300	NA	NA	NA	NA	NA	NA
NONMMUG001301	0	1	0	0	0	0
NONMMUG001302	NA	NA	NA	NA	NA	NA
NONMMUG001303	NA	NA	NA	NA	NA	NA
NONMMUG001304	NA	NA	NA	NA	NA	NA
NONMMUG001305	0	0	0	0	1	0
NONMMUG001306	0	0.108615	0	0.330836	0	0.495886
NONMMUG001307	0	0	0	0.427777	0	0.456394
NONMMUG001308	NA	NA	NA	NA	NA	NA
NONMMUG001309	NA	NA	NA	NA	NA	NA
NONMMUG001310	NA	NA	NA	NA	NA	NA
NONMMUG001311	0	0.0373657	0	0	0.897573	0
NONMMUG001312	NA	NA	NA	NA	NA	NA
NONMMUG001313	NA	NA	NA	NA	NA	NA
NONMMUG001314	NA	NA	NA	NA	NA	NA
NONMMUG001315	NA	NA	NA	NA	NA	NA
NONMMUG001316	NA	NA	NA	NA	NA	NA
NONMMUG001317	0	0.131706	0	0.632192	0	0.169965
NONMMUG001318	NA	NA	NA	NA	NA	NA
NONMMUG001319	NA	NA	NA	NA	NA	NA
NONMMUG001320	0	0	0	0	0	1
NONMMUG001321	0	1	0	0	0	0
NONMMUG001322	NA	NA	NA	NA	NA	NA
NONMMUG001323	NA	NA	NA	NA	NA	NA
NONMMUG001324	0.274335	0.277807	0.158337	0.216765	0.0472829	0.130095
NONMMUG001325	0	0	0	0	0	1
NONMMUG001326	0	0	1	0	0	0
NONMMUG001327	0.253914	0.367185	1.11022e-16	1.11022e-16	0.245388	0.157297
NONMMUG001328	0	1	0	0	0	0
NONMMUG001329	NA	NA	NA	NA	NA	NA
NONMMUG001330	NA	NA	NA	NA	NA	NA
NONMMUG001331	NA	NA	NA	NA	NA	NA
NONMMUG001332	NA	NA	NA	NA	NA	NA
NONMMUG001333	0	1	0	0	0	0
NONMMUG001334	0	1	0	0	0	0
NONMMUG001335	NA	NA	NA	NA	NA	NA
NONMMUG001336	NA	NA	NA	NA	NA	NA
NONMMUG001337	0.266	0.33827	0.171337	0.252621	0	0
NONMMUG001338	0.247043	0.641416	0	0	0	0
NONMMUG001339	0.522725	0.355211	0	0	0	0.0194096
NONMMUG001340	NA	NA	NA	NA	NA	NA
NONMMUG001341	0.412436	0.331509	0.215683	0	0	0
NONMMUG001342	0	1	0	0	0	0
NONMMUG001343	NA	NA	NA	NA	NA	NA
NONMMUG001344	NA	NA	NA	NA	NA	NA
NONMMUG001345	NA	NA	NA	NA	NA	NA
NONMMUG001346	NA	NA	NA	NA	NA	NA
NONMMUG001347	NA	NA	NA	NA	NA	NA
NONMMUG001348	0	0.826686	0	0	0	0.0855643
NONMMUG001349	0	0	0	1	0	0
NONMMUG001350	NA	NA	NA	NA	NA	NA
NONMMUG001351	0.479537	0.240304	0.236341	0	0	0
NONMMUG001352	0.16588	0.150659	0.3237	0.233328	0.160183	0.0801794
NONMMUG001353	0	0.103564	0.508973	0.302812	0	0.0425813
NONMMUG001354	0	0	0.24806	0.382341	0.300081	0.0690082
NONMMUG001355	NA	NA	NA	NA	NA	NA
NONMMUG001356	NA	NA	NA	NA	NA	NA
NONMMUG001357	0.396173	0.0396125	0.291044	0.137053	0	0.16972
NONMMUG001358	0	0	0	0	0	1
NONMMUG001359	NA	NA	NA	NA	NA	NA
NONMMUG001360	NA	NA	NA	NA	NA	NA
NONMMUG001361	NA	NA	NA	NA	NA	NA
NONMMUG001362	0	0	0	1	0	0
NONMMUG001363	0	0	0.936617	0	0	0.0169932
NONMMUG001364	NA	NA	NA	NA	NA	NA
NONMMUG001365	0	1	0	0	0	0
NONMMUG001366	NA	NA	NA	NA	NA	NA
NONMMUG001367	NA	NA	NA	NA	NA	NA
NONMMUG001368	NA	NA	NA	NA	NA	NA
NONMMUG001369	NA	NA	NA	NA	NA	NA
NONMMUG001370	NA	NA	NA	NA	NA	NA
NONMMUG001371	NA	NA	NA	NA	NA	NA
NONMMUG001372	0.457114	0.341783	0.1477	0	0	0
NONMMUG001373	0.192514	3.92453e-06	0.257672	0.126239	5.82034e-06	0.432302
NONMMUG001374	0.12496	0.0832946	0	0	0	0.715701
NONMMUG001375	NA	NA	NA	NA	NA	NA
NONMMUG001376	0.327696	0.264314	0.159608	1.62316e-05	0.141471	0.183699
NONMMUG001377	1	0	0	0	0	0
NONMMUG001378	0.334207	0.40541	0.215381	0	0	0.014378
NONMMUG001379	0	1	0	0	0	0
NONMMUG001380	NA	NA	NA	NA	NA	NA
NONMMUG001381	NA	NA	NA	NA	NA	NA
NONMMUG001382	NA	NA	NA	NA	NA	NA
NONMMUG001383	NA	NA	NA	NA	NA	NA
NONMMUG001384	NA	NA	NA	NA	NA	NA
NONMMUG001385	NA	NA	NA	NA	NA	NA
NONMMUG001386	0	0	0	1	0	0
NONMMUG001387	NA	NA	NA	NA	NA	NA
NONMMUG001388	0.0654617	0.0457832	0.0243473	0.790766	0	0.00920059
NONMMUG001389	0	0	1.11666e-12	0.0908085	0	0.819814
NONMMUG001390	0	0	0	0	0	1
NONMMUG001391	0.000828999	1.75201e-05	0.136028	1.36825e-05	0.134584	0.660206
NONMMUG001392	NA	NA	NA	NA	NA	NA
NONMMUG001393	0	0.356245	0	0	0	0.528565
NONMMUG001394	NA	NA	NA	NA	NA	NA
NONMMUG001395	NA	NA	NA	NA	NA	NA
NONMMUG001396	NA	NA	NA	NA	NA	NA
NONMMUG001397	NA	NA	NA	NA	NA	NA
NONMMUG001398	0.443459	0.308988	0.204589	0	0	0
NONMMUG001399	0.999999	9.49063e-12	0	0	0	0
NONMMUG001400	1.52245e-06	0.275091	0.1882	0.205167	0.223053	0.199996
NONMMUG001401	7.45959e-08	0.109112	9.76341e-07	0.678472	0.118036	0.0401841
NONMMUG001402	0.436815	0.38837	0.111869	2.61538e-07	4.31155e-07	1.76438e-07
NONMMUG001403	0.346599	0.260445	0.305376	0.0997783	0	0
NONMMUG001404	NA	NA	NA	NA	NA	NA
NONMMUG001405	0	0.0834131	0.544957	0.298028	0	0
NONMMUG001406	0.260538	0.380448	0.0860976	0.0586991	0.244585	0.0163177
NONMMUG001407	2.11651e-10	0	0.215743	0.301123	0.333561	0.176687
NONMMUG001408	0.323721	0.301167	0.219703	0.111823	3.53578e-06	0.104836
NONMMUG001409	0	0	0.430311	0.453855	0	0
NONMMUG001410	NA	NA	NA	NA	NA	NA
NONMMUG001411	0	0	0.292834	0.0253789	0.250021	0.410066
NONMMUG001412	NA	NA	NA	NA	NA	NA
NONMMUG001413	0	0.0952077	0.648363	0.184073	0	2.24644e-08
NONMMUG001414	NA	NA	NA	NA	NA	NA
NONMMUG001415	0.48552	0.280942	0.111194	0	0.0373284	0.0845082
NONMMUG001416	NA	NA	NA	NA	NA	NA
NONMMUG001417	NA	NA	NA	NA	NA	NA
NONMMUG001418	NA	NA	NA	NA	NA	NA
NONMMUG001419	NA	NA	NA	NA	NA	NA
NONMMUG001420	NA	NA	NA	NA	NA	NA
NONMMUG001421	NA	NA	NA	NA	NA	NA
NONMMUG001422	NA	NA	NA	NA	NA	NA
NONMMUG001423	NA	NA	NA	NA	NA	NA
NONMMUG001424	0	1	0	0	0	0
NONMMUG001425	NA	NA	NA	NA	NA	NA
NONMMUG001426	NA	NA	NA	NA	NA	NA
NONMMUG001427	NA	NA	NA	NA	NA	NA
NONMMUG001428	NA	NA	NA	NA	NA	NA
NONMMUG001429	NA	NA	NA	NA	NA	NA
NONMMUG001430	NA	NA	NA	NA	NA	NA
NONMMUG001431	0.142017	0.127302	0.212724	0.274082	0.182223	0.193888
NONMMUG001432	0	0	0.186705	0.354998	0.17785	0.303613
NONMMUG001433	NA	NA	NA	NA	NA	NA
NONMMUG001434	NA	NA	NA	NA	NA	NA
NONMMUG001435	0	1	0	0	0	0
NONMMUG001436	NA	NA	NA	NA	NA	NA
NONMMUG001437	NA	NA	NA	NA	NA	NA
NONMMUG001438	NA	NA	NA	NA	NA	NA
NONMMUG001439	NA	NA	NA	NA	NA	NA
NONMMUG001440	0.099603	0.000118695	2.61065e-05	0.568186	0.0862752	0.215472
NONMMUG001441	0.687094	0.204394	1.11022e-16	1.11022e-16	1.11022e-16	1.11022e-16
NONMMUG001442	0	0	0	0.263585	0.62401	0
NONMMUG001443	0	0	0	0.864333	0	0.0584828
NONMMUG001444	0.37097	0.372186	0.198039	0	0	0.0403569
NONMMUG001445	0.255691	0.632297	0	0	0	0
NONMMUG001446	NA	NA	NA	NA	NA	NA
NONMMUG001447	NA	NA	NA	NA	NA	NA
NONMMUG001448	NA	NA	NA	NA	NA	NA
NONMMUG001449	NA	NA	NA	NA	NA	NA
NONMMUG001450	NA	NA	NA	NA	NA	NA
NONMMUG001451	1	0	0	0	0	0
NONMMUG001452	NA	NA	NA	NA	NA	NA
NONMMUG001453	NA	NA	NA	NA	NA	NA
NONMMUG001454	NA	NA	NA	NA	NA	NA
NONMMUG001455	NA	NA	NA	NA	NA	NA
NONMMUG001456	0	0	0.631842	0.256124	0	0
NONMMUG001457	NA	NA	NA	NA	NA	NA
NONMMUG001458	NA	NA	NA	NA	NA	NA
NONMMUG001459	NA	NA	NA	NA	NA	NA
NONMMUG001460	NA	NA	NA	NA	NA	NA
NONMMUG001461	0	0	0	0	1	0
NONMMUG001462	NA	NA	NA	NA	NA	NA
NONMMUG001463	NA	NA	NA	NA	NA	NA
NONMMUG001464	NA	NA	NA	NA	NA	NA
NONMMUG001465	NA	NA	NA	NA	NA	NA
NONMMUG001466	0	0	0.425876	0.382795	0	0.135286
NONMMUG001467	NA	NA	NA	NA	NA	NA
NONMMUG001468	NA	NA	NA	NA	NA	NA
NONMMUG001469	NA	NA	NA	NA	NA	NA
NONMMUG001470	NA	NA	NA	NA	NA	NA
NONMMUG001471	NA	NA	NA	NA	NA	NA
NONMMUG001472	NA	NA	NA	NA	NA	NA
NONMMUG001473	NA	NA	NA	NA	NA	NA
NONMMUG001474	NA	NA	NA	NA	NA	NA
NONMMUG001475	NA	NA	NA	NA	NA	NA
NONMMUG001476	NA	NA	NA	NA	NA	NA
NONMMUG001477	NA	NA	NA	NA	NA	NA
NONMMUG001478	0.287729	0.372657	0.0473706	0.284357	1.11022e-16	1.11022e-16
NONMMUG001479	0.436923	0.447233	0	0	0	0
NONMMUG001480	NA	NA	NA	NA	NA	NA
NONMMUG001481	0	0.4295	0.454667	4.37082e-08	0	0
NONMMUG001482	0.537389	0.283902	0.00143163	0.106068	0	0.0167276
NONMMUG001483	0	0	0.6849	0	0	0.206413
NONMMUG001484	0	0	1	0	0	0
NONMMUG001485	0	0.978781	0	0	0	0.00260514
NONMMUG001486	1	0	0	0	0	0
NONMMUG001487	NA	NA	NA	NA	NA	NA
NONMMUG001488	NA	NA	NA	NA	NA	NA
NONMMUG001489	NA	NA	NA	NA	NA	NA
NONMMUG001490	0.582522	0.236303	0	0.115781	0	0
NONMMUG001491	0.534172	0.350731	0	0	0	0
NONMMUG001492	0.191917	0.551316	0	0	0	0.203079
NONMMUG001493	NA	NA	NA	NA	NA	NA
NONMMUG001494	NA	NA	NA	NA	NA	NA
NONMMUG001495	0	0	0	0	0	1
NONMMUG001496	NA	NA	NA	NA	NA	NA
NONMMUG001497	NA	NA	NA	NA	NA	NA
NONMMUG001498	NA	NA	NA	NA	NA	NA
NONMMUG001499	0.638721	0.249594	0	0	0	0
NONMMUG001500	0.166008	0.392816	0	0	0	0.392706
NONMMUG001501	NA	NA	NA	NA	NA	NA
NONMMUG001502	NA	NA	NA	NA	NA	NA
NONMMUG001503	0.605391	0.281424	0	0	0	0
NONMMUG001504	NA	NA	NA	NA	NA	NA
NONMMUG001505	0.513941	0.0861084	0.154437	0.0188449	0.190695	0.0613444
NONMMUG001506	0	0.0686422	0	0.28922	0.183359	0.448052
NONMMUG001507	0	0.397962	0	0	0	0.486357
NONMMUG001508	NA	NA	NA	NA	NA	NA
NONMMUG001509	0.897145	0.0183293	0.00584543	9.20194e-06	0.0169052	0.0051761
NONMMUG001510	NA	NA	NA	NA	NA	NA
NONMMUG001511	0	1	0	0	0	0
NONMMUG001512	NA	NA	NA	NA	NA	NA
NONMMUG001513	NA	NA	NA	NA	NA	NA
NONMMUG001514	NA	NA	NA	NA	NA	NA
NONMMUG001515	0	1	0	0	0	0
NONMMUG001516	0.233683	0.43058	0	0.229365	0.114606	0
NONMMUG001517	0.694196	0.19788	0	0	0	0
NONMMUG001518	NA	NA	NA	NA	NA	NA
NONMMUG001519	NA	NA	NA	NA	NA	NA
NONMMUG001520	NA	NA	NA	NA	NA	NA
NONMMUG001521	NA	NA	NA	NA	NA	NA
NONMMUG001522	NA	NA	NA	NA	NA	NA
NONMMUG001523	NA	NA	NA	NA	NA	NA
NONMMUG001524	NA	NA	NA	NA	NA	NA
NONMMUG001525	NA	NA	NA	NA	NA	NA
NONMMUG001526	NA	NA	NA	NA	NA	NA
NONMMUG001527	NA	NA	NA	NA	NA	NA
NONMMUG001528	NA	NA	NA	NA	NA	NA
NONMMUG001529	NA	NA	NA	NA	NA	NA
NONMMUG001530	NA	NA	NA	NA	NA	NA
NONMMUG001531	0	0.125246	0.6274	0.101335	0.111317	0
NONMMUG001532	NA	NA	NA	NA	NA	NA
NONMMUG001533	NA	NA	NA	NA	NA	NA
NONMMUG001534	NA	NA	NA	NA	NA	NA
NONMMUG001535	NA	NA	NA	NA	NA	NA
NONMMUG001536	NA	NA	NA	NA	NA	NA
NONMMUG001537	NA	NA	NA	NA	NA	NA
NONMMUG001538	NA	NA	NA	NA	NA	NA
NONMMUG001539	NA	NA	NA	NA	NA	NA
NONMMUG001540	NA	NA	NA	NA	NA	NA
NONMMUG001541	NA	NA	NA	NA	NA	NA
NONMMUG001542	NA	NA	NA	NA	NA	NA
NONMMUG001543	NA	NA	NA	NA	NA	NA
NONMMUG001544	NA	NA	NA	NA	NA	NA
NONMMUG001545	NA	NA	NA	NA	NA	NA
NONMMUG001546	0	1	0	0	0	0
NONMMUG001547	NA	NA	NA	NA	NA	NA
NONMMUG001548	NA	NA	NA	NA	NA	NA
NONMMUG001549	0	0	0.422237	0.373093	0.141048	0.024971
NONMMUG001550	NA	NA	NA	NA	NA	NA
NONMMUG001551	0	0	1	0	0	0
NONMMUG001552	0.450534	0.303727	0	0	0	0.202115
NONMMUG001553	0	0	0.58619	0	0	0.299958
NONMMUG001554	0.0272211	0.0685026	0.297961	0.326872	0.15166	0.200794
NONMMUG001555	0	0.079792	0.819407	0.0203256	0	0
NONMMUG001556	0.0851817	0.373863	0.226477	0.0279752	0.238018	0.119457
NONMMUG001557	NA	NA	NA	NA	NA	NA
NONMMUG001558	0	0	0	0	0	1
NONMMUG001559	0.101991	0.282854	0.0693154	0.00383584	0.20508	0.382324
NONMMUG001560	0.0169754	1.00866e-07	0.0893432	0.115059	0.337934	0.434507
NONMMUG001561	NA	NA	NA	NA	NA	NA
NONMMUG001562	0.372398	0.300559	0.292935	1.11022e-16	1.11022e-16	1.11022e-16
NONMMUG001563	0	0	0	0	1	0
NONMMUG001564	0	0	1	0	0	0
NONMMUG001565	NA	NA	NA	NA	NA	NA
NONMMUG001566	NA	NA	NA	NA	NA	NA
NONMMUG001567	NA	NA	NA	NA	NA	NA
NONMMUG001568	NA	NA	NA	NA	NA	NA
NONMMUG001569	0	0.117333	0	0	0.750467	0.0513266
NONMMUG001570	NA	NA	NA	NA	NA	NA
NONMMUG001571	0	0	0	0	1	0
NONMMUG001572	0	0	0	0	0	1
NONMMUG001573	0	0	0	0	0	1
NONMMUG001574	NA	NA	NA	NA	NA	NA
NONMMUG001575	NA	NA	NA	NA	NA	NA
NONMMUG001576	0.0778126	0.108167	0.270467	0.203574	0.241444	0.214667
NONMMUG001577	NA	NA	NA	NA	NA	NA
NONMMUG001578	0	1.31558e-06	0.246456	0	0.0653852	0.60783
NONMMUG001579	0	0	0	0	0	1
NONMMUG001580	0.255565	0.296527	0.29067	0	0.00825565	0.186444
NONMMUG001581	0.243899	0.361502	0.222108	0.0074181	1.07042e-06	0.198417
NONMMUG001582	0	0	0	0	0	1
NONMMUG001583	0.0720482	0.0415566	0.122141	0.106049	0.392296	0.318954
NONMMUG001584	0	0	0.402928	0	0	0.481356
NONMMUG001585	NA	NA	NA	NA	NA	NA
NONMMUG001586	0	0	0	0	0	1
NONMMUG001587	0	2.60306e-06	0.321684	0.441956	0.19175	5.88882e-07
NONMMUG001588	NA	NA	NA	NA	NA	NA
NONMMUG001589	0	0	0.592042	0	0	0.294295
NONMMUG001590	0	0	0	0	0	1
NONMMUG001591	NA	NA	NA	NA	NA	NA
NONMMUG001592	0.352748	0	0	0	0	0.532121
NONMMUG001593	NA	NA	NA	NA	NA	NA
NONMMUG001594	NA	NA	NA	NA	NA	NA
NONMMUG001595	0.499997	0.311449	0.129605	0	0	0
NONMMUG001596	NA	NA	NA	NA	NA	NA
NONMMUG001597	NA	NA	NA	NA	NA	NA
NONMMUG001598	0.45288	0.431284	4.64763e-08	7.02882e-13	9.60343e-14	3.08614e-08
NONMMUG001599	NA	NA	NA	NA	NA	NA
NONMMUG001600	NA	NA	NA	NA	NA	NA
NONMMUG001601	NA	NA	NA	NA	NA	NA
NONMMUG001602	NA	NA	NA	NA	NA	NA
NONMMUG001603	NA	NA	NA	NA	NA	NA
NONMMUG001604	NA	NA	NA	NA	NA	NA
NONMMUG001605	NA	NA	NA	NA	NA	NA
NONMMUG001606	NA	NA	NA	NA	NA	NA
NONMMUG001607	0.440875	0	0	0	0	0.443279
NONMMUG001608	0.280043	0.304284	0.14967	0	0.203251	0.140705
NONMMUG001609	0	0	1	0	0	0
NONMMUG001610	0	0	0	0	0	1
NONMMUG001611	0	0	0	0	1	0
NONMMUG001612	NA	NA	NA	NA	NA	NA
NONMMUG001613	0	1	0	0	0	0
NONMMUG001614	0.0224269	0.0842187	0.123725	0	0.269878	0.494174
NONMMUG001615	NA	NA	NA	NA	NA	NA
NONMMUG001616	NA	NA	NA	NA	NA	NA
NONMMUG001617	0.46355	0.420642	1.30086e-06	1.67088e-06	1.0864e-06	3.36589e-08
NONMMUG001618	0.466558	0.417646	1.11022e-16	1.11022e-16	1.11022e-16	1.11022e-16
NONMMUG001619	NA	NA	NA	NA	NA	NA
NONMMUG001620	NA	NA	NA	NA	NA	NA
NONMMUG001621	NA	NA	NA	NA	NA	NA
NONMMUG001622	NA	NA	NA	NA	NA	NA
NONMMUG001623	0.493359	0.391018	0	0	0	0
NONMMUG001624	NA	NA	NA	NA	NA	NA
NONMMUG001625	NA	NA	NA	NA	NA	NA
NONMMUG001626	NA	NA	NA	NA	NA	NA
NONMMUG001627	NA	NA	NA	NA	NA	NA
NONMMUG001628	NA	NA	NA	NA	NA	NA
NONMMUG001629	NA	NA	NA	NA	NA	NA
NONMMUG001630	NA	NA	NA	NA	NA	NA
NONMMUG001631	NA	NA	NA	NA	NA	NA
NONMMUG001632	NA	NA	NA	NA	NA	NA
NONMMUG001633	NA	NA	NA	NA	NA	NA
NONMMUG001634	NA	NA	NA	NA	NA	NA
NONMMUG001635	0.245004	0.643572	0	0	0	0
NONMMUG001636	NA	NA	NA	NA	NA	NA
NONMMUG001637	NA	NA	NA	NA	NA	NA
NONMMUG001638	NA	NA	NA	NA	NA	NA
NONMMUG001639	NA	NA	NA	NA	NA	NA
NONMMUG001640	NA	NA	NA	NA	NA	NA
NONMMUG001641	NA	NA	NA	NA	NA	NA
NONMMUG001642	NA	NA	NA	NA	NA	NA
NONMMUG001643	NA	NA	NA	NA	NA	NA
NONMMUG001644	NA	NA	NA	NA	NA	NA
NONMMUG001645	NA	NA	NA	NA	NA	NA
NONMMUG001646	NA	NA	NA	NA	NA	NA
NONMMUG001647	NA	NA	NA	NA	NA	NA
NONMMUG001648	NA	NA	NA	NA	NA	NA
NONMMUG001649	NA	NA	NA	NA	NA	NA
NONMMUG001650	NA	NA	NA	NA	NA	NA
NONMMUG001651	NA	NA	NA	NA	NA	NA
NONMMUG001652	NA	NA	NA	NA	NA	NA
NONMMUG001653	NA	NA	NA	NA	NA	NA
NONMMUG001654	NA	NA	NA	NA	NA	NA
NONMMUG001655	NA	NA	NA	NA	NA	NA
NONMMUG001656	NA	NA	NA	NA	NA	NA
NONMMUG001657	0	1	0	0	0	0
NONMMUG001658	NA	NA	NA	NA	NA	NA
NONMMUG001659	NA	NA	NA	NA	NA	NA
NONMMUG001660	0.363369	0.338022	0.0855504	0.111269	0.0299198	0.127986
NONMMUG001661	NA	NA	NA	NA	NA	NA
NONMMUG001662	NA	NA	NA	NA	NA	NA
NONMMUG001663	NA	NA	NA	NA	NA	NA
NONMMUG001664	0.258525	0.257769	0.240512	0.263791	0	0.0366724
NONMMUG001665	NA	NA	NA	NA	NA	NA
NONMMUG001666	NA	NA	NA	NA	NA	NA
NONMMUG001667	0	0.227097	0	0.253538	0.149989	0.389359
NONMMUG001668	NA	NA	NA	NA	NA	NA
NONMMUG001669	0	0	0	0	0	1
NONMMUG001670	0.368684	0.410056	1.77183e-05	0.0126676	0.000444963	0.169245
NONMMUG001671	NA	NA	NA	NA	NA	NA
NONMMUG001672	0	0	0	1	0	0
NONMMUG001673	NA	NA	NA	NA	NA	NA
NONMMUG001674	0	0	0	0	0	1
NONMMUG001675	0	0	0	0	0	1
NONMMUG001676	NA	NA	NA	NA	NA	NA
NONMMUG001677	0	0	1	0	0	0
NONMMUG001678	0	0	0.123306	0.563563	0.250234	0
NONMMUG001679	NA	NA	NA	NA	NA	NA
NONMMUG001680	0.0345279	3.3884e-13	0.0184007	0.66137	0.0890755	0.150183
NONMMUG001681	0	0	0.45963	0.368593	0	0.107153
NONMMUG001682	NA	NA	NA	NA	NA	NA
NONMMUG001683	NA	NA	NA	NA	NA	NA
NONMMUG001684	0	0	0.887774	0	0	0.0432758
NONMMUG001685	0	0	0.304807	0.577356	0.0113877	0
NONMMUG001686	0	0	0.522867	0	0	0.361856
NONMMUG001687	0	0	0	1	0	0
NONMMUG001688	7.97443e-09	3.63724e-09	0.275403	4.87663e-10	0.242776	0.441979
NONMMUG001689	0	0	0.397841	0.337831	0	0.225488
NONMMUG001690	3.8167e-07	1.65379e-07	1.22052e-07	0.163268	0.15417	0.619044
NONMMUG001691	1	0	0	0	0	0
NONMMUG001692	NA	NA	NA	NA	NA	NA
NONMMUG001693	NA	NA	NA	NA	NA	NA
NONMMUG001694	0.296609	0.589649	0	0	0	0
NONMMUG001695	NA	NA	NA	NA	NA	NA
NONMMUG001696	NA	NA	NA	NA	NA	NA
NONMMUG001697	NA	NA	NA	NA	NA	NA
NONMMUG001698	NA	NA	NA	NA	NA	NA
NONMMUG001699	NA	NA	NA	NA	NA	NA
NONMMUG001700	NA	NA	NA	NA	NA	NA
NONMMUG001701	0	0.0482254	0.147284	0.193062	0.302779	0.353962
NONMMUG001702	NA	NA	NA	NA	NA	NA
NONMMUG001703	NA	NA	NA	NA	NA	NA
NONMMUG001704	NA	NA	NA	NA	NA	NA
NONMMUG001705	1	0	0	0	0	0
NONMMUG001706	0	1	0	0	0	0
NONMMUG001707	0.990628	0.00016439	0	0.000481387	0	0
NONMMUG001708	0.244582	0.267149	0	0	0	0.447958
NONMMUG001709	0	1	0	0	0	0
NONMMUG001710	0.334319	0.293637	0.241022	0.0859535	0	0.0974465
NONMMUG001711	NA	NA	NA	NA	NA	NA
NONMMUG001712	0	1	0	0	0	0
NONMMUG001713	NA	NA	NA	NA	NA	NA
NONMMUG001714	NA	NA	NA	NA	NA	NA
NONMMUG001715	NA	NA	NA	NA	NA	NA
NONMMUG001716	0.36961	0.220355	0	0.177723	0.0438378	0.237682
NONMMUG001717	0	0	0.3537	0.332236	0.166509	0.165077
NONMMUG001718	NA	NA	NA	NA	NA	NA
NONMMUG001719	NA	NA	NA	NA	NA	NA
NONMMUG001720	NA	NA	NA	NA	NA	NA
NONMMUG001721	NA	NA	NA	NA	NA	NA
NONMMUG001722	0	1	0	0	0	0
NONMMUG001723	NA	NA	NA	NA	NA	NA
NONMMUG001724	NA	NA	NA	NA	NA	NA
NONMMUG001725	NA	NA	NA	NA	NA	NA
NONMMUG001726	0	1	0	0	0	0
NONMMUG001727	NA	NA	NA	NA	NA	NA
NONMMUG001728	NA	NA	NA	NA	NA	NA
NONMMUG001729	NA	NA	NA	NA	NA	NA
NONMMUG001730	0	0.612709	0	0.274396	0	0
NONMMUG001731	0.123308	0.290779	1.37598e-06	0.364791	2.98604e-07	0.238006
NONMMUG001732	NA	NA	NA	NA	NA	NA
NONMMUG001733	0	0	0	0	1	0
NONMMUG001734	NA	NA	NA	NA	NA	NA
NONMMUG001735	NA	NA	NA	NA	NA	NA
NONMMUG001736	NA	NA	NA	NA	NA	NA
NONMMUG001737	NA	NA	NA	NA	NA	NA
NONMMUG001738	NA	NA	NA	NA	NA	NA
NONMMUG001739	NA	NA	NA	NA	NA	NA
NONMMUG001740	0.625308	0.262346	0	0	0	0
NONMMUG001741	0.0245279	0.256519	0.621212	0	0	0
NONMMUG001742	NA	NA	NA	NA	NA	NA
NONMMUG001743	NA	NA	NA	NA	NA	NA
NONMMUG001744	0	0.000615846	0.155971	0.286386	0.283858	0.301166
NONMMUG001745	0.178334	0.715738	0	0	9.18943e-05	0
NONMMUG001746	0	1	0	0	0	0
NONMMUG001747	0.226208	0.215887	0.193723	0.187232	0.161643	0.156331
NONMMUG001748	0.295569	0.590725	0	0	0	0
NONMMUG001749	0.00126197	0.00024775	0.984828	0	0	0
NONMMUG001750	0.402102	0.482187	0	0	0	0
NONMMUG001751	NA	NA	NA	NA	NA	NA
NONMMUG001752	0	1	0	0	0	0
NONMMUG001753	0	0	0.224444	0.120334	0	0.590382
NONMMUG001754	NA	NA	NA	NA	NA	NA
NONMMUG001755	NA	NA	NA	NA	NA	NA
NONMMUG001756	NA	NA	NA	NA	NA	NA
NONMMUG001757	NA	NA	NA	NA	NA	NA
NONMMUG001758	NA	NA	NA	NA	NA	NA
NONMMUG001759	0	1	0	0	0	0
NONMMUG001760	NA	NA	NA	NA	NA	NA
NONMMUG001761	NA	NA	NA	NA	NA	NA
NONMMUG001762	NA	NA	NA	NA	NA	NA
NONMMUG001763	NA	NA	NA	NA	NA	NA
NONMMUG001764	0.394288	0.347673	0.175819	0	0.0681654	0.0126706
NONMMUG001765	0.345186	0.300091	0.242205	0.0682573	0.0422877	0.0570934
NONMMUG001766	0.324787	0	0.530704	0.0634262	0	0
NONMMUG001767	0.402391	0.413002	0.111948	0.0232503	0	0.00547126
NONMMUG001768	NA	NA	NA	NA	NA	NA
NONMMUG001769	NA	NA	NA	NA	NA	NA
NONMMUG001770	0.446232	0.437923	0	0	0	0
NONMMUG001771	NA	NA	NA	NA	NA	NA
NONMMUG001772	NA	NA	NA	NA	NA	NA
NONMMUG001773	NA	NA	NA	NA	NA	NA
NONMMUG001774	NA	NA	NA	NA	NA	NA
NONMMUG001775	1	0	0	0	0	0
NONMMUG001776	NA	NA	NA	NA	NA	NA
NONMMUG001777	0	0	1	0	0	0
NONMMUG001778	0.256265	0.241117	0.201377	0.150449	0.14708	0.136235
NONMMUG001779	8.27805e-08	7.37048e-08	0.376717	2.59367e-07	1.29809e-07	0.507808
NONMMUG001780	6.86921e-11	2.8757e-11	0.398523	0.236243	0.236766	0.147072
NONMMUG001781	0.239963	0.0857945	0.175832	0.228288	0.221816	0.176845
NONMMUG001782	NA	NA	NA	NA	NA	NA
NONMMUG001783	0.273475	0.437835	0.170358	0.113919	0	0.0188807
NONMMUG001784	NA	NA	NA	NA	NA	NA
NONMMUG001785	0.13901	0.253347	0.249241	0.177449	0.176089	0.13765
NONMMUG001786	NA	NA	NA	NA	NA	NA
NONMMUG001787	NA	NA	NA	NA	NA	NA
NONMMUG001788	0.287082	0.178971	0.130618	0.163426	0.188812	0.183942
NONMMUG001789	0	0	0.253488	0.267917	0.253784	0.261499
NONMMUG001790	0.181415	0.14824	0.258618	0.265876	0.175521	0.0950155
NONMMUG001791	NA	NA	NA	NA	NA	NA
NONMMUG001792	0.460424	0.291246	0.105266	0.0803482	0	0.0772393
NONMMUG001793	NA	NA	NA	NA	NA	NA
NONMMUG001794	NA	NA	NA	NA	NA	NA
NONMMUG001795	0	1	0	0	0	0
NONMMUG001796	0	1	0	0	0	0
NONMMUG001797	NA	NA	NA	NA	NA	NA
NONMMUG001798	NA	NA	NA	NA	NA	NA
NONMMUG001799	3.83701e-05	0.456797	0	0.427369	0	0
NONMMUG001800	0.505828	0.378674	0	0	0	0
NONMMUG001801	NA	NA	NA	NA	NA	NA
NONMMUG001802	0	1	0	0	0	0
NONMMUG001803	NA	NA	NA	NA	NA	NA
NONMMUG001804	NA	NA	NA	NA	NA	NA
NONMMUG001805	NA	NA	NA	NA	NA	NA
NONMMUG001806	NA	NA	NA	NA	NA	NA
NONMMUG001807	NA	NA	NA	NA	NA	NA
NONMMUG001808	NA	NA	NA	NA	NA	NA
NONMMUG001809	NA	NA	NA	NA	NA	NA
NONMMUG001810	NA	NA	NA	NA	NA	NA
NONMMUG001811	0	0	0	0.0908829	0.81935	0.000846686
NONMMUG001812	0	0	0	0	0.516368	0.368264
NONMMUG001813	NA	NA	NA	NA	NA	NA
NONMMUG001814	NA	NA	NA	NA	NA	NA
NONMMUG001815	0	5.71551e-10	0	0.187738	0.250533	0.512143
NONMMUG001816	0.292913	0.278968	0.08569	0.142801	0.193529	0.117038
NONMMUG001817	0	0.0405009	0.412167	0.37245	0	0.145654
NONMMUG001818	NA	NA	NA	NA	NA	NA
NONMMUG001819	0	0	0.273653	0.505733	0.0117183	0.164628
NONMMUG001820	0.0529375	1.65483e-06	0.141122	0.3872	0.318055	0.134605
NONMMUG001821	0.231994	0.413379	0.315892	0	0	0
NONMMUG001822	0.0990813	0.175679	0.390097	0.216494	0.0271548	0.168549
NONMMUG001823	0	0	1	0	0	0
NONMMUG001824	0	0	0.0300115	0.424578	0	0.448277
NONMMUG001825	0	0	0	0	0	1
NONMMUG001826	0	0	0	0	0	1
NONMMUG001827	0	3.01937e-07	0.481096	0	0.205426	0.268123
NONMMUG001828	0	0	0.227032	0	0.278663	0.4528
NONMMUG001829	NA	NA	NA	NA	NA	NA
NONMMUG001830	0.1961	0.203024	0.464831	1.11022e-16	1.11022e-16	0.143073
NONMMUG001831	0.151699	0	0.0581976	0.440819	0	0.329044
NONMMUG001832	0.414185	0.460252	0	0.0224512	0	0.00638331
NONMMUG001833	0.388484	0.495917	0	0	0	0
NONMMUG001834	0	1	0	0	0	0
NONMMUG001835	NA	NA	NA	NA	NA	NA
NONMMUG001836	0	0	0.539541	0.320734	0	0.055145
NONMMUG001837	0	1	0	0	0	0
NONMMUG001838	NA	NA	NA	NA	NA	NA
NONMMUG001839	0	1	0	0	0	0
NONMMUG001840	0.352539	0.428774	0.0616529	0.090654	0.0323371	0.0427624
NONMMUG001841	NA	NA	NA	NA	NA	NA
NONMMUG001842	0	0	0	0.997099	0	7.28091e-05
NONMMUG001843	0	0.128787	0.232925	0.0573325	0.0520545	0.525833
NONMMUG001844	0.34164	0.165669	0.262951	0.151164	0	0.152789
NONMMUG001845	0.09248	0	0.175541	0.53606	0.0795908	0.130827
NONMMUG001846	0	0	0	1	0	0
NONMMUG001847	0.0465242	0.057886	0.20788	0.186827	0.302864	0.283109
NONMMUG001848	0.0889919	0.257174	0.246192	0.193988	0.0773882	0.247429
NONMMUG001849	1	3.7883e-12	3.72147e-13	0	0	0
NONMMUG001850	0.106466	0.108723	0.249205	0.0870625	0.219201	0.330629
NONMMUG001851	NA	NA	NA	NA	NA	NA
NONMMUG001852	0.349938	0.303962	0.0881003	0.147236	0.11666	0.0792161
NONMMUG001853	NA	NA	NA	NA	NA	NA
NONMMUG001854	NA	NA	NA	NA	NA	NA
NONMMUG001855	0	0	0.920375	0	0	0.024794
NONMMUG001856	NA	NA	NA	NA	NA	NA
NONMMUG001857	NA	NA	NA	NA	NA	NA
NONMMUG001858	NA	NA	NA	NA	NA	NA
NONMMUG001859	0	0	0	0	0	1
NONMMUG001860	NA	NA	NA	NA	NA	NA
NONMMUG001861	NA	NA	NA	NA	NA	NA
NONMMUG001862	0.282472	0.324888	0.0707525	0.0990133	0.0219928	0.263267
NONMMUG001863	NA	NA	NA	NA	NA	NA
NONMMUG001864	NA	NA	NA	NA	NA	NA
NONMMUG001865	0	0	1	0	0	0
NONMMUG001866	NA	NA	NA	NA	NA	NA
NONMMUG001867	0	0	0	0	0	1
NONMMUG001868	0	1	0	0	0	0
NONMMUG001869	NA	NA	NA	NA	NA	NA
NONMMUG001870	NA	NA	NA	NA	NA	NA
NONMMUG001871	NA	NA	NA	NA	NA	NA
NONMMUG001872	NA	NA	NA	NA	NA	NA
NONMMUG001873	0	0.999706	1.81422e-08	0	2.52841e-07	7.98552e-07
NONMMUG001874	NA	NA	NA	NA	NA	NA
NONMMUG001875	NA	NA	NA	NA	NA	NA
NONMMUG001876	0	0.609394	0.277577	0	0	0
NONMMUG001877	0.536117	0	0	0.34882	0	0
NONMMUG001878	NA	NA	NA	NA	NA	NA
NONMMUG001879	0.00605023	0.00340596	0	0	0.957562	0
NONMMUG001880	0	0	0.778629	0	0	0.123826
NONMMUG001881	NA	NA	NA	NA	NA	NA
NONMMUG001882	0	0	0.596754	0.154635	0.161519	0.0493006
NONMMUG001883	0	0.00978884	0.135924	0.421077	0.310011	0.131156
NONMMUG001884	0	0	0.429633	0.378035	0.0172443	0.128584
NONMMUG001885	0.0063838	0.00646294	0.241826	0.362793	0.257863	0.157712
NONMMUG001886	0.22521	0.270248	0.170234	0.217823	0.11998	0.124585
NONMMUG001887	0.212928	0.20062	0.331625	0.284894	0	0
NONMMUG001888	NA	NA	NA	NA	NA	NA
NONMMUG001889	NA	NA	NA	NA	NA	NA
NONMMUG001890	0	0.0348982	0.327455	0.264093	0.233225	0.191042
NONMMUG001891	NA	NA	NA	NA	NA	NA
NONMMUG001892	NA	NA	NA	NA	NA	NA
NONMMUG001893	NA	NA	NA	NA	NA	NA
NONMMUG001894	NA	NA	NA	NA	NA	NA
NONMMUG001895	NA	NA	NA	NA	NA	NA
NONMMUG001896	NA	NA	NA	NA	NA	NA
NONMMUG001897	NA	NA	NA	NA	NA	NA
NONMMUG001898	NA	NA	NA	NA	NA	NA
NONMMUG001899	NA	NA	NA	NA	NA	NA
NONMMUG001900	NA	NA	NA	NA	NA	NA
NONMMUG001901	NA	NA	NA	NA	NA	NA
NONMMUG001902	NA	NA	NA	NA	NA	NA
NONMMUG001903	NA	NA	NA	NA	NA	NA
NONMMUG001904	NA	NA	NA	NA	NA	NA
NONMMUG001905	NA	NA	NA	NA	NA	NA
NONMMUG001906	NA	NA	NA	NA	NA	NA
NONMMUG001907	NA	NA	NA	NA	NA	NA
NONMMUG001908	NA	NA	NA	NA	NA	NA
NONMMUG001909	NA	NA	NA	NA	NA	NA
NONMMUG001910	NA	NA	NA	NA	NA	NA
NONMMUG001911	NA	NA	NA	NA	NA	NA
NONMMUG001912	NA	NA	NA	NA	NA	NA
NONMMUG001913	NA	NA	NA	NA	NA	NA
NONMMUG001914	0.262278	0.355521	0.216618	0.121947	0	0.106063
NONMMUG001915	NA	NA	NA	NA	NA	NA
NONMMUG001916	NA	NA	NA	NA	NA	NA
NONMMUG001917	0.457144	0.427029	0	0	0	0
NONMMUG001918	0	1	0	0	0	0
NONMMUG001919	NA	NA	NA	NA	NA	NA
NONMMUG001920	0.245454	0.446337	0.0736726	0.213742	0	0.0348245
NONMMUG001921	NA	NA	NA	NA	NA	NA
NONMMUG001922	0	0	0	0	1	0
NONMMUG001923	0.688653	0.202961	0	0	0	3.37845e-11
NONMMUG001924	0	0	0	0.427445	0	0.456727
NONMMUG001925	NA	NA	NA	NA	NA	NA
NONMMUG001926	0	0	0	0	0	1
NONMMUG001927	0	0	0	0	0	1
NONMMUG001928	0	0	0	0	0	1
NONMMUG001929	NA	NA	NA	NA	NA	NA
NONMMUG001930	NA	NA	NA	NA	NA	NA
NONMMUG001931	0	0	0	0	0	1
NONMMUG001932	0.264845	0.140198	0.250875	9.47887e-09	0.157778	0.268764
NONMMUG001933	0.987326	3.30576e-06	0.00104663	0	0	0
NONMMUG001934	0.296615	0.530619	0.102547	0	0	0.0095042
NONMMUG001935	NA	NA	NA	NA	NA	NA
NONMMUG001936	0.591048	0.295256	0	0	0	0
NONMMUG001937	5.21433e-08	1.28962e-07	0.61254	0.179364	0	0.144904
NONMMUG001938	NA	NA	NA	NA	NA	NA
NONMMUG001939	3.63024e-10	4.98234e-10	0.214326	0.300826	0.240852	0.278113
NONMMUG001940	0.878771	0.0473093	0	0	0	0.00336086
NONMMUG001941	NA	NA	NA	NA	NA	NA
NONMMUG001942	NA	NA	NA	NA	NA	NA
NONMMUG001943	NA	NA	NA	NA	NA	NA
NONMMUG001944	NA	NA	NA	NA	NA	NA
NONMMUG001945	NA	NA	NA	NA	NA	NA
NONMMUG001946	NA	NA	NA	NA	NA	NA
NONMMUG001947	NA	NA	NA	NA	NA	NA
NONMMUG001948	NA	NA	NA	NA	NA	NA
NONMMUG001949	NA	NA	NA	NA	NA	NA
NONMMUG001950	NA	NA	NA	NA	NA	NA
NONMMUG001951	NA	NA	NA	NA	NA	NA
NONMMUG001952	0.361184	0.46761	0	0	0.106191	0
NONMMUG001953	0	0.115953	0.344013	0.462885	0	0.0376264
NONMMUG001954	0.010674	0	0.167957	0.281012	0.360029	0.211759
NONMMUG001955	0	0	0.40527	0.43995	0	0.0809985
NONMMUG001956	NA	NA	NA	NA	NA	NA
NONMMUG001957	NA	NA	NA	NA	NA	NA
NONMMUG001958	0	0	0	0	0	1
NONMMUG001959	NA	NA	NA	NA	NA	NA
NONMMUG001960	3.34189e-07	2.22678e-06	0	1.20722e-06	0.999431	0
NONMMUG001961	0.339349	1.11022e-16	0.452374	0.15708	1.44107e-13	1.11022e-16
NONMMUG001962	0.0156772	0.0299609	0.260385	0.261501	0.256868	0.239624
NONMMUG001963	0.118676	0.0275909	0.23704	0.311738	0.227022	0.171857
NONMMUG001964	0.317758	2.22045e-15	0.373649	0.250803	3.82848e-06	0.0497926
NONMMUG001965	0	0	0.0800205	0.225016	0.569348	0.0912242
NONMMUG001966	0.427428	0.241805	0.0198321	1.11022e-16	1.11022e-16	0.284642
NONMMUG001967	NA	NA	NA	NA	NA	NA
NONMMUG001968	NA	NA	NA	NA	NA	NA
NONMMUG001969	NA	NA	NA	NA	NA	NA
NONMMUG001970	NA	NA	NA	NA	NA	NA
NONMMUG001971	NA	NA	NA	NA	NA	NA
NONMMUG001972	NA	NA	NA	NA	NA	NA
NONMMUG001973	NA	NA	NA	NA	NA	NA
NONMMUG001974	NA	NA	NA	NA	NA	NA
NONMMUG001975	0.353355	0.264316	0.162249	0.185919	0.100183	0
NONMMUG001976	NA	NA	NA	NA	NA	NA
NONMMUG001977	NA	NA	NA	NA	NA	NA
NONMMUG001978	NA	NA	NA	NA	NA	NA
NONMMUG001979	NA	NA	NA	NA	NA	NA
NONMMUG001980	NA	NA	NA	NA	NA	NA
NONMMUG001981	1	0	0	0	0	0
NONMMUG001982	NA	NA	NA	NA	NA	NA
NONMMUG001983	NA	NA	NA	NA	NA	NA
NONMMUG001984	NA	NA	NA	NA	NA	NA
NONMMUG001985	NA	NA	NA	NA	NA	NA
NONMMUG001986	0	0.022491	0.294224	0.240318	0.235255	0.256925
NONMMUG001987	NA	NA	NA	NA	NA	NA
NONMMUG001988	NA	NA	NA	NA	NA	NA
NONMMUG001989	NA	NA	NA	NA	NA	NA
NONMMUG001990	NA	NA	NA	NA	NA	NA
NONMMUG001991	NA	NA	NA	NA	NA	NA
NONMMUG001992	NA	NA	NA	NA	NA	NA
NONMMUG001993	NA	NA	NA	NA	NA	NA
NONMMUG001994	NA	NA	NA	NA	NA	NA
NONMMUG001995	0	0	1	0	0	0
NONMMUG001996	0	0	1	0	0	0
NONMMUG001997	0.318504	0.219876	0.149118	6.86748e-05	0.334843	0
NONMMUG001998	0.24814	0.244423	0.153438	0.242349	0.2012	8.4639e-12
NONMMUG001999	0	0.258202	0.629658	0	0	0
[truncated: 44,305 more rows]
