# Supplementary material for: Identification and functional analysis of long non-coding RNAs in human and mouse early embryos based on single-cell transcriptome data
Source: Oncotarget. 2016 Aug 16;7(38):61215–28. doi: 10.18632/oncotarget.11304 (PMC5308646; doi:10.18632/oncotarget.11304)
Supplement: Supplementary file 8 [file oncotarget-07-61215-s008.xlsx]

## Sheet: Sheet1
tracking_id	Oocyte_1	Oocyte_2	Oocyte_0	Zygote_1	Zygote_2	Zygote_0	Two_Cell_0	Two_Cell_3	Two_Cell_1	Two_Cell_2	Two_Cell_5	Two_Cell_4	Four_Cell_7	Four_Cell_3	Four_Cell_0	Four_Cell_5	Four_Cell_6	Four_Cell_1	Four_Cell_8	Four_Cell_4	Four_Cell_2	Four_Cell_11	Four_Cell_9	Four_Cell_10	Eight_Cell_8	Eight_Cell_12	Eight_Cell_2	Eight_Cell_7	Eight_Cell_11	Eight_Cell_0	Eight_Cell_5	Eight_Cell_17	Eight_Cell_6	Eight_Cell_1	Eight_Cell_3	Eight_Cell_4	Eight_Cell_9	Eight_Cell_10	Eight_Cell_13	Eight_Cell_14	Eight_Cell_15	Eight_Cell_16	Eight_Cell_19	Eight_Cell_18	Morulae_3	Morulae_0	Morulae_1	Morulae_11	Morulae_2
A1BG	0.185072	0	0.547589	0.74207	0	0.641199	0.210677	0	1.57778	0.837684	0.181246	0.11008	0	0	0	0.0643854	0	0	0	0	2.10003	0	0	0	0.0963422	17.4937	4.9134	2.51933	6.11776	1.72907	2.75033	4.97284	3.94852	2.67034	2.00465	4.37921	12.2286	3.91131	14.7226	6.77585	7.41892	3.06292	8.7465	7.43488	6.86001	5.75895	1.82566	0.856568	3.61871
A1CF	5.04069	5.16446	6.21624	0.980901	1.18251	2.51045	1.35864	1.62705	1.61727	1.20156	1.21455	1.36999	4.2747	2.93081	3.31422	3.93221	4.16554	1.49671	2.22618	9.99585	3.10948	2.90196	0.0381177	2.65573	4.63297	0.0778625	0.420511	0.734591	1.3922	0.00975674	0.419586	0.0127969	0.505168	0.0322645	0.0280023	0.0107465	3.80197	3.56011	0.412329	2.20017e-07	1.10405	0.244728	0	0.950159	0.00687522	0	0	0.0130624	23.8564
A2ML1	0.391584	0.331808	0.273068	1.75177	2.54816	1.48523	1.60141	1.76568	2.34095	2.64373	2.19007	2.26346	4.62998	2.53404	0.174873	4.46145	4.89115	2.52309	2.84786	1.96358	1.26004	1.119	4.6002	4.29439	5.90295	1.32222	0.102032	0	2.32027	0	0.0173709	1.1892	0	0	0	0	0.966356	3.80602	0.0510683	0.848838	0.00864263	0	0.026563	0.231327	0	0	0	0	0
A4GALT	1.04301	1.46202	2.05665	11.7306	8.06617	12.1565	15.7113	21.4269	15.5464	17.3681	20.6574	20.6484	15.332	3.92983	12.3287	9.66716	9.32839	8.10133	4.93076	7.41836	5.95303	7.32008	3.54912	6.19998	4.46936	6.45611	8.29924	3.52209	5.99068	4.08455	7.3156	20.3529	0.367756	11.9629	2.03513	0.278357	7.96049	5.11134	13.0423	13.5087	10.6838	12.8229	14.2616	9.33222	18.1635	18.7988	13.9497	35.7238	0.899074
AACS	12.6407	19.041	19.0577	11.7237	15.295	14.086	11.3425	9.27615	14.5046	12.8785	13.161	13.3286	22.4274	9.57021	22.8266	23.8626	22.498	1.67095	22.1125	13.4144	8.46054	30.941	20.2951	21.019	13.4043	0.0175141	0.0471432	1.53457	5.95606	0.0995801	0	3.86764	0.381798	1.98595	2.73573	0.0675238	13.3238	12.4729	5.32063	7.34618	0.925713	0.442262	0.626544	0.720786	0	0	3.36246	0.0780502	0
AAED1	0.426874	1.39986	0.284424	1.159	0.110512	1.24051	0.86544	0.417308	1.46198	0.680549	0.254864	0.0980642	5.71804	0	1.8466	0.0622874	1.22345	0	0	0	0.178077	1.47166	0	3.57311	0	1.91763	5.29319	1.44416	0	0	6.11484	0	1.39703	0.104493	3.45203	0.410309	0	0	0.105691	3.21156	0	0	0	0	2.07187	5.38422	9.81209	2.77997	0
AAGAB	3.38641	3.79139	2.86719	3.74273	5.98814	4.33713	4.62336	4.851	4.05164	4.06413	5.66841	4.01823	1.4529	11.5604	9.16304	13.4199	4.4109	5.51946	1.65397	2.64898	8.03109	4.24979	7.91286	3.88434	0.603579	4.9312	0.811818	0.734221	0.819928	2.30107	0.0268378	0.925765	0.27369	0.157755	0	3.17557	9.38803	0.244581	1.4113	3.0873	0.38899	2.42996	2.8267	0	0.104669	0.0423291	0	0.0201759	0
AAMDC	3.9109	4.7455	1.46184	0	0	0.848441	1.5662	0	1.64926	0	2.75137	0	7.11063	0	0	0	3.90028	23.742	4.47515	0	0	0	0	1.1666	0	48.4466	29.9798	7.04763	4.75343	2.96192	3.3971	76.7477	14.7113	17.2619	1.52266	5.95367	0	5.34215	39.1068	28.5841	43.1478	99.5799	31.4745	7.52765	26.1733	63.3059	33.4359	2.71139	218.944
AAMP	1.38411	1.27739	1.84542	0.941826	1.33798	0.515986	0.522338	0.489592	0.882477	0.791304	1.25995	1.85745	7.40401	0	0	0	7.34364	0.45441	1.86678	0.38581	0.0594039	0.283328	0	3.25972	1.15709	32.854	59.9429	37.2835	10.4218	47.1246	28.8604	17.7471	50.7376	67.2671	78.3636	50.8108	0.0673559	11.5516	24.1357	36.36	21.621	78.4592	70.6017	16.5983	28.0803	15.7325	43.314	17.303	1.22274
AAR2	2.37574	2.68476	3.31999	7.61694	7.71708	8.98273	9.84014	11.5828	7.96666	9.19126	10.181	8.98971	0.15118	19.8476	7.19474	12.2366	7.92576	15.2556	8.15616	14.3993	1.87003	13.0051	10.5313	9.01576	6.10079	12.9329	20.788	29.6743	4.98451	41.5424	54.0062	27.1578	54.6431	54.3927	37.2443	38.4089	1.75086	1.33892	17.7543	8.75047	39.4303	18.7502	23.0919	68.5802	34.7624	5.92179	16.2322	29.137	0.319634
AARS	0.57677	0.915121	0.497683	4.609	7.93067	4.89431	3.34321	5.20282	2.95825	3.10203	2.31825	3.79754	6.81632	8.32979	9.9292	13.5061	4.48868	10.5779	4.97224	4.3668	13.7088	13.5484	6.56475	5.99584	6.41134	0	1.62703	1.0856	1.22882	0.807892	0.468152	4.50342	1.98466	3.04741	2.93211	8.86068	0.767528	4.56513	7.92047	3.25651	0	6.10152	4.96111	0.0181889	5.97849	2.72658	11.143	18.7406	0.177433
AARS2	0.181048	0.0955703	0.197869	0.0582148	0.086535	0	0.130271	0.10163	0.0387669	0.131854	0.0897548	0.0656188	0	0	0	0	0.512627	0.358623	0	0.233294	1.43007	0	0	0	2.31978	2.59238	7.47399	3.86326	2.91529	5.48823	3.36728	0.232981	3.3985	8.98213	8.27016	5.03437	10.59	6.88537	7.33714	1.51764	3.15759	6.37314	11.3131	0.700325	1.32871	0.0571495	3.046	10.9792	51.1882
AASDH	3.83274	3.73834	2.7796	1.38218	2.03147	2.98141	3.74268	1.41886	3.18444	2.20477	1.91535	2.24138	3.0739	2.86505	2.25406	0	1.07	0.07225	0.674484	0.225289	0.0431453	1.39703	2.36166	1.66873	1.5987	2.09026	6.99146	12.4518	3.80283	6.25308	1.86936	6.03089	4.3907	2.49364	5.88294	3.9957	4.78026	2.66551	3.07013	1.70652	7.18293	9.99957	4.79131	0.85037	3.38713	0.845218	1.99222	3.30372	18.6612
AASDHPPT	17.5951	15.6458	16.8102	5.75846	8.24695	21.753	7.89266	5.75048	8.01459	5.96996	6.67177	4.4362	1.3276	2.36469	6.06241	9.00563	5.97851	7.20933	0.850294	0.0797386	8.84894	4.72007	2.54273	1.58528	6.22619	3.2695	4.17814	0.100542	1.51642	4.13077	0.0900845	0.0576164	7.09438	0.560192	2.1572	5.0053	0.579979	2.39155	2.23863	3.43395	5.67209	2.00095	0	8.33099	1.59985	0.0674953	4.55893	0.0880554	0.724517
AATF	3.81384	3.55709	4.23685	8.37635	9.33497	8.06442	8.58247	9.65367	8.19103	7.1957	4.87955	8.13542	13.7818	19.1518	7.90426	20.4963	18.6527	11.2887	18.0973	7.31712	24.3244	24.204	17.9437	16.0901	33.922	25.2576	38.6187	26.3382	8.86826	25.2154	92.8682	70.6136	46.3502	93.7001	56.0224	21.1485	11.4372	13.2922	20.889	14.2809	12.2896	26.1067	60.0465	45.0806	29.4583	38.6518	32.465	32.9027	92.277
AATK	0.0991379	0	0.0971392	0.153048	0	0.308151	0.316131	0.38112	0.223534	0.420574	0.443384	0.963229	0	0	0	0.111998	0.0918803	0.0510034	0.239268	0	0.0857213	0	0.0384961	0	0	0.19065	0	0.0339417	0	0	0.0638536	0.031573	0.0869743	0	0.0484134	9.96094e-88	0	0.158846	0	0	0	0	0	0.0217336	0.0308182	0	0	0.269757	0
ABAT	2.70778	3.50491	3.80433	3.55307	4.96316	3.56059	3.01185	6.05454	3.85053	5.73929	4.98977	4.52905	1.75569	8.32744	5.02956	1.00839	4.20052	11.8368	6.31434	3.2392	9.4563	3.95036	3.70893	4.3622	4.42849	2.27478	0.767919	0	4.31125	0.345701	1.40813	3.04696	0.0989495	0	1.82027	0.0619788	2.00902	4.00363	1.15903	2.86797	0.736372	1.13159	0	0.412838	0.601634	0.0325369	0	0.01517	0
ABCA1	0.704458	0.78101	0.548174	0.313462	0.384509	0.964462	0.590861	1.85335	0.589916	1.89174	1.43573	1.60015	0.323084	0.323587	1.29945	0.424556	0.454777	1.11064	0.952583	0.201398	0.467758	1.95721	0.796198	0.243877	2.0413	0.0413297	0	0	0.062612	0	0	0	0	0	0.0727877	0	1.32351	0.042748	0	0	0	0	0	0	0.235505	0	0	0	0.365012
ABCA2	0.249862	0.250886	0.032681	0.927125	0.865275	0.652856	0.679048	0.376944	0.792009	0.683349	0.810448	0.629852	0.943015	7.59311	0.818796	0.486463	1.84902	2.01281	1.6058	2.19484	0.0457405	3.03765	3.7253	2.05279	0.0714905	0	0	0.0940224	0.970059	0	0	0	0	0.239493	0.103366	0	0.0941876	4.23687	0	2.11281	0.311474	0	0	0.394655	0	0	0	0	0
ABCA3	0	0.165662	0.0348936	1.85575	2.86427	2.22404	2.00981	2.07686	1.21057	2.46514	1.32182	1.6871	0.0428269	2.1788	5.69923	3.67928	1.49503	0.383196	3.08368	0.152336	4.45364	2.7572	0.562754	1.78532	1.90313	0	1.70852	0.464126	0.560587	0.0938166	0.595853	1.66707	0.421788	1.83286	0.0141037	0.0187608	0.0615606	1.19476	0.0112849	0.844003	0.00969029	1.26528	2.12926	0.244106	0.737997	2.03845	0	2.22973	0
ABCA5	4.54808	3.72712	4.17393	2.12838	2.83992	2.57615	2.4326	3.00998	3.25584	2.2215	1.3861	1.81156	2.98522	3.58423	6.60563	2.27974	3.23101	11.0772	3.04157	2.03283	3.27357	1.22805	1.74522	2.26321	3.43696	3.10516	0.0698134	1.50202	2.58009	0	0.303565	0.281806	0.0473217	0.849964	1.63695	0.385681	3.63072	0.850176	0.232278	0	1.22238e-09	1.29289	0.131907	2.63732	0.20324	0	0	0	7.91635
ABCB1	0.117101	0.0956313	0.0776486	0.0179615	0	0.0304744	0.0279659	0.0130297	0.0253071	0.0726619	0.0331078	0.013331	0.019048	0	0	0.122666	0	0	0.0208296	0.0109433	0.0154445	0.0182008	0.019816	0.0132215	0.143778	1.59886	0.781045	0.246458	0.178235	2.78684	0.465961	0	0	3.31591	1.93441	0	0.0509995	0.0577784	0	0	0.874538	0	1.15067	0	1.27113	0.779529	0.322936	0	5.77196e-27
ABCB10	0.396915	0.281265	0.453887	0.863539	0.734919	0.762806	0.144336	0.0197429	0.135097	0.111254	0.47194	0.73647	0	0	0.527273	0.388707	0.0749386	0	0.128996	0	0.978208	0.779305	0	0.225895	0	0.0127551	0.360126	0.824982	0	0.0803717	0	0.0723737	0.63832	0.0582494	0	0	0	0	0	0.635214	0	0.0251325	2.87513	0.0173418	3.47695	0.428102	1.2842	4.54812	0
ABCB4	46.4892	53.7688	64.4655	35.7946	29.6748	45.887	116.892	52.106	102.056	45.7492	78.1887	77.9665	68.414	59.8384	73.1035	65.9779	62.6656	39.0124	34.8655	44.1231	49.0903	37.4049	55.3375	42.444	34.9903	1.35093	0.306725	0	31.4946	1.35422	0.0401636	5.77936	0	0.34704	0	0	35.685	26.3699	3.92985	0.0248264	4.64698	0.553718	0	0.0141038	0	0	0	0	0.292641
ABCC1	1.12034	1.44709	1.76859	7.48647	5.98157	9.21466	12.5229	15.6177	11.3741	13.8733	9.97097	9.23485	4.13572	6.56739	11.9693	4.86457	3.6263	7.01088	9.06641	7.54313	11.5407	7.47912	12.8622	9.13818	3.33095	1.57543	0.27935	1.10804	6.93897	0	0.0157266	0.932708	0	0.755772	0	0.0815958	1.71938	3.22899	5.49561	0.0198192	0.611881	0.679964	0.0163879	0.0109904	0.485507	0.109525	0	0	0
ABCC10	0.168569	0.664293	0.583756	2.23666	1.24976	2.46933	1.02436	3.18271	1.62855	1.96337	1.10295	1.26567	0.747924	0	1.03526	2.0013	1.1389	0.84679	3.4629	3.62145	0.30703	1.9602	0.89768	3.43812	0.16077	0	0	0	4.79264	0	0	0	0	0	0	0	0	0.129054	0	0	0	0	0	0	0	0	0	0	0
ABCC3	3.81892	5.04138	2.79515	2.89366	8.1514	3.74717	2.74273	2.68457	1.79799	3.78159	2.11449	3.81746	2.6831	9.3496	15.84	6.6169	7.71117	18.0933	9.52901	6.41027	11.3832	9.25891	19.2969	11.3324	0.914915	0.302773	0.0965597	0.130689	10.7227	0	0	0	0	0	0	0	6.39724	3.74864	0.0770832	3.14626	0.338927	1.64425	0.0112246	7.19749	0	1.47155	0	0	12.043
ABCC4	30.9412	31.5452	38.6285	24.7426	33.007	48.9598	46.1535	69.0884	62.7361	82.0814	30.3648	28.909	41.5775	52.8735	36.1884	38.0979	30.3864	32.0722	40.3039	28.3256	14.5704	30.3917	43.8358	32.1586	15.8435	2.50844	1.75975	1.02606	3.68472	0.620129	0.410641	0.0411229	2.9463	2.09318	0.111625	4.4036	7.29219	7.42836	2.77897	6.00579	1.62212	4.3846	2.17268	6.64488	3.75752	0.691937	1.23689	0.0225812	14.2818
ABCC5	8.31234	7.30163	6.74912	5.84547	8.33288	4.78579	4.28921	4.53655	4.63532	3.81959	8.11698	5.72073	2.44465	12.188	10.3048	3.03182	11.3625	5.41702	8.13273	9.57842	6.04407	10.7838	10.7449	5.16389	10.6026	2.53584	6.22446	0.939126	2.94319	18.1174	12.8951	18.2548	2.68458	12.1204	10.337	19.4357	11.2896	11.4128	4.58952	1.23854	6.64236	5.78358	0.0497343	9.45881	11.4249	35.5839	19.3562	23.0793	32.4332
ABCC6	20.5414	23.1575	29.8745	15.2977	20.8149	23.8402	31.2359	30.5064	24.0254	27.0753	28.5006	23.5729	23.2026	33.9181	17.5626	28.831	24.5156	6.37438	28.6051	33.3767	20.5664	29.2167	24.8677	28.2175	56.316	11.9107	2.03838	6.86968	53.9586	4.68183	3.49526	16.7139	2.04378	4.45154	3.875	7.11069	49.0959	52.8873	14.3641	13.5612	17.8459	7.83147	13.5993	4.56823	1.78242	7.88786	0.0315791	1.15666	0.323741
ABCD4	91.0306	88.5258	92.8227	35.6727	28.0287	28.2762	32.7645	29.1193	37.1504	29.6829	30.201	28.3835	22.5511	41.4476	39.5584	29.1998	43.2277	73.9783	35.8452	39.0277	30.4997	38.8117	48.6641	35.5681	17.0082	4.76652	2.62896	10.1707	29.5805	9.13393	5.36498	10.7782	8.05377	7.13403	15.5904	0.318517	28.0533	28.7269	10.3404	0.720734	11.6776	7.38905	1.48797	10.1772	7.75781	7.41787	4.9068	8.19844	6.27748
ABCE1	13.7121	14.8626	12.1559	16.3567	20.4262	18.8079	21.6844	15.7221	21.6534	19.6769	10.1032	13.0159	17.9966	19.8004	23.0135	24.3706	11.6853	11.2332	14.7387	18.3513	14.7557	16.5492	15.7796	19.758	27.0376	18.3088	33.6755	37.7038	27.3125	11.3843	20.9638	9.50043	13.847	18.879	41.9809	31.8806	19.5698	12.3241	22.1743	19.3925	12.9353	5.79234	12.6802	3.96381	24.3709	7.17585	13.1291	6.31994	37.217
ABCF1	36.504	40.9083	30.9807	30.7177	44.0514	27.0681	57.1654	62.0537	55.8714	48.9659	74.4117	62.8634	67.9435	77.0823	48.2099	84.4377	62.5129	65.3247	76.2379	71.7886	48.3047	68.3009	56.8412	63.3217	25.2855	54.2328	130.49	134.413	48.6726	218.152	342.898	109.9	195.802	236.991	145.436	169.249	23.1021	42.394	71.1764	112.726	92.4821	87.9335	121.664	89.4375	74.7527	48.9891	151.346	198.011	82.9719
ABCF2	19.7707	23.2249	29.0887	14.324	17.6683	12.5001	13.3695	15.5179	14.7818	16.1668	14.466	18.7663	43.0538	22.8456	22.2925	23.1537	21.5212	9.73218	24.9951	17.1271	48.8513	27.0683	26.9595	26.419	16.3695	76.0139	157.823	276.055	13.0491	354.266	464.889	90.287	468.552	267.164	219.999	279.693	29.3139	22.9354	82.3459	68.3822	63.0541	85.3138	82.5248	66.3904	114.396	74.944	123.865	187.556	7.66224
ABCF3	0.92606	0.602917	0.790303	11.133	7.65234	6.45094	6.50915	7.56672	7.64713	4.83316	4.41347	5.24902	8.83662	2.63726	12.1731	4.28972	12.6955	0.0227766	14.8291	17.5244	7.71326	12.8348	10.9781	11.81	1.21	3.44004	9.06534	5.66673	0	7.50964	12.9005	8.5921	4.97895	14.9707	8.83987	6.29221	8.13345	2.85523	10.8842	16.0244	4.0314	8.52113	8.94218	1.65641	14.9004	12.4279	4.13863	9.06922	0.548441
ABCG2	0.843836	0.822778	0.785492	0.109992	0.101354	0.241052	0.0815914	0.109921	0.015123	0	0.636134	0.0310067	0.305575	2.39349	0	0	5.48221	4.93657	3.43245	0	0.231387	0.176449	2.30785	0.358867	1.40884	1.92924	0	0	0	0	0	0	0	0	0	0	1.31798	1.81867	0.0115614	0.0124287	0	0	0	0	0	0	0	0	0.50669
ABCG4	3.6481	4.06988	3.51933	2.25474	1.70284	1.78171	3.28705	4.57761	3.1822	4.08726	3.36714	2.63609	0.158536	1.51126	0	1.23471	4.18386	3.19924	2.42214	2.92382	0.809	1.92359	2.30136	2.97369	0	0.185198	0.154463	0	0.104913	0.212239	0	0	0	1.73497	0.18378	0.172357	2.19644	0.540506	0	0	0	0	0	0.212817	0.399532	0.0309696	0	0	0
ABCG5	0.372759	0.527076	0.340768	0.277991	0.490741	0.118312	0.172566	0.131533	0	0.0360604	0.0840261	0.101028	1.15159	0	0.242232	0.129261	0.169488	0.126785	0.0961981	0.811553	0.860876	0.37721	0	0.574999	0.288176	0	0	0	0	0	0	0	0	0.0848147	0	0.0820213	0.0397153	0.0671879	0	0	0.0184312	0.115601	0	0.130153	0.0313036	0	0	0	0
ABHD10	0.539543	0.590689	0.028508	0.122869	6.66289e-08	0.961803	0.0887671	0.0933812	0.159786	0.0529514	0.117927	0.383306	0	0	0	1.02412	0.0703969	0	0	2.41918	0	0.0693512	0	0	0	0	0	0.0263733	0	0	0	0	0	0	0	0	0.24614	0.633146	0	0	0.0727999	0	0	0	2.09021	0.18985	0.251021	0	8.7792
ABHD12	5.10627	6.69633	11.1271	12.2506	8.02751	8.52159	5.82913	9.8192	6.61252	9.11675	10.6763	8.19709	4.69022	14.4739	18.0691	5.74087	10.5843	28.465	16.4256	22.552	1.13824	4.58933	10.1832	19.0799	2.69225	19.0863	21.4109	11.1871	11.3482	19.4349	2.20208	25.9325	6.27502	22.9839	18.5149	17.753	8.26261	1.93425	0.0449145	21.5659	6.80787	4.56901	5.69888	1.06229	7.1862	6.44626	14.4462	11.7869	0
ABHD12B	2.11379	3.03315	0.793017	10.6854	14.2778	7.74229	11.5812	6.92867	10.2157	10.1637	3.41787	4.46828	2.78374	0.224074	3.1515	12.0031	6.86172	17.6375	6.78311	12.5686	18.1475	6.07773	2.55315	16.5807	25.4954	4.69027	5.38974	3.21639	8.13734	4.91941	0.061296	0.143806	0.0780206	4.00058	5.03837	1.03326	13.1131	11.9515	1.51847e-07	0	0.415958	6.31872	0	0	0.436217	0	0	0	0
ABHD14B	2.07201	2.7429	2.75746	4.38792	3.68112	2.86802	5.13695	5.29645	2.92398	5.85778	4.2105	3.77954	0	0	0.0342926	0	2.22671	3.14788	5.15836	0	0.187383	6.5086	0	4.19139	0	1.44863	7.88416	4.20345	6.4321	4.38772	2.76546	6.28103	8.02639	4.23598	4.41905	26.6026	8.24719	3.16189	0	0.123341	2.50915	0.957968	0	0	19.0351	12.5923	1.95112	13.8786	0.50486
ABHD16A	156.41	146.262	106.702	41.0863	40.2629	43.7316	38.4061	60.1942	42.6266	81.4466	63.161	65.8959	48.1579	40.7283	60.2554	34.208	46.6556	76.4827	64.5534	97.1908	56.9518	47.7671	35.0736	56.589	47.7985	1.71383	10.9768	1.15558	23.5839	3.57222	6.56113	31.2971	3.69689	1.49269	0	2.31554	7.77336	39.3357	2.63632	9.35884	9.21294	0.800906	4.95003	8.88763	2.90735	0	16.8332	0	0
ABHD17B	17.0403	20.7212	10.8399	35.5792	28.9711	17.9214	11.5133	11.6174	10.5211	13.7299	14.9143	9.57523	4.41265	18.1483	1.93514	9.97433	8.13837	8.83004	15.4573	9.83164	8.13159	11.4075	6.4206	16.3529	7.44951	6.06738	6.51591	19.3071	13.2496	2.94647	1.04475	83.7287	4.86184	9.92663	8.30546	0.490652	22.2771	15.7524	2.10286	21.1227	48.7186	35.8715	33.5893	29.1821	3.91391	0	0.848583	0.834567	4.75341
ABHD17C	1.51743	1.91647	1.40608	0.849556	0.38347	0.847242	1.39452	0.309367	1.72706	0.5418	0.689075	0.559088	0.0297275	0	0	0.0349363	2.14056	0	0.2323	0	0	0	0.0317909	3.44466	0	0.864122	7.07074	12.2888	0.107177	0.0544082	12.476	4.53244	20.7759	4.37806	0.66798	4.11839	0	3.45085	2.71341	3.95452	8.03471	4.7282	2.33087	7.33484	10.0091	3.03463	30.7518	39.5453	0.446854
ABHD2	10.98	10.0728	9.24665	20.4058	24.7144	22.7526	16.6698	17.8332	15.2766	18.2347	17.3265	17.6043	20.9875	43.8925	38.2869	30.2422	24.9082	27.5925	26.4395	33.5177	33.603	25.8624	27.7834	29.7447	11.5902	1.63039	2.41104	1.78379	13.1551	0.788563	1.93642	4.36069	2.43745	2.59261	0.996643	0.430754	8.38414	12.0438	3.86282	3.26725	3.08866	5.04732	1.81066	2.16013	2.0308	0.988135	0.736142	0.0258732	9.68432
ABHD5	1.21871	1.21394	1.79138	0.793137	1.79588	1.4843	1.29916	0.285173	0.800194	0.496507	0.471629	0.737062	0.197379	0	1.87016	0	1.8506	0.00844629	1.38317	0.0678086	0.27161	1.68858	0.0359249	0.218067	6.24786	2.78488	1.95728	7.69081	4.21556	2.34278	4.71061	1.73343	5.09883	1.59924	3.25365	3.67227	2.82394	5.88671	1.15534	2.25019	7.16618	5.91666	4.11621	5.72398	2.93763	9.09575	0.450543	2.23015	4.49577
ABHD6	0.384176	0.0926021	0.190468	0.11605	0.215952	0.392656	0.170726	1.01507	0.618232	0.177415	0.279637	0.0843076	0	0	0	0	0	0	0.115398	0.5477	3.52231	0	0	0.252474	0	0	0	0	0.377231	1.06059	0	0.0217069	4.15054	0	0	0.0475166	0	0.645991	0	0	0.888926	0	0	0.0311591	5.67565	11.9656	0.0564615	0	0.336644
ABI1	6.45166	7.56696	7.55541	16.9086	16.9131	17.5588	18.5296	13.0813	18.0003	14.2677	12.9099	13.2303	21.9394	7.76179	27.6761	17.3052	15.5358	9.63938	24.185	8.85091	38.1843	15.6013	20.0235	19.5426	4.33488	2.74997	8.6263	2.22201	12.8336	7.76823	9.15207	0.544296	4.13385	3.94083	4.75105	5.97233	18.1867	9.50745	6.62422	1.14808	3.34448	0.896259	4.82701	4.95375	3.29659	4.17533	4.25166	1.76496	24.7943
ABI2	8.54825	8.48978	7.16367	4.8795	6.99501	7.70441	7.98363	6.27772	8.8456	7.62614	7.05171	8.54068	3.11374	7.60187	2.76422	13.1298	6.23632	4.67782	8.42186	6.83751	5.33551	5.83601	10.6709	8.78805	6.6367	0.929992	1.22884	0.86194	4.65347	0.751028	0.936833	3.03465	4.99589	3.16081	0.397475	1.82357	4.69953	1.73806	3.79611	0.580421	2.82126	1.38391	2.18336	1.57103	0.386806	0.0105497	0.0480785	0.655312	0
ABL1	38.4566	40.7434	39.6462	19.2835	23.7109	13.2014	19.3302	22.2118	17.46	23.3849	23.0927	23.7853	12.2029	16.5929	31.5573	13.9658	12.6507	14.8302	19.3139	18.1241	23.7667	23.6869	19.9262	26.2015	9.84135	5.96014	0.988338	1.23399	9.89409	0.447028	0.312142	0.613317	0.219773	1.94552	1.83995	0.7279	3.40064	12.113	1.34087	0.877253	1.80019	2.292	3.31348	2.90701	0.911729	0.890857	0.579879	1.32414	7.46703
ABR	4.50465	4.85827	5.01486	7.78983	6.64965	7.07431	9.17505	12.3215	8.63237	7.42594	13.6484	14.0449	32.2459	10.0421	9.51704	36.5921	22.0468	7.61953	27.7316	23.9129	12.7425	28.1347	40.4213	24.8879	12.4244	2.42892	4.88545	6.75898	17.1124	4.00617	1.31758	4.94432	9.72204	3.27015	0.519733	0.136336	3.38849	15.1911	2.14409	4.40027	5.98166	6.57774	7.20347	4.72282	2.01289	2.65851	2.07962	1.10121	0
ABRACL	0.665339	0.590174	0.0954049	0	0.31509	0.347412	0.311765	0.195521	0.384734	0	0	0	0	1.1584	0	0	0.946455	3.92145	0.730252	0	0	0	4.40802	0	22.1494	0.190776	0.174725	7.40382	0.202972	2.49502	0	1.81752	3.70668	2.44306	0.280036	1.43046	4.79844	5.75763	23.0873	15.7577	4.67862	0	10.5754	0	0	0.188324	0	0	171.671
ABT1	0.167905	0.407363	0.501467	0.12886	0.680412	0.0544243	0.093211	0.0449479	0.29802	0	0.0768866	0.460101	4.65875	0	0	0	1.62921	0	0	0	0	3.49333	0	0	12.0162	56.4086	35.261	86.2662	9.39513	55.2849	111.677	21.7717	87.0922	35.1866	84.3789	75.8954	9.4851	5.62153	36.1527	52.2705	31.7011	50.0386	69.7678	56.8611	22.1124	50.6192	46.2049	53.1158	12.1311
ABTB2	54.2496	54.8487	62.1814	27.2317	32.8831	25.305	42.5078	69.8652	53.1199	75.4565	76.6735	74.3261	38.8925	25.5648	18.7195	44.5625	32.6074	18.6931	40.9942	31.8565	31.4681	34.9301	40.6936	36.4907	14.3159	8.9162	1.91759	6.11586	6.14657	3.75491	0.0789255	3.80514	3.43481	2.23406	7.10711	5.73788	12.6324	6.99876	6.1451	6.89676	10.9668	0.551713	4.82566	6.87857	1.45867	0	1.43949	3.04307	0
ACAA1	31.8366	39.6072	25.3308	10.7947	15.3013	8.57865	14.9333	10.8937	10.2421	15.063	11.3233	17.5705	15.1854	19.9991	32.5154	30.0357	26.8097	7.73633	5.81683	15.4626	16.6932	17.5202	20.3828	18.9753	37.08	20.3218	12.3418	5.27584	19.0713	0.525988	0.576655	26.2482	1.01845	0.532375	4.5748	0	18.3697	37.9432	7.80738	1.97992	25.8877	5.75758	0.0424536	3.75788	7.01503	0.233909	1.38447	1.05884	0.538691
ACAA2	13.2749	18.0795	15.8991	35.1736	24.3916	32.0554	26.4929	22.6428	27.1981	28.2245	37.0274	38.5179	17.8393	42.2711	51.0477	37.1528	41.7632	67.587	20.7191	9.48606	27.2854	28.0126	11.2411	35.3848	28.3839	13.0101	17.5378	1.42956	13.9425	9.43316	0.541703	18.2528	13.1224	28.2768	43.791	9.58958	9.95011	27.6657	14.8914	0.0559365	9.08219	27.3285	20.7098	0.189416	39.3653	31.3892	13.8449	2.79103	37.1729
ACAD10	0.0228069	0.0668225	0.169286	0.169248	0.302641	0.0990277	0.151047	0.143167	0.0260609	0.232829	0.141336	0.22772	0	0	0	0	0	0	0	0	2.14388	0	0	0.0810202	0	2.2022	3.12704	0.983368	1.40567	17.4758	1.77821	0.173815	0	1.10919	1.00747	2.47473	0.125669	1.11441	0	5.62394	1.7878	0.0928778	1.50769	0.211487	0.522402	1.10673	1.24559	1.05414	9.3036
ACAD11	60.2311	50.8381	79.0593	24.6322	24.4003	24.8729	28.5803	25.6355	28.6542	28.1766	24.0759	29.3644	32.8905	41.3267	52.1052	78.5616	41.2056	37.8819	32.6599	35.3407	23.2037	36.3447	32.6625	27.1215	21.358	0	3.84823	2.11193	38.9357	0.0519266	0.419988	4.6946	0.538802	2.18091	3.703	0.218892	26.8408	14.2353	3.05589	0.0152454	0.504054	5.32064	0.0124229	0.621214	2.28158	6.54804	0	1.96846	17.1987
ACADM	0.597967	0.605286	0.364322	0.460482	1.50017	0.56364	0.194141	0.675516	0.363082	0.278963	0.763679	0.585507	0.0753412	3.05569	4.4077	0.152605	0.571551	0	0	0	5.58894	1.52149	0	0.221439	0	0	0	0	0	0	0	0	0	0	0	0	0	0	0	0.0197459	0	0	0	0	0.524225	0	0.262915	0	0
ACADS	0	0	0	3.27844	2.96367	2.08034	1.32792	1.41335	0.880589	1.74523	0.142973	0.86594	9.73578	11.3914	0	0.0533619	0.223306	2.58395	1.05703	0.461705	0.207714	1.29845	0	1.35612	0	0	4.42318	2.80867	2.69909	4.02831	0	30.4528	0	0	0	0.152535	0	0	3.90067	4.43774	0	2.20219	0	0	5.87689	0.142797	0	2.65217	0
ACADSB	1.70945	2.03949	1.24094	1.46592	1.52477	2.10951	1.49129	0.997074	1.40704	1.43408	1.37257	1.84202	1.31828	1.72549	1.63469	2.15097	0.740881	4.92739	2.41805	4.52777	1.01228	2.2262	0.994453	2.18438	7.17648	1.89849	6.74802	2.06717	6.12172	13.543	0	5.24491	2.68076	7.73673	1.35033	4.41342	7.15817	3.13693	5.7887	4.15301	1.06442	0.854891	2.70702	3.99221	2.90054	0.0207001	0.640648	0	2.75755
ACAP2	4.15372	4.39532	4.79705	3.53646	4.77447	5.55066	3.28333	4.89448	2.96749	3.46284	4.60122	4.93692	4.00072	9.50187	5.83878	7.08721	3.70944	3.25244	3.71858	4.4908	8.8353	4.53854	2.21138	7.06648	5.39269	0.701958	2.25827	3.36033	1.19027	0.936667	0.0124999	0.703697	0.164823	0.482934	1.3751	0.975245	4.2246	4.06381	3.45658	0.0136502	0.239976	3.19455	0.11593	0.00838995	2.31442	4.24615	1.96174	0.21289	7.46937
ACAT1	72.089	61.0024	74.7279	22.2306	18.205	30.7543	25.638	10.0687	23.2071	12.0542	20.476	19.9297	25.427	31.1502	27.4552	26.3591	12.8207	20.5859	16.3539	24.4172	31.5567	19.044	21.9231	13.5464	47.4602	12.1486	2.99741	11.3324	30.4766	7.97125	17.6763	6.2257	1.74665	14.2286	2.99356	8.83395	25.6113	23.451	32.5835	5.16936	19.0165	3.03616	9.36046	2.35834	2.09701	0	8.46956	5.84786	0
ACAT2	63.7391	61.5766	71.2931	44.4465	45.1523	48.103	39.0947	37.9738	44.0539	42.6332	49.6161	49.1413	66.3748	103.624	94.0252	81.4924	87.4795	94.1412	70.0864	80.8618	108.375	102.705	66.6525	71.2067	126.436	18.4815	20.7393	10.6774	73.3965	33.9622	12.7954	24.5766	13.6493	43.0654	2.13568	6.42839	66.4275	24.9966	28.9191	1.79332	31.4425	13.9957	0.747864	6.80814	12.9779	5.00729	4.01108	2.86285	3.49372
ACBD5	0.547917	0.56546	0.16704	0	0.0822061	0	0.0489968	0.0922404	0.315663	0	0.345781	0.0614505	0	0	2.76297	0.0135851	0.723596	4.78383	0	0	0.0770554	0	0	0	12.6005	23.955	10.0702	30.4306	1.68849	25.5531	20.9911	9.94799	16.2039	12.6119	18.6914	18.9392	3.25073	3.29038	4.58431	12.8363	8.77555	17.3781	21.2117	18.971	5.01042	3.83465	14.2385	22.5496	7.03016
ACBD6	18.175	16.4285	19.6487	4.77709	7.87865	8.46768	7.07163	8.59899	8.85313	7.49899	6.50825	6.23659	2.50002	31.6371	4.00272	1.48426	0.579879	3.44736	10.059	7.49453	0	7.45302	3.64119	2.38069	0	5.02264	0	0.812505	0	0.238369	0	4.31943	8.15682	0.432387	0	1.34997	0	6.27251	2.17663	0	3.15951	5.01934	0	1.54194	9.70585	22.236	1.50236	1.13651e-06	5.2013
ACCSL	346.212	341.344	354.373	273.294	366.985	279.751	650.587	494.628	794.424	953.724	494.465	600.093	1234.29	814.622	749.671	1272.7	1138.65	742.071	1021.25	1131.27	601.931	1033.19	1039.89	1044.63	180.254	7.98553	6.13181	2.50336	175.371	10.899	20.6665	53.7334	15.7836	10.065	2.49603	32.4771	185.347	141.255	48.7493	28.6577	42.2945	20.1492	26.879	25.4687	6.24031	17.0247	0	1.34765	3.06535
ACE2	4.67884	4.02695	7.96253	18.0186	9.46989	13.6915	6.75373	10.1349	9.34217	8.00092	16.4892	18.4106	4.50058	15.217	13.7384	8.16799	13.6788	13.9993	8.28476	23.5904	12.4944	10.8223	10.4716	8.61621	0.210737	0.542319	0	0.746102	4.82618	0	0	0	0	0	0	0	3.22736	0.900135	0	0	0.389608	0.157379	0	0	0	0	0.31394	0	0
ACER2	0.117236	0.106803	0.117626	0.362477	0.137782	0.727639	0.133893	0.227824	0.309198	0.178409	0.0548294	0.130966	0	0	0	0	1.03391	0	0	0.897297	0	0.26663	1.20497	0	0.20145	21.4362	9.44531	12.7023	0.589187	14.2114	5.89739	20.9021	9.25851	7.35692	14.004	8.02248	0	3.89619	15.9206	13.1409	20.4784	12.7504	23.7379	17.2414	3.54043	7.60336	4.25959	7.63767	2.41773
ACER3	5.30226	4.83194	4.16454	3.80889	4.53939	3.95138	2.73268	4.18518	3.00314	3.02553	1.67924	2.10585	3.14472	3.59993	6.63106	2.84119	2.72251	3.55065	2.76859	1.35284	4.0834	3.67915	1.77702	4.36871	0.0867746	0	0.115732	0.064301	0.523918	0.0587817	0.253683	0.0760187	0.0633432	2.16631	0.0555055	0.389755	3.35692	4.46807	0.245993	0.991542	0.326095	0.484475	0.0677289	0.244291	3.28071	4.23378	1.14403	1.25996	0.174006
ACIN1	9.87027	9.03515	11.3533	14.3767	12.9363	9.94218	14.0243	11.0716	12.3785	14.7624	12.5189	12.2917	20.095	13.0351	10.7958	8.7654	10.809	16.8112	12.6453	18.4308	10.1968	19.0333	7.41787	17.4799	1.38538	6.72762	6.56813	19.1503	4.82157	10.2872	12.1947	8.83179	12.2703	10.8515	16.6419	18.157	5.52111	2.82774	4.75806	7.79154	31.8402	13.4092	20.73	28.6965	4.13821	8.11233	7.00276	6.82879	0.684366
ACKR2	1.34008	1.27149	0.801339	0.902537	1.65186	1.2278	0.871224	0.621409	1.30734	1.2003	1.24199	0.83558	0	0	0	2.08874	0	0	0.757482	1.01564	2.84607	0.727068	0	1.0435	4.48373	0	0	0	2.8703	0	0	0	0	0	0	0	0	0	0	0	0	0	0	0	0.616862	0	0.051314	0	0
ACLY	36.8581	29.69	43.0976	55.2703	44.9826	50.044	32.1203	58.9047	45.0758	63.6574	49.6963	52.1037	54.4845	72.3636	55.2442	73.2684	50.7571	64.5827	59.6489	68.7964	68.1311	61.1355	41.3546	69.4863	52.0724	18.764	11.0459	7.08122	26.648	17.3964	5.93916	9.15475	7.09351	12.0121	5.26777	3.92208	35.6634	35.7376	19.6739	8.31504	14.8253	6.77174	10.5424	7.02797	10.0013	16.2907	6.29476	22.5612	5.17806
ACN9	5.0791	1.8883	3.4521	4.31871	1.88671	3.2898	3.14411	1.09063	3.41938	1.92058	2.12985	2.64691	3.34485	4.71132	0	3.72308	4.28689	0	2.62161	5.3789	4.26182	3.83059	2.4258	4.19468	0.986211	2.20352	2.8761	5.00703	14.5677	3.65165	2.39189	1.42168	3.30748	2.20205	1.50025	0.741663	4.64295	2.81797	10.5129	3.02197	5.6665	2.37914	3.35254	0.831971	10.371	8.76919	9.21161	11.3085	38.0961
ACO1	1.43988	2.84658	0.756522	11.2562	9.12155	6.69173	5.16876	6.72122	4.16665	6.46495	5.6182	5.04499	10.0994	1.95115	9.71165	12.4009	8.62534	4.20989	9.62956	9.91865	10.8483	10.0529	6.86334	10.1478	0	0.189402	3.61712	0.938424	6.22483	4.10332	0	8.41551	0.66275	0	2.23852	0.056	6.99499	2.90684	3.34324	0	0	0	4.96218	4.50325	1.26939	7.10589	4.0221	1.17317	0
ACO2	3.30873	2.30854	5.48349	13.9725	10.587	12.4295	13.1815	12.6599	13.2801	11.6304	9.90418	10.4852	26.4822	11.8559	34.0919	27.9011	33.9061	40.1089	18.9777	30.9649	24.8683	19.9923	30.979	37.9913	41.5263	5.27502	6.77367	10.4171	16.3239	12.5326	9.37816	12.3799	10.022	23.4219	2.53007	13.9367	32.7681	31.8315	10.6391	5.85811	12.3564	12.0752	30.5033	12.5864	23.1295	11.7015	15.2765	20.265	0
ACOT11	0	0	0.0396764	0.0535724	0.0870967	0	0.128291	0.125232	0	0.132523	0	6.46917e-08	1.30354	0	0.0386243	0	0.178449	0	0	0.0572893	0	0	0.444874	0	1.99911	75.06	81.6492	87.6982	0.22442	136.104	121.643	133.372	119.504	133.174	71.5013	112.976	7.62885	1.92841	74.0988	105.845	67.0716	83.9697	161.328	78.7704	91.8123	115.869	81.0437	192.87	3.15262
ACOT2	15.5732	17.8732	21.378	9.14307	8.51944	9.65777	9.44227	7.12406	8.68411	9.68577	8.1307	8.73766	2.22284	0.162316	3.25919	2.20445	5.06719	3.41801	6.24361	3.90488	10.3525	10.0943	9.08907	3.30679	5.87049	1.60658	6.54488	2.924	7.75044	5.88933	5.63528	0	0	2.78577	2.09911	5.13492	8.19702	1.73682	0	0.0496121	0.202166	0.0833066	0	0.162885	4.77153	10.6273	3.48081	0.669078	0
ACOT7	4.89123	3.77098	4.81133	13.4668	15.9951	14.7453	11.6482	18.164	10.16	9.18476	9.39439	10.3164	23.561	58.4179	30.8937	5.87284	12.7246	0.374882	22.644	2.89572	11.8767	18.5245	17.0967	17.9853	15.7851	3.62152	4.3842	1.61429	10.5932	6.7939	1.10899	0	1.13783	11.5158	9.77791	13.1436	1.80599	13.7987	7.33347	2.06013	0.937242	0	16.223	0.718449	11.9801	16.0835	1.73203	30.2812	0
ACOT9	54.3934	57.938	48.4125	23.1347	16.17	18.0209	24.1677	16.1832	25.946	18.8266	35.5435	26.958	65.7386	3.24941	45.3289	85.3305	73.9911	23.4378	47.9578	64.8293	22.8012	66.0617	49.1758	55.7412	4.50553	22.1283	29.8157	23.795	12.616	7.10457	2.65335	22.9729	10.0218	42.6281	28.2872	18.8079	23.6688	37.1574	20.0393	0.0344911	15.8015	7.03245	2.61986e-08	14.1716	17.2405	12.2498	14.5152	0.161555	0.404215
ACOX1	0.647445	0.604156	0.909617	0.627492	2.10227	1.57737	0.754372	1.08602	1.11856	1.49377	1.03797	0.639036	0.740816	0.372743	0.631243	1.76895	2.68238	1.71362	0.443782	1.40143	0.011921	2.20609	1.66304	2.41522	1.11488	0.339365	0.578635	0.0832914	1.50976e-09	1.70495	0.185534	0.0118801	0.0628863	0.144899	2.63278	3.52712	1.73667	0.706723	0.788869	1.20912	0.409589	1.02564	1.34591	0.00858009	1.71814	0.701361	1.88853	0.639509	16.3162
ACOX3	1.74593	1.91679	1.69863	2.70169	4.31889	2.06987	1.5241	2.36219	1.9253	2.29079	2.39766	2.21843	1.97525	0.61678	0.0819965	9.20555	5.38095	5.76637	2.40882	11.0878	0.261079	2.84402	7.97039	4.56617	3.07956	2.12264	1.2879	9.93132	9.49861	4.23138	0.997594	6.52216	3.44921	11.4228	6.78183	1.2128	7.825	0.498986	2.83376	6.35854	4.59669	2.2114	0	4.42007e-08	2.74434	1.24715	0.918886	1.84303	6.11234
ACOXL	1.27257	3.23334	0.894001	1.82358	1.50519	2.36921	2.62431	3.20492	1.63453	1.98403	2.4108	1.54395	2.92864	2.20475	0.144694	5.37667	5.13096	0.635619	6.20333	0	5.45758	2.87429	4.20035	4.1647	0	0.360968	0	0	0	0	0	0	0.471095	6.34198	0.0343659	0	0.0485555	0	0	0.0282472	0	0	0	0.062813	0	7.50377	4.58287	0	0.304536
ACP1	27.0463	29.6585	14.2138	30.6417	29.4432	36.748	33.3915	30.0322	29.9635	29.5466	28.5465	32.9469	60.8251	24.5005	5.38151	22.1559	35.4082	10.3355	26.8254	32.8423	11.1477	42.4867	20.6358	23.6853	68.0357	90.7796	150.722	116.962	20.5558	121.818	91.3722	178.057	137.911	71.5993	88.5391	133.542	95.114	31.2043	111.766	121.944	41.0118	142.796	237.641	140.046	89.1157	138.386	223.635	169.493	8.78092
ACP2	0.189166	0.179689	0.150257	1.92934	1.33038	1.14197	1.81885	1.52319	2.7431	0.643829	1.3099	1.27574	0.0320511	1.29409	0	2.45154	6.23137	0	0.389265	1.05476	3.12121	1.3415	1.08242	2.46137	11.1405	0	0.499898	0	0.344207	1.42734	0	0	2.60251	0	0	0.116019	0.0605822	0	0	0	1.13393	0	0	0	0.200767	0	0	0.170572	0
ACP6	14.5483	14.6798	7.19934	1.6473	1.22196	4.5327	2.48641	2.54905	3.84427	1.68517	4.18616	5.67432	0	0.985847	6.48007	11.4965	6.29368	29.1823	2.96114	11.5287	0.507615	5.51273	0	4.42	0	0	0	0	13.6953	0	0.059778	2.67602	0	0.471927	0	0	6.78578	0.212761	0	0	0	1.53312	0	0	2.68088	1.8989	1.91684	0	0
ACPL2	36.8595	27.651	24.7851	23.0612	23.1632	24.7894	31.0385	23.0191	25.7323	27.3651	20.1483	20.0957	18.8391	29.2996	47.5713	15.8869	18.3676	24.9581	24.4828	19.9068	24.9575	29.7183	43.3489	27.3664	19.0577	1.54357	4.38522	4.16329	9.45483	3.82438	3.75441	5.78466	0.0387	3.56968	4.14322	0.541595	16.4073	14.1473	4.78519	5.53333	6.0538	6.83618	6.20582	1.42044	0.02415	0	0	0.0269309	0
ACSF3	0.344447	0.0482863	0	0.549237	0.665556	1.23912	0.920172	1.31804	0.580531	1.69084	0.327682	0.319543	0.0424087	0	7.24807	4.5949	0.699799	1.13088e-08	3.14042	0.265501	4.82518e-08	3.53634	2.05832	4.04104	0	0	0	0	0	0	0	1.20543e-08	0	5.79974e-08	0	0	0	0	0	0	2.82669	0	0	0.0254737	0.177011	0	0	0.0600164	0
ACSL1	1.51191	1.88605	2.61214	4.65536	3.06238	2.94202	3.09573	3.217	3.69138	2.07715	2.01025	2.85793	2.17475	9.79712	14.0461	3.26641	4.8723	13.1962	5.51648	3.46535	8.32596	7.45253	2.58538	7.26826	0.0511353	0.256839	3.78912	4.25659	2.02165	6.80668	5.05982	0.06772	3.94277	10.2663	1.95532	14.1802	4.26822	6.03517	0.635184	2.88883	4.35442	0.984328	2.30596	8.37622	0.810836	3.85947	2.57282	0.143426	18.4372
ACSL4	0.883219	1.03321	0.75648	0.425737	0.799339	0.707872	0.723764	0.486069	0.743503	0.940063	0.519069	0.431524	0.0183223	0	5.08261	0.084319	0	2.34581	0.847093	0.020651	1.84022	1.10485	2.76452	0.892724	3.75352	2.23911	7.67895	11.1253	0.764866	3.92008	6.72524	1.82469	6.44031	15.165	18.6771	8.1205	0.795451	1.47731	4.75749	4.97329	2.69972	1.91884	9.36195	5.91609	4.84599	4.69265	1.38803	0.0574331	0
ACSS2	0.119184	0.177839	0.520308	1.02786	1.44742	2.11443	2.5084	1.70146	1.38291	2.5541	1.47029	2.07652	2.49903	8.79604	0	3.64562	4.1848	0	0.870782	0.50561	2.44608e-53	0	4.54118	0	1.44549	23.2976	10.103	5.39875	0.678675	5.44892	1.57886	24.3493	3.52031	26.004	4.99278	5.63861	6.08377	0.614651	6.54299	16.1187	10.062	13.3224	13.5049	6.73909	13.342	10.7092	8.85395	11.4312	0.251243
ACSS3	1.34731	1.24354	0.960111	2.61299	2.2299	2.59215	1.51731	0.698426	1.33116	1.14438	1.56639	1.4778	3.81492	0.235157	12.3198	11.206	0.971885	3.0382e-08	7.15177	2.66102	0	3.59149	7.52467	4.99927	1.2866	0	0	0	0.368415	0	0	0.0138031	0	2.46994	0	0	1.2771	0	0	0	0.0547179	0.462119	0	0	0	0	0	0	0.222448
ACTA1	0	0	0	0	0	0	0	0	0	0	0.0816582	0	0	0	0	0	0	0	2.2895	0	0	0	0	0	0	1.59458	2.41171	4.07976	4.33421	7.77591	14.1471	1.41074	17.0747	3.47963	4.49397	4.16288	0	1.29878	0	0	2.33062	0	9.92721	0.188794	0	2.93814	0	0	0
ACTB	145.712	136.436	127.774	83.7477	76.1109	93.4022	144.591	111.452	154.892	146.32	210.722	212.85	162.017	230.164	169.112	195.125	213.006	188.883	194.231	180.42	232.015	213.477	207.175	226.432	180.623	96.1155	321.887	264.565	210.427	439.289	317.287	263.251	210.738	234.463	503.209	491.974	226.246	160.614	108.303	206.505	509.174	191.252	248.818	338.803	384.748	155.05	227.083	272.566	1.70522
ACTG1	732.203	819.793	1063.23	736.956	596.955	1005.68	1423.89	1195.68	1132.11	1266.98	2039.73	2118.72	1583.85	1411.3	1312.51	1269.53	1222.82	1444.37	949.575	1197.74	1360.49	1124.64	1127.61	1205.41	1076.39	427.059	467.858	311.962	755.503	317.24	271.123	457.57	522.044	565.256	366.995	505.386	629.509	964.916	560.711	389.567	616.318	359.836	329.897	459.583	1889.6	852.049	987.597	164.349	36.9377
ACTG2	6.05858	4.75145	6.68119	30.7046	28.568	38.9007	49.1519	46.878	45.6785	43.2171	32.8029	31.1676	27.7006	32.8273	26.8203	45.7454	51.3044	17.3032	54.6478	59.0969	91.3341	28.5199	9.36001	39.6307	36.8727	0	2.06855	0.888452	19.8891	2.01453	0.186652	32.6999	14.0619	7.29302	11.8017	14.271	7.34131	46.2671	0.0551969	27.0354	18.3366	11.0376	0.0412401	10.993	0	0.641807	0	0	0
ACTL8	1138.82	878.543	2126.04	1029.06	1156.1	1161.49	2971.14	2412.32	3330.48	2775.13	2677.9	2833.92	1581.58	1328.66	1171.13	1348.17	1815.95	1165.41	1684.75	1959.7	1352.08	1553.78	1365.03	1471.64	1368.77	432.44	603.97	624.393	1486.4	316.676	638.376	548.309	565.001	457.809	337.83	387.513	613.646	1343.59	467.171	506.994	1038.69	483.62	411.597	786.479	140.06	144.332	51.7251	21.6313	137.686
ACTN1	93.2751	94.8928	115.061	55.6709	69.3705	52.2339	53.5437	58.7454	47.0046	45.8913	56.2753	47.8588	52.4725	50.4162	27.6543	45.5539	49.7178	77.2872	47.9024	32.8941	114.472	25.6879	51.8079	61.0439	20.8311	1.01991	8.27099	1.54788	15.4757	1.19931	2.78111	0.19543	0	2.21283	1.32031	5.50371	22.4947	33.1066	0	2.67654	6.33721	4.26952	1.66595	1.26216	3.00683	2.22869	1.66109	0.0216874	12.2227
ACTN4	7.36562	5.13691	8.72341	6.9911	6.45039	7.26978	7.41361	11.5381	7.45195	9.20694	8.12139	7.10662	4.4499	2.8366	2.65125	12.1717	7.09979	22.5675	10.7982	9.21306	10.4031	6.54536	6.59685	9.03512	4.3918	1.50914	4.60789	4.16726	12.8681	8.79304	7.39786	6.96675	5.04209	7.85065	4.72008	2.60478	4.00354	5.16813	5.12394	12.2433	8.1597	6.40212	6.97853	5.48631	2.5651	2.15036	9.29349	18.964	1.44047
ACTR1A	3.38573	2.31656	2.56392	5.7239	6.28758	6.91959	6.42269	8.31258	5.79914	6.1014	6.00064	5.73459	3.5249	3.02123	0.910967	3.7238	6.10755	2.71385	4.45139	1.20175	0.851774	10.048	11.7109	3.49772	0.0413454	0.649997	0.611434	4.7327	18.854	10.1185	2.08417	0.370526	7.99475	10.9501	10.129	18.6514	9.05921	3.3352	21.876	15.8019	16.1026	12.7924	17.8434	14.9296	15.8827	0	3.49899	13.3344	0.279133
ACTR1B	0.545817	0.257129	0.755236	8.82862	8.35929	16.8727	7.42047	12.0964	8.03234	12.5214	6.13824	11.2624	0.539001	4.19864	13.2345	0.082008	10.6524	9.11303	8.90846	8.63901	8.09453	12.1821	11.5183	11.2603	4.1641	6.69561	1.44534	1.09181	9.14337	0	2.58941	0	1.37878	0.253651	0	0	0.760998	0.998399	0	0	0.753405	0.215088	0	0.160297	2.29474	0	0	0.236755	0
ACTR2	37.5955	34.7508	18.9254	40.5355	44.7348	43.1549	47.2452	40.0659	56.4356	54.436	30.5793	32.3617	47.6485	58.8966	50.9509	60.4697	40.2273	74.9343	63.5809	38.9504	54.7036	49.6238	69.0813	44.1001	18.5895	4.59489	7.89093	11.6195	17.9116	25.4949	6.97792	13.5158	3.90762	13.733	21.0236	18.0101	28.8754	20.236	6.30305	7.32869	6.40672	9.51376	0.0125058	8.18832	10.3636	3.90391	16.917	13.0451	16.5352
ACTR3	9.14255	10.8394	7.891	19.2636	20.2922	19.9146	20.153	16.9607	24.2279	20.4932	17.7393	19.8193	17.776	8.6259	14.8081	19.2298	17.2196	17.8117	17.7809	10.9202	13.7124	13.198	13.0238	15.6864	5.51002	1.87628	23.5967	10.7151	10.997	21.2039	16.5097	1.08748	23.6538	13.7711	29.1435	24.7731	9.25307	4.05067	4.60382	5.319	4.79033	7.34086	10.3404	7.41861	8.31366	13.968	21.9905	17.5576	0.95808
ACTR6	0.629433	0.615575	0.209082	0.985003	0.453622	1.29879	0.277306	0.830501	0.791873	0.960606	0.41458	0.391801	0.0202549	0	0	0	0.362665	0	0	0	0	0.153462	2.38784	0.675909	5.82084	14.2244	20.4445	25.276	11.8186	53.5715	36.8543	3.39268	34.9995	18.1288	26.5858	20.4141	5.07207	0.433583	16.4756	7.21078	4.39898	10.9578	10.1247	6.84597	3.01088	4.49068	21.8767	12.1409	0.521625
ACTR8	0.600237	0.713352	0.416535	1.66892	1.70846	1.96197	2.56963	1.75077	2.01156	1.3614	0.498966	0.805935	11.3936	0.0205705	6.3644	2.61153	1.32312	0	3.70108	0.383116	0.285237	7.35051	9.08841	5.69796	0	0	0.0972427	7.12043	7.52109	2.70837	7.2203	0	3.9539	11.2206	6.34965	0.127542	0.0947524	1.18389	0	0.0139279	0.448136	0	0	0	6.602	5.72284	5.55092	3.0055	10.7361
ACVR1	22.731	21.5685	14.2566	15.1763	20.1494	15.8343	9.75896	9.0851	13.5053	13.3349	10.4515	13.8448	15.3272	11.8054	28.5805	20.3316	22.7961	16.7806	14.5015	23.7138	22.6946	15.8742	24.1079	28.7775	22.2755	10.7732	3.74481	0.939577	5.23103	6.56869	6.31735	9.98646	7.50332	0.982874	3.80848	1.43587	2.48862	4.51173	23.8569	7.35757	3.92601	8.29591	0	2.07194	2.13659	3.19382	3.64136	3.30159	4.11944
ACVR1B	63.0584	89.5548	84.4483	98.6512	89.2382	73.8879	81.0411	103.385	100.913	96.3944	100.006	94.5473	50.9675	24.1678	25.5445	63.221	49.464	25.176	85.5798	51.5725	30.4969	63.081	83.1046	70.6878	9.97077	5.8142	2.31703	5.95637	22.6234	2.59357	1.9296	5.74956	2.34885	3.35658	6.67357	8.61961	12.3384	12.3667	4.59481	5.2722	4.49505	9.73346	1.32784	10.5165	1.11524	0.223533	2.12991	5.84651	1.785
ACVR2B	18.7876	22.5054	24.3299	9.51347	16.8677	17.5695	12.2155	16.1983	12.0905	12.4393	12.5839	12.3544	8.02048	6.46523	7.98489	9.55054	12.3773	4.22468	13.4076	7.11303	5.63548	11.4313	10.6749	10.0289	4.19647	2.80509	3.1082	0.665065	3.78428	2.56712	2.1814	4.2321	1.93434	2.82112	0.741572	1.1367	4.85807	4.65744	2.33391	0.597501	2.8017	3.76691	2.7302	5.60212	2.60614	2.9883	5.52423	5.16926	7.41045
ADA	19.535	19.4247	41.0105	41.0395	57.1268	38.9112	45.4839	52.6204	35.1849	42.0643	40.8661	49.7554	60.9188	93.9858	75.7009	89.8694	95.2899	57.6562	72.8762	94.6065	98.589	66.9818	70.452	126.16	44.1407	25.5841	12.8413	14.7112	124.391	0	6.93017	14.9134	0	13.8493	12.4491	56.0104	64.4133	107.507	11.5367	10.513	10.4981	23.8188	0.117266	0.793299	7.99243	16.4026	0	0	7.94597
ADAD1	43.0424	37.3558	41.4789	66.0743	51.2339	57.8614	89.3443	68.9744	85.2754	70.9385	67.7861	70.9235	67.0402	59.2481	55.4333	86.1404	59.3629	76.0688	53.6176	54.697	72.0561	74.0151	66.1305	64.4498	44.7154	3.02269	2.1757	6.92695	32.1889	11.4956	5.11378	4.48604	0.111184	2.51512	6.09252	0.0496659	47.3302	35.8232	0.291124	13.0136	5.42606	0.255705	0.696444	0.089209	8.2065	24.7464	0.0511823	2.27748	105.698
ADAM10	3.98273	4.64258	4.08503	10.5978	13.2418	13.4323	8.15091	8.782	9.88173	11.0521	9.51651	8.506	13.7504	18.1175	24.5602	22.6985	9.05382	10.5043	12.7585	3.14547	17.5693	10.5412	14.6743	11.6348	6.82724	1.06773	11.839	13.7233	10.8225	8.90857	6.56353	5.78265	2.30287	2.8924	7.6113	9.82046	5.51932	2.73906	0.117624	0.300895	3.54786	5.68221	9.9851	4.55567	5.78426	0.826066	6.36086	1.52392	0
ADAM15	0.643984	0.41527	0.935586	2.28486	2.90647	2.02578	2.01213	3.66759	0.647162	1.35515	1.03027	0.848096	0.9741	0.153378	11.3353	0.0823045	1.35726	1.99011	7.86194	12.1964	0.921676	1.57349	0.153175	2.32276	14.9457	1.10705	8.00225e-61	2.11612e-79	0.176301	1.1237	0.0574937	0	2.02885	3.58646e-75	3.65	7.45402	9.87107	1.18311	11.0866	0.958732	1.4371	1.17443	0.205886	0.0369901	0	0	0	3.71754	21.7592
ADAM17	19.1092	17.5017	27.9932	14.6518	15.9366	20.4795	13.4862	16.989	14.9579	18.1143	17.2475	16.1281	11.6092	40.103	27.6712	6.50688	13.5048	26.1706	21.7445	28.0622	16.3597	20.8304	15.6965	17.7389	18.1347	3.57166	12.8137	9.34628	12.404	18.3095	16.1667	1.41222	10.0486	11.2638	10.0075	2.79326	9.85905	14.2684	0.728254	5.85584	3.13582	4.57381	4.81431	4.46213	4.52284	4.07855	9.67294	9.60622	20.586
ADAM19	10.5805	10.7418	9.50727	19.5926	18.2168	16.8271	17.604	21.7035	17.6884	17.4603	18.0487	16.8883	11.1722	6.46508	15.3856	18.8587	14.936	3.02443	13.9039	12.3176	9.47668	19.9941	8.78756	14.6219	4.77654	1.36447	0.8318	0.90863	4.52576	0.0333571	0.0160878	0.00793242	0.14747	0	0.232616	0.46154	6.51241	8.61453	1.15951	0.0302759	1.82221	0.37106	0.788058	0.0676011	0.99045	0.0415122	0.601294	1.67785	0
ADAM21	0.0261357	0.127423	0.0781448	0.417204	0.378052	0.57743	0.174037	0.333047	0.132702	0.367693	0.39625	0.0838757	0	0	0	0.0227487	1.20413	0	0.76614	2.37531	0.445279	0.720942	0	1.05076	0	0	0	0	0	0	0	0	0	0	0	0	0	0	0	0	0	0	0	0.0456486	0	1.02194	0	0	0
ADAM9	0.687855	0.561684	0.173407	0.825162	0.796008	0.745022	0.48946	0.669123	0.828518	0.971602	1.06684	0.675934	1.15799	0	0	0.0386671	1.38076	1.02861	4.95094	0.519433	0	0.93113	0.104835	1.20422	0.152277	2.29863	3.33152	10.3792	2.06782	9.25159	5.2319	0.228462	7.91446	1.66502	9.68425	3.19418	0.943407	1.65164	4.61314	3.63776	8.59018	5.84435	6.24151	4.33904	2.9126	2.18777	1.62423	15.4192	0.149337
ADAMTS14	0	0.0260811	0.131742	0.445013	0.67286	0.843269	0.91515	0.963394	0.57036	0.649732	0.740231	0.411303	0.954436	0	0.304772	1.15809	2.41632	0.460497	1.61273	1.84263	0.253892	2.02515	0.336749	2.84457	0.790162	0	0	0	0	0	0.138161	0	0	0	0	0	0	0	0	0	0	0.0244323	0	0	0.0209722	0	0	0	0
ADAMTS15	0.0405907	0.167525	0.380403	0.399167	0.340093	1.49188	0.610789	0.814756	0.745977	0.388907	1.37109	2.0776	0	2.0267	0	0.197892	1.17607	0.901238	0.318382	0.500311	0.120712	0.33778	2.24296	0.54666	0	0	0	0	0	0	0.474252	0.0530894	0	0	0	0	0.753338	0	0	0	0	0	0	0	0	0	0	0	0
ADAMTS17	1.45991	1.45012	1.58206	4.14134	3.67625	4.07494	2.78313	4.55756	3.65051	3.49408	3.90945	4.59189	1.62745	7.92188	3.05754	5.45128	3.46453	6.06666	4.45698	4.96693	7.39282	7.6827	6.04583	6.53602	5.68258	0.0102638	1.7711e-07	0.06275	1.11892	1.76222	0	0.0558083	0.906933	0.263874	0.382618	0.0271143	2.07126	3.59636	0.182905	3.39611	1.16054	0.641543	3.35614e-08	0.162868	0.599083	0	0.0727018	0	0
ADAMTS18	5.07648	4.56186	3.77302	2.46716	1.58605	4.0134	1.54167	1.6012	1.28245	1.38383	1.82575	1.35653	0.424226	0.934184	0.942129	1.44258	1.29465	0.238818	1.5218	1.50574	4.7771	1.47254	2.35368	0.185325	1.33149	1.42071	0	0	0.0779359	0.171909	0	0.109948	1.44156	4.19767e-09	0	0	0.0968266	0.119114	0	0	0.207158	0.241201	0	0	0.197096	1.06223e-08	0	0.0117329	0
ADAMTS9	8.28325	9.33402	9.76531	15.1632	16.3128	17.4436	12.594	17.6396	14.1301	16.2355	14.6263	16.5668	15.3355	21.5248	19.0702	24.1573	15.0491	27.1442	24.9801	16.2029	18.7151	30.7312	28.6804	26.7024	4.72334	0.143692	3.36387	1.31132	5.23282	0.452717	3.56659	2.09489	0	2.74001	3.11785	3.69354	12.5224	12.0735	0.417524	0.0613631	1.50509	1.0649	3.32296	1.1783	0.0731239	0.845821	0	0	34.3987
ADAMTSL1	5.25388	4.85041	5.81071	8.35562	8.65374	7.04546	9.53982	8.92575	7.79204	8.3141	6.40497	5.20844	9.83839	16.3827	8.51167	15.2686	10.8033	8.45084	12.9037	8.26449	21.7643	8.80347	14.5499	11.6634	6.85779	1.22078	0.235473	0	7.49145	0.348482	0.104753	0.273368	0.0514316	0.42736	0.0199083	0	5.34509	2.782	2.2161	0.00814517	1.32815	0.498388	0	0.0272885	0.0562937	0	0	0	0
ADAMTSL3	3.34653	2.8428	3.35894	4.15116	5.02537	3.64511	3.84405	4.78651	4.12167	4.43838	3.09561	3.55506	6.27771	2.23414	11.8857	5.48451	3.80251	6.11674	4.68439	4.74297	7.68576	8.80866	6.57346	6.60214	5.808	0	1.59632	0.412609	6.05601	0	0.0225285	0.0491922	0.347214	1.74938	0.483718	0.0123026	6.42837	4.60606	0.681128	0.0139759	0.110215	0.413981	0.00570841	0.830668	0.993821	0	0	0	0
ADAMTSL5	0.932636	0.548729	0.777088	3.36956	3.38402	2.92513	3.79712	2.8188	3.54086	3.13181	3.33247	2.57864	0.0318494	0.279235	1.24727	0.470303	0.374656	1.75657	4.33566	7.84306	0	2.54442	0.647615	4.36985	5.47081	0	0.085369	0	0	0.0566195	0.943245	0.163516	0	0.249359	1.77352	0.0568799	0.0608924	0	2.73789	0	1.25029	0.676213	0	4.79584	3.11076	0	4.87349	0.368875	0.444914
ADAP1	0.725977	1.49428	1.22319	10.2574	13.4109	5.95731	11.1487	11.9388	10.9476	16.1249	14.5577	12.6237	5.77321	17.0634	10.3599	7.97487	8.19182	1.69036	13.22	20.3102	23.4585	8.05838	12.2766	10.6645	10.4716	0.507453	0.58851	0	2.0357	0.000176235	0	1.96628	3.72003	2.34738	0	0	18.5733	2.99048	0	0.000183674	1.02553	1.01625	0.000150367	0.000158547	1.55424	0	0	0	0
ADAP2	0	0	0	0	0	0	0	0	0	0	0	0	0	0	0.203684	0	0.392018	0	0	0.140393	0	0	0	1.83634	1.56596	6.9464	2.49951	4.38964	0.271082	6.16105	0	0.117965	0.810735	3.92938	2.20345	3.48618	1.01634	5.22335	0.0614838	6.8145	3.54614	1.28626	5.29775	5.23277	3.81997	3.1724	1.12221	4.57885	0
ADAR	13.9698	18.8617	23.0914	71.1898	62.2859	62.7442	78.5761	57.5289	71.0262	66.6919	65.7714	70.4619	75.9675	33.8443	80.7456	70.6236	55.9151	56.877	68.6155	47.2157	41.2992	60.7537	69.8735	68.8131	39.9969	3.71312	2.7577	4.19286	36.5153	2.50876	1.3743	5.19142	2.45977	1.52855	0.122085	0.496628	32.0896	30.5543	2.81147	2.21672	5.84597	5.55963	2.74737	5.329	0.917235	1.01937	1.38384	1.8128	7.19734
ADARB1	0.581358	0.859599	0.806687	1.60834	2.2764	1.42264	1.10924	1.68267	1.37746	0.981525	1.89294	1.35811	1.69919	1.5093	2.6143	3.31655	1.89169	1.86179	2.00919	0.302387	0.406295	3.46654	0.595143	2.65193	0.0172883	1.9528	0.179298	0	0.098856	0	0	0	0	0.4819	0	1.10776	2.48246	5.77252	1.00048	1.92757	1.04157	5.46406e-10	0.241442	4.18399e-09	1.67714e-10	0.0268701	0	0	9.90515e-27
ADARB2	0.428579	0.215608	0.475048	2.02299	0.970373	2.63415	0.761463	0.808825	0.364906	0.392713	0.21735	0.340553	0.382233	0.0469717	0	0.353979	0.411492	0.0759124	0.601397	0.773639	1.27871	0.837179	0.0834978	0.905449	0.0297742	0	0.0201634	0	0.489877	0	0.0549588	0.0201195	0	0	0	0	0.0745147	0.367675	0	0	0	0	0	0.00955406	0.0827193	0.106655	0	0	0
ADC	16.7839	18.0591	15.3662	4.3646	5.52093	4.63762	3.8914	5.19386	4.80095	5.87461	4.47317	4.80785	12.7996	13.6542	12.0219	11.8972	10.1639	3.17051	5.99373	0.669253	13.0355	7.95226	6.46054	5.87898	17.0036	2.18281	9.06238	1.79676	0.867165	1.34033	1.25394	0.507582	1.19953	10.9627	2.78402	1.22952	2.99376	8.34383	0.829138	0.0676356	5.47107	0.760988	0	0.114111	0.953628	1.69608	0	5.70305	0
ADCK1	0	0.325024	0	0	0.734021	0.128775	0.0571622	0.419343	0.407547	0.116407	0.143218	0.346346	0	0	0	0	0	0	0	0	0	0	0	0.0891294	0	0	0	0.0965909	0	1.78053	0	0	0	0	0	1.16778	0	0	0	0	0	0	0	0.0389811	0.844189	0.73914	0.737494	12.0533	0
ADCK2	2.82634	4.17948	3.8756	7.49053	11.8055	8.90661	10.9255	12.8078	11.7111	10.7765	10.2546	8.55594	10.1929	1.58411	0	21.5868	8.77442	8.15903	15.763	13.1739	19.3695	18.688	7.45697	14.9336	20.8314	2.60906	2.39468	8.10218	0.0820342	0	1.19454	5.02369	11.9686	0.240169	4.51714	0.0560039	0.351521	1.58205	13.8944	4.07196	11.5145	14.8234	5.30745	0.18646	5.25917	15.185	13.2247	2.6116	0.736195
ADCK4	0	0	0.191603	0.0992785	0.512257	0.0860223	0.143953	0.137154	0.128865	0.0723779	0	0.0747479	4.23888	0	0	0	1.64356	0	0	0	0	0.437809	0	0	0	0	0.0970173	0.170711	2.51479	0.531468	0.851369	0	0	0.431771	1.19218	0.133526	0	0	0	0	0	0	0	0	1.79982	1.77279	4.40016	0.161983	0
ADCY1	0.105502	0.0450465	0.119707	0.260296	0.0169576	0.192634	0.259588	0.502347	0.332862	0.129665	0.339394	0.367765	0.783237	0	0	0.669525	0.495009	0	0.500985	0.754599	0	0.19584	1.39318	0.205557	0.204786	0	0	0	1.98185	0	0	0	0	0	0	0	0.0643425	0	0.0405442	0.00533665	0.0819051	0	0	0	0	0	0	0	0.378891
ADCY2	0.612618	0.828081	0.725165	0.262783	0.394541	1.00483	0.103996	0.184622	0.152718	0.258049	0.2526	0.0253749	3.12031	4.94943	0.663967	1.67636	0.803091	0.748807	0.357986	6.0761	0.355441	1.6116	2.38274	1.05398	0	0.00762657	0	0	0	0	0	0.0484956	0	0	0	0	0	0	0	0.417746	0	1.24475	0	0.0100474	0	0	0	0	0
ADCY3	10.0899	8.31023	6.02309	13.2278	15.1257	12.4355	11.9223	9.31195	9.91742	9.60989	5.10154	6.2148	15.3138	22.4235	15.3322	12.6547	8.61504	15.1183	22.4825	13.3056	12.7641	22.3943	30.5641	21.5734	12.7548	0.376681	0.717509	1.94749	5.4452	0.46141	0.334416	2.78372	0.201294	0.201161	0.209084	0.624373	2.14844	7.28377	0.127326	0.21025	5.94508	2.0111	0.287093	2.75865	0.191072	0.386786	1.62549	1.77916	1.08186e-86
ADCY5	7.77773	9.42882	9.98957	19.7524	21.2846	20.3596	22.6158	22.9122	21.9487	22.7757	21.1672	22.4774	32.6465	29.2971	26.6634	30.6016	30.9552	40.6248	35.0045	27.8751	36.7998	35.8327	34.6029	37.0807	25.5276	5.00076	6.94176	4.53869	24.4365	5.84537	4.60363	2.10671	6.02322	7.42111	2.76634	4.90868	18.7461	22.7287	11.5068	4.46059	9.05208	5.12796	4.25823	4.24561	1.23969	1.45083	0.0269144	0	28.1801
ADCY7	3.43083	3.71977	3.05821	5.87647	5.87031	6.21993	3.82885	7.67162	3.86215	7.51302	8.30005	7.12335	6.72874	4.55344	1.76235	7.81706	4.85379	9.53061	7.31822	4.69613	5.97329	7.97057	3.1446	10.3713	4.08686	2.67765	0.182484	0	6.64063	1.22494	0	0.207897	0.490484	1.57964	0	0.0561834	5.49735	2.64535	2.9458	0	0.737813	3.19648	0.0821861	1.10603	0.0611969	0	0	0.0562284	0
ADCY9	2.74107	3.02747	3.20601	14.1692	12.5266	12.773	11.2167	13.3103	10.2051	13.0934	12.0322	12.2656	11.3732	20.2374	10.5938	9.15598	7.75228	14.3388	15.1999	7.99977	11.7594	13.0537	9.4638	16.4051	7.64405	0.805681	2.87959	2.10657	7.86623	0.546025	1.71516	1.43841	2.10415	0.152376	1.39443	4.74789	3.15229	9.93547	2.15065	3.28807	6.83972	3.13965	6.03968	2.59934	1.0356	6.21517	0.609631	0.287599	1.0778
ADD1	28.4363	28.9144	23.0652	17.6183	15.4858	16.3339	11.9002	17.2644	10.3948	17.6369	19.1951	19.0309	22.7272	11.7884	10.822	19.0103	15.4498	19.4319	18.9998	12.2967	15.9768	17.3319	18.3246	12.1407	8.76693	0.000107642	4.13546	1.96192e-05	4.70292	4.1749	2.00889e-05	9.38007e-06	3.09708e-05	2.63406e-06	4.11959	1.70059	0.972685	8.3494	3.96419	1.4868	0.521702	1.08041e-05	1.57369	0.472102	2.53179	1.76777	5.54161	4.69779	0
ADD2	0.405455	0.535377	0.931535	1.65102	1.75838	3.04102	2.20538	2.34266	2.14146	1.38817	0.993887	1.35194	4.82216	6.71548	5.28007	13.4034	4.84381	11.4725	3.99113	21.4632	4.59475	4.72154	9.56661	2.94173	7.87501e-09	1.38662	3.14092e-09	0	0.994077	0	0	8.91684e-09	0	0	0	0	0.708618	0.0479878	0.128044	3.54276	1.06898	0.741806	0	0.631503	0.0867278	0	0	0.770066	12.8364
ADD3	328.842	282.882	380.878	281.471	287.859	308.696	498.807	435.422	462.968	424.576	407.312	373.369	195.925	302.054	195.368	219.474	198.376	265.785	199.383	212.699	192.625	185.935	256.959	231.403	89.7192	22.6988	28.3795	21.4146	89.4729	10.4736	14.5917	27.0648	13.5073	13.3237	23.4818	15.4113	111.091	97.7823	30.3363	22.4891	15.3603	17.0025	17.8767	10.8047	13.6856	11.0528	11.3028	1.67294	213.517
ADH5	108.758	117.274	121.724	68.3663	44.7116	55.8154	69.7892	52.0474	65.9453	56.3733	56.8678	62.462	78.8461	93.1737	58.9541	82.6399	77.5453	79.9795	58.2996	62.3408	76.3665	60.0502	78.6784	56.3294	31.7846	2.7506	15.023	10.1735	14.8879	10.2249	18.2937	5.38894	12.1612	10.3632	9.70185	3.44716	13.0329	10.9236	2.01637	9.24065	4.96785	1.71176	0.390001	8.2099	22.3098	1.71539	9.3959	2.9954	0.975456
ADI1	21.9502	26.6481	28.975	11.0266	10.0967	8.29805	12.4968	8.80222	10.036	7.36351	8.00713	7.57617	9.54353	8.99037	3.79982	1.99922	9.66288	12.4459	9.05268	2.08355	17.0494	6.79077	5.80857	8.03992	13.4178	5.32549	1.52741	0	25.9328	5.09746	0	0.450238	0.32009	0.283613	3.52862	0.139207	10.6109	2.94337	0.07225	5.84122	9.95691	0.664315	8.78721	0	3.19294	1.05579	5.72077	13.0486	0
ADIPOR1	35.6289	35.3301	37.8169	18.4269	20.1845	17.701	11.8145	12.3638	10.8628	10.6464	11.4697	10.0633	6.96449	17.7444	4.31846	5.30452	9.89392	30.9167	17.8222	14.9086	12.3019	19.241	15.2185	19.4443	39.0014	61.7195	61.6478	46.5395	53.06	63.935	48.1235	178.673	79.6725	65.3426	65.3792	96.1449	83.0919	47.9359	54.0073	82.9047	83.0697	120.837	76.8422	49.5904	64.2202	49.139	38.2342	63.6472	1.64931
ADK	24.283	26.3897	32.1961	15.5059	16.0373	17.4624	16.0048	12.0628	12.8225	13.9466	11.195	13.9929	12.8114	17.5474	20.8728	17.5493	21.612	20.7434	23.8267	18.6439	35.4638	22.9415	15.2148	18.4485	10.0384	4.2708	3.65753	0.0692607	0.595482	2.22989	0	0	3.87369	0.133486	0	0.385006	19.1008	7.14302	4.17288	0.520862	0.99269	0.979879	0.221466	0.0528957	0.869837	0	2.0002	0.761427	0.624547
ADM	0	0	0	0	0	0	0	0	0	0	0	0.393349	0.0573517	19.7416	0	0	2.86113	0.0547925	0	4.01548	0	0	0	0	11.8477	7.60852	2.99229	2.85801	1.49894	0	7.56962	5.99075	21.4762	0.107867	0.821895	0.834412	0	44.5227	0.0599039	16.5732	0.253622	26.6408	16.2682	0.342081	209.887	41.2678	136.477	38.7687	1551.51
ADNP2	19.3124	18.4967	14.3363	11.9486	12.4359	12.6603	8.26347	8.34427	9.50057	6.45668	10.4687	8.97547	18.5736	12.594	9.23248	20.8973	11.4529	14.4201	11.0724	15.861	11.5968	11.8375	12.8266	12.6947	7.32748	29.8471	34.2461	24.3921	13.2519	19.5585	42.635	20.7175	32.7309	21.5107	17.0935	17.7407	34.111	15.0255	33.328	23.9598	19.1321	25.9993	23.3205	27.0303	12.0666	9.9324	8.44105	12.8378	92.2804
ADO	24.3946	23.9713	18.8594	32.2285	32.5551	19.0945	17.9617	25.4942	24.6765	24.5783	23.9925	29.4535	12.9341	6.99104	8.21934	15.652	13.8922	6.63153	15.3934	11.5281	4.27579	10.0084	12.443	10.2802	3.87248	2.85957	4.14145	0.952353	3.02144	0.841985	2.12352	0.65906	0.510536	1.30738	5.94234	0.279461	5.55095	5.31527	0.783098	4.69332	7.12914	0.844434	0	0	2.54587	0	2.29949	4.28421	2.28298
ADORA1	0	0.0529113	0	0.332639	0.0507036	0.510211	0	0.717945	0.180305	0.148677	0.12866	0.466983	0.081945	0	3.25563	0	0	6.11971	0.274399	0.226337	0.357042	1.00734	0.38215	0.638703	0	0	0	0	0	0	0	0.0234625	0	0	0	0	0	0	0	0	0	0.785251	0	0	0.301047	0	0	0	0
ADORA2A	0	0.0545474	0.148365	0.0765656	0.0568988	0.0655625	0.112657	0	0	0	0.047771	0	0	0	0.355256	0	0.315772	0	0	0	0	0	0	0.0417502	0	0.113316	0	0.045379	1.51524	0.16162	0.0529502	0	2.0352	3.11669	0.516364	3.23906	0	0	1.26722	7.63418	2.01324	0	2.78844	9.98552	8.2706	14.1973	3.81833	1.29072	0
ADORA2B	0	0.470591	0.554433	0.175705	0	0.297652	0.126926	0.061448	0.0585717	0	0	0	0	0	0	0	0.397903	0	0.25692	0	0	0	0	0	0	0	0	0	0	0	0	0	0	0	0	0	0	0	0	1.34099	0	0	1.53508	0	1.97383	24.3912	0	0.102807	0
ADPGK	137.521	151.354	177.137	103.798	94.894	74.6431	138.305	121.33	118.829	136.775	132.965	122.583	114.66	99.5369	98.2055	70.0919	82.6838	151.343	96.6241	109.608	88.7737	115.24	86.8393	104.961	87.4543	16.4313	7.8851	3.48261	66.0253	4.26245	4.20096	1.79032	11.9119	7.91907	6.0272	1.74519	97.4588	50.2998	1.45837	8.90025	15.5172	22.2895	10.0584	12.0919	6.55016	12.8686	6.44264	13.3926	52.7066
ADRA2B	9.62171	11.0361	10.1012	2.90331	3.31235	4.12353	5.5408	3.37867	5.93704	3.79464	6.44292	6.51806	13.0517	5.76281	2.59016	9.30175	5.5596	4.79191	5.43019	6.60321	5.65247	10.2728	3.77893	9.38773	2.2364	0	0	0	1.18842	0	0	0	0	0	0	0	0.132532	0.57405	0.296736	0.0258003	0	0	0	0	0	0	0	0	0
ADRBK1	2.07604	3.01222	2.44876	12.513	15.6043	8.24711	13.0047	10.6393	7.74895	8.08115	11.7602	9.83871	29.9394	6.21688	24.3855	25.8018	18.8359	9.89802	20.3776	14.7849	4.06255	36.7647	31.1181	36.0194	6.46507	1.15104	2.23629	2.72779	8.59091	0.372172	0.242198	0.0548559	0.640905	0.781658	6.59754	3.99705	12.3579	8.93216	6.28851	1.16488	1.18075	5.03555	0.0843141	1.02701	0.99765	0.0341067	1.27346	1.02255	0.246839
ADSL	48.8332	64.9253	68.1285	26.8124	40.8052	37.6209	43.1334	40.4578	38.0953	42.214	42.011	35.7281	59.7964	50.018	89.6329	64.3997	43.9971	90.2743	50.3939	66.4885	29.5503	64.9779	62.5206	52.3686	121.854	7.85817	39.8034	62.7345	113.322	31.8031	15.6952	3.16158	77.9628	37.5904	26.603	110.209	126.505	97.3117	22.6921	36.8089	40.1324	28.1311	7.50771	7.67674	172.189	133.683	136.218	10.1065	3.30354
ADTRP	3.02271	3.90671	4.01956	3.41083	5.70954	3.90254	4.75498	3.27256	3.34309	1.43066	2.71865	1.6725	20.0878	0.31616	4.39869	6.44022	22.6435	2.98558	10.7509	24.4266	17.6543	3.69502	8.01919	4.25001	4.76271	3.09061	0.147501	0.936873	6.61669	0	0	0.0980783	0	0.340559	0	0	4.20725	7.12558	2.40809	0	2.05995	0	0	3.22221e-07	0	2.96093	0.121129	0	0
AEBP2	0.852234	1.09951	0.809339	1.15931	1.26924	1.17125	0.547566	1.01863	0.698584	0.828702	0.945661	0.819959	3.50841	4.01816	1.6696	8.09764	2.03933	1.54713	2.6489	3.09531	3.02324	1.06924	4.23049	1.90247	1.14628	16.7226	11.8458	17.8395	1.19148	6.98469	11.8786	13.9819	13.1224	15.9019	10.1383	15.7649	1.25071	6.11376	6.80746	8.41545	14.133	5.43428	11.3763	6.93632	2.99343	4.08024	5.1449	11.1856	12.3208
AES	0	0	0	1.28254e-07	0.26603	0	0	0	0.0776837	0	0	0	0	0	0	0	0	0	0	3.943	0	1.89415	0	0	0	9.95894	5.61158	36.5754	1.57018	15.546	10.516	0.582594	18.7917	15.416	13.6348	5.33167	0	0	0.668806	40.4542	11.8262	25.5536	12.5132	23.802	24.3522	21.807	21.8067	26.9574	2.4773
AFAP1	11.6372	13.0874	10.5862	13.4405	18.6699	14.7687	13.434	16.3639	13.8761	16.0463	15.2463	14.1169	18.4323	15.4604	26.409	20.1154	13.3605	11.6803	18.3375	23.4053	20.838	17.0608	17.765	19.5944	7.80068	2.42836	0.676116	0.744176	6.27258	0.21238	3.17609	0.408452	1.06621	0.261918	0.497522	0.455315	9.66876	4.19622	3.35596	0.785374	3.11499	5.01818	1.31735	2.78512	1.20727	3.34224	0.828883	1.34747	1.80675
AFAP1L1	0	0	0	0	0	0	0	0	0	0	0	0	0	0	1.20588	0	0	0	0	0	0	0	0	0	0	0	0	0	0	0	0	0	0	0	0	0	0	0	0	1.96276	0	0	0	0	1.80742	3.30606	0.623022	1.25823	0
AFAP1L2	6.15069	7.35249	5.29458	5.31639	5.29975	5.38349	3.90093	3.19565	3.19666	3.55441	5.44227	4.58822	6.22534	5.61785	2.63831	6.43931	8.19339	4.04235	9.47925	5.68131	4.91948	5.78665	6.47232	10.6451	4.39918	1.25453	0	0.0192798	3.8922	0.139371	0.0224715	2.01083	1.11722	0	0	0.0478773	1.41158	9.6344	0	0.196969	0	0.359528	0	1.71394	0.736887	0	0	0	0.317694
AFF1	2.98994	3.74703	2.63563	10.5404	13.8823	12.5089	9.68798	11.1382	7.53993	11.2722	11.3098	12.8778	11.6357	12.9532	17.0448	18.6658	14.0721	11.7524	14.782	9.14738	14.135	16.8144	15.8724	13.7662	7.34472	7.48549	9.42485	3.19686	9.25945	7.56942	6.13523	5.76229	4.64917	14.4459	4.48869	6.83264	8.84779	9.93321	7.39392	3.83695	8.93646	9.80371	3.54269	8.50948	2.13528	3.14847	4.52328	3.2503	1.16674
AFF3	0.932654	0.864842	1.03622	1.18505	1.9965	1.28853	1.2796	1.89269	0.853587	2.04587	0.999875	0.677293	2.52202	5.8934	3.09863	1.76871	3.39153	4.51365	2.51171	2.59729	2.7424	1.38279	2.94137	1.86745	0	0.594949	0.473373	0.679731	0.776835	0	0	0	1.36991	0.0132283	0.719968	0	0.871566	1.38735	2.60001	0.405162	0.163897	0	0	1.37677	0.294962	0	0	1.00913	10.0673
AFF4	5.61612	5.3609	5.28704	8.12227	11.6361	14.4355	13.3465	14.2441	14.4565	16.908	14.5907	15.6948	7.55125	9.82347	17.7112	8.8406	6.59486	19.2362	8.57991	5.97027	9.47245	9.78752	8.22585	12.3273	6.73655	4.26111	4.42117	0.643036	9.85495	0.0365212	1.80926	0.0246263	4.25758	1.93881	4.45788	2.66042	11.5129	13.4095	4.43188	0.0105078	0.84308	1.91167	0.331621	1.6661	2.54777	4.79052	1.26797	5.25481	19.0609
AFG3L2	2.73664	4.82718	5.69529	10.5024	15.2076	13.7043	9.23467	6.24675	9.26434	6.35601	7.51188	7.20151	9.14437	19.9028	15.705	17.6774	9.26957	2.11133	11.045	12.2364	18.1269	13.3555	8.27671	13.6023	2.94246	12.7264	4.37745	4.11158	6.7823	3.36281	25.8029	0.541391	10.7695	10.7803	13.5826	9.78091	6.5222	9.73184	11.1765	6.29593	5.06887	11.3825	21.5482	8.72307	13.6057	8.62232	5.42786	20.1138	24.333
AFMID	0.178236	1.32581e-25	0	0	0	0	0.133576	0	0	0	0	1.8369e-06	0	0	0.316697	0	1.58466e-07	0	0	0	0	0	0	0.247053	1.18575	4.62532	2.26449	1.71289	0.41847	1.10582	2.03317	0.232442	2.82791	1.28126	1.01408	0.141032	0.872803	0.720614	8.64025	3.70734	3.59906	4.62283	2.58495	6.79565	0.473628	0	0.972049	4.01818	20.7722
AFTPH	0.608437	1.13416	0.427095	0.311638	0.418248	0.872412	0.30365	0.165426	0.205768	0.2034	0.475335	0.331049	0.011383	0	0	2.63434	0.618287	0	1.49265	0	0	0.065204	0.0233639	0.895639	23.0267	27.415	25.6282	40.0451	5.67943	58.6338	40.8095	17.9593	37.9283	35.9467	39.8823	60.9145	15.6798	19.934	27.7264	13.5704	31.2789	33.9275	26.9718	16.934	29.4513	28.9488	54.9882	33.429	25.7893
AGAP1	21.3226	20.2573	24.1689	16.1916	13.7834	13.8027	13.4871	22.8404	13.5723	14.7833	17.5292	15.3283	8.63762	28.4781	25.0152	4.26328	10.6488	16.0892	15.374	12.9612	12.2172	18.4749	23.4662	12.9841	4.65951	0.444782	1.55291	0	6.87503	4.16943	0	1.14305	0	0	0.0434035	0.137793	2.05613	12.3561	4.67808	0	7.02024	1.12371	3.68799	8.26557	0.624598	0.821201	0.644008	0.00782149	0
AGAP3	3.36552	2.23489	4.3086	5.83081	4.668	6.06219	4.99319	6.74999	3.93497	4.91979	7.33132	7.13033	14.3979	6.86468	4.86291	13.45	11.3461	11.2841	9.47382	3.86714	13.5693	13.7607	11.0585	7.69503	2.41654	1.37282	0.753134	0.555742	1.38579	0.215119	4.66988	0.24763	0	5.54633	0	11.1991	0	8.01386	13.5107	0	4.6845	6.11169	0	6.89359	4.47385	12.0389	0	0.0714645	0.274015
AGAP6	0.123323	0.221697	0.212483	0	0.164396	0	0	0	0.0294825	0.0340106	0	0.0329766	0	0.997829	0	0.0245678	1.05897	0	0	0.0473089	0	0	0	0	0	0.205839	2.10712	1.9087	0.0543349	0.865361	2.76005	0.630636	1.82508	2.26182	0.080236	0.0372248	0	1.87459	0.206795	2.05219	0.157906	3.85493	0.377554	2.06945	2.62175	0.0300148	0.791318	1.66879	1.03099
AGAP8	0.285325	0.0427675	0.175716	0	0	0.0429044	0	0	0	0	0	0	0	0	0	0	0.0307374	0	0	0.136773	0	0.0677908	0	0	0	0	0.118951	0.069176	0	0.0419367	0.121613	0.0196841	0	0.0460962	0	0.0434939	0	0.434728	0	0.0252373	0.445762	0.103984	0	0	0.644659	0	0.050566	0.515697	0
AGFG1	1.96916	2.19531	2.00675	6.98288	7.85749	7.76328	5.40697	6.76175	5.09821	6.75983	5.80007	5.43253	8.47201	7.60312	15.0037	7.44941	5.74097	12.1137	7.69719	7.02742	2.27647	9.61155	5.24612	7.50343	1.93059	14.5545	2.93585	8.36986	5.22395	6.04676	0.893938	10.553	5.41547	1.38366	2.52922	4.32742	7.49244	2.5143	9.45417	7.02348	7.76694	8.61545	8.16557	4.35528	5.56415	2.47705	1.00766	1.65218	0.0918158
AGFG2	3.68853	6.20313	3.67004	20.6161	25.3375	22.8455	25.8794	26.2592	26.5357	28.7972	20.9429	22.2188	16.2257	8.28423	8.78474	16.7704	12.8094	2.56199	18.5408	6.74357	12.8018	17.6996	15.79	20.3721	0.196476	2.14779	1.35108	1.58513	0.597015	1.22887	0.130004	4.53296	0.137227	0.116851	0.549912	3.49825	0.586701	6.05816	3.20089	1.30346	0.94279	0	1.40127	0.0179893	0.0690537	0.0460798	0	4.63466	0
AGGF1	27.1203	30.6232	35.7916	15.2775	19.4393	17.3945	14.3748	17.4981	18.2017	16.7483	11.642	12.1028	13.2408	25.2406	26.4936	7.03425	12.017	13.1928	14.6595	15.6453	12.1588	10.1384	12.6044	15.4375	1.8659	3.01113	6.98556	4.34556	5.35874	3.18835	8.86074	4.26599	5.16571	5.48519	0	0.792234	9.20388	2.87711	4.5039	3.71839	5.24473	8.89718	1.32816	8.20221	3.65589	8.9855	12.0112	0.60663	13.4762
AGK	74.8693	70.8135	83.8892	85.0538	83.1386	75.3163	102.259	81.8835	89.095	81.7341	95.2431	103.029	87.4529	70.3932	102.65	112.635	77.7968	86.5767	93.7249	87.4929	89.8062	95.2183	99.2266	91.8065	34.4128	6.03779	1.10239	7.51503	45.8811	3.0217	3.3203	10.0126	2.87161	1.06472	1.42623	1.02236	31.0309	60.2496	0.996146	6.75578	9.02268	7.50092	4.26888	0.266131	0.695578	1.27807	5.23537e-09	1.72477	0
AGL	0.493554	0.556918	0.507178	0.328875	0.48579	0.59666	0.424501	0.349738	0.461684	0.142786	0.325227	0.141478	1.5942	1.2863	1.06047	0	0	0	0.453103	0.194558	0.0204219	0.678547	0.379007	1.32354	0	1.0663	5.69619	10.4679	5.26431	3.47919	3.86415	1.97352	3.08133	3.96875	7.45698	4.59733	0.803607	1.38493	0.30664	4.59157	3.24437	2.83261	2.3468	0.67576	13.5647	6.66049	6.07477	0.801641	0.0872591
AGMAT	1.71401	1.26545	0.752446	3.46728	2.80794	2.08817	0.703655	0.518282	1.17349	0.737558	4.02328	2.81434	4.1157	8.26425	11.0629	0.62596	7.12013	7.84517	13.9768	15.012	2.23695	10.4471	4.46305	7.9112	0	1.35048	0.0973717	0.197633	0	0.557631	0	0.16221	0	0	0.329475	0.0365453	0	0	4.41808	0	3.07005	0.0512853	0	0	0.0277658	0.0278319	0.0418029	0	0.510349
AGMO	9.54915	9.09791	9.74684	11.4135	6.32502	6.40733	5.65999	7.12545	4.94675	5.88205	6.02419	5.90244	9.86306	9.20937	15.9912	12.8346	14.8184	5.96082	14.1068	9.97363	10.0517	4.22584	10.3941	13.1281	15.5151	1.78555	3.5039	3.09856	7.912	1.13754	1.59995	0.216563	3.86484	1.18975	3.84445	0.175022	3.21204	6.48494	1.97528	0.486371	4.66682	4.35353	4.13957	2.26385	0.0298941	0	0	0	31.0173
AGO1	0.681358	1.12814	0.361235	2.22969	2.8111	2.70827	2.26024	3.68567	3.75886	3.62466	3.62951	3.53291	4.29388	4.66365	0.678581	1.23622	0.709974	1.62984	2.12901	1.00069	3.04666	0.346577	0.838746	0.566503	0.101641	0	0.927625	2.35437	1.89408	1.09473	9.44515	0.135442	1.35351	0.0908527	0.67564	3.47464	0.79816	1.92534	0	0	1.02854	0.143724	1.65041	0	2.21052	0.756553	4.04412	5.11205	0.304818
AGO2	132.642	150.544	136.894	87.9209	133.492	99.8659	116.891	151.731	116.172	121.564	150.838	149.431	117.313	133.493	151.941	134.865	148.136	134.748	180.888	166.386	177.881	135.183	133.649	177.522	132.016	30.2804	21.1888	12.8367	107.894	9.56104	3.14514	46.3391	15.4565	21.2204	20.3942	9.943	95.7796	78.1472	42.3363	22.5952	27.986	33.6919	18.4315	25.3473	20.9263	18.5443	24.8199	17.109	307.987
AGO3	1.54723	1.39823	1.1742	0.59523	2.78465	1.40003	0.671126	0.657961	0.73913	0.68984	0.743894	1.07744	0.0641329	0.0213613	0	0.731786	0.748027	0	2.21025	5.94255	0.0563945	3.76899	3.2116	0.338237	1.59476	8.08889	8.66289	11.628	0	15.3218	3.6686	7.1942	1.19432	5.80461	10.672	21.7118	12.5026	5.95476	3.1109	8.54648	2.04824	8.50204	12.7	7.5631	1.66749	5.86603	1.81266	0.603092	0.212443
AGPAT2	2.96518	2.98585	0.910883	11.0017	14.725	16.4713	13.4897	14.9787	14.9138	13.5964	6.10655	5.92776	8.7384	19.0001	2.32703	7.12592	0.739711	25.5536	9.34717	24.3905	22.9376	15.1163	13.686	12.4053	12.4501	6.66603	2.68673	0	3.91513	0	0.109782	0.165441	0	0	0.0831155	0.305331	0.243849	3.00284	9.96456	8.47792	11.0013	2.10719	0	6.30476	2.38935	19.7958	9.71685	4.81817	0
AGPAT3	7.40391	8.21961	5.98381	7.27995	9.7127	8.69933	6.24122	8.93455	7.9118	8.74641	8.84698	7.97073	6.52593	5.61069	7.18444	4.86081	4.58389	3.40782	6.83147	7.04969	0.568805	9.07468	9.43949	6.6768	2.76679	0.364863	0.0558131	0.214178	2.58934	0.541736	0	1.61261	0.961493	0.0610608	0	0.0967381	2.59469	1.63877	1.10696	0.936329	0.333335	1.54029	1.76127	0.0500179	0	3.04059	0.41813	0	0
AGPAT4	0.964858	1.88116	1.05283	3.49714	3.61763	5.5874	6.42828	2.65525	6.01634	2.73805	2.27505	2.0262	8.28765	5.19292	5.35098	4.01588	6.27673	4.27941	8.17919	5.30495	5.80248	7.56854	12.8055	8.31251	0.424683	0.400245	1.81335	1.08953	7.36105	0.599904	0.0351063	1.73935	0.210953	1.28537	0.00890658	1.50859	0.904854	0.0211311	0.0612915	0	1.25475	0.143801	0	0	0	0	0	2.26993	0
AGPAT5	3.71977	4.47969	3.44462	3.72044	5.27743	3.79415	2.2678	2.79914	3.09921	2.72207	2.16276	3.52552	2.6343	4.15844	0.00868701	4.73594	5.82847	4.20297	3.45369	3.82709	3.53896	3.26047	1.72865	4.03518	1.23331	1.16559	1.49419	1.61366	2.12228	0.726149	0.116754	0.579588	0.103843	0.91499	1.34513	1.97317	3.45364	1.28711	1.02556	0.411606	1.88579	2.29418	0.373923	2.80116	1.10472	0	0.0361365	0	8.03296
AGPAT6	1.23773	1.80225	1.83247	7.68654	6.71802	4.99018	6.74509	7.1117	4.45281	6.39884	4.45861	5.52424	11.6431	17.2326	15.4948	7.09879	7.47951	0.794937	6.75647	5.0834	5.47336	6.42744	3.52127	9.03336	5.78013	3.92578	1.01632	3.89682	8.72515	0.271925	2.52044e-46	0.322438	3.94288	0.880619	0	1.89413	4.13867	5.4854	6.49286	0.768354	2.59521	6.43048	1.34694	0.0541437	5.86659	3.11612	2.86344	0.250865	0.238472
AGPAT9	22.5184	25.8168	14.3644	25.3475	18.0342	36.3942	35.8468	23.8531	32.1657	21.3967	29.8916	24.7802	38.3922	26.7698	21.063	38.3497	28.5715	4.49387	32.9481	44.4889	21.3163	22.7685	37.9321	21.9177	18.3832	12.8082	11.998	2.85982	21.8227	16.0728	5.59019	0.0406923	2.32658	4.46672	3.96653	2.98009	27.3179	22.3276	9.45132	1.13197	10.4791	3.09508	9.16994	2.84564	14.861	9.22521	2.9698	0.510735	51.837
AGPS	2.96846	2.34879	2.1223	3.51489	4.06232	3.94068	3.21528	2.08606	2.51837	2.14254	2.13846	2.68657	5.44645	6.54872	6.12672	1.74513	3.12757	4.41101	4.0419	4.34787	1.26541	3.82956	6.86665	3.44623	1.10297	1.16171	0.346726	0.00921654	6.48306	0	0	0.0576996	0.0970222	0.0391221	0.491777	0.449992	3.64216	2.02904	0.355775	0	0.274937	0.676016	0	1.11029	0	2.66492	0.658736	0	0.0963278
AGTPBP1	1.46901	2.25174	1.67155	2.75903	2.49236	2.83898	2.63767	2.02115	2.33636	2.33234	2.51069	2.49689	9.32994	2.73089	15.3138	6.82909	6.69085	11.0981	4.01025	7.01846	10.6342	3.18033	3.4228	4.91768	3.74054	4.04174	0.684652	0.907628	6.88724	2.92059	2.34578	0.321827	0.335085	1.40759	1.42275	0.317577	1.03381	3.16211	2.8426	6.94343e-09	2.10686	3.0937	0.76937	1.68666	3.55256	0.991808	2.77616	3.38986	19.3099
AHCTF1	5.5953	4.74135	3.80044	4.61586	3.96652	4.95195	3.38468	3.85317	4.61363	5.06852	4.06961	3.96284	5.89324	5.69148	7.13574	6.35686	5.25251	5.90202	2.77018	4.41824	1.85215	2.79614	4.33019	4.42336	6.79863	9.71908	32.1262	26.1512	8.36102	36.8914	15.1798	6.83832	12.7654	25.1451	18.2127	13.435	18.3725	13.9161	10.8093	18.2245	17.4799	15.8583	14.3361	9.76053	5.94405	4.74225	7.3207	18.7897	11.4226
AHCYL1	13.8912	12.7376	15.5166	6.69791	13.8489	13.0872	10.8863	9.78382	10.0649	8.64569	8.38537	5.65349	11.889	0.0629856	3.36279	2.72485	6.49084	14.3035	7.14536	0.612631	1.33082	4.94059	12.4416	1.7755	5.09886	3.2821	8.53706	1.0863	213.85	0.273719	1.57272	1.45356	3.1839	1.15693	0.0184535	0.0268844	15.5986	241.123	1.59218	3.6169	3.82966	2.56721	5.23127	2.94209	11.3365	11.965	5.3106	5.40261	1.69646
AHCYL2	1.79247	1.91539	1.97328	2.90204	4.50815	2.05753	3.74398	3.30069	4.07182	2.76959	3.46033	3.92526	13.8637	6.04675	6.9592	2.96158	11.7931	4.84881	11.2546	10.6623	10.3315	17.8354	15.2169	13.1543	7.99265	2.47149	0.899228	0.61519	5.5692	0.566717	0.0182394	6.00176	0	5.90897	0.526876	0.855917	4.31229	5.73629	0.0105178	0.0566203	0.247449	0.0369965	2.11356	0	0.885936	0	0.0446031	0.0419549	1.57253
AHDC1	0.416196	0.560864	0.686949	1.1856	1.33959	1.61965	1.5932	1.19018	1.40584	1.17551	1.15952	0.76805	1.0672	0.273871	1.00317	0.484647	0.783901	1.1307	0.965867	0.0478621	1.11592	0.597722	1.54803	2.08973	0.867548	0.0366631	0.0685881	0.31139	0.469859	0.113404	0.113176	0.0220442	0	1.14201	0.188398	0	0.0249415	0.0426476	0	0	0.0117295	0.271677	0.412483	0.0155702	0.0421008	0.0635547	0	0.0750457	0
AHNAK	0	0	0	0	0.00340245	0	0	0	0	0	0.00282282	0	0	0	0.0959025	0	1.56611	0	0	0.282146	0	0.00215656	0.182241	0	0	0	0.158611	0	4.04044	0	0	0	0.138459	1.30054	0	0	0.940739	0.199051	0.0261843	0	2.97837	0.00192943	0	0.00788369	7.0587	10.3425	4.29927	3.66887	0.0257187
AHSA1	440.812	420.803	365.088	124.031	147.69	103.401	183.806	219.467	306.655	292.851	238.052	236.085	387.362	269.636	336.221	414.036	401.685	302.541	317.665	416.04	349.668	326.063	248.986	317.984	423.515	45.8325	95.7083	42.7368	285.392	51.8659	67.1845	115.956	72.5906	105.446	74.0601	82.6341	260.112	359.513	68.9376	111.106	167.562	110.662	103.942	154.064	54.3221	33.1946	35.2353	39.0496	142.378
AIF1L	0.102338	0.420796	0.0746565	0.500127	0.401257	0	0.165644	0	0.149692	0.0855524	1.24928	1.34847	0	0.0258651	0	0	0.0661294	11.8401	2.17264	0	2.22776	0.464839	0	0.525721	2.53911	1.12685	3.49025	3.07779	0	0.241536	0.561566	0.128783	1.32285	4.61673	7.54021	9.90931	2.38848	1.06983	0.902487	8.33373	1.94846	3.07377	2.54837	1.96129	1.19493	4.33336	6.27317	8.9028	19.1561
AIFM1	10.1232	9.2557	13.4511	49.1645	26.1286	40.748	58.962	55.0302	53.7422	45.7554	61.8125	65.0882	95.8204	115.361	76.3379	107.319	107.164	107.212	73.1922	45.7167	64.8372	102.451	71.7759	98.9517	63.5283	25.6969	11.0841	17.5159	35.4408	15.0959	12.6844	59.1724	31.0118	10.7221	11.9503	15.7268	45.1747	58.5785	21.6881	6.98881	46.0048	19.0729	15.7867	31.0698	18.2981	11.6303	10.8735	0.328566	7.32787
AIM1	40.7477	60.6924	48.7648	43.4451	44.4519	39.7042	62.2244	75.2308	62.0047	82.8969	40.7768	43.4653	54.852	51.5679	47.4996	57.5631	51.0999	27.7145	61.4138	51.8098	51.4117	51.9099	58.386	59.9962	26.7916	3.81819	1.43435	1.80142	21.442	3.54596	0.778087	3.14392	0	1.06206	1.09157	1.74925	16.0674	26.0389	5.9403	4.35733	1.5141	2.73719	0.246907	2.72349	0.515975	2.31909	1.81426	0	55.9422
AIM1L	1.17577	1.12011	1.19903	0.854697	0.741299	1.21443	0.70388	0.742532	0.993264	0.726672	0.517363	0.582693	2.23402	0.478991	0.827659	0	0.0164832	0.0361832	0.676071	3.01504	0.304493	1.19218	0.676947	2.2585	0	0.0119162	0.851218	0	0	0.333984	0.021873	0	0	0.0976672	0	0	0	0	3.79206	0	0.859751	0	0	0.015263	1.17927	0	0	2.28385	0.149841
AIMP1	1.63258	1.84495	2.3707	0.483798	1.65392	1.88208	1.18977	1.69766	2.83323	1.44499	2.01629	1.94602	0.0358437	5.4365	0.214067	7.11275	2.24223	0	3.52133	5.30408	0	0.834212	3.94679	5.10096	7.39518	15.4333	8.32343	3.6867	0.1257	3.33222	1.21968	3.6679	2.3789	0	1.55634	3.09439	1.54504	0	16.8358	5.31712	5.26854	2.33722	8.93229	2.25044	31.0426	34.0846	1.23504	0.937435	7.17689
AIMP2	305.421	414.012	316.322	166.732	157.293	139.502	261.656	176.42	219.605	202.578	202.401	222.81	247.35	152.169	181.038	273.297	284.752	233.974	269.234	291.673	239.343	254.541	273.398	274.116	36.6561	41.3262	23.5225	22.6123	50.1691	31.3	14.1291	20.0142	16.9343	19.2203	27.745	21.5388	63.046	50.5253	16.3426	29.3307	55.999	35.0326	20.121	9.85193	22.6945	9.42251	15.2855	38.3095	0.674308
AIP	27.3754	33.4265	45.9364	16.2666	19.7966	29.3562	35.9895	24.4456	21.5831	26.5563	31.8213	27.2875	28.033	55.5277	65.6102	99.2811	70.5041	81.0547	64.487	97.0104	106.844	78.4193	64.9627	73.5591	89.9629	40.4126	42.0043	38.7465	131.488	18.0323	63.1247	86.1664	35.2356	16.5266	22.2324	54.6681	78.1302	93.6265	40.0125	54.1479	94.0459	73.7269	25.8217	25.2363	34.1983	16.3167	17.2953	54.0952	204.938
AJUBA	0.0693405	0.0566112	0	0	0	0.0874283	0.15361	0.0743838	0	0.027457	0.144116	0.296165	0	0	0	0.0204158	0	0	0.0385912	0.779701	0.509603	0.814003	0	0	14.1366	1.99164	2.35123	3.45333	5.53613	2.45986	10.7739	6.83584	1.42747	29.2619	21.6318	6.18506	1.18058	1.67013	2.04307	1.93434	7.62191	5.47918	0.239791	5.15911	3.56543	7.31209	12.5233	20.4757	11.9777
AK1	14.7363	15.738	25.8048	11.314	8.78913	11.0456	19.3034	13.4798	14.8109	11.682	12.0135	17.3918	4.54363	12.4179	0.855073	7.68577	8.89776	7.15239	14.2694	7.14844	15.9427	12.2319	23.0258	17.7204	2.72498	0	0	1.38142	8.60427	0	0	0.169338	0	0	3.08444	0	6.75205	11.5786	7.14692	0	1.80224	0.248575	10.4054	0.0401727	1.32731	8.85559	0.769762	0.301459	2.09963
AK4	2.8665	3.12559	1.9058	2.97658	3.10927	3.25498	4.64305	4.84869	4.66112	5.66933	3.0436	3.5422	4.09358	0.339874	7.60466	6.35599	5.32554	7.84573	5.53221	2.72867	6.86988	3.32484	6.50125	3.61957	1.69645	0.917524	6.61584	2.75046	2.22359	0.33173	2.5931	4.42477	1.80437	1.71604	0.952181	1.79242	3.36908	4.40723	1.79153	1.9986	1.6497	2.27578	1.11869	0.496783	18.7604	16.1483	15.1264	9.16696	0.224657
AK5	3.38053	3.79096	1.68618	5.9068	4.21399	4.58117	0	0	0	0	5.6143	4.0455	4.77744	0.637526	3.10684	6.92928	7.75753	0.30784	7.34574	0.988107	1.10438	8.15766	2.86507	5.28568	5.61991	3.30559	2.02497	0.290374	1.62391	3.72173	0.0258829	3.01741	1.17363	2.14583	0.809083	0	2.25296	1.14336	4.63297	3.87186	1.80126	0.744088	0.0130114	1.24979	0.0420641	0.208349	0.186906	0	0
AK7	0	0	0	0	0	0	0	0	0	0	0	0	0	0	0	0	0	0	0	0	0	0	0	0	0.0496659	2.02362	2.52406	8.43611	0.211206	2.44647	2.86054	3.96992	3.54427	3.99047	0.308863	0.0764162	0.373054	0	6.02655	0.0408277	4.81291	4.7542	2.90843	1.02832	0.686796	0.0515657	2.28314	1.2671	1.28976
AK9	20.1099	17.5668	20.824	22.021	23.9172	20.3319	20.7056	24.9817	23.0318	26.9759	19.1483	17.4048	9.26186	22.3838	17.6153	15.457	17.3974	38.5212	17.2288	13.8866	36.2037	12.5513	10.7576	12.065	3.52973	1.6523	2.54949	0.00807709	9.13458	2.89772	3.49255	0.828335	0.0379428	5.09218	0.00736755	0.0110003	1.82684	13.1952	4.38836	0.0364309	4.33612	0.615302	3.23933	2.95463	0.809701	1.65546	0.0676095	0.508463	23.8507
AKAP1	297.617	268.501	243.614	274.442	270.181	182.061	394.848	549.065	376.71	489.791	443.782	401.798	225.413	328.534	402.405	197.254	207.735	398.898	286.382	220.234	400.446	243.218	302.323	254.141	98.0206	29.0976	34.4505	21.403	131.497	19.8395	23.267	32.4364	18.9123	21.3113	21.3584	9.29736	95.8911	120.499	19.6837	31.8991	30.4303	26.5425	8.40165	32.7661	15.0406	6.95796	20.3095	22.7567	134.938
AKAP11	23.7106	24.1514	22.3681	15.2427	23.6149	18.3863	22.4571	18.6364	24.1846	21.5056	21.1297	19.4595	16.6575	25.7653	27.1099	17.479	25.8944	41.2924	19.7239	29.7346	23.3355	15.7843	36.1403	22.5556	10.2904	7.02106	9.7634	5.27988	23.3124	1.46456	1.45017	2.62644	4.03954	3.32768	1.9512	5.94866	15.1878	15.1297	6.36624	5.7163	8.31732	3.66125	3.8132	3.60223	5.3759	6.37165	3.99762	0.580311	130.274
AKAP12	0.00726447	0	0	0	0	0	0.0226215	0	0	0	0	0	0	0	0	0	0	0.560464	0	0	0.0885234	0	0	0.30814	0.038933	0.850558	1.43842	1.18707	2.78623	1.72908	2.59836	0.00421307	2.20929	1.32921	1.46723	0.0834459	0.270368	1.30137	1.60337	0	1.24463	0.351395	0.100883	1.41415	6.85246	10.7276	1.29575	3.16304	0.232694
AKAP14	0.376676	0	0	0	0	0	0	0	0.170066	0	0.308571	0	0	0	0	11.3094	0	0	0	0	0	0	0	0	0	0	0.156654	1.06019e-06	0	3.26419e-07	3.07352	0	0	4.90217	0	0.720952	8.7165e-07	0	0	0	0	0	0	0	0	6.57987e-07	8.08649e-07	8.2756e-07	0
AKAP2	17.2074	23.0208	25.0668	22.1885	28.8059	24.0041	32.1752	45.5244	35.2442	41.2601	26.7541	25.1844	18.4129	13.5428	25.3755	18.3862	17.712	19.4096	18.8509	17.9167	20.6295	17.5581	17.7823	18.9662	17.7112	5.71657	4.39824	4.59232	28.5875	0.996606	1.10816	2.61205	2.11124	6.56247	5.02788	3.24189	13.4176	22.524	6.89751	0.325163	2.61575	2.50741	1.14956	0.127597	2.51947	4.99974	5.77999	4.70501	3.0538
AKAP5	0.0257313	0.0107092	0	0	0	0.041255	0	0.0171542	0	0	0	0	0	0	0	0	0	0	0	0	0.498384	0	0.664428	0.00968949	0	0	0.0169556	0	0	0.342185	0	0.0505977	0.0148658	0	0	0	0	0	0.238015	0.0142174	0.00547811	0	0.234925	0	0.0532149	0.0267838	2.39684	0.594514	0
AKAP6	0.636282	0.848511	1.00986	0.670867	0.947947	0.875661	0.464116	0.522061	0.559357	0.742191	0.657592	0.453565	1.14602	1.80061	0.966486	0.610684	1.23695	1.53692	0.759817	0.597415	0.895909	1.37224	1.68017	1.75665	0.40693	0.00363663	0.0101039	0.385755	2.06505	0	0.0280002	0.00335245	0	0.0325502	0.215913	0	0.228893	1.03541	0.120143	0	0	0.00702907	0.310805	0	0.0708663	0.982042	0	0	4.88847
AKAP7	0.683016	0.703958	0.621503	1.23618	1.80993	1.23372	0.638002	1.5878	0.64364	1.11253	2.55077	1.28356	0.655723	3.81693	3.16475	0.123207	2.94985	1.55387	1.06491	3.53822	0.0748643	2.11664	2.2129	1.53366	4.42013	1.84903	3.08595	4.16031	5.66851	2.64217	5.8174	0.899466	2.81858	4.43835	1.75848	2.40448	2.16653	2.62621	1.01277	0	1.27803	1.17958	0.0697987	0.0182482	2.22721	0.532615	1.5995	0.077681	17.5931
AKAP8	5.33495	6.32783	3.49949	4.06804	3.46723	4.06123	2.22837	1.45805	2.1557	3.15345	5.09798	4.2019	8.98504	9.39869	0.795791	1.31276	8.90696	9.95132	6.17958	11.7365	4.13001	5.43979	1.47402	6.96868	19.8582	60.724	80.8601	73.756	2.80585	114.446	83.7332	99.9193	82.8974	115.873	96.3548	87.2499	4.52208	33.8658	62.49	53.6992	94.8128	73.6854	108.287	107.453	43.2113	77.1744	48.1597	91.5586	2.2165
AKIP1	81.9429	84.8411	60.7477	33.4825	32.6783	35.5907	28.6778	36.1296	29.6301	29.1048	35.471	35.0012	61.228	21.6481	21.9176	30.6793	55.4234	20.4176	74.1782	45.3892	46.7691	46.7606	35.8818	46.9429	59.8381	21.1638	15.8118	26.5912	28.3645	23.7121	26.5655	39.6962	13.8436	6.89976	23.4969	12.8552	14.7596	38.6362	10.0331	8.3186	31.441	33.8887	16.4648	27.3023	20.5847	79.2798	58.1527	12.0597	1.47822
AKIRIN1	118.657	107.303	121.328	29.8764	46.2408	53.8582	25.6362	19.184	23.0298	16.7934	24.0004	19.0655	15.1654	26.1076	12.8781	10.8031	10.2033	7.53074	21.8	28.5691	24.9895	12.6881	25.3593	24.3521	48.9834	94.5558	139.814	63.4788	19.6767	86.9278	44.6366	67.3404	85.2271	64.4419	78.0149	40.196	50.4805	34.258	86.8811	90.2955	64.8853	49.9657	58.1117	29.9235	117.834	128.194	129.546	190.498	6.30758
AKIRIN2	362.772	364.608	439.363	301.435	259.5	182.242	360.162	224.256	296.586	230.235	212.607	237.097	182.181	156.518	278.19	145.031	115.641	299.713	241.343	200.126	234.469	215.998	221.107	239.666	74.5	162.671	64.7756	36.082	94.8761	42.5999	38.5194	62.0297	32.1585	66.0484	74.5208	55.7968	79.539	118.918	187.576	69.559	161.644	118.812	79.0985	152.315	14.6016	1.91113	53.2543	30.4214	26.754
AKNA	0.122023	1.88765e-07	0.0398682	0.705484	0.757147	0.81353	0.919913	0.603513	0.237113	0.516265	0.282303	0.556887	0.0179227	1.27803	0.473541	0.0109331	0.784382	0.313067	1.23339	0.0421111	0.062305	1.24133	2.2218	1.92952	0	0.244401	6.74832e-07	0	0	0	0	0	3.08793e-08	0.314528	0	0	0	0	0	0	0	0	0	0	0	0	0.316643	0	0
AKR1A1	4.70384	4.52192	7.0243	10.9107	14.1152	11.4865	16.1878	15.801	13.0134	9.64449	3.89435	6.74194	22.8954	40.8002	21.2677	31.5745	23.6858	0.513735	14.8293	17.008	13.2599	23.6412	18.0866	20.9	16.3628	2.32987	8.11815	1.36653	21.7194	2.45434	3.64299	39.7398	8.67842	3.12037	9.92891	13.652	0.476048	9.39416	19.4803	0.114317	0.796827	26.445	0	4.7553	34.0841	30.709	26.2161	26.7783	2.42455e-12
AKR1B1	56.8293	41.0135	58.6671	70.9378	85.0816	62.1427	73.7585	55.2172	67.2363	68.9459	42.1317	50.2203	33.4015	89.3068	25.367	16.8186	23.2628	50.9516	31.7315	41.3212	28.6658	23.8225	27.0259	43.9345	46.1912	3.01811	12.9917	1.17738	22.1039	0	0	0.339115	0.900721	2.17093	0	0.563748	18.9136	17.2824	20.1282	1.54002	11.38	9.21875	24.7873	17.8896	8.50422	35.0481	7.21239e-07	0	216.079
AKR1C3	117.588	145.604	193.052	59.3948	78.6045	27.9443	106.333	89.9614	81.466	114.843	104.98	116.914	303.985	288.099	429.124	332.936	198.445	389.273	157.442	293.845	302.076	223.922	143.119	177.154	194.174	209.308	81.2999	80.1399	248.939	52.6684	86.8495	291.171	64.3355	85.9633	113.159	64.765	184.408	167.165	267.844	160.468	203.735	175.827	256.656	156.668	41.6442	59.342	24.0947	46.9663	15.5466
AKR1C4	0.0619872	0	0.245244	0	0.0657342	0	0.067044	0.125793	0.0601118	0.0697121	0	0	0.264119	0.197327	0.322033	0.208107	0.170859	0.166684	0.0478473	0.202175	0.210352	0.167102	0.0452378	0.0606831	0	0.0397313	0	0.0633567	0	0	0	0.108197	0	0	0.0571903	0	0.0805997	0.135357	0.17435	0.0466429	0.146667	0.0760068	0.037955	0.0526914	0	0	0	0	0
AKR1E2	0.359967	1.36309	1.07567	1.06564	0.49139	1.1596	0.621712	1.24367	0.885939	1.18882	0.533366	0.394632	0	0	0	0	1.95874	2.10577	1.25522	0	0.0743508	0.528177	7.037	0	0	0	0.305852	0.0664843	2.48426	0	0.0786368	0	0	0	0	0	2.36453	0	0	0	0	0	0.121279	0	0	0.0659052	2.07345	0	0
AKT1	49.1878	47.6838	39.3368	23.9076	25.9924	18.0209	19.4989	18.0847	17.984	19.139	31.3842	39.3844	51.4621	73.6007	47.5408	41.1052	31.467	72.7429	42.9759	17.8736	58.6266	48.515	47.1804	47.976	17.0072	12.4201	2.40473	5.36443	35.7889	5.07525	1.2955	17.7158	1.11169	2.65441	3.48444	1.04537	15.6208	35.8986	2.75671	5.13768	3.36163	12.52	0.912757	1.00245	3.40493	0	0	0.0383042	0
AKT1S1	1.10224	0.536478	1.09078	8.03733	8.15983	8.26007	8.77249	9.29611	5.82157	7.07287	7.99196	7.90138	4.05503	22.2819	1.01205	1.59223	9.65446	0.312527	7.13432	8.41917	8.64244	5.45624	9.4247	6.50363	6.41073	60.2448	12.2824	14.3927	4.98142	7.14422	8.04114	48.4027	24.5664	14.9053	20.4484	15.2414	5.86976	0.281498	22.7748	67.4741	43.7725	61.143	70.1695	58.0002	39.1798	35.8561	30.2092	10.1595	2.74477
AKT2	16.6932	16.2364	16.7569	11.0862	16.0327	15.1573	16.3412	21.6459	17.8968	19.9128	19.2062	24.4111	11.601	3.6671	19.8157	19.569	19.0309	11.8474	23.3808	17.1815	10.1195	33.3852	28.7413	21.8845	15.5306	3.60966	1.87117	0.496987	23.5571	0.858291	0.0715972	10.8698	0.532253	1.11538	1.83273	5.1824	15.188	21.9956	9.83529	5.46111	3.53916	4.39398	4.44088	3.78043	1.82105	0.841769	2.0142	1.13213	0
AKT3	12.557	12.9661	14.9025	9.28397	9.2064	9.16582	10.9189	13.8196	9.39259	12.6609	11.779	13.0397	20.6212	9.72578	10.9855	15.3676	14.8163	28.2918	16.4397	20.1876	11.0877	15.5941	15.5465	18.0111	6.71527	10.9297	2.55272	8.09623	10.4483	6.33536	9.1197	1.83083	6.5108	7.59787	1.37537	7.57774	4.90901	6.41779	20.4381	7.32091	7.69447	14.752	2.8642	0.985143	17.3138	16.6632	19.4912	2.65151	471.633
AKTIP	127.328	164.548	107.716	94.6445	91.7466	79.7062	331.402	173.257	285.363	223.654	99.1065	115.514	115.071	146.809	121.504	119.539	57.6559	91.1692	163.883	88.5575	96.9475	142.208	194.832	149.406	47.8518	9.53629	25.8886	0.100079	60.3066	16.9451	6.73903	1.86816	2.9764	26.5655	13.1524	0.172316	33.0893	23.8266	20.1151	4.75289	17.1165	3.70825	0.112316	20.6811	0.97387	0	1.84923e-14	4.44005e-07	0
ALAS1	340.978	336.64	392.847	188.745	176.918	262.884	378.304	395.798	451.622	398.198	439.204	387.493	178.514	275.685	178.121	173.621	158.835	225.532	273.782	156.094	174.181	221.085	292.054	265.548	33.7591	10.7137	4.88888	6.97458	29.6956	5.97092	5.72258	12.5311	5.94198	5.45884	17.5657	7.69055	10.3075	23.8426	4.6545	10.316	18.8922	14.5219	18.8148	3.47189	28.6426	14.1864	19.3479	26.7568	6.54534
ALDH16A1	0.208645	0.121468	0	0	1.32755e-08	0	0	0	0	0	0.100721	0.0605944	0	0	0	0	0	0	0	0.735687	0	0	0	0	0	3.28466	0.46357	0.76149	1.73069	1.19251	0.0513852	2.04862	0	3.62436	3.50374	0.155953	0	0	6.09802	7.5925	0.891951	0.38649	3.38075	2.70482	6.74854	0.148384	0	1.18214	0
ALDH18A1	19.7054	14.6945	22.2877	12.2121	10.1435	11.3653	13.0688	6.78696	10.0422	8.12677	10.1779	9.887	29.5338	4.72526	23.2914	16.9824	24.9809	17.1241	14.1085	35.988	19.564	22.5527	20.1823	16.0651	6.27688	2.72808	0	0.706946	10.6453	0	0	0.0652319	0	0.151145	0	0	7.03066	10.2993	0.0157057	0	3.02244	1.36839	0.109895	0	1.36165	0	0	0.0209756	12.046
ALDH1A2	50.3501	49.7577	58.0587	32.857	34.8788	22.8254	33.6554	30.5217	28.1354	23.4839	11.0368	12.5294	49.464	27.3	32.546	51.0074	24.7835	29.2465	33.1129	28.5855	20.8561	44.6462	44.0091	25.9767	16.4272	3.33441	8.14029	5.18204	16.114	1.24183	0	0.543839	3.08943	12.3694	3.82169	0.0683764	26.7669	27.9365	2.6373	6.16683	5.71512	3.93529	4.85586	2.57779	0	0	0	0	0
ALDH2	0.249915	0.238967	0	1.684	0.760225	1.13089	0.108639	0.561435	0	0.31882	0.224485	0.054404	0	0	4.36873	0	1.81332	0	0.643482	0	0	0	0.885724	2.37404	0	0	0	0	0	1.07945	0	0	4.59097	0.929484	0	0	0	0	0	0	0	0	0	0	0.14127	0	0.608749	0	0
ALDH3A2	18.6257	15.6876	21.0937	10.1586	9.58158	10.9511	14.4649	11.8933	13.632	10.6367	10.5795	12.5381	12.2853	7.58084	12.2124	19.9771	9.17136	0.799809	7.48245	6.32557	0.13247	4.592	17.5366	7.31802	3.80688	4.01435	11.9764	0.324251	0.151652	0.483834	1.34492	0.103943	0.122569	1.43312	0	0.403017	6.84961	3.67324	0.975241	4.40505	4.04827	1.58857	0	0.149543	11.2573	0.959932	1.6479	0.601447	0.373021
ALDH4A1	0.215144	0.0882816	0.409317	1.0833	1.14484	2.10509	1.42312	1.66857	1.05727	1.84005	1.88835	1.50687	1.37117	0	0	1.01227	1.95157	0	0.0504158	0.0268001	0.0509136	0.678846	1.1838	0	0.0588901	0.810771	0	0	0	0	0	0.027129	0	0	0	3.13566	0.475018	1.14676	0	0	0	1.39984	0	1.25186	6.12432	0	0	0	0
ALDH5A1	9.48485	10.9312	11.5694	11.8628	12.8122	8.51257	5.43791	5.88565	7.15644	6.01843	8.51503	6.65844	3.90497	3.37021	0.0201082	2.18193	5.60554	0.931549	6.54974	5.77893	8.4496	3.40365	6.89605	8.75401	1.56774	1.98389	0.34997	0.359656	2.73794	0.0195022	1.52238	0	1.35603	0.235229	0	0	1.83016	2.43313	0.0213731	0	0.574673	0	0.0185255	0	0	0	0	0	0
ALDH7A1	22.6909	26.2261	29.925	17.7087	18.0073	17.866	15.6925	13.8563	18.4122	17.5766	27.3626	25.6292	21.474	23.2603	22.957	35.5089	29.7085	9.39347	27.8298	32.6842	28.2821	20.6056	18.5245	27.3666	32.4804	5.90553	5.57202	2.48471	37.9315	4.34162	3.60468	0.52804	1.20738	6.66329	5.9462	5.44473	39.4743	63.0898	5.42861	7.8357	15.2961	5.87756	8.59993	3.57133	2.49961	0.0162702	2.98436	0.033479	0.151437
ALDH8A1	0	0	0	0.0512337	0	0	0	0	0	0	0	0	0	0	0	0	0	0	0	0	0	0	0	0	0	0	0	0	0	6.64781	1.37784	0.792579	2.05957	2.76903	1.95423	1.58709	0	0	0.119653	0	0.0206569	2.47839	5.682	0.0582592	0	1.3634	0	0.842728	0
ALDH9A1	77.2338	82.372	72.8691	51.9988	55.9598	44.2579	63.8082	75.2462	73.4383	75.8117	56.0448	54.9959	136.68	122.913	123.673	144.23	96.8484	89.4509	77.4761	99.1769	192.263	71.9613	113.969	86.8827	57.6378	3.58691	34.9282	34.0564	60.1286	21.4156	34.638	0.624475	42.3026	25.0547	12.9377	13.0615	62.2124	107.684	11.9153	6.98178	10.5478	24.3714	13.4963	2.81612	23.3215	15.0569	30.1851	20.5705	0.285178
ALDOA	8.61928	9.76441	14.9332	104.661	113.283	93.5766	132.276	124.538	91.7277	111.107	96.1999	87.6085	101.407	78.9374	223.369	149.62	122.97	162.059	89.1061	111.381	116.548	101.433	99.5043	82.9529	288.937	453.429	1269.98	792.621	258.774	1072.16	947.122	837.426	1329.31	1045.12	800.366	1224.28	273.476	205.539	623.847	710.091	698.007	677.427	720.003	953.404	1146.67	1098.82	724.196	1640.24	278.918
ALDOC	0	0	0	0	0	0	0	0	0	0	0	0	0	0	0	0	0.199354	0	0	0	0	0	0	0	0	10.7198	21.5577	26.6931	0	0.204471	5.45796	12.1529	14.388	21.5099	14.9822	23.2037	0.645067	11.6094	7.69852	12.7913	0.134285	4.92408	8.45009	15.3241	1.67288	1.80785	0.603059	0.0534194	0
ALG11	7.95198	4.31526	4.21522	7.09236	6.26616	7.45742	6.03293	5.82244	6.57326	4.92331	4.39325	3.10443	9.33341	3.59915	3.12651	3.97018	5.13151	2.17117e-08	5.25883	0.028179	4.72446	8.18347	2.99227	12.7375	14.0437	1.88463	0.890221	0.837658	6.98765e-06	5.12856	4.57715	1.73031	2.43721	1.25032	3.13609	3.64198	1.18723e-07	0.0671234	0.619092	0	0.56485	9.23978	1.486	3.77629	6.98382	7.5521	2.92797	8.68887	28.8323
ALG14	0.887045	0.215975	1.94921	0.676555	1.52606	0.344068	0.694635	0.954381	1.56362	1.59104	0.729465	0.968126	0	0	0	0	0	5.33287	0	0	0.215014	0	0	0	0.138933	1.56936	0.317184	0	3.45108	0	0	0	0	0	0	0	0	0	0	0	0	0	0	0	0.0911988	0	3.3929	0	0
ALG2	9.37388	9.94502	6.54704	4.82792	3.97521	4.62622	2.30237	2.80337	2.58663	2.42965	4.35775	2.9279	4.48971	0.0635155	5.01613	7.21952	0.213291	0	6.41026	0.400144	0.0684964	3.20006	6.28506	2.24429	19.807	28.9382	11.6491	8.98506	15.3055	10.866	9.49897	44.8311	8.7386	4.44422	17.1264	11.9268	17.413	13.5362	14.4088	22.2426	11.966	25.6834	42.7921	28.3991	4.99694	9.91619	11.9108	20.3438	50.8383
ALG5	0.645482	2.28503e-06	0.194395	0.341153	0.793401	0.480289	0.189101	2.05688	0.128096	0.295937	0.851023	5.47134e-07	0	0	0	0	2.68002e-07	0	1.13193	0.215983	0	0	0	0	1.49798	44.6101	57.2063	36.8978	7.1473	86.7911	57.1368	53.6312	38.516	33.6757	41.5877	60.8957	22.9819	1.1174	14.0819	13.9741	25.8945	49.4675	33.9529	64.5876	63.7531	90.0545	54.3022	56.3583	106.289
ALG9	1.19528	1.69989	0.941912	1.6969	1.07745	1.46689	0.992315	1.55064	0.956111	1.40391	1.0965	1.48992	2.3184	0.798026	2.528	3.05699	1.64859	3.25119	2.08922	1.22678	2.36758	2.37166	0.202295	1.2233	2.14602	0	0.47972	0.952185	0.0348245	1.95504	3.76185e-17	0.00732422	0	0	0.0374615	2.3366	5.98891e-32	0.566132	0	0.287228	1.74809	0	0.44641	0.191161	0	0.509887	0	0	6.83191e-14
ALKBH1	47.4403	47.2948	35.0975	42.9652	36.9986	26.5894	33.4231	23.1778	35.7734	29.233	23.7617	25.2699	24.1885	50.8312	34.2525	31.403	26.4307	21.7193	32.0709	28.0748	6.60417	26.9207	16.2364	24.6478	6.82563	34.7933	24.6499	20.0511	1.22831	23.2353	35.9577	50.0797	29.2088	25.4572	11.1716	10.8794	16.9718	2.56239	35.8829	52.6735	31.0153	15.5818	16.7249	32.0388	10.2255	15.9045	11.9039	37.212	1.26426
ALKBH2	50.5937	77.1407	83.201	52.2905	44.879	51.8852	102.529	75.6383	95.6062	74.9831	100.567	100.339	87.3961	72.7388	75.2127	127.687	88.8068	69.4147	144.79	116.33	102.378	143.108	144.186	103.235	66.9393	16.154	8.37533	6.67636	20.167	7.01738	13.3113	57.898	20.9432	0.144866	16.0022	14.0721	20.2109	40.2663	51.3014	18.6674	27.4084	44.3996	67.5538	19.7263	15.027	49.6549	0.434773	28.2998	3.32064
ALKBH3	8.76197	9.63086	7.77445	9.34778	18.474	15.1877	8.03293	8.3201	6.81308	6.73926	12.4952	7.85934	0.0895622	18.0545	7.23724	20.4835	7.2785	13.046	13.6474	0.663266	14.8457	10.8182	10.3136	13.9147	1.30745	16.0239	13.8565	13.5688	6.50501	19.7997	12.0389	0.478091	8.86817	6.3013	2.36647	0.694252	4.2594	16.2902	22.7283	1.03471	12.9059	11.2699	3.31122	22.57	4.479	49.0421	0	0.133059	0
ALKBH5	202.725	229.956	173.886	389.971	308.532	402.769	305.472	391.506	319.834	417.459	589.692	614.554	255.503	226.498	192.189	311.71	275.92	178.821	312.243	296.159	201.251	286.378	204.089	318.723	71.5747	75.6348	33.2511	30.1685	68.1261	29.9993	24.0109	121.49	36.5951	18.6846	15.4381	32.5911	85.7302	72.767	60.6638	76.2512	81.2807	110.019	103.374	84.9582	30.1818	50.4478	22.0256	23.1279	73.0613
ALKBH7	31.2205	41.1219	53.5672	20.3882	36.0559	35.9832	22.9214	28.1912	16.91	14.9725	35.9653	35.9495	92.6013	64.115	112.194	66.0189	61.5335	93.6689	81.5135	41.7686	104.476	62.9159	77.8399	55.982	185.658	125.258	28.2044	19.9377	147.199	43.979	44.406	166.298	33.4006	53.6656	19.7384	19.3234	96.6301	104.922	160.396	61.7323	136.862	91.1248	67.7763	102.507	43.2767	66.8752	40.3533	48.6734	13.7274
ALKBH8	0.158301	0.320462	0.114444	0.119066	0.336129	0.117194	0.0605755	0.1418	0.110912	0	0.0592976	0	0	0	0	0	0	0	0.182658	0	0	0.497729	0.0462247	0	3.04143	2.44632	3.52304	12.4408	1.0071	12.8486	8.71292	5.14558	6.67094	7.51599	7.12273	6.56608	1.24257	0.51965	1.38571	4.81835	7.02285	4.54106	5.31071	6.57784	1.76827	1.13056	0.67562	8.07253	0.146429
ALMS1	16.8769	19.3235	15.5368	10.7793	11.4889	9.03967	13.0293	12.4851	13.9166	13.7667	12.6331	12.2414	17.4648	17.4778	18.5308	21.3571	20.696	13.286	18.0045	22.6754	14.4542	17.808	18.1032	23.6902	15.9654	2.9464	5.14663	3.66852	9.60099	3.11988	1.65604	2.70811	3.34762	3.78737	2.09348	4.10311	9.9932	7.89796	3.42276	4.19684	2.48855	5.11562	5.02719	3.75394	2.05502	0.306403	1.03963	0.648904	21.4713
ALOX15	118.067	128.478	125.646	78.7617	52.6151	58.0565	71.937	44.9193	65.7566	46.8148	77.0911	73.7807	71.1167	40.2991	42.5566	105.939	71.9003	21.8879	85.4567	69.8213	24.335	82.8491	69.8342	95.1919	56.3323	8.21477	6.57073	8.92996	47.5812	2.3615	3.74267	6.38637	5.77323	1.45197	5.96531	5.46646	21.6693	57.6284	1.84942	3.6939	1.91223	9.23022	6.20015	6.382	3.59383	0	2.38725	0.27756	0
ALOXE3	9.60458	7.41705	8.58	15.6146	19.3505	13.8769	15.9882	17.5272	13.995	13.8036	20.988	17.9193	20.475	14.2589	11.9157	18.7091	28.1073	17.2665	32.1862	38.8917	54.8073	28.8073	34.5814	17.7657	18.665	6.49674	2.70996	2.94629	15.5393	0.847602	2.72878	0.210057	0.0481503	6.71006	0	0.0370477	9.00987	12.0476	5.44519	2.52444	3.62682	2.93613	1.22237	6.16775	0	0.0322243	0	0.14702	0
ALPL	0	0	0	0	0	0.234025	0	0	0.100389	0	0	0	0	0	0.166762	0	0	0	0	0	0	0	0	0	0	0	0.657816	0.233736	6.61778	0	0	0	0	0	0	0	0	0	0	0.137186	3.2332	0	3.41315	0	6.22396	3.55794	4.57321	1.95826	0
ALPP	0.0446588	0	0.175583	0	0	0	0.0987316	0	0	0	0.0843652	0	0.639268	0	0	0	0	0	0.93425	0	0	0	0	0	0	0.857482	0.205703	0.238308	0.895473	0.975096	0.0459992	0.0225279	0	0.202268	0.0702501	1.11813	0	0	1.56484	0.375344	6.80194	0.994842	0.0482676	0.925728	0.125834	0.127543	0.126528	0.0763078	0
ALPPL2	0	0	0	0	0	0	0	0	0	0	0	0	0	0	0	0	3.01948	0	1.65268	5.23798	0	1.93313	0	3.28721	51.3118	419.001	110.963	132.083	23.63	98.0246	77.4747	381.413	105.87	136.303	113.922	99.1713	44.8388	74.0353	337.415	480.618	417	383.774	505.235	471.087	24.0355	20.639	55.1392	258.862	2.34285
ALS2	5.56279	4.19921	3.11781	6.27896	6.9238	4.61968	4.28013	4.57295	5.21254	3.99093	3.62404	3.61543	7.30343	8.37056	9.60003	10.4619	6.93783	5.03489	8.80335	7.76909	2.19898	7.62724	8.61565	7.28366	2.4369	3.48196	7.15218	4.84789	1.13481	3.28933	2.36866	8.35822	9.30749	12.0133	3.61789	6.03998	8.45002	2.74113	3.33361	7.51398	8.14689	4.58295	4.8841	4.56667	4.08821	0.369574	8.20454	3.14881	20.9855
ALYREF	10.6742	12.9477	13.585	3.10111	6.56637	6.36845	11.6335	6.4352	11.5365	9.34893	13.0943	11.661	19.6407	6.80945	24.0397	48.1201	18.5972	50.3434	33.3777	5.71491	15.7414	31.1315	15.9682	30.3865	48.9633	110.867	90.1921	47.7979	105.748	52.0152	40.2162	154.859	54.5908	105.647	62.9719	53.1409	106.6	20.0989	118.339	223.16	212.939	162.287	394.62	204.561	33.1106	111.23	46.7815	31.8904	75.1708
AMBP	16.9007	11.3553	17.9142	1.75349	2.36529	1.3863	4.87212	9.28776	6.17361	3.54739	2.04861	2.9579	9.29843	6.97579	5.34163	17.0916	16.7816	0	4.624	16.6342	0.144516	20.3354	11.1822	8.32878	17.348	17.6278	6.6828	8.72571	32.7747	6.01488	2.91056	0.942741	2.72995	9.51718	1.70785	17.5959	14.5568	29.5693	2.15945	6.28873	5.10093	7.1933	35.8727	3.33799	1.78969	10.4684	0	0	0
AMBRA1	3.35754	3.77041	4.59617	51.0416	41.3655	35.6427	50.9401	49.215	52.0174	49.5746	41.7901	39.5785	37.0003	43.7646	28.0619	26.8745	37.3889	49.2417	51.5259	58.2323	52.3225	42.8175	53.6998	46.2746	32.6436	3.35526	6.73658	3.91837	13.885	1.39901	9.12848	0.998818	3.19823	7.51172	4.81154	1.47759	11.0867	22.65	8.54815	3.25637	4.91563	1.37351	1.95079	12.9526	1.78282	2.12119	2.9969	3.41114	0
AMD1	422.672	481.285	405.379	273.458	279.581	318.349	502.655	402.322	441.917	442.922	328.993	314.689	167.274	177.657	218.032	139.493	141.968	174.436	179.717	133.563	147.394	148.669	212.427	154.766	116.28	408.652	638.149	911.94	159.756	598.398	680.144	690.95	771.912	548.372	624.361	938.801	286.977	187.909	553.347	826.934	664.595	1015.45	888.187	801.169	109.693	118.706	193.628	472.958	193.91
AMDHD2	0.317436	0.493162	0.833958	0.697689	0.993568	0.441208	0.441215	0.278195	3.54565e-07	0.275747	1.15956	8.32658e-06	0.0600786	0	0	0	1.46337e-06	4.17549	0.403807	0	0.140577	1.15436	0.0645089	0	9.0013	5.96226	9.46798	13.2834	5.28426	8.91154	4.27579	13.4935	0.615552	29.0687	7.6945	12.1547	2.01547e-08	8.02359e-07	1.43115	8.37957	15.4284	4.11197	8.45787	5.07936	19.9965	59.4627	2.76279	11.0663	2.61046
AMFR	10.0919	11.2344	7.55261	20.8044	25.5818	35.6035	28.9263	23.4743	31.9667	34.6485	32.6945	31.1742	32.9679	26.8403	17.0183	30.9507	22.1243	16.514	34.721	44.8651	49.3909	42.1274	31.5206	41.8861	10.1605	0.478651	1.15028	2.94404e-07	14.2072	1.38292	0.215248	5.03745	1.62218	4.84991	4.36796	0.163068	3.50014	23.4195	0.520936	0	4.70287	7.64645	13.6246	4.3917	6.4427	0.181285	5.78061	4.8408	0.227397
AMIGO1	0.43337	1.36164	0.349778	2.50787	4.67906	4.33208	4.32782	6.70103	4.24661	3.83512	5.85305	3.75123	1.5797	1.16662	0.666708	9.31789	2.14631	0	4.89116	1.03605	0.496454	7.09867	4.58353	5.00483	0	0	1.22228	0	3.10049	0.0446436	0	0	0.0569415	0.0490455	0	0	0	5.65033	3.18078	0	0	0	0	0.363809	0	0	0	0	0
AMMECR1	1.01272	0.288541	0.549789	0.291902	0.600968	0.947629	0.421255	0.369336	0.318142	0.0290913	0.275709	0.289252	0.0295274	0.0155546	0	1.97726	1.17972	0	0.44757	0.0114343	2.97588	0.924347	8.96966e-10	0.543985	0	0.052773	0	0	0	0	0	0	0	0	0	1.01104	0	0	0.434271	0.498629	0	0	0	2.08719	0	1.52374	0	0.0375685	0.148105
AMN1	6.32357	5.46489	4.34082	12.5405	8.43017	15.4305	8.88107	9.16563	8.44577	7.41843	8.40497	8.03	0.208624	2.6843	10.3056	4.63935	6.73063	12.1848	9.76763	18.7435	10.3308	8.3443	11.2662	4.22331	7.04975e-09	3.95578	9.18218	5.92984	0.997034	0.390363	2.61402	1.29267	0	4.63163	0.0698474	3.56195	0	0.000617046	0.982807	12.9833	0.552862	13.2167	14.4471	3.64365	1.8457	14.9788	7.32746	8.52296	0.404768
AMOT	22.9276	18.6629	16.1585	30.2617	29.4988	20.5982	25.929	45.0483	27.1481	50.6197	37.5774	40.4366	25.6196	26.1366	15.5244	30.2899	30.0727	37.9625	28.6802	29.8881	24.0663	22.3234	28.802	26.713	17.218	2.4027	4.02218	4.66992	13.502	3.54392	1.66231	0.108319	3.30575	1.20528	2.63968	0.178387	11.3529	19.6652	0.349798	0.401313	3.4142	1.63051	1.39006	0.963286	3.49121	0.724068	1.85349	0.0833019	5.61621
AMOTL1	5.18632	6.21777	4.42936	7.46159	5.94675	6.33544	3.29138	5.39547	2.99978	5.17647	5.26093	6.34883	16.8431	7.66268	16.4856	9.58874	8.54938	9.52646	6.15836	5.17684	8.03926	5.68924	6.44685	7.37422	9.57349	2.07248	3.21088	4.64649	12.2657	0.592036	0	3.52225	0.566922	1.97812	0.152452	2.03246	7.98856	11.9609	0.481252	0.255211	2.63273	2.88795	0.696477	1.49967	3.01201e-09	0.0328982	0.696892	0.0154142	2.52645
AMOTL2	0	0.0232784	0.0578216	0	0.0845755	0	0	0	0	0	0	0	0	0	0	0	0	0	0	0.0736338	0	0	0	0	0	0	0	0	0	0	0	0	0	0	0	0	0	0.740012	0	0	0	0	0	0	0	0	0.195761	3.37551	0
AMPD2	9.45062	8.74437	8.19441	13.6222	16.0846	6.03203	11.1592	16.539	10.6194	15.3994	15.9001	16.7441	12.866	2.51479	9.3981	4.27163	9.5869	13.4249	9.03911	8.97785	22.5096	11.3687	5.19461	16.91	3.9314	0.176151	1.58232	0.156481	7.25416	0.767339	0.219969	5.9234	1.02137	2.03184	5.20183	0.111069	6.71361	8.38627	7.41384	3.06394	3.57479	2.07271	5.49896	2.21992	3.59171	9.86191	1.04722	2.89639	0
AMPD3	7.76091	8.30131	7.55337	11.8049	15.3795	11.6533	14.0617	21.627	11.8451	17.9648	9.95851	8.27607	13.5503	0.735964	6.33414	9.38251	10.904	5.79167	11.0483	15.407	1.81511	7.00092	11.4667	18.8468	0.620898	0.405824	0.324181	0.168552	5.1213	0	0.223839	0.095299	0	0.957641	0	0	2.22071	9.36793	1.54175	0	0.48721	1.79419	0	0	1.24852	0	0.8931	0	0
AMPH	4.92646	7.86083	3.46803	6.14262	10.0109	6.2726	9.26154	10.9017	10.4438	9.02568	4.07966	4.47159	22.1779	13.7691	20.7855	13.0024	14.596	8.82581	12.5546	17.2505	7.50557	19.9917	33.6777	17.7919	17.2709	0	3.53675	4.79038	3.04599	0.356599	0.711096	0.154555	0.92151	0.429748	3.35537	0.615911	10.0198	6.03275	0	6.81239	3.70177	3.96004	0	0.18645	0.0870009	5.04043	0.162544	0	0
AMT	0	0	0.155257	0.0775244	0	0.406568	1.20232e-08	0.0557307	0	0.315865	0.121074	0.0587074	0	0	0	0	0	0	0.701422	0	0.0574595	0.160329	0	0.337328	0.0648972	0	0	0.0515246	2.80365	0	0	0	0	0	0	0	0	0.614312	0	0	0	0	0	0	0	0	0	3.79543e-08	0
ANAPC1	5.02479	4.11734	3.24139	2.33193	2.97746	1.80919	2.41249	1.70855	2.6711	2.64606	1.91734	2.78232	6.56489	5.08106	5.81547	7.18845	5.34334	2.75907	5.82719	5.53874	1.74327	4.83789	6.3067	4.69442	5.72455	0.914438	1.48361	0.38585	8.21578	0.397541	0.688691	1.3246	1.55586	0.777376	1.40392	1.03109	5.34089	4.68334	2.11388	1.52164	2.06626	0.760416	1.62946	2.19231	0.419819	0.130281	1.47142	0.156301	1.532e-15
ANAPC10	31.5529	26.31	27.1784	15.4294	21.9914	21.9267	15.8135	16.2985	15.5544	13.3661	24.3443	23.0572	17.1618	18.6241	5.95941	24.432	14.5172	20.0356	22.9987	4.71367	17.4336	17.3816	20.5475	9.5871	3.69654	12.8361	2.20544	7.45546	1.09478	3.10787	4.35774	3.06665	2.49899	4.70714	15.2444	7.65557	1.51779	4.3815	20.3658	17.4538	5.3656	5.14906	3.66556	0.586171	4.35245	17.5053	4.56523	6.12496	0
ANAPC11	259.15	288.343	255.904	69.1464	60.2439	61.0301	90.1042	72.744	64.418	90.5583	108.749	116.403	122.005	62.7943	44.041	160.243	96.7191	79.5886	98.5371	175.304	50.9729	72.8566	56.7205	90.867	83.4008	114.331	92.3286	77.292	106.551	51.4271	42.9352	119.118	41.577	54.7159	113.888	79.2276	59.8752	42.3541	66.9439	134.181	126.269	104.28	117.251	125.359	58.5617	29.0187	20.3005	37.6432	317.713
ANAPC13	1.21126	2.06209	3.28278	34.1381	14.3686	35.0384	32.393	33.0347	29.1953	32.4678	29.5679	38.6059	18.0444	19.8883	12.5488	32.6324	38.0746	57.8191	28.6359	17.789	50.0718	35.4868	37.7454	23.0051	25.6426	17.263	39.5851	26.638	8.27416	57.5239	29.8859	2.8954	24.4637	11.9027	32.5796	43.9415	15.8727	21.3399	7.63162	18.3289	1.34159	32.4109	0	4.73236	85.6577	54.3294	74.8738	38.3978	20.0947
ANAPC16	11.5428	14.2127	11.1419	6.57227	5.14254	5.74483	5.02541	5.71423	4.54094	3.47609	2.90856	2.78378	1.95286	4.01891	4.37925	2.21102	2.37997	0	3.18986	0.588888	0.0745179	4.60834	1.0054	1.80956	1.24345	0.505661	1.28271	0.152209	0	0.0546843	0.420506	0.259836	0	3.53902	0.887237	1.02831	1.23886	2.45044	3.13564	0	0.941307	2.51869	1.02028	0.832055	8.37814	0.0244103	8.3212	2.4626	0.235264
ANAPC4	10.0515	9.76262	7.27494	15.0407	10.0595	10.5632	16.2039	7.46004	12.792	11.4947	11.741	10.8373	6.61896	27.5859	68.1066	31.5638	17.9199	29.9733	5.25096	21.2123	13.769	11.4154	6.88908	13.1684	8.34283	0.0148169	0.058769	2.00794	6.95287	1.85417	1.15095	2.35899	1.02563	0.527915	0.819696	6.91284	7.90066	14.5476	0.130919	2.59332	0.20487	2.37756	0	0.0200781	1.8569	6.10599	0.393643	0	0.219275
ANAPC5	16.8391	15.5798	13.0873	8.86916	7.1336	8.5228	4.72594	6.19087	4.1349	8.82605	5.11279	7.51472	6.8098	0.506213	10.4569	0.346347	11.5195	13.5274	15.1333	13.0427	6.87194	8.13117	9.93632	8.39423	29.8522	13.4332	6.83334	40.5541	25.1447	38.3451	29.8329	30.4578	36.3708	10.832	25.2133	28.6007	17.8072	12.0319	18.2819	25.5227	26.2442	14.2276	9.13106	24.0326	19.5272	18.9039	29.0024	63.9061	25.877
ANAPC7	5.61376	4.95213	5.50231	30.9095	22.1348	18.0815	21.5871	22.2115	22.0833	20.8507	18.6467	18.909	21.9327	36.3198	36.0022	32.2044	32.4405	25.1479	25.8257	31.6014	37.763	32.2931	26.0575	32.2809	23.4785	10.7723	8.01337	4.27299	19.5037	12.2638	11.887	4.48368	1.96077	9.43474	6.34329	17.9235	13.693	9.92596	3.68747	6.28474	7.12731	10.0625	0.121765	2.91052	14.1889	12.4095	21.5123	16.1174	0.887238
ANG	4.68225e-83	0.327405	0	0.648973	0.744228	0.168643	0.102152	0	0.313391	0.354818	0.49251	0	2.97423	0	4.95212e-66	0	0	0	0.333245	0.860125	0	2.86542	0.947402	2.49095	0.221316	0.257433	4.38499	0.66543	1.26565	0	0	0	0	0	0.600206	0	3.17804	11.1998	0	0	0	0	0	3.14907	0.13075	11.0267	5.47796	8.32114	1.21131
ANGEL2	0.473027	0.791837	0.12313	1.06418	1.31513	0.484778	0.692709	0.285614	0.646741	0.265379	0.136545	0.259176	2.72069e-08	0	0	1.66144e-08	0	0.147913	0.19111	0	0.0200571	0.203172	0.112705	0.13316	0.0279111	1.00687	1.33051	3.05652	1.57446	3.48839	1.9299	0.0589628	3.04512	0.84287	3.67497	0.698903	0	0	3.57721	1.38911	6.46572	4.10569	1.06859	2.91428	5.78832	9.6692	5.38448	0.189605	0.328498
ANGPTL5	1.90728	1.5441	0.8951	0.757047	0.39053	0.712643	0.262883	0.15833	0.221503	0.388885	0.630882	0.798543	6.26552	0.230868	3.80019	0.507363	0	1.59588	2.31698	0	7.99207	0.418823	2.36364	2.49546	3.10639	0	0	0	2.3076	0	0	0	0	0	0	0.600799	6.52388	0.0581358	0.0175203	0	0	0	0	0	0	0	0	0	0
ANGPTL6	2.76416	3.98109	2.0952	2.47525	1.18484	2.25599	1.89037	0.912586	1.48785	0.731923	1.25666	0.541242	0.263593	12.748	3.32496	2.5397	1.698	4.85387	3.50177	1.08215	9.54352	5.00116	0.629705	4.93471	0	0	0	0	1.23659	0	0	0	0.744507	0	0	2.06165	3.03922	0.314992	0	0	0	0	0	0	2.36788	8.39502	0.130027	2.67458	0
ANK3	25.8246	27.6504	34.1437	14.8062	20.1519	23.8508	12.5514	13.1859	12.9914	13.8091	12.8859	10.7178	22.2657	56.8596	34.9901	18.3854	19.4851	40.3329	20.4207	21.0743	26.2626	20.3651	22.7973	26.7891	18.8333	1.13049	0.356002	0.357864	20.079	0.0594921	0.00848598	2.73053	8.18061e-08	0.013078	0.172092	2.30573	11.1547	11.0064	2.34241	5.64867e-11	2.4488	0.138717	0.00551086	0.679695	0	0.370541	0	0	2.31886
ANKEF1	1.79456	2.62459	1.78887	1.2075	1.55897	2.09121	1.99192	1.8735	1.03872	1.03853	0.871973	0.752642	3.92855	9.56364	2.99359	0.832991	2.29726	0.751841	4.16901	1.8888	4.12296	3.71228	2.46138	3.04124	0	0.195749	0.0608181	1.95217	6.73085	0.0221494	0.0418783	1.34994	0.0537119	2.98528	0	0	0.416515	1.00004	0	0	1.16634	0	0.114742	0	0.648016	2.22996	0	0	0
ANKH	8.49306	10.4994	10.7513	6.93801	7.42093	7.33577	7.5545	7.47603	8.46294	7.26095	4.73115	4.42759	8.71728	7.0327	6.80706	12.4948	12.3229	15.023	13.5404	14.212	6.20177	14.1735	14.5622	14.3585	8.09083	4.44575	0.386777	2.38577	8.10272	0.0121861	0.0579663	2.46077	0.148175	1.30764	0.0882496	0.372974	4.15944	6.91297	2.73115	5.07123	1.75569	8.53796	5.20306	2.55924	0.256397	2.72909	0	0.0263653	0
ANKHD1	0.432085	0.415168	1.01045	0.145602	0.1766	1.2144	0.33132	1.42858	0.902738	0.930983	0.0924244	0.270523	0.545567	1.17499	0	0.000297073	0.00017997	0	0.289641	0.99776	0.00019562	0.750946	0.735228	0.428228	4.82233	25.9163	29.3639	12.3527	17.0496	40.4802	34.1929	6.49872	15.7822	36.855	27.1759	58.506	14.592	17.2304	24.667	28.044	19.5746	18.7122	18.5199	17.2924	19.7944	50.3762	14.1459	30.2582	10.0149
ANKHD1-EIF4EBP3	0.25488	0.0538303	6.10214e-05	0.37371	0.345506	0.342999	0.244401	0.155841	0.148037	0.336173	0.445148	0.334762	0.825029	0.000243254	2.06187e-11	0.0190288	0.359093	0	0.379117	0.000347002	0.446045	2.65122e-251	0.0130764	5.47374e-12	0.000316576	2.87751	1.86995	2.24305e-56	1.17671	4.21514	1.18626	15.7422	0.835317	0.00470882	4.74658e-22	4.96586	0.313073	0.0010527	2.85691	1.65591e-06	2.19132	2.64985e-06	5.81495e-41	1.94815	7.35104	5.24547	1.80859	0.830039	0.000861439
ANKLE2	8.23032	10.6203	8.72615	13.2661	12.7001	12.0807	12.4597	14.8252	11.5553	13.9638	8.42251	9.94813	9.46252	15.6822	2.93544	8.43754	5.62834	25.1973	7.07199	8.53918	5.0412	9.35355	4.87283	8.37991	4.59728	3.18455	1.21083	1.16923	7.19966	0.345283	0.560415	0.0920703	1.60314	0.321551	2.31957	2.09822	6.24081	10.0106	0.848122	0.012908	2.2952	1.28893	0.0234506	0.102096	0.946908	0.999544	1.7895	0.514994	0.148721
ANKRD11	28.8784	29.8361	26.5734	15.6303	23.6171	15.6748	9.46157	16.0935	11.0739	14.2979	11.5722	11.8215	7.45198	18.0485	15.3141	5.03767	3.3158	15.003	7.34687	8.69911	7.17239	4.71076	6.63617	9.09584	9.19591	3.85036	3.3893	0.85274	9.97551	2.33537	0.775668	8.00895	1.26353	13.2871	5.15962	6.40116	1.57871	5.34685	4.86634	5.20219	1.73285	6.78727	2.00127	2.33134	7.42518	4.82164	4.56589	16.9417	11.9448
ANKRD12	2.48943	2.1635	2.77005	1.40729	1.54152	2.76806	1.1036	0.905811	1.16397	1.26465	1.31454	0.953799	0.614846	1.97546	2.53424	1.4904	1.39926	2.22808	0.772314	0.858534	3.88948	2.011	0.903547	0.859135	3.62564	5.68833	5.93604	4.42085	6.59277	8.48007	6.30989	3.19646	5.50397	10.5933	8.54102	4.69681	6.04616	4.70067	5.6414	2.202	3.62791	3.28245	4.93783	4.01077	10.0745	10.3014	4.88314	2.64011	27.5301
ANKRD13A	11.3664	11.5344	12.3898	30.7604	32.4016	23.6829	27.7833	34.5226	26.4861	34.1898	28.4221	25.9446	49.8664	27.0154	24.7154	50.0659	44.5827	37.6671	36.9598	36.2439	16.9696	36.5646	37.6998	30.1837	22.2304	16.6099	5.10099	5.37698	21.512	5.73201	0.386716	1.78747	2.96078	5.67522	4.65158	5.9333	45.4069	20.5572	6.61853	4.18422	6.7407	7.03452	4.1534	11.7129	5.14278	8.83825	5.30254	5.52275	5.51658
ANKRD13C	1.13704	0.700462	0.369693	1.32436	1.15196	0.926402	0.673083	0.570364	0.751202	1.0712	0.757644	0.971757	0.647715	2.20799	0.0939047	1.67462	0.74956	1.53461	1.8102	0.643432	4.59928	0.802651	3.76802	1.069	3.12525	1.86316	3.53662	10.9912	5.38833	8.38005	2.84	0.728777	4.04163	1.03305	6.17519	3.76714	4.76288	6.98034	1.59573	2.98155	6.00227	5.37273	4.14793	3.46544	2.26376	2.88998	0.78617	1.10748	0
ANKRD17	45.5071	40.3749	51.7372	38.9642	48.7623	35.8711	48.0034	79.4562	61.4617	70.805	68.4589	59.826	25.4642	33.1781	29.2589	17.7519	18.3416	40.299	25.6136	19.3494	30.1723	21.3982	35.311	25.6588	16.8218	7.31045	16.6454	21.8424	21.9397	12.8089	15.4928	19.4989	16.6029	26.5072	8.81205	9.77227	16.0691	22.5348	10.6423	6.61383	14.2	21.1534	7.44655	16.7685	10.4604	15.4797	5.11895	3.38408	2.33199
ANKRD2	0	0	0	0	0	0	0.340216	0.705278	0.819537	1.73429	0.2125	0.283051	0	0	0	0.113155	0.0590844	0	0	0	0	0	0	0	0	0	0	0	0	0	0	0	0	0	0	0	0	0	0	0	0	0	0	0	0	0	0	0	0
ANKRD24	0.201188	0.335765	0.0279766	0.157662	0.522083	0.133455	0.299093	0.977875	0.333494	0.145314	0.473879	0.430689	0.0166122	0	0	0.0405375	0.985119	0	1.00517	1.82615	0	0	1.36983	0.177313	0	0	0	0	0	0	0	0	0	0	0	0	2.65836	2.08195	0	0	0	0	0	0	0	0	0.612049	0	0
ANKRD26	9.87509	9.181	8.84756	4.51863	5.08187	7.98928	5.45381	5.04536	6.85032	6.84942	3.69448	3.37182	0.55726	5.17595	2.79168	1.64283	2.1416	7.01843	1.25158	1.37304	5.99116	0.883796	2.03777	0.851596	4.46603	0.727476	5.35607	1.83094	6.67678	3.07569	1.13474	0.422053	4.04665	5.51272	8.1298	13.8584	9.13244	3.95168	2.76984	0.900671	1.1798	0.547523	0.50637	1.9017	6.22969	16.1401	13.7375	1.17752	27.3131
ANKRD27	1.58344	1.0149	1.25659	8.54683	9.81116	6.52001	7.32521	6.18415	7.12799	6.32666	7.23069	8.66087	14.3521	3.53192	16.0442	11.4666	10.9357	11.2097	11.1077	4.87261	0.672662	13.0154	5.08194	12.2699	6.05541	1.80521	0.790196	0	4.46277	0.824893	0.252479	0.0188679	0.100654	0.264831	1.52751	0.0208604	7.73514	1.54227	0	2.10063	2.12769	0.280372	2.24174	3.36093	2.95219	9.5958	0.90655	0.239065	0
ANKRD31	0.661472	0.927203	0.76973	0.118333	0.292299	0.170679	0.0574476	0.0828967	0.185319	0.0951208	0.431252	0.254323	0.401103	0	0	0	0.900432	0	0.390135	0	2.31149	0.254215	0.149158	0.306613	0	0	0	0	0	0	0	0	0	0	0	0	2.17601	0	0.328376	0	0	0	0	0	0.325151	0	0	0	1.21304
ANKRD32	23.0553	22.8997	25.0497	8.62345	9.16953	11.7445	8.45747	5.21658	7.07522	5.84595	5.80879	5.29831	0.231006	8.46721	6.70141	3.50505	2.45855	3.01792	1.1484	3.33479	2.86632	2.45371	3.67045	3.0923	1.0777	5.03717	5.19036	7.6665	1.15301	5.40947	5.49674	3.80118	4.15074	7.67879	8.07622	8.58257	6.1449	2.18315	0.556688	12.4861	6.11415	11.3808	6.36853	2.55474	7.1461	13.9325	3.16654	4.97269	42.7804
ANKRD35	0	0	0	0	0	0	0	0	0	0	0	0	0	5.50277	0	0	0.848538	0.0165527	0.455898	0	0	0	0	0	24.2098	18.606	6.93876	1.32783	16.281	4.6475	1.38357	3.00224	4.28954	3.70636	7.36577	11.0804	16.72	10.8643	13.9487	14.4839	11.9005	7.01866	8.92119	14.7875	6.83859	10.2787	3.88551	0.024391	0.72182
ANKRD36	0.469285	0.457256	0.252617	0.0971543	0.145642	0.130563	0.0687689	0.1225	0.0814461	0.281254	0.0645089	0.0576039	0.0505863	0.0169258	2.36619	0.0259616	0.0213136	0.241733	0.0238448	0.162824	0.0434365	0.00526046	0.565391	0.0153084	0.455286	0.318561	0.636529	1.6082	0.342165	0.500965	0.78415	0.250804	1.21316	0.71572	1.2537	2.84671	0.270006	0.492606	0.09669	0.0228788	0.160479	1.21087	0.552443	0.553485	0.840102	0.165084	0.683163	1.46077	3.08338
ANKRD36B	0.319625	0.280606	0.554912	0.145661	0.168302	0.291669	0.400149	0.354061	0.35112	0.297334	0.120812	0.0903022	0.493788	0.0961374	0.378874	0.0439499	0.62794	3.49834	0.0744789	0.113504	0.418068	0.582868	0.0212417	0.00868197	0.27396	0.996333	3.32507	4.15911	0.729149	9.41385	1.16906	0.175996	4.34823	2.5913	3.44068	2.7734	0.46358	1.00034	0.27212	0.483838	0.140711	1.03377	0.0681023	0.977086	3.67138	5.25198	0.677787	0.650489	4.8752
ANKRD37	599.713	536.568	976.885	103.057	167.685	202.516	91.5324	92.5048	114.491	101.948	186.602	194.045	90.4141	57.1585	41.6564	35.4209	70.2432	83.4826	95.164	66.1054	4.17917	75.5465	90.762	77.012	84.9576	157.221	304.301	122.917	26.49	131.946	83.9198	333.009	164.103	143.569	169.768	290.518	80.2406	192.979	271.303	152.716	213.001	301.839	245.392	220.456	87.6108	34.9207	137.727	176.258	82.542
ANKRD42	3.88472	3.75974	2.61711	6.07055	6.83466	5.11296	7.17229	5.06887	5.35429	5.05727	4.06045	3.6984	8.85964	14.0981	8.33546	8.52083	4.92618	11.3017	4.94927	6.9461	5.43382	4.29082	5.99089	4.8781	0.821647	2.6791	1.05715	6.65288	2.77371	2.07734	3.16986	0.0778981	10.2562	5.7321	7.76099	7.89713	4.98217	11.9045	8.827	0	0.387417	2.55623	0.22592	0.47659	2.87032	0.888645	3.06209	3.44199	40.7819
ANKRD44	12.8824	21.9144	24.219	13.2535	8.65196	3.25586	2.59043	4.56907	1.30666	6.16209	4.12022	5.66378	0.58564	10.5206	5.74847	4.36118	0.143447	4.92269	7.32397	9.0403	0.151586	1.23351	6.83901	8.13117	10.9493	0	0.512222	0	0.64387	0.0577235	0	0.0287365	0	0.301113	0	0	1.00629	4.19053	0	0	0.202824	0	0	0	0.158423	0	0	0	0
ANKRD45	3.44119	4.9553	1.23982	6.9352	6.46705	6.24098	4.21698	5.19441	4.4861	4.64086	3.62113	5.87658	15.023	7.17079	7.82433	11.508	9.01769	8.94188	14.5735	25.1998	8.0634	20.0828	18.6372	11.5632	7.58878	6.00067	0	0	5.56143	2.57227	0	0.0509218	0	0	0	0	6.33753	4.35546	0.0403854	1.16582	10.4487	2.35525	2.70075	3.08229	0.548332	0	0.0822331	0	178.138
ANKRD46	19.1649	15.1537	13.2306	27.4254	21.5368	28.9209	19.6325	15.8069	18.8924	16.7438	18.9442	21.676	31.686	17.3156	27.4002	42.617	30.4679	15.2448	26.5592	9.18332	31.1052	22.2715	28.8258	31.4012	23.2087	1.99702	0.146012	4.34542	9.18019	0.235612	0	0.0646965	0.762248	6.5703	0.653953	0.436551	2.45866	13.5576	0.240527	4.73605	3.48188	2.31383	0.0165758	0	0.0525926	1.77202	1.14734	0	0
ANKRD49	1.32504	2.17198	3.03409	7.83723	8.03102	7.26126	6.92666	7.94368	6.74647	5.52255	3.08186	3.58639	4.48134	9.60509	7.05072	1.32789	2.90433	2.97215	3.15969	0.262474	9.16206	6.40907	2.52755	4.99433	1.17456	0.349208	2.93004	9.15131	4.21794	8.29881	2.93334	0.0793732	8.48414	2.17669	11.6283	9.77721	3.11713	0.496274	0.0510407	0.0490611	6.49357	0.448886	0	5.67717	1.45653	0.0688809	3.44081	0.0670451	53.085
ANKRD50	0.302706	0.49186	0.271972	0.261181	0.304325	0.277909	0.255335	0.416603	0.262337	0.0622424	0.177469	0.369763	0.0119558	0	0	1.81517	0.27712	1.64706	0.322892	0.992553	0.00995749	0	0	0.0673417	11.2643	2.04626	14.7229	8.89128	6.82699	10.4406	5.98781	7.19533	3.27293	6.37834	6.29153	7.32001	9.66029	8.31191	3.28586	5.08946	7.78738	3.60665	8.66119	5.86163	3.3689	3.04052	3.08635	3.92869	7.06725
ANKRD52	0.0971987	0.187728	0.072216	0.2408	0.38808	0.49172	0.518007	0.849002	0.903321	0.492781	0.467218	0.384828	0.257449	0	0	0.170483	1.20614	0.0747135	0.113137	0.83261	0.0256977	0.285995	1.83921	0.883145	0.0728335	0.136392	0.922839	2.32494	0.10382	0.0139641	0.196155	0.0332117	2.53243	1.47055	0.0102824	1.46865	0.0289125	0.361344	0.263892	1.29673	0.792726	1.07268	0.800781	2.58963	0.212526	0.0830998	9.58551e-10	0.107861	0
ANKRD54	2.09195	2.1575	1.93136	0.885214	2.43809	1.16494	1.90644	3.20841	2.01092	3.01203	2.93232	2.65841	1.67157	5.19851	0	2.5653	3.93737	0.032063	4.99836	0.47659	8.25214	5.12529	0.882383	2.19294	10.692	7.83448	14.0857	20.8646	2.57824	12.5503	11.5135	13.6235	9.98103	5.54567	3.2694	11.8365	3.97088	7.25525	2.28036	20.6336	8.13292	14.548	7.28518	11.5333	16.1811	22.1557	5.59143	0.140912	0
ANKRD6	13.6306	15.2966	15.7671	19.8096	19.4114	17.814	12.9915	18.6798	16.2594	19.39	16.5859	16.9617	30.6965	52.2578	30.9422	22.2518	30.9137	36.0473	30.2551	28.1568	36.7765	38.7298	33.1461	37.366	38.5697	3.80397	0.720741	0.0923585	31.0394	0.0170451	0.61145	10.5756	0.156548	5.42328	5.50708	0.805595	29.6278	20.7419	0.296362	0.345583	6.69198	2.37799	0.408169	1.26924	1.72262	0.546128	0	6.14844	21.7057
ANKRD7	2.7704	2.25237	1.4006	0.529741	0.6817	0.145222	0.440272	0.333802	0.216108	0.394101	0.314164	0.236248	0.320906	3.05036	2.21559	1.17096	1.10859	1.90761	1.40435	1.43714	1.35697	0.836301	0.449999	2.95346	1.63618	0.299042	1.77724e-07	1.07299	2.57307	0	5.50725e-06	6.45865e-07	0.511766	0.494089	5.93396e-07	0.266787	2.55118	0.703309	0.743309	1.4224	0.70618	0	4.89482e-06	2.05523	0	4.69329e-06	0	0.25999	0
ANKS1A	9.27045	9.18499	8.672	28.9883	28.8826	31.1942	21.5063	27.9747	24.6149	27.5326	31.575	28.4084	26.6594	24.6797	15.3041	21.541	24.0065	14.2808	26.5531	20.0993	16.5561	23.8578	20.8662	26.5222	6.15181	3.42168	1.75954	0.608583	4.81727	2.53797	1.71401	2.32611	0.93391	8.09594	2.10222	2.37714	4.60269	6.46724	9.30778	5.42691	4.15458	0.346072	0.0251065	2.60796	1.03444	2.25682	2.54312	4.68184	1.15874
ANKS1B	2.84199	2.00899	6.36401	1.13468	3.08167	1.46845	1.13243	1.46179	1.18472	1.08256	0.649072	0.75718	0.937886	4.34037	2.56656	2.26034	0.521403	12.535	1.392	2.03412	0.310993	0.613731	0.767058	0.688622	1.22384	1.05618	0.251035	0.87662	0.770953	0.336484	0	0.250502	0.0580496	0.456384	0	0	0.0958001	0.0576513	0.504581	0	0.122031	0.0319197	0	0	0.791784	0.796069	0	0.224913	0
ANKS4B	1.20657	1.25381	1.59133	8.05586	6.71855	4.29446	4.9399	6.49743	3.90739	5.16513	5.99312	4.93131	12.6881	23.0432	2.48992	11.7384	13.504	8.27105	7.96999	15.0319	24.7691	15.599	7.93571	14.0107	2.07672	1.67325	2.40359	0	4.15185	0.433205	0	0.0144842	0	0.203844	0	0	5.49312	3.92629	0.0349129	0	0.117519	2.82602	0	4.99134	0.0241199	0	1.04271	0.0459473	0
ANKS6	0.685282	0.820421	1.0024	1.70859	1.93606	0.986071	1.62569	2.06234	1.80682	3.17826	1.31554	1.64536	3.39195	3.67183	2.84082	1.00595	1.69201	0.466234	1.04147	0.181094	1.69126	1.59605	2.02057	1.77521	0	0.156689	1.99431	0	0.364044	1.76089	0.161678	0.00725308	0.7292	0.348308	0	0.139837	0.284087	0.703006	0.200407	0	0.502898	0.45367	0.00758101	0	0.113165	1.84756	0.0753506	0.058081	6.32011
ANKZF1	15.2105	14.0267	18.078	5.15971	7.1676	6.81569	6.65683	6.68818	6.08699	7.95962	11.8164	7.57898	13.1896	3.8504	17.0895	11.3683	15.7918	26.1521	17.5671	18.3039	5.57585	14.5711	7.42249	8.77157	0.0779709	41.512	32.4646	52.2726	12.6398	67.8344	46.0938	20.505	39.0714	64.549	47.004	36.0951	2.86833e-139	9.66984	41.8878	37.2788	17.0478	29.6763	18.4524	2.49371	7.94677	11.3613	20.0234	36.2854	0.709493
ANLN	37.1799	22.8363	32.6088	26.5079	27.6445	20.1675	34.8621	20.8066	28.6617	27.0931	26.9619	24.6841	37.7114	43.4488	43.5198	28.1034	20.4591	25.4961	26.8279	32.3691	11.0645	29.9531	32.5299	24.524	5.63411	4.63222	4.9913	14.4048	4.28489	8.75876	13.7465	2.69522	10.1069	2.06445	17.6235	3.86284	14.7186	9.42947	6.30951	2.24329	8.72569	5.30366	7.48323	5.18861	4.99038	1.67753	3.78995	3.03631	0.243226
ANO5	0.951919	1.10206	1.02172	1.48339	1.43419	1.87189	1.52859	1.25635	1.5904	1.31003	1.14715	1.4268	1.08987	1.36448	4.94447	2.11505	1.59741	1.50132	2.5108	1.18665	7.49186	1.25473	0.43954	1.9585	1.36525	0.167483	0.500887	0.0491353	2.43059	0.21412	0	0.0391162	0.059088	0.412403	0	0.0689397	0.7375	1.14421	0	0.00709956	0.755094	0.0986371	0.0114718	0.0327015	0.035488	0.0175793	0	0	0.857651
ANO6	19.2219	18.7014	13.4206	23.2448	26.9072	19.8817	26.716	19.5793	27.6069	23.9128	28.3639	28.7701	22.5189	11.7547	23.5103	21.5656	15.9364	26.6804	26.3277	18.6904	27.2453	25.2327	20.3243	23.628	23.5621	2.7809	6.11172	3.0039	41.5562	3.43058	2.71059	7.08509	2.89767	3.95269	2.69745	5.33979	15.9713	19.6026	7.90493	2.73783	4.96732	6.1534	2.53061	5.96139	4.02985	2.08569	0.548414	0.0315206	147.707
ANO7	0.437351	0.79365	0.28701	7.63109e-20	1.00833	0.175272	0.100446	0.99121	0.535386	0.862182	1.18439	0.795097	1.12449e-21	4.94774e-46	4.19143e-91	0.0440527	0.187275	0	0.778192	2.75003e-41	5.61456e-15	0.04176	2.38646e-60	1.3753e-20	1.35232e-20	0	0	2.68538e-30	0.282211	0	1.41098e-26	7.30691e-36	2.7807e-23	0	0	0	1.24086e-31	3.0286e-07	0.629047	0	2.41907e-39	0	0	0	0	0	0	0	0
ANP32A	4.21877	3.59615	2.50328	2.88998	1.39463	4.28958	1.87178	2.57294	2.16259	3.35027	5.89068	5.34995	0.417693	0.997756	3.41953	0.0295236	2.68218	0.0403244	3.24022	2.45116	0.147161	1.16156	0.217881	0.203633	0.876803	0	0.0498693	0	0.503704	0	0	0.017471	0.0903119	0	0	0	0.0749212	0	0	0	0	0	0	0	1.43358	1.55075e-40	0.461964	0	2.70739
ANP32B	241.558	219.482	234.124	109.327	116.277	128.348	101.56	99.8815	99.7957	80.2621	80.2164	65.1719	18.8522	25.24	44.1831	10.5874	19.8553	34.8589	36.5868	20.0623	33.2032	33.6726	31.4418	24.686	13.8512	31.7272	81.7086	118.463	23.3921	93.3188	152.912	34.4823	158.144	67.9423	177.696	220.457	25.1439	28.3935	23.4659	29.8247	26.8796	34.0293	76.8727	61.7697	115.354	127.537	158.483	170.126	3.5476
ANP32E	0.0173917	0.0808415	0.162043	0.209186	0.323646	0.867011	0.636404	0.134466	0.696645	0.142838	0.470363	0.63553	0	1.34508	1.49022	1.4617	0.899998	4.28696	0.170528	7.46252	0.023072	0.588916	0.607759	0.61302	5.64775	1.42447	2.62075	2.23588	12.2598	1.80598	0.295463	0.191144	1.09419	0.478544	0.422594	8.12572	12.0374	10.3905	8.35867	0.630499	1.39864	2.07517	0.0469137	1.21634	1.84488	4.21443	0.131195	1.22409	0.170905
ANPEP	0	0	0	0	0	0	0	0	0	0	0.105066	0	0.0176528	0	1.55615e-08	0.4935	0	0	0	0	0	0	0	0	0	1.97221	0.460279	0	0.283719	0	0	0	0.774949	0	0	0	0	0	0	0	0.173367	0	0	0	0.109396	0.0273866	0	0	0
ANXA11	13.7026	10.9451	18.0828	15.7462	18.7388	25.9998	14.6584	20.0996	21.6079	25.6714	17.4496	14.3596	11.7742	1.84205	18.0441	24.5876	7.76804	2.05643	22.7447	24.5242	17.3886	18.4469	16.9328	20.8907	27.1884	18.3587	3.19543	0.913077	11.3981	0.0488417	30.5046	9.3991	0.809369	7.92804	0	0.773137	23.674	7.97455	5.96764	11.2063	3.71739	5.27316	7.71157	4.706	20.6131	0.0835503	5.97046	28.3827	0
ANXA2	0.145795	0	0.0478589	0.339209	0.0505253	0.455197	0.259941	0.24033	0	0.0533098	0.0418345	0.611582	3.36744	3.61751	0.0772652	0	3.65507	0.0296123	0.0361801	9.54887	0	0	1.37337	0.229055	7.89325	27.6657	4.93653	6.16976	31.4357	11.5881	24.2424	45.7505	10.6803	20.4778	5.57149	8.73296	50.4221	13.307	30.6428	20.2941	19.8333	1.68511	38.4287	40.4262	27.5578	60.8409	18.9042	60.0627	1.65358
ANXA3	0	0	0	0	0	0	0	0	0	0	0	0	0.710465	0	0	0	0	0	0	0.303874	0	0	0	0	2.69322	2.22871	0.284439	0	0.548221	0	0	0	0	0.793802	0	0.666332	0.106251	0.442303	0.367206	0	0	0	0	0	0	0.0799776	0.531023	0	0
ANXA4	6.89986	8.01663	8.47881	1.50052	1.82345	4.90486	2.45502	2.17167	2.35371	3.99347	1.85995	1.74784	2.9508	0	0	6.89205	7.03944	7.42482	4.18647	3.09979	5.16613	7.93506	8.84285	14.2252	0.0909647	0	1.18581	0	0	0	0	0.019763	0	0	0	1.68717	0	1.71776	0	0	0	3.41064	0	0	0	1.33206	5.03658	5.14109	0
ANXA6	0.213096	0.397198	0.329559	1.95922	0.900222	1.32215	2.21324	0.97159	2.02397	1.19136	1.73801	1.37624	7.79398	0.0283522	7.22741	2.57094	2.8815	0.6603	4.63029	0.472706	0	2.21952	0.0201563	2.16095	0	0	0.584178	0	0	0	0	0.0161799	0.0436155	2.48559	0	0	0.691544	1.25597	0	0	0.254586	2.24004	0	0.0232081	0	0	0	0	0
ANXA7	552.679	522.515	500.627	490.808	343.147	405.787	895.792	886.354	895.784	865.796	715.572	695.783	415.123	356.76	446.318	341.5	266.247	300.35	311.984	312.788	426.959	310.435	348.539	337.374	58.9666	13.8177	9.15776	24.1653	39.1827	14.5444	34.4871	0.997055	14.9054	18.2232	3.23088	11.7248	28.046	41.9672	22.4529	24.0965	4.45256	14.289	10.207	26.7386	48.4442	0.0332265	32.0471	12.9905	188.306
AOAH	17.6017	15.5005	19.5033	6.12776	6.28046	3.48948	6.48378	6.3931	6.19538	4.02863	4.33768	3.24054	13.9916	7.15957	5.42521	6.84891	5.74349	4.88653	9.47084	8.23821	6.07134	6.16585	9.89692	10.5914	3.20356	0.155087	5.58747e-22	0.0448061	0.948142	0	0	0.0232487	0.0825354	2.39376e-22	0	0.156452	2.25886	3.25339	0.517308	7.09694e-25	2.95983	0.171066	0.387009	0.270029	0.0898279	0	6.02755e-29	0	0
AOC2	4.05645	3.35709	10.2369	7.07577	6.03603	6.89005	4.21256	5.58655	4.1985	6.39972	7.51638	6.83676	3.92405	0.365496	0	0.0347921	3.35087	0	6.56376	2.36267	11.9132	3.54473	6.41487	1.52853	3.20766	0.0271195	0.14942	2.94194	2.91571	0.0496251	0	0.0488624	1.2103	4.0691	0.368242	0	0	2.88121	3.13576	0	0.025605	0.105578	0.128974	0	1.58525	0.569632	0	0	0
AOX1	5.76186	4.57027	3.43995	5.35269	9.44232	7.14072	5.14866	5.98539	5.71481	5.93364	5.4577	5.12115	9.79015	13.8878	13.9522	7.85245	10.8697	10.2404	6.28739	17.3683	1.28797	8.44486	11.1071	8.05051	11.74	2.13317	5.22917	2.32545	10.0686	0.995729	0.212649	0.0548064	0.504509	2.69825	1.01671	0.0179839	12.305	17.0505	0.179227	0	1.15874	1.0269	0.0904531	0	0.538531	0.0131256	0.785944	1.29768	0.125154
AP1B1	0.378122	0.448907	0.300803	1.27377	1.7377	0.89098	0.66564	1.19364	0.812355	1.34314	1.6727	0.871191	1.69665	0	1.17949	4.16017	1.43891	1.7061	0.698044	0.125506	0.0244627	2.48569	3.75984	1.54916	0.669848	2.82553	2.72139	5.58551	0.202581	3.91263	2.93816	0.656816	10.1091	2.86923	4.88909	2.39566	0.0295175	3.80338	1.29471	5.27721	1.65305	2.26906	2.57518	0.0560397	3.78339	2.92638	3.01443	3.05572	0.185779
AP1G1	1.84293	2.34844	1.79278	4.49009	5.36424	4.57702	4.59432	4.48615	4.93448	5.61266	3.14005	3.02597	3.94223	5.56932	2.3022	4.46745	5.29149	8.40966	3.80887	4.11489	5.18754	6.1633	4.55752	4.83327	10.9547	23.9207	17.5214	18.244	10.7533	27.8122	15.196	14.9095	8.49092	50.5162	21.8933	25.6819	16.2979	8.87569	19.9234	9.57713	15.7101	6.65452	17.3052	13.5809	9.27155	11.3198	8.35878	19.3925	0.557699
AP1M1	28.5539	27.2286	34.8114	39.8572	23.4932	45.8708	36.0074	43.6762	30.7426	41.8378	50.9039	41.5316	78.8647	128.592	71.6826	64.3077	79.3826	128.97	57.7709	106.482	135.562	105.917	60.8337	70.6892	12.0275	18.1782	14.3665	10.8585	20.9718	17.5997	3.52017	40.8966	6.70179	8.4009	8.43321	8.79337	24.3792	57.1156	19.1674	18.7396	19.8223	17.8369	18.3862	15.5072	14.6184	1.15369	4.15289	2.85051	0
AP1M2	173.066	170	170.652	60.9378	70.9397	52.1419	82.6993	68.573	76.6419	63.9546	67.9516	52.1153	73.4001	68.6659	34.4764	125.876	98.852	133.196	115.521	82.5324	87.4683	100.486	78.2143	96.2024	50.7172	9.50804	41.6694	26.9438	51.3954	19.3272	5.97532	40.7271	27.5551	20.3792	7.45972	6.5637	23.8653	25.1149	10.3101	24.5412	29.767	27.0158	24.3234	2.79937	25.2837	51.8856	9.41683	0.69557	0.477781
AP1S1	5.49298	2.52091	2.18487	4.00473	2.19706	2.17497	5.24634	3.98519	3.99005	4.63182	4.60839	5.8492	4.7406	0.242254	0.493055	0.589982	5.75258	0.781243	1.32861	6.02694	0.53016	1.94183	0.405671	3.07681	10.9934	0.598096	0	0.0801206	2.54817	0.481408	0.560685	0.0930875	0	0.208449	0.567535	0.297261	1.79634	8.04355	0.223619	0.763223	0.0476686	0.246633	10.2006	0.517955	0.405414	0.163795	0.121252	0.075005	0
AP1S2	0.0310777	0.120678	0.0587894	0.0424638	0.0664944	0.145605	0	0.182201	0.0297672	0.543927	0.0988891	0.176857	0	0	0.160329	0	0.0305904	0.187861	0.554131	0.298292	1.00659	0.0904609	0.226492	0	8.44158	0.251127	13.1418	13.3355	5.31294	3.63594	2.10176	0.750929	2.22455	3.39065	2.96438	5.94315	3.22073	11.6186	0.323727	0.471565	3.59507	0.81896	0.059976	1.69005	2.68107	0.15364	1.61071	0	0
AP1S3	0.756765	0.728777	0.691191	1.20573	1.37623	1.93505	0.944118	0.746473	1.3447	0.904141	0.969056	0.86799	0	0	0.144135	1.74219	0.568696	0	0.121908	1.20737	0.0464109	0.666331	1.71975	0.233327	0.0771676	0.547534	0.513711	0	0	0.30526	0	0.0342058	0.0300649	0.418035	0	1.38937	1.63524	0.708191	0.0134201	0	0	0.165917	0	0	0.0740754	1.85829	3.2188	10.869	0
AP2A1	0.531251	1.15089	0.968532	2.38904	4.14235	2.32947	3.783	4.49102	3.1806	1.74852	2.4645	2.59585	3.99126	13.6773	2.55317	6.47572	9.82043	4.66559	6.42475	4.92791	1.78268	8.01568	7.44943	8.62957	9.06372	2.23862	0.989302	0.334618	5.39283	0.350938	0.195143	1.53317	1.14506	0.29761	0.235992	0.195576	3.89571	3.3831	0.141093	0	4.77776	0.0406806	0	0	1.0894	0	0.162792	0.39026	0.540417
AP2A2	1.12025	1.33029	1.20102	6.53511	4.7383	4.31886	5.00998	6.37326	4.64672	5.51265	4.3889	4.98861	2.25205	3.96173	0.0428875	1.61772	3.22785	4.74301	4.34191	0.791341	2.49525	8.80946	0.638472	2.40294	2.09247	0	0.783281	1.67895	2.78318	1.76215	0.680115	2.34377	0.173931	2.7625	0.299133	0	5.27801	2.56344	0	5.92956	0.270133	2.89004	2.5373	2.08101	0.577324	0.137198	1.09266e-06	0.449668	2.07411e-08
AP2B1	8.30861	8.80123	7.33474	20.1198	17.2708	13.14	32.525	36.9156	27.835	33.4827	30.0872	24.2003	44.8565	25.2461	31.2705	72.0907	45.532	37.8495	40.4294	39.9496	22.3224	45.7742	40.0197	36.6111	46.3201	10.4938	4.51754	8.22964	27.2464	6.36881	8.94932	0.313827	13.7988	3.50173	2.43782	6.28374	36.1297	48.02	1.282	0.0759375	6.25191	3.49879	2.79751	11.7938	17.1438	16.083	2.84521	15.7459	31.8385
AP2M1	9.57213	8.48373	11.156	35.0515	31.867	23.7861	26.4548	34.3119	20.0066	35.5639	18.1232	24.2755	96.1224	70.5882	67.3937	60.5358	79.4486	58.8579	58.2172	56.4974	68.4637	53.9058	54.8161	68.1449	73.9735	18.8185	78.6695	51.4604	18.7683	47.0138	82.5303	16.7051	81.3387	35.4325	51.9773	109.479	35.7619	59.4452	47.5029	12.0397	31.1874	17.4541	16.2078	9.83876	144.206	209.019	78.5106	145.693	24.8857
AP2S1	12.7857	14.3656	21.0039	18.1694	12.1106	12.1384	9.80606	14.3523	9.71402	8.81936	10.8196	7.68039	1.01271	29.9573	3.05201	21.7432	26.5303	16.5681	16.766	4.15133	26.4739	17.9653	20.2022	24.3477	16.3378	41.175	60.3125	58.4135	24.3793	64.3231	59.1908	30.9099	78.908	70.054	53.1249	76.02	20.3283	8.65238	27.6954	68.2636	46.6072	60.9758	23.1385	52.4402	96.6702	75.6463	63.7484	154.498	12.1406
AP3B1	25.1731	27.5622	25.421	18.2348	22.2162	14.2896	14.1965	19.1546	17.5424	18.4883	13.9725	11.1568	19.4061	40.8818	26.5116	28.2541	20.103	21.3718	15.0626	25.9372	12.8945	19.0157	18.3557	17.1893	22.2114	5.32007	12.1781	7.91759	13.2239	6.85918	16.4947	12.4054	13.3999	19.442	3.7053	3.44893	10.6471	6.7017	5.65184	2.49537	1.61393	5.42535	1.97486	0.0483408	17.6095	20.805	11.4059	6.1386	26.5924
AP3B2	2.33339	1.31168	2.05212	3.39416	3.87762	4.81119	3.25559	2.83259	2.46084	4.61121	5.45429	4.65217	6.42051	25.6405	6.60143	7.6203	5.1724	10.5929	6.00031	19.35	17.268	7.24371	10.898	10.8146	13.0598	0.0148995	1.96446	2.26208	3.20999	0.0281813	0.241873	2.72267	0	0	0	0	1.21691	0	0	0	1.2694	0.014337	0.07184	0	0.210815	0	0	0	0
AP3D1	19.4639	18.4391	16.3073	14.2336	16.5948	14.9788	13.4344	24.7946	16.2534	20.0735	14.7811	14.6689	25.0893	24.476	19.7799	18.0978	16.3879	12.3942	22.2394	15.8149	21.7451	10.5791	24.3967	16.5447	15.1162	3.37672	0.983999	2.73011	7.46779	8.16154	1.22387	10.3579	7.41589	5.73001	7.15549	1.07568	8.71277	15.9642	2.51503	0.0312112	0.801691	1.92075	1.4715	0.724541	14.2924	12.9286	11.8186	10.9234	1.85743
AP3M1	1.89379	1.45497	2.275	6.09125	7.61893	6.52097	5.82712	6.0985	4.01785	5.52181	3.44643	3.89389	3.46425	0.0156046	4.87173	8.67107	5.19101	4.44196	6.34629	3.94369	4.59913	5.99503	2.10539	3.16676	2.00854	0.440532	0.332019	6.1931	0.934235	1.25208	0.989149	0.00833619	9.64032	1.04743	5.05702	0.0400526	3.70829	2.04932	5.17573	2.52893	2.22598	0	2.37184	1.31572	6.40208	0	2.18988	1.53789	0.901467
AP3M2	20.4731	25.517	18.9271	10.8658	12.0272	10.1171	13.6538	16.1304	12.5164	16.7454	14.0699	9.38726	17.1823	11.6396	7.09492	15.734	16.0258	2.93184	14.1764	11.9533	11.2733	11.0953	9.2125	14.7707	0.0541351	1.81405	7.4298	19.2566	0	10.2787	11.275	0.115808	15.1806	16.4085	16.4785	12.3255	5.85964	1.64267	7.32965	12.1174	3.88649	7.3532	10.0694	0.0170432	6.58668	4.96631	4.22683	1.94505	86.9524
AP4B1	6.5617	8.89363	13.7407	7.98835	3.84736	7.79084	10.5656	5.35011	10.7467	3.33037	6.96224	7.24046	8.553	19.8746	5.96417	13.5197	6.10928	0.352976	11.2726	19.9493	25.8691	21.2028	8.3703	17.862	2.34822	13.1119	27.9721	4.55139	3.11388	45.6217	13.4567	58.0577	29.2489	20.832	27.4874	33.9898	5.93808	4.35583	12.8911	2.50199	10.6601	16.8355	19.3958	44.1045	13.9061	6.92435	13.7637	5.00365	1.02611
AP4E1	0.0539331	0	0.0430863	0.111939	0.125488	0.410913	1.51218e-22	0.0269456	0.122322	0.0304949	0.0814177	0.0530282	0	0	0	0	0	0	0.211696	0	0	0.010281	0	0	0.0129291	1.97477	2.80631	3.60228	0.986082	0.556118	1.51607	1.4486	0.431004	0.827498	4.12293	4.05731	0.444308	0	0.786871	0.814144	0.933569	1.02246	1.3445	0.019474	1.85216	0.152425	4.32217	1.03961	0.194098
AP4M1	1.32159	1.08982	1.48833	1.94637	1.58503	1.31476	1.04191	1.6224	1.54241	0.533626	1.84387	1.07267	0.206044	0	0.0730673	0.0500292	0.427024	0	0.226918	1.11232	1.7201	0.237938	0.0870228	0.112217	121.692	88.5842	86.5767	26.6977	87.4779	91.1619	9.48196	193.551	43.1755	134.37	48.7109	122.502	51.5528	52.831	148.065	111.769	67.4776	140.163	184.627	24.4389	58.9011	75.4625	19.1449	43.6071	1.41845
AP5S1	16.6739	30.8236	18.5161	12.7942	12.8294	15.1861	12.0016	14.9728	10.044	12.8645	13.0798	10.0951	15.0802	2.96353	0.0751097	5.23319	4.64292	5.65853	5.95285	13.0246	24.0565	11.3895	2.39095	5.62306	4.26733	19.1949	22.8227	15.5647	5.86453	10.9512	14.2247	0.658122	23.4402	5.2635	5.17336	21.9159	0.0787697	0	13.7989	0.0453282	10.0623	14.2415	5.17766	26.3296	15.2165	18.4545	16.4721	25.2256	1.55812
APAF1	2.09579	1.10127	1.32143	0.781032	1.09297	1.85599	0.715092	0.68146	0.884027	0.604074	0.657393	0.705303	0.00684056	0	0.698379	0.0138614	0.696375	0	0.748906	0	0.0453594	0.620265	0	0	6.70214	9.94238e-63	1.3345	1.01799	8.95833	1.88945	2.00535	2.04539	1.4468	2.53873	5.96397	4.09429	7.97941	9.10284	0.559691	2.5006	0.52844	0.556566	3.38089	0.781074	0.757357	0.391339	0.800736	0.0175133	0.0916278
APBA1	0.437288	0.215447	0.267159	3.4918	5.02697	2.70326	2.1209	2.41414	2.24893	1.9138	1.80885	2.85975	3.1305	0.821443	8.78136	4.25415	6.9883	5.46178	6.2407	2.7801	4.73224	4.85213	5.2716	6.24001	2.39404	4.09807e-08	1.5047e-07	0	1.08596e-07	0	0	4.10594e-08	0	0.0922337	0	0	1.98686	1.32158	2.08479	0	0.54774	7.33397e-08	3.1312e-08	0	0	0	0	0	0
APBA2	3.76653	2.42511	3.02958	3.83577	3.23901	4.4052	3.4623	3.44799	3.6458	2.5779	2.688	2.54999	10.2423	6.69334	7.56458	4.15531	9.29139	8.82517	6.8344	1.70826	0.254111	5.04916	1.1994	5.35589	0.305227	2.23046	0	0	1.42413	0	0	14.5542	0	0	0.335258	0.0319592	0.588236	0.9279	0.132514	0	0.0162227	1.74808	0	2.39035	1.3637	0	0	0	0
APBA3	0.377923	0.244237	1.41402	1.24684	1.48746	0.359061	1.16341	1.54307	0.731419	0.9782	0.935672	2.02424	0	0	0	0	0.857508	0	0	0	0	0.917486	0.0442412	0.900783	0	0	1.70487	1.45471	0	0.56643	0.249403	0.0358029	2.28104	0.0794716	0	0.3644	0	0	4.45364	2.5123	0.0386654	1.5513	0	1.4384	3.1615	5.06947	4.47321	1.7203	0
APBB2	5.30539	6.46293	5.55227	6.43764	7.91318	5.97705	5.78377	4.84227	5.26249	5.17687	5.79789	5.49505	8.46401	8.3834	10.4062	4.99117	5.46126	10.5396	9.64289	4.41864	12.9458	8.82535	8.67909	8.83953	0.266046	6.5094	7.51224	7.45722	5.65571	1.1825	7.96109	3.76491	1.55771	10.2048	4.14919	3.9471	9.73219	3.61465	4.99899	9.19935	7.60576	1.33595	8.29988	6.70706	10.1901	12.8193	3.24917	6.61405	25.4502
APC	11.2587	12.7931	8.51621	9.31739	12.6509	10.406	11.667	11.3181	12.7799	12.8507	8.53813	9.71619	3.46794	14.1332	17.9596	2.69712	3.91299	21.201	6.91176	3.35869	8.17808	6.31744	8.22246	9.06042	11.2554	2.6621	6.04728	6.02247	6.4246	10.57	7.09854	0.739266	2.2109	3.62698	4.56926	3.22011	15.1038	9.01849	1.91294	1.7267	0.965083	3.07076	0.713555	1.23008	4.39128	4.98249	3.93196	0.776197	36.2336
APEH	0.332544	1.66372	0.493645	1.81137	1.89944	2.25805	0.647418	1.19038	1.16909	1.08177	1.24725	0.84888	5.95892	0.0376737	0	3.00829	1.74237	0.486235	0.622428	0	3.86669	1.62433	2.17392	0.3135	0	3.52165	0	5.3631	0.530895	0.134242	2.32171	0.0217673	3.58483	1.32027	7.53585	0.270921	4.12749	4.61562	2.78599	2.99003	0.158025	5.42628	11.4523	0	11.357	41.6309	20.9115	9.18383	0.598693
APH1A	164.271	185.798	172.295	57.0826	74.5216	54.0344	211.956	107.525	151.222	132.689	119.526	133.16	135.016	162.131	203.238	124.152	139.566	162.381	158.482	135.931	250.241	146.032	172.388	177.818	214.727	16.8022	8.73887	2.29183	180.168	4.5349	7.25065	50.9269	13.8429	10.6483	7.89092	9.49718	129.906	149.823	48.1576	21.3904	17.2766	25.2434	19.3471	19.8351	26.0133	18.8732	12.7554	0.278048	0
API5	15.6963	14.2713	10.9949	17.8984	16.7583	16.2126	15.5577	12.6377	16.2007	20.9041	16.991	19.1462	23.2925	17.0995	17.5557	37.2956	26.3367	31.9132	15.8277	23.6192	14.9176	17.2502	16.5764	14.3025	31.0103	33.7634	68.34	72.6476	15.7343	91.725	41.2146	57.7616	47.2463	70.0223	19.1028	25.9284	51.9853	36.5563	25.9421	59.3383	50.7787	36.0695	43.9766	66.3266	7.56393	10.7154	16.3495	30.3704	11.9041
APIP	48.346	44.4618	28.6203	11.5942	16.365	23.0632	12.9306	8.73392	9.11424	9.5768	18.8815	20.911	3.94697	19.3232	38.7317	2.16506	7.86358	12.2044	29.0559	36.7441	4.01934	16.7608	3.86372	19.5706	18.5508	0	0.489475	0.232037	0	0	0	0.199739	0	9.32867	2.75463	0	2.05188	0.247324	0	0	0.0327709	17.3707	18.5867	6.5066	2.59526	23.8135	8.50533	0.784286	2.67126
APITD1	170.406	227.558	209.128	210.49	308.834	260.577	355.452	303.309	375.359	248.329	389.779	370.765	325.736	260.264	212.828	406.866	325.967	294.232	275.58	325.988	254.103	266.176	276.468	251.78	95.1747	60.412	27.0584	16.4648	93.9098	10.8121	18.4752	40.05	17.0965	12.4964	13.4363	18.5357	134.951	47.1827	25.7952	18.3322	46.5497	40.4424	30.1503	29.2398	35.2741	23.2615	16.5755	6.97469	200.166
APITD1-CORT	4.65284	8.69379	6.98633	4.34793	4.85716	4.84504	5.72374	5.93283	4.95547	3.59367	2.83553	2.02911	0.658682	4.11064	1.48375	2.36599	5.16308	3.52786	4.04453	0.646676	1.24072e-06	4.07408	3.20568	5.42313	0.658299	14.3902	0.760938	1.63325	10.2004	0.451854	2.59949	6.72693	1.45731	2.11214	0.29213	6.21019	0.447851	1.18257	1.44508	6.5753	3.75448	1.39706e-12	3.65013	1.7273e-06	9.22976	15.0873	7.4517	3.08391	1.78026e-06
APLP2	26.0571	26.0816	13.0291	38.0552	30.3684	29.9102	24.6761	46.6955	23.5506	37.1602	32.7651	33.4056	27.6077	32.7917	39.807	27.6253	18.1967	33.605	33.0918	18.7736	56.3496	28.8115	16.7989	28.9703	42.0287	75.2506	12.7692	17.3794	34.8686	65.8425	27.3419	98.1411	17.8165	29.6399	44.6305	20.8833	31.9346	20.76	35.0956	42.8704	75.9659	64.9713	71.0415	54.8568	30.2978	44.3144	65.4641	71.0305	29.2578
APOA1BP	2.95235	1.20818	3.63962	5.69442	5.30534	7.42419	4.45604	5.12531	3.32018	2.01658	3.87406	4.55497	3.9007	4.65825	25.7291	19.3243	10.2149	23.8638	13.8016	2.86237	0.526755	7.04533	9.2014	14.7997	12.4461	0	0.321292	0	7.23251	0	0	0	5.77957	2.07616	0	0	0	1.53653	0.131724	1.9271	0	0	0	0.228776	2.54029	9.52963	0	0	0
APOC1	16.5919	9.15297	22.5539	2.94737	6.77127	7.51445	14.6055	15.0872	8.79109	16.7272	16.5837	8.02145	35.4267	26.2611	76.4075	1.55091	8.77727	0	24.7212	11.4678	11.6427	6.06467	0.227444	9.60488	8.01859	26.129	18.5916	0.2966	0	0.365231	0.702708	0.182419	0	7.81677	14.5366	7.16382	0	6.0181	1.10922	18.3348	10.0554	0	15.1794	0	60.0292	48.6725	29.9193	36.2307	10.9722
APOM	0.172602	0	0.645651	0.270926	0	0	0.195725	0.560652	0.177359	1.83652	0.164241	0.197947	0.800998	1.69228	1.44235	0.68706	1.04743	1.52102	1.00925	2.54133	1.8689	4.1741	0.239728	0.474992	0.213502	0	0	0	0.932324	0	0	0	0	0	0	0	0.627725	0	0	0	0	0	0	0	0	0	0	0	0
APOO	31.896	23.0948	26.2602	61.9264	52.5663	60.8684	79.9009	93.3801	75.5927	99.1157	64.3474	82.2046	96.2412	89.0803	40.0342	40.9751	82.4166	34.027	72.8918	77.1641	104.981	56.7868	53.0074	72.9032	141.644	40.6181	32.2529	26.0952	74.7722	31.6804	43.0381	18.7488	33.5091	44.4161	55.1089	82.8015	139.426	57.1472	39.331	0.309148	29.1814	0.0509713	11.783	6.49506	50.9033	137.28	62.207	0.388049	4.7242
APOOL	0.0861772	0.155538	0.201455	0.0145591	0.0225303	0.0976936	0.0425479	0.373199	0.119618	0.164222	0.0334831	0.0498633	0	0	0	0.374371	0.0103238	0	0	0.0712432	0	0.321747	0	0	0.0148796	0	0.0996363	0.399537	0.157207	0.0295323	0.678254	0.0128921	0.381355	0	0	0	1.35838	0.310031	0	0	0.0317034	0	0.0592068	0.00952736	0.0315355	0	0.111951	0.00995433	0
APPL1	12.2391	9.43404	9.84073	8.09579	11.2412	12.068	7.85896	7.53263	5.93594	7.86453	5.16385	5.63052	16.6277	9.98064	10.9453	7.86696	6.52931	4.7356	10.2137	15.5973	16.7768	10.9198	10.4899	7.22764	6.0685	5.16408	3.20598	0.563241	3.27813	0.0865938	3.2306	3.66517	0.406483	2.08525	2.08972	1.67801	8.65099	1.76239	3.59911	2.83824	4.64175	5.71031	3.42266	5.3634	5.01856	13.1749	8.41609	4.4422	151.797
APPL2	22.0645	29.2401	20.9632	19.2667	18.0537	15.9372	12.8297	14.2569	12.3245	18.5211	13.0299	13.8919	24.6323	25.5257	23.1005	21.3524	29.1225	26.4045	30.352	24.3684	19.642	18.5589	34.6645	34.6831	6.26749	0.886222	0.0372181	1.26444	13.8942	0.621535	0.0256971	0.0124778	0.0660707	1.18169	0.197181	1.34771	10.9341	4.14991	0	3.23922	1.77146e-42	0.666547	0	0	0.0207895	0	0	0.0399392	0
APRT	0.351904	4.15919	2.65169	0.881139	3.65099	1.34653	9.0903	2.01232	4.09027	7.74681	3.66879	1.8394	0	0	12.4699	0	1.13952	0	6.46401	0	7.74887	0	15.4056	0.270135	0	14.3238	1.05095	0	0	14.9227	0	12.8392	0	0	9.91092	3.24678	0.260728	5.88807	0.571704	0.190234	6.01163	23.6667	3.25043	0	11.6897	8.93799e-36	13.3507	3.41231	0
APTX	4.03831	3.98295	3.20799	6.3933	4.49433	7.21645	4.91836	2.84099	5.59471	2.71621	6.13448	4.97299	6.01494	0.160365	3.86817	8.63768	1.4393	0	4.92908	3.63678	7.1029	6.71004	0.0827808	5.08224	1.64625	36.8506	21.0969	18.8115	14.1647	23.3735	37.8823	18.3718	25.9379	26.2047	28.4436	38.321	4.62528	1.71175	32.2453	19.3928	14.1382	25.5241	22.9933	18.9466	19.4774	20.6357	34.7864	32.1871	1.93592
AQP11	1.47248e-18	0	0.039501	0	2.38199e-32	0.156553	0	0	0	0	0	0	0.0298169	0	0	0	0	0	0	1.25648e-32	0	0	0	0	0.332729	3.82398	0.868003	0.0429727	4.21551	1.24072	0.310147	0.247974	0.859918	0.472	9.30312e-28	0.160805	0.587806	5.31525	0.976838	0	0.679775	0.236868	0	7.00583e-57	1.29766	1.15827	5.43144	1.49147e-13	0
AQP3	0	0	0	0	0	0	0	0	0	0.154617	0	0	0	0	0	0	1.68123	0	0	0	0	0	0	0	0	0.422246	2.83114	0	0	0	10.7394	0	0.0938774	0	4.53239	0.599865	0	0	0	0.854765	0	0.304496	1.41152	0.0492854	1.82326	0.12612	5.97999	0	0
AQP6	0	0	0	0	0.045826	0.0523151	0	0	0	0.419277	0.0387291	0	0	0.194215	0	0	0.103299	0	0	0	0	0.0763539	0	0	0.350326	0.675508	0.612912	0.786674	0	0.420345	0.136068	0.838122	0.241787	0.153944	0.104232	0.332243	0.448329	2.26155	2.71667	2.2324	1.23198	1.19221	3.26915	1.31464	1.05194	0	0.120464	0.618755	0.327012
ARAF	0.614265	0.383876	0.0516564	2.60382	2.87849	2.8439	3.60255	5.31407	2.20608	4.88495	3.12922	2.77193	5.57908	6.85027	8.20366	9.27277	5.30188	14.8199	6.19405	6.1157	6.76481	7.5537	12.0636	7.20772	0	0	0.0748943	0.140467	18.415	0	5.42168	0	0	3.29419	0.688043	1.53635	4.29767	0.703653	0	0	0.302021	0	0	0	0	0	6.70903e-08	0.165573	0
ARCN1	25.2135	33.3481	20.3335	21.1946	23.4966	22.0649	19.6969	22.925	26.0746	26.409	21.4516	22.6057	28.541	19.2739	13.6081	42.1567	21.6627	38.3481	21.7211	14.0615	7.70393	31.1102	14.8256	19.575	7.88961	13.2223	15.5763	5.68489	0.926185	11.2242	20.5055	20.7445	4.65799	13.1017	8.31073	9.94385	7.94343	13.6927	13.906	14.4035	6.03766	7.85179	4.11313	5.75639	4.94188	2.60603	21.4395	12.2849	2.86239
AREL1	5.79569	5.19394	2.4885	6.58104	4.67521	6.07803	2.16523	2.71427	2.22871	3.82855	3.9371	5.63406	5.56929	1.68928	9.75506	2.06192	0.687473	8.41398	2.98858	1.71779	4.82693	5.06885	2.64149	2.4744	3.99858	6.66118	6.93684	15.5829	13.889	12.5662	5.76777	8.63219	5.54875	10.0858	9.49173	4.85652	0.835243	5.33374	10.508	8.41767	8.50596	22.6046	14.9664	5.14501	1.32166	0.143715	2.99448	7.0924	27.2117
ARF3	14.8282	13.0889	13.0735	68.5323	73.2949	59.7108	82.507	96.1396	90.0053	89.0384	87.5073	90.2864	44.2876	33.711	32.0821	56.8876	50.5276	16.9106	58.3979	46.4361	13.9298	55.6977	54.7866	55.4362	75.0824	27.1226	24.405	39.3074	42.1449	25.6635	46.4353	24.5239	35.2181	39.9533	23.3615	23.1064	43.9076	84.4407	14.4711	19.0643	22.5235	25.3386	4.40271	16.268	21.7543	20.3894	14.7345	27.3841	1.01018
ARF4	61.9762	51.7632	77.7626	48.0835	34.0359	56.559	37.3182	27.1808	37.5802	29.1815	35.4109	38.9703	72.9833	29.4977	1.63463	15.6635	23.9897	48.4788	24.0918	50.4851	13.4575	23.7787	30.1217	35.3731	104.144	91.1777	121.169	77.5927	86.2465	85.441	157.472	117.926	95.8882	146.248	88.4428	49.2524	49.0017	52.395	112.227	53.1467	83.4021	131.355	126.423	125.58	90.7309	212.348	100.865	151.696	13.844
ARF5	176.741	163.449	96.0813	68.5789	77.7733	62.4015	76.7138	56.4131	56.6438	63.8364	74.1722	91.5734	99.7734	105.031	86.8532	95.1436	77.8461	18.6643	69.6163	49.6507	4.103	92.824	73.8925	42.5982	20.4055	3.32481	7.55759	4.82014	5.38519	17.619	7.29805	6.5165	8.63762	13.2888	13.6384	7.26557	20.3259	37.7826	7.17468	30.8226	15.5944	40.0463	21.467	6.88922	26.2155	51.5555	4.44538	6.98017	0
ARF6	2.48831	1.70669	1.64568	9.7806	7.52374	9.6348	6.62474	4.77586	9.96664	6.55448	7.02269	7.86042	1.96165	5.9164	4.5255	3.38587	1.00199	2.58245	1.88688	1.86732	4.23226e-06	1.69188	1.19397	2.50406	7.29531	21.4	23.1477	21.5488	18.174	21.3901	21.0549	32.0901	29.2596	23.7983	23.14	11.1025	14.5923	15.5731	12.1227	17.9293	29.6463	26.3647	30.2745	39.3606	5.46107	6.71373	9.38936	13.8291	38.1076
ARFGAP2	2.88192	2.28754	1.94536	11.1664	14.9517	10.1883	9.21413	9.38212	9.61434	7.65863	6.74372	7.69314	12.6465	2.02	16.4903	16.5863	19.0676	12.9969	14.2997	10.9178	16.3711	25.4478	15.7519	15.9365	0.0818889	28.6697	16.7092	62.993	2.19894	28.8589	37.4188	23.9103	61.2362	39.0546	18.1358	47.2685	13.3365	16.796	5.77848	15.455	39.3901	14.6536	15.1325	33.4075	17.1524	36.7281	12.507	17.4425	0.245278
ARFGAP3	32.9763	41.5957	28.6732	18.5655	28.1104	23.6476	17.8858	26.3491	25.9245	25.2775	18.4239	21.6023	21.1568	28.4186	43.8586	23.93	28.9217	22.7683	35.3216	22.5612	25.2751	36.8815	36.7229	43.8251	26.9904	10.4659	3.78999	10.0403	17.6412	19.2176	22.3833	0.351104	29.3244	14.3085	16.3999	10.2278	8.8192	13.895	3.48127	14.0779	4.02271	12.9146	2.59414	10.3146	30.4491	15.7049	15.0001	13.6531	0.475798
ARFIP1	34.9106	33.0428	39.6819	22.0734	29.7431	34.5215	33.8473	30.3573	38.0879	28.325	25.1911	25.2884	30.1287	21.7108	27.1059	16.4636	26.9183	26.237	32.9769	14.1475	56.5763	23.7752	34.9935	31.2018	0.368895	4.74819	22.1392	12.4414	2.05439	7.73463	10.4719	4.40128	12.4126	4.95949	7.30421	11.3648	5.88898	11.3003	10.4616	8.89041	3.83455	2.92598	6.08473	0.652926	11.3363	4.31153	6.39466	9.60466	8.54581
ARFIP2	2.47693	1.09724	2.12712	0.897319	2.24204	2.3899	1.36265	1.00435	1.72925	1.93566	2.28858	1.66086	3.34358	0	0	5.66172	0.806278	0	1.37073	0.0914167	0.211909	3.65516	1.62249	2.45988	2.07526	0.641994	1.85901	4.6868	1.4159	4.41682	6.93315	13.9312	5.79091	1.86977	4.91783	1.29337	5.37703	2.29143	1.71602	8.22714	1.63484	2.99056	3.86596	16.0672	1.9442	0.831133	1.21841	8.07749	0
ARFRP1	3.60673	4.60796	3.61526	2.87284	3.06962	5.29851	3.496	2.37965	2.35429	1.30906	4.90309	1.80061	0	3.96844	0	3.18245	0.554307	5.86165	3.22281	6.69961	0.4753	2.29202	1.13187	3.09476	8.72957	3.44075	5.22914	2.54931	4.9286	0.895699	0	0.0980742	3.27508	1.82958	0.209417	0.338415	5.1583	6.33723	0	8.64615	5.09639	7.05615	1.50034	0.0408786	2.00001	0.216583	1.16391	1.2927e-110	0
ARG2	89.0144	94.0391	195.283	209.335	155.592	142.451	349.943	307.11	255.996	345.167	314.852	311.918	278.776	354.112	325.664	279.069	242.819	296.363	284.519	223.362	354.577	284.519	233.913	320.077	458.196	54.2512	37.5187	28.0036	354.351	9.55722	12.5831	15.2179	16.2507	31.3289	8.48062	5.99011	299.899	368.006	67.1314	24.3636	47.5698	62.2923	16.8496	41.1182	25.8247	13.0083	28.5348	16.3029	5.37601
ARGFX	0	0	0.0124438	0	0	0	0	0	0	0	0	0	0	0	0	0	0	0	0	0.945295	0	0	0	0	1.58902	115.957	54.8811	60.9507	0	114.895	73.7182	92.4227	80.1262	105.109	84.202	75.6833	2.35388	1.26775	112.204	83.4583	87.764	68.1961	88.8426	119.719	62.5884	102.107	62.0453	199.58	2.69204
ARGLU1	0.462175	1.62244	0.95441	1.31834	0.955662	0.857884	1.11073	0.245906	0.852905	0.811023	0.830625	0.414335	3.87237	0	1.01879	1.71493	2.04309e-05	0	0.060739	0	1.02486e-05	0.916835	1.03767e-05	0.503574	5.35925	47.3185	46.9118	58.4013	10.0698	59.3833	34.7161	42.5832	57.962	38.3595	26.7357	34.408	9.37227	11.4037	37.9997	67.4644	52.3718	38.9369	44.208	27.798	29.8099	42.6298	51.1838	29.4008	6.46463
ARHGAP10	24.8062	28.0887	41.0484	51.0116	60.949	42.824	44.5232	71.4393	47.7971	53.9104	55.8082	50.2965	60.9926	34.3029	54.0724	59.8214	63.6184	91.7934	62.8103	40.7661	45.7511	47.6058	84.8563	63.0744	64.7189	27.876	3.33142	6.403	15.1551	2.84237	14.1873	21.9549	6.92273	19.221	2.83584	3.98019	22.881	18.2723	48.9929	13.5651	23.9682	16.9504	15.2018	27.9817	17.9195	11.8654	14.8022	4.53524	620.594
ARHGAP11A	7.50755	6.64069	5.8751	7.55807	9.35136	9.48181	8.22267	5.53829	8.22644	7.908	4.50469	7.82316	12.4641	8.95635	21.4853	20.1334	11.1342	21.6158	15.2316	11.943	18.3165	13.6112	17.7892	13.6171	25.2875	9.22629	22.219	61.1084	38.1489	33.2601	53.9432	10.9974	33.6518	21.324	27.1789	23.01	31.8813	17.0241	11.6061	14.1729	18.2551	9.50927	12.0272	28.3242	17.529	14.7459	23.7414	7.85022	1.81997
ARHGAP15	4.01924	2.43149	2.32179	2.1553	3.68851	1.92468	2.72951	1.29231	3.26362	1.42445	2.13496	1.6962	5.82966	13.8313	7.50191	5.01303	7.28647	1.32864	6.92289	8.06408	16.8932	3.80271	6.54721	4.98303	2.77388	0.486922	0.473151	0.0695659	0.991451	0.344639	0	1.25449	0	0	0	0.0918572	1.81376	2.57837	0.0577182	0	1.18578	1.44567	0.0820746	0.232881	0	0	0	0.314702	0
ARHGAP17	4.77076	5.327	4.9522	10.877	13.4408	6.67664	10.1861	10.2644	6.3685	9.21182	4.52373	7.85303	27.3744	8.93725	20.4832	32.2584	14.7195	4.87051	29.2765	30.9169	3.05662	25.369	43.9958	30.5694	10.1733	5.73881	2.70032e-17	2.39467	20.2426	3.81893	0.135745	0.134844	6.38821	1.70923	0.0486681	0.783502	13.4561	8.47386	3.69921	1.90813	0.422666	2.45956	3.47677	12.6505	1.21791	0.16635	0.226546	0.320794	0
ARHGAP18	213.875	254.712	211.539	124.384	169.317	161.782	325.597	290.38	319.655	298.059	146.849	160.253	76.4868	107.06	133.092	83.5257	69.031	96.327	75.5422	55.2321	93.8644	77.2955	93.9723	74.6355	50.448	39.0754	19.6672	11.9898	62.8061	7.75023	1.76824	46.7743	4.87132	16.1686	3.87375	4.21648	56.5904	80.908	47.1491	21.0219	21.9621	32.868	12.8965	31.4356	2.78798	4.00942	1.40877	1.62073	159.788
ARHGAP19	34.4593	34.8542	42.842	20.1306	27.7326	24.9885	23.9873	22.9077	24.0268	20.9921	26.0049	21.5677	20.9687	15.4752	20.9765	23.2892	19.8642	30.5053	35.8496	16.6738	25.2369	24.2749	26.2508	20.5033	5.86835	9.6263	6.53638	11.0283	12.0015	10.4064	6.75082	20.6677	9.37434	24.0003	9.44406	13.6076	7.50687	9.97292	21.4203	2.86611	1.14266	14.9638	9.97278	2.66736	11.0403	0.0396788	5.9413	5.79338	6.48284
ARHGAP20	1.61299	0.912463	1.12728	1.64749	1.88093	1.09706	1.07938	1.45925	1.03306	1.57358	1.7259	1.14872	0.325247	4.33477	2.00122	0.381463	1.53973	0.187859	0.459384	1.58221	1.44388	0.732367	0.880705	1.12332	5.33468	0.637723	0	0.318733	0.0453323	0.622954	0	1.25864	0	0.0488622	0	0.0157758	0.114343	1.16669	0.00804834	0	0	0	1.08835	0	0	0	0	0.0105419	0
ARHGAP22	0.494978	0.840378	0.579533	2.06193	1.28624	2.17321	0.888257	1.42378	0.519106	0.997874	0.693546	2.05906	1.56782	0	3.72701	2.47137	5.97167	0	3.47076	4.86593	4.48295	1.22429	4.69002	0.260279	0	0	0	1.59696	0	0	0	0	0	0.73974	0	0	0	0.194563	0	0.0355382	0.0295313	0	0	0	0	0	0	0	0
ARHGAP24	0.714239	0.580771	0.251055	0.251866	0.0679464	0.51076	0.432126	0.222292	0.137336	0.0332711	0.442585	0.313204	1.56075	0	1.9104e-08	2.40851	1.0702	0.222698	1.13092	0.140804	6.23902	0.33223	3.47598e-11	0.84064	1.16799	0	0	0	0	0	0	6.99265e-11	0	0.0613059	0	0	0	2.40044e-15	0	0	0	4.06482e-10	0	0	0	0	0	0	0
ARHGAP26	7.88698	8.79027	8.00625	9.91176	11.0273	11.0268	8.5756	8.67856	8.41428	7.90069	7.84303	8.01729	14.2446	14.9959	20.4366	15.9909	16.1157	9.64513	13.4219	23.0656	27.2687	16.7525	16.7612	14.3999	11.207	1.71589	0.945631	1.69285	5.4162	0.921598	0.111864	0.235541	0.435817	0.249586	3.204	0.238631	2.90244	5.6369	0.618581	0.992959	2.51216	1.43719	3.90332	0.778072	2.40871	0.0220896	1.49022e-07	1.50654	20.3453
ARHGAP32	10.8301	10.6498	11.3243	8.87981	10.6097	10.5227	8.27522	9.58373	8.16945	9.62225	7.99375	9.02696	12.9258	9.0792	18.9336	10.336	8.94198	17.2056	10.4481	8.45097	9.27377	12.0975	13.6633	8.14886	9.48541	2.77875	3.1066	0.299487	8.71202	0.943844	0.290543	2.96554	0.720961	2.127	0.286103	0.477108	14.4795	9.55411	1.12138	3.36729	3.76366	2.90546	1.96415	2.37937	0.188507	0	0.179989	0.141567	0
ARHGAP33	1.79616	1.90347	2.51873	3.77513	1.07473	2.802	5.73081	5.95498	5.88303	5.45876	5.25803	5.3284	3.62447	2.01573	1.54833	3.22405	6.38387	1.55247	2.92834	1.42931	0.258573	1.95835	1.03863	0.902672	0	0	0	4.56565	0.421952	0	0	0	4.38875	1.84552	0	0.121842	0.134637	0	0	0	0.769012	0	1.40202	0.58337	0.116021	0	0	0	0
ARHGAP35	0.672846	0.889406	0.954629	1.88675	2.23574	1.91889	1.7434	2.7651	1.56462	2.63322	2.13482	1.99129	5.7285	3.35391	2.1729	2.75427	2.89734	2.00822	3.3536	3.30907	1.48442	2.92533	3.22319	4.36845	5.0368	1.39981	1.01349	0.875429	6.28809	0.399104	0.329717	0.0698226	0.357539	1.41365	1.48325	0.414385	1.55791	5.76577	0.926066	0.444695	0.246423	0.709707	0.286931	0.0230783	2.8616	1.26631	0.398779	0.15518	0
ARHGAP39	16.2382	15.3091	13.4759	11.1308	14.8866	12.925	12.5151	10.3681	12.7239	9.86581	13.0063	13.9129	5.09488	8.84599	2.98948	9.17013	7.27123	5.80803	10.985	10.9789	8.38619	6.15911	8.40389	13.1824	0.694293	0.0148833	0.602766	0.047404	0.568023	0.684318	0.683079	0.0265779	0	0.298564	0.648664	0.0554766	0.102779	1.45416	0.69377	0	0.015999	0	0	0	0.375034	0	0.187633	0.63335	0
ARHGAP44	1.31209	1.4689	1.13012	3.31232	3.34938	2.6255	2.99209	3.36538	2.85073	2.98609	3.12991	3.94529	2.79348	4.42228	2.16796	1.52656	2.88405	5.30502	4.19989	3.9929	0.0716905	3.48589	2.02622	4.4154	0.0830577	0.258266	0.855457	0.129856	4.1645	0	0	0	0.0332283	0.143043	0	0	3.30852	0.587184	0	0	1.84161	0	0	0	0	0.567652	0	9.72427e-119	0
ARHGAP8	5.5085	5.02958	5.94684	9.5696	6.46818	6.07947	9.06524	10.6303	8.45485	10.5581	7.14861	9.86146	32.4612	24.6452	33.5054	11.5008	22.0175	18.561	17.9105	24.2886	53.9721	12.8123	3.59916	21.2299	18.6257	4.194	2.25954	0	30.4931	0.234308	3.3291	0.75201	3.58369	12.2042	1.06163	21.4832	9.154	21.2607	3.59901	9.23735	6.0211	2.25331	12.2708	0.322187	4.89749	10.6831	14.3273	6.41982	9.13908
ARHGDIA	4.1189	5.41229	7.29964	30.3705	21.0163	30.7925	45.9446	39.8362	38.5924	42.4434	33.0613	37.4867	28.6101	33.8514	32.2245	21.2744	34.9534	29.194	38.9727	32.2142	41.991	44.7862	34.4611	55.9302	22.4498	19.7296	4.73261	3.14465	34.1969	7.76498	0	18.1456	6.15438	5.12136	7.79925	10.2693	10.4487	55.6603	4.88867	28.8356	18.6058	12.0101	9.47755	4.66991	8.0291	13.0633	2.3123	0	10.2184
ARHGEF10	0.558845	0.639872	0.337287	0.44521	0.3206	0.507087	0.368491	0.438985	0.536981	0.618927	0.241133	0.463613	0	0	0	0	0.777257	1.85543	0.779292	0	5.56134	0.0973972	0	0.240651	0.895164	0.00849792	0	0	0	0	0	0.0077128	0	0	0	0	0.120308	0	0	0	0	0	0	0	0.145885	0.451774	1.02218	0.403605	0
ARHGEF12	10.583	10.9819	12.4193	11.1672	15.1598	12.3112	11.5145	11.1593	12.7903	11.8252	9.99103	10.5279	5.59935	8.38919	12.5145	12.6472	12.5845	6.83613	11.6313	7.45519	13.5824	17.3849	19.8717	17.81	7.82676	3.93597	2.04867	3.08964	14.4278	0.968665	1.00448	1.91461	2.07509	2.75164	3.86741	0.158023	10.6386	12.3845	2.56928	1.32888	2.13325	2.85322	0.725924	1.89889	0.478367	0.050565	0.173871	1.10199	17.7446
ARHGEF16	17.1599	17.6298	19.1555	8.75341	11.8886	14.3045	13.2724	15.4997	14.7522	13.7659	13.9712	18.4958	48.8647	11.5926	3.37903	7.13361	17.3121	3.67666e-06	13.388	16.0518	8.47544	23.9223	15.3133	17.9401	12.0176	0	4.25992	0	7.52338	0	0.7092	0	0	7.69358e-06	0	2.75073	11.3825	1.08206	0	0	0.109691	4.41519e-06	0	0	0	0.126744	0	0	0
ARHGEF18	0.942193	0.616897	0.64464	0.992063	1.58065	0.899379	1.04308	1.51814	0.911137	0.94145	1.55334	0.827545	0.118098	0	1.81934	0.736127	0.368841	0	1.0715	0.371673	0	2.17175	1.94549	2.25532	0	8.05792	3.39512	4.30837	5.82742	5.67018	5.53796	7.62673	2.13409	2.99213	4.36182	7.17512	1.68517	1.04627	3.3999	4.60744	5.56059	5.38875	8.92104	17.1432	4.54931	5.02557	8.20266	4.32275	0.149122
ARHGEF26	19.7706	24.0118	20.8917	13.3915	13.8599	13.2377	11.6376	9.79459	12.7949	13.7021	11.9079	9.60906	15.6295	12.5122	13.3688	6.87656	7.99825	20.2481	11.7187	7.08475	14.4765	14.0758	18.342	10.2209	10.5415	3.2831	4.24852	1.16548	8.71026	1.59732	1.6732	9.28369	3.79922	3.92286	6.05725	7.09845	4.21643	19.1769	0.0201951	9.33359	4.13088	1.91102	3.12531	1.03549	2.02928	4.49599	1.01519	2.37442	4.574
ARHGEF28	5.61588	6.38718	4.81375	4.99639	7.57796	7.0063	4.1533	4.19969	4.67704	4.65607	2.91232	2.87805	2.82787	11.9015	14.4065	13.0916	6.30673	10.8279	7.34765	2.93702	1.28667	9.93387	10.5325	5.45054	2.02749	0.216323	0.447097	0	1.04733	0	0	0.017054	0	0.0174205	1.44616	0.0167836	4.92175	4.84903	1.12585	0.00941452	0.0296755	0.661562	0.190135	0.107008	0.554483	0.26917	0	2.30606	39.865
ARHGEF3	15.5499	28.5035	19.8931	9.17616	12.2045	12.5917	14.8732	12.3926	14.835	11.9244	7.54203	9.62411	3.41533	23.8633	10.9063	23.3484	9.28945	9.66311	20.1567	3.77752	2.76944	20.0032	16.3659	12.858	15.8273	4.78718	1.80886	2.55457	13.1426	1.42527	2.72445	0.0678695	2.41571	2.3286	0.215092	0.181838	13.4385	19.7987	0.0408966	5.70043	4.22253	4.48521	1.06605	6.45502	3.9851	6.57899	2.87937	3.70738	1.81699
ARHGEF39	24.5058	21.2965	21.5199	8.4325	12.3468	11.3703	7.4486	5.81077	8.41891	5.53306	11.5743	11.5538	9.08728	5.35993	18.0906	8.53608	9.17922	21.2395	12.5345	14.2888	3.9652	19.4591	21.709	14.2866	0.0322283	1.64551	0	0.569867	0.132564	0.153508	7.93458	4.73899	1.79742	1.72584	1.89252	0.389361	1.06761	0.204355	4.96785	0	0.922821	1.81404	0	1.4795	2.24102	1.91975	2.82789	0.814841	0.876374
ARHGEF7	22.9231	25.5115	28.3102	20.9296	23.8368	23.6946	20.9962	28.0287	20.8104	19.8362	22.5384	19.5494	23.0656	34.8082	20.9155	39.2452	26.5558	23.8809	36.1137	36.9101	13.8533	37.1195	30.6806	30.139	8.85714	8.11021	6.87033	7.8926	8.92305	14.227	6.16015	11.5809	16.9735	13.5818	2.89994	9.37228	8.55318	17.2237	4.72733	7.7834	5.68108	11.6112	4.63067	6.79038	6.89419	6.20778	6.87403	8.62922	0.28172
ARHGEF9	2.96849	3.12544	3.77354	3.33587	3.10798	2.76935	3.75214	4.34721	3.87681	4.28472	3.50194	3.67689	6.72166	0.211303	0.955121	5.0599	4.83822	3.16861	5.46709	1.93556	3.6308	6.2942	7.02431	6.42244	3.41724	0.00946171	0.0566381	0.446225	4.24195	0	0.270899	1.69665	0.0528368	0	0	0.116863	2.66816	3.33856	0	0.485847	0	0	0	0.903563	0	0.100526	0	0	0.15494
ARID1A	46.8543	42.1604	48.4404	32.2253	39.8598	43.5405	40.1095	34.1064	41.4799	29.6753	35.7679	37.3998	17.022	13.8652	13.3582	19.7596	12.6535	14.2252	20.3733	24.687	23.6969	13.4822	16.8253	18.3484	12.8103	9.1509	8.26941	10.891	10.5775	13.8723	7.18401	3.85364	8.50057	14.1039	12.3015	10.2494	8.30877	16.2907	5.0657	12.9037	6.92011	7.2821	9.49706	9.09757	11.0644	15.6451	11.2034	13.9493	0.104687
ARID1B	1.93704	1.87152	1.06319	1.80063	1.60804	2.05882	1.82413	2.08313	1.94581	2.4197	2.19008	2.18909	2.7196	1.71709	3.38737	1.1175	2.59781	1.3181	3.89295	2.10116	1.10658	1.80395	2.65477	1.69019	2.92253	0.648222	0.151592	0.302906	2.21435	0.100386	0	0.515437	0.376109	0.137238	0	0.639171	2.12431	1.45606	0.238614	0.0325182	0.570064	0.11561	0.178568	0.101999	0.839991	0	0.0773862	0.0404081	15.7487
ARID2	1.63382	1.85913	2.82118	5.73819	8.11529	8.10728	4.93313	10.2936	3.94669	7.34671	6.62221	5.18351	2.26973	8.87062	11.4259	19.7284	16.6586	0.473657	10.8587	3.38498	7.75344	5.27096	18.3938	18.5623	9.84433	6.04845e-06	0.810253	1.43649	9.90618	4.10556	5.16923	5.54374e-06	0.292654	1.34676e-05	9.32125e-06	4.13999	3.53432	10.9424	7.11481e-06	0.0734878	2.64687	0.692482	5.86494e-06	0.435061	0.107281	1.76642	0.134474	0.172189	17.6162
ARID3A	0.170447	0.341626	0.455811	0.121083	0.44027	0.153915	0.225612	0.208972	0.15763	0.540549	0.487869	0.274202	0.0773777	0	0	0	0.164956	0	0.197344	0	0	0	0	0	0	2.46002	2.72685	5.68242	0	9.68551	2.66265	11.7203	2.34034	2.93067	3.57877	12.8953	0	0	4.13764	4.71916	0.0933132	0.870893	5.28417	0.470544	10.1576	13.5874	6.14268	16.7317	0
ARID4A	61.9562	45.0597	65.4488	37.6425	48.1299	52.786	30.8161	32.9582	33.6712	37.9684	40.7785	45.1286	1.87105	58.6507	39.507	4.21236	9.7362	35.3944	21.8573	8.57967	77.0535	24.4404	31.5627	30.9258	46.118	7.39384	16.7143	13.6557	46.4719	23.3341	14.5399	23.5801	6.65921	34.7524	8.76168	17.7054	33.6074	56.8016	11.6477	13.2382	7.3827	20.0017	12.3974	12.181	8.02497	5.20584	5.60266	8.77653	83.9149
ARID4B	23.562	22.0087	20.7703	16.0339	22.0324	20.769	7.26373	15.0515	8.74159	13.2829	7.55703	6.69029	3.04115	6.52721	2.01835	1.05744	3.51438	7.96846	3.06467	4.35012	15.261	7.40118	2.58061	3.02424	13.7522	6.43237	11.7008	10.3079	20.801	10.5294	6.28441	12.1148	4.68357	8.5025	11.5436	3.93074	33.5725	30.5552	5.5455	4.56562	5.9688	7.73421	5.03804	6.33546	9.7751	10.3693	5.77616	12.7823	0.718256
ARID5A	0.535694	0.55771	0.116245	4.11668	3.04947	2.86552	4.39132	4.33053	2.32213	4.77074	1.5379	1.68079	8.73545	0.399164	15.0812	2.27234	4.78367	0.688405	7.32814	5.65191	5.11585	3.06742	3.04727	4.82084	11.0426	0	0.181062	0.0515745	0.538015	0	0.118922	0	0	4.32734	0	5.36998	0	5.44865	0	0	0	1.24054	0	0	6.04814	0.392373	8.88689	0	0.417594
ARL1	22.3965	19.2217	18.6817	14.2039	10.2042	11.7081	8.35066	8.82199	8.67717	7.65764	9.09876	8.58534	9.95752	12.5439	8.21248	18.6468	9.78226	22.123	9.95476	11.287	4.24729	4.90127	12.127	9.04214	10.5817	2.01268	0.772119	6.04832	0.152327	6.07073	4.70049	0.258877	2.8086	2.04469	3.6238	2.31588	8.97596	9.48075	5.11672	2.39079	4.42517	1.24515	3.13925	2.6435	5.58974	13.0083	7.03112	1.60688	0.472666
ARL13B	34.1163	34.1248	28.2385	23.372	37.6452	31.5909	31.5677	30.2548	35.0284	33.5864	36.2474	34.3457	25.0687	43.4829	31.0217	29.294	20.5493	25.2931	28.7379	24.6796	29.6199	24.4225	29.7499	18.6986	20.6452	1.93453	3.41074	2.00282	14.13	0.987847	1.1399	3.22227	2.10655	2.04168	5.23133	3.48687	13.0473	26.8915	3.61341	4.34171	3.98512	2.09494	0	3.05888	1.78123	1.75189	1.80048	0	2.51972
ARL15	0.648807	0.530463	0.65167	1.36974	1.23931	1.15952	1.66919	1.13494	0.691337	0.687266	0.66724	1.02252	3.42988	0	0	7.15121	0.23803	0	2.94626	0	4.28565	1.19843	2.2686	0.461342	0.153916	1.45402	2.47236	1.90565	1.21412	0.833273	1.73106	0.150471	3.81293	5.72453	7.12047	3.67228	0.820285	0.131999	0.334594	0.0423733	1.90292	7.51989	0.598118	2.55212	4.89226	12.8848	0.812012	6.15329	0
ARL2	0.140658	1.82821	1.87376	4.10061	7.99143	4.8239	4.36605	13.8839	2.27741	6.08321	4.3997	6.11177	5.56369	0.622281	7.34567	21.0899	13.7702	3.2581	4.72468	10.422	9.83769	6.59114	0.488747	6.56455	0.395739	9.50924	0	1.70663e-07	19.9763	1.39388	3.33355	4.24808e-08	0	0	8.04398	0.301567	7.33898	5.62911e-06	0	3.04676	6.38582	2.00318	17.1191	12.9828	9.20537	0.266288	3.52652	13.674	1.97539
ARL3	9.79226	10.7794	7.57992	2.83904	2.48951	2.78312	1.88674	1.95654	2.71158	1.86071	4.34244	2.53187	4.50104	4.45743	2.82835	2.46939	2.52075	6.14877	6.71859	7.14018	1.76399	4.48961	5.89508	4.12011	3.65143	7.09279	2.78964	0.998542	4.30616	5.25401	3.12427	0.0827477	0.618276	3.94984	1.69531	5.58974	7.63949	2.8912	14.3863	0.177145	1.35283	5.08888	2.8371	0	12.9267	0.0197071	8.50421	4.40976	42.9316
ARL4A	7.74365	10.2689	9.41362	8.3456	11.7561	8.37303	9.8392	6.42943	10.0212	6.74138	6.28151	6.99846	3.84098	8.97151	3.60243	7.5917	11.5618	11.0218	8.57976	15.1524	8.46892	8.15543	10.6797	4.87475	7.58604	0.0141707	5.71744	2.93138	5.53752	0.875151	3.32047	0.161123	4.67375	3.58822	2.83294	9.44861	6.20772	12.6187	1.39133	9.30905	4.87119	2.00027	2.7209	0.738016	21.1777	12.0897	5.0066	0.515725	106.384
ARL4C	45.5802	63.1051	42.613	59.9606	78.2541	38.8614	39.5511	65.8938	38.7423	49.5415	46.3695	47.7551	24.0537	28.1994	10.5402	23.4255	24.0701	21.0728	37.0448	35.1504	27.2021	38.6781	44.2336	35.0579	37.6363	2.6759	4.9807	1.30943	26.3022	0.40424	2.10174	4.73874	0.559608	2.63858	1.53345	2.43064	28.6628	33.1004	4.54693	8.65623	4.23503	5.22097	2.10595	5.16584	1.54838	3.84257	1.59192	3.98373	1.29272
ARL4D	59.6284	67.2467	59.4628	97.4803	73.5474	67.5459	100.311	52.0364	68.6931	41.9738	56.855	48.8762	23.7286	100.238	78.6464	36.6185	60.6604	63.4051	82.6695	51.771	108.976	73.5517	68.566	80.2836	369.231	645.346	1073.25	594.145	247.447	716.793	587.351	880.06	1157	873.814	561.438	1044.38	185.68	152.805	751.698	482.161	850.216	668.95	675.093	951.631	618.145	688.763	401.706	600.8	2791.12
ARL5B	4.51135	4.01799	3.19727	9.80011	10.6673	13.6536	7.99386	6.84771	7.62718	10.2818	9.45143	11.0562	9.00446	0.370429	14.841	7.37283	5.53243	7.31172	5.82039	2.15948	3.84267	3.36312	4.67637	7.06866	4.24127	18.3743	3.48479	6.48039	8.1233	6.26874	0	18.0783	3.90585	3.48251	10.0884	2.51415	6.91064	14.6924	12.58	7.29367	21.1064	9.0368	5.71012	22.329	1.47849	3.41765	4.08604	4.21465	0.221998
ARL6	21.0209	19.6402	10.9746	4.72729	3.64086	3.29951	4.84535	3.1931	4.1381	1.04413	2.40598	1.61224	3.10633	4.33253	3.79165	6.55656	3.57335	14.898	3.53242	7.24855	0.139552	2.33704	2.02322	5.15708	0	7.80465e-06	1.17614	0.342189	1.8676	0	0	0.0585439	8.34473e-07	0	0	0	8.77453e-07	0	1.56379	0	3.80982	0.306958	0	5.5553e-07	0	0	0.136753	0	1.18712e-05
ARL6IP1	48.5018	49.5368	68.3172	89.6583	84.7969	90.8327	113.366	109.033	118.716	85.2785	112.043	110.014	93.1692	125.24	148.913	120.792	106.687	98.7866	114.318	107.426	117.602	101.077	158.25	105.589	142.713	263.723	386.184	411.019	239.239	345.679	294.17	297.014	414.202	186.022	265.975	244.178	223.998	124.255	252.299	219.22	349.664	251.043	214.381	355.535	263.873	204.595	149.166	175.005	47.4345
ARL6IP4	1.74555	2.81066	2.69431	1.1931	3.25556	1.8757	3.36885	1.94952	1.06968	1.98758	1.84425	1.6705	1.6727	0.0706213	4.95215	1.03287	3.53617	3.09271	1.64259	5.76879	1.54384	3.11327	0.974322	1.03998	1.51268e-45	6.79542	3.17087	0.79469	0	6.61136	4.69842e-47	0	5.59887	2.39475	0.19112	0	2.72009	0	0	0	0	0	0	0	2.83966	0	1.3426	4.13871e-92	0
ARL6IP5	1.76393	1.85937	2.62311	0.258598	0.965139	0.694589	1.25479	0.669228	1.75473	1.10399	0.748274	1.28347	5.74309	0	0	0.435718	1.9191	7.19475	0.753609	5.59272	0.276467	2.26755	3.28479	0.0664699	6.20311	0	5.01129	9.46954	10.3665	8.72201	9.02598	2.18478	7.55982	20.7201	3.30315	5.69589	11.585	7.202	0.0457785	0	0	3.94705	0	0	53.2045	46.2077	38.1292	21.7266	0.96784
ARL8B	9.6418	9.32703	7.17903	11.4003	19.0633	11.8035	12.3055	11.771	14.0807	11.9885	13.3256	18.042	9.63745	10.6022	12.5702	12.4677	5.86219	4.96526	14.7132	17.4562	4.49546	4.28204	8.5809	7.73632	20.8786	102.842	130.917	166.752	10.2301	144.704	158.645	97.1046	255.733	271.308	121.43	280.07	30.2027	7.45506	92.7511	100.713	91.6586	92.8814	126.661	114.455	131.711	197.473	143.434	434.517	6.47421
ARMC10	13.3517	16.506	15.8071	9.40554	9.93092	11.448	4.99156	9.00223	7.89221	6.71769	6.25421	7.04228	3.05108	4.37079	7.63045	6.31385	2.71411	4.88393	8.48598	5.37633	6.92924	6.94755	9.8822	15.5089	0.598271	2.76398	0.199914	0.155149	1.48321	0.667823	0	3.64367	2.89856	0.728101	0.872028	0	4.08698	0.50627	2.9425	0.925323	2.09856	3.10166	0.227323	2.45175	0.406796	11.8372	1.5511	2.14752	4.43555
ARMC2	96.5818	68.3131	114.884	150.728	110.316	108.549	261.636	218.442	250.41	185.617	264.982	245.596	144.909	127.633	126.248	145.939	114.477	120.232	97.747	119.569	105.821	75.1395	107.225	78.2757	132.892	34.284	12.9221	9.45163	121.093	6.5166	12.8094	20.4048	12.0312	22.5302	3.44555	5.61029	115.5	94.8503	30.5006	13.544	35.0902	18.7875	16.4381	23.1468	4.74923	9.74258	1.1094	1.8598	0
ARMC5	0	0	0	0	0	0	0	0	0	0.0550462	0	0	0	0	0	0	0.441479	0.646964	0.393472	0	0.39494	0	0	0	6.40685	6.18249	3.63947	1.41647	5.2988	0.285841	3.05261	0.11816	1.68307	8.60717	1.48092	0.0477461	3.07461	0	0.520405	8.57046	1.38408	2.09668	4.85555	9.22595	0.690085	0	0	0.363404	0
ARMC6	2.76835	2.28344	2.75372	12.6223	14.0832	10.4418	10.7066	11.1114	9.78552	11.457	5.69576	7.2325	13.7728	31.2152	7.2559	6.27495	6.09269	30.9022	14.7136	17.7233	2.53337	13.2593	15.8325	17.0221	2.6981	14.6774	20.6278	38.6664	0.322778	17.7004	62.5428	15.226	33.8322	27.0965	26.7054	25.1172	0.353784	1.84958	2.83243	24.7316	7.35842	24.3405	12.1868	0.886306	20.9432	23.6307	22.0558	16.7638	0.727611
ARMC7	0.614838	0.535509	0.63654	7.0089	10.115	9.59575	7.01685	5.7161	6.97762	5.21155	5.55718	2.57036	6.00118	28.9188	7.65454	13.4438	1.72747	25.0822	12.9475	3.11654	1.59142	11.8513	10.4683	8.96128	0.872209	22.6505	20.6133	9.57652	11.0832	7.79193	14.0511	1.08395	17.5296	3.10362	20.6195	13.6537	7.4657	4.15361	6.10818	2.95792	13.5521	20.3305	14.1737	11.2915	23.2303	6.5615	15.0469	8.70554	27.001
ARMC8	123.86	113.077	126.444	67.4572	60.3376	61.1345	69.1489	51.1738	61.1082	57.3443	56.6043	61.8368	100.81	84.6746	55.1153	114.964	74.7654	121.523	100.359	100.456	69.7286	104.045	108.229	100.758	43.8415	14.2657	10.7243	15.159	57.6833	15.4157	26.23	18.9467	19.4863	17.6079	14.428	14.7175	55.3509	42.8461	10.3951	9.78044	18.3524	28.9859	15.5516	6.66323	18.6255	6.66356	21.5673	7.66089	0.737889
ARMC9	41.6774	37.7808	32.3796	13.5548	18.3852	22.5624	14.5005	14.113	14.0594	14.7592	17.5631	15.7787	34.3736	6.44652	18.9217	22.8514	32.0712	19.3876	13.6466	29.775	39.1257	18.2285	18.9394	29.7662	25.5771	3.8767	0.89767	0.886901	24.2018	0.303019	5.32269	0.318184	2.35586	3.38961	0	0	35.4379	29.6186	4.7998	0.0283657	3.31852	0.811688	0	0	1.79901	0.510162	0.199136	0	61.6921
ARMCX3	0.0186915	0	0	0.0767726	0	0.0653902	0	0	0	0	0	0	0.0143575	0	0	0	0	0	0	3.654	0	0	0	0.0803747	0	0	0	0	0	1.92354	0	0	0	0	1.16707	0	0	0	0	0	0	0	0	0	0.0553793	0	1.25354	0	0.181659
ARMCX5	0	0	0	0	0	0	0.140132	0	0.188615	1.11843e-163	0	0	0	0	0	0.0209571	0	0	0	1.98086	0	0	0	0	0	0	2.14853	0	0.169214	2.29757	2.6969	0	0.235629	0.0355849	0	0	0	0	0	0	0	0	0	0	0	0	0	0	0
ARNT2	2.31526	2.82993	2.20237	0.770531	1.83268	0.866029	0.814914	1.14087	0.860631	0.626442	0.441809	0.794654	1.98925	0.352706	0	3.66617	1.39949	0.041817	1.77675	1.03496	0	2.07609	4.13171	1.63955	0	0.686367	0	0	0	0	0	0.0147534	0	0	0	0	0.325403	0.0268201	0	0	0	0	0	0	0	0	0	0	0
ARNTL	2.27922	4.23423	2.89545	3.86346	5.00915	4.33557	3.82293	4.22556	3.3266	3.45653	3.16045	2.76636	15.4513	4.7665	2.27734	8.09698	7.71734	4.96889	16.2646	8.54453	1.26105	12.1719	19.1863	13.5606	0.515236	7.88442	3.43499	1.83211	4.21687	0.104854	0.7687	1.54725	0	1.24383	1.49084	0.10218	0.987363	1.36572	9.20391	0.0192091	4.09661	0.285531	0	0	1.68628	10.1334	0.372017	0.310575	4.16089
ARNTL2	0.241318	0.263294	0.236012	0.547715	0.746994	0.414326	0.263975	0.392403	0.240191	0.51401	0.587692	0.815667	0.124485	0.121146	1.73389	0	1.31754	0.00687502	0.240347	0	0.0235117	2.21576	0.840765	0.415484	0.165401	0	0.209696	0	0.0583906	0.104024	1.52017	0	0	0.238824	0	0	1.25912	2.42944	0	0	0	0	0	0	0.834491	0	0.113495	0.0177917	0
ARPC1A	7.15156	15.3787	23.6376	16.8616	15.334	14.2038	15.9059	10.0682	9.35832	10.1303	11.8693	11.1698	13.7203	53.4787	67.224	12.9526	19.0672	31.0916	23.0973	26.594	51.1243	28.5389	26.0773	34.4349	32.0178	39.5932	13.0357	31.2802	40.9017	39.1234	18.8929	0.978674	22.6389	20.5476	13.8377	31.052	42.487	10.2568	20.1231	10.4152	22.18	50.3277	5.16862	7.25808	27.8089	69.2426	35.6834	84.578	42.3767
ARPC1B	52.9765	63.1327	71.9809	33.168	30.6911	53.2371	25.3086	16.774	17.1107	18.5508	18.0119	15.8992	35.6604	16.6401	16.3238	5.52206	22.191	35.2386	20.7363	30.182	6.43336	26.7367	22.5203	24.0357	20.8785	0.401568	10.9193	5.81909	9.93493	12.6214	3.57462	0.900494	1.81277	26.8717	3.10532	10.4564	25.1659	23.8288	11.8434	21.4647	18.5364	7.31644	0	2.22254e-07	36.0531	43.4435	71.5962	20.5957	93.7611
ARPC3	29.3495	29.3472	44.0692	11.5976	13.5468	7.28992	10.0129	10.2791	10.8348	5.31621	5.66419	7.93792	2.85083	0	15.5088	19.5204	5.60961	0	18.6347	21.8313	0.0976245	15.0756	10.0508	14.0159	13.0961	8.09083	16.413	35.2369	3.99143	17.2405	31.7973	41.447	18.1535	7.3406	43.6623	38.1236	6.49663	7.8799	25.4557	42.9895	41.9367	25.1708	44.6788	52.9437	27.3979	35.0116	108.397	46.6987	131.181
ARPC5	4.33192	6.67382	4.29338	7.91479	7.69958	11.4837	9.86223	9.5654	8.58343	11.6175	6.39781	10.1729	7.97757	15.5373	17.7558	6.67133	6.12656	0.287192	7.40192	10.7344	10.868	3.25109	11.6391	7.73083	0.382096	4.44833	19.4421	20.4338	0	7.48679	15.365	1.04487	10.6312	15.1647	26.3241	18.5452	0	0.719273	0.822078	4.46729	10.7789	6.27019	6.54994	6.96644	30.0182	48.543	24.0103	4.22996	3.29496
ARPC5L	39.2203	30.0656	22.2905	30.2125	18.7633	25.8016	28.1339	24.3699	28.1797	19.7648	29.4875	19.5904	16.8001	35.4084	0.169337	10.1111	16.5638	7.91325	6.84477	22.5405	0.0996304	15.6323	20.9371	19.8099	23.0936	102.201	122.967	129.669	26.0882	91.0225	70.4457	86.0078	104.614	109.158	81.371	106.959	20.4212	31.7104	153.311	183.602	89.1681	127.361	128.852	90.5386	57.9803	116.655	125.534	76.9774	8.68934
ARPP19	7.02455	7.45562	5.38353	7.01901	7.49176	9.20185	6.33462	5.82801	6.87789	6.36094	5.63324	7.19828	16.6609	1.34495	6.2482	7.80006	7.06523	3.51754	7.04221	8.40229	5.83122	9.28084	6.62211	7.81903	9.06095	15.4978	34.8831	34.0019	19.2162	28.8557	44.4949	33.5036	45.5487	40.0689	30.8352	35.6514	22.6281	10.4579	21.9287	15.7458	24.4038	15.0981	16.6281	11.5669	15.6062	28.724	29.0841	27.5116	49.6683
ARPP21	1.20741	1.35493	1.11483	0.0742985	0.0472234	1.0228	0.449264	0.703169	0.475339	0.172094	0.363828	0.449914	0.0490132	0	0	0	0.337062	0.600378	0	0	0.317116	0	0	0.130763	0	0	0	0	1.0242	0	0	0	0.0641383	0	0	0	0.443851	0.193341	0	0	0	0	0	0	0	6.92471e-08	0	0	0.243847
ARR3	0	0	0	0	0	0	0	0	0	0	0	0	0	0	0	0	0	0	0	0	0	0	0	0	0	0.124465	0	0	0	0	0	0	0	0	0	0	0	0	0	0.77478	0	0	0	0	2.98997	13.2836	0	0.121945	0
ARRB1	0	0	0	0	0.0536046	0	0	0	0	0.0138321	0	0.0135313	0.096955	0	0	0	0.472113	0	0	0	0	0	0	0.0221362	0	1.80389	1.7767	3.60045	0	1.54644	4.61864	1.22525	4.65772	5.60639	4.88048	3.5073	0.0751516	0	0.324348	4.57633	2.07724	2.32716	3.28111	1.89962	2.03545	0.89468	3.19329	0.733937	0
ARRB2	1.79318	0.354202	1.15124	2.85942	2.15293	3.68218	2.91034	7.13496	1.9846	2.49277	3.21971	1.87351	1.19226	1.73237	3.29803	2.00113	2.42904	5.79106	1.48855	0.0464719	5.31853	5.17863	3.23808	0.975035	2.72819	0	0	0	1.09701	0	0	0	0	0	0.0517361	0	4.35798	4.11325	0	0.975698	0.0760593	0	0	3.04055	6.7106	0.295386	0	0	0.473247
ARRDC1	3.54736	4.15703	3.51079	8.14496	9.10351	7.48912	3.98215	6.05335	6.46037	4.43115	5.05154	5.86188	3.0648	0.488051	0	4.85994	3.68926	0	10.184	3.12347	0	5.61446	1.85039	1.91028	3.70082	0.31898	0	0	0	2.80755	0	0	1.43344	9.45083e-09	2.99372	0.87899	0	0	0.354478	0	1.21983	0.61852	4.78059	0	4.67235	9.08106e-09	0	0	0
ARRDC2	0.0953487	0.112368	0.0939633	0	0.256634	0.119071	0.312783	0.0966184	0	0.156095	0.481212	0.266236	0	0	0	0	0	0	0	0.171351	0	1.0644	0	1.65394	1.56424	9.47467	13.438	7.85259	0.074502	16.9249	26.3216	68.6142	20.6245	19.8895	15.289	10.3144	0	9.60139	36.7342	50.4653	12.061	43.0543	39.3989	36.7754	15.6574	12.9467	16.1921	27.7972	0.327215
ARSB	0.18344	0.333325	0.497328	0.34859	0.102773	0.235375	0.251828	0.146879	0.0456625	0.367866	0.372262	0.152425	0	0	0	2.66605	0	4.22095	0	0	0.0504109	0.0294757	0	1.83922	0	0	0	0	2.72999	0.0364703	0	0	0	0	0	2.03814e-08	0	0	0.0111123	0	0	0	0	0	0	4.69221e-08	0	0	41.496
ARSG	0.819698	0.392852	0.697173	0.114595	0.813446	0.418759	0.0904325	0.267368	0.412666	0.141961	0.183302	2.88612e-163	1.7634e-38	0.721981	5.15906e-208	2.59004e-25	3.13565e-40	0	0.0633599	0.165418	0	1.23313	0.109279	1.48252	0.546215	0	0.0632759	5.60125e-218	0	0.129747	0.0837669	0	4.9052e-291	1.71438e-81	0.0317412	0	0	0	0	2.25665	0.663674	1.21697	1.88133	0	1.22557	0.251035	0.23744	2.71131	0
ARSI	0	0	0	0.0656264	0.0967089	0.167882	0.28368	0.180126	0.463447	0.90976	0	0.0486777	0	0	0.0682212	0	0.196842	2.12365	1.16045	0	0.0411131	0	0	0	0.140912	0	0	0	0	0	0	0	0	0.0493618	0	0	0.436485	1.60388	0	0	0	0	0	0	0.448369	0.371813	5.55086	0	0.623845
ARSJ	0.903803	0.168257	0.113576	0.0955464	0	0.0712539	0.206724	0.150836	0.174118	0.382882	0.315238	0.120958	0	0	0.0103538	0	0	0	0	0.0758016	0	0.0315668	0	0.202222	5.76965e-08	0	0	0	2.72758	0	0	0	0	0	0	0	0	0.0700378	0	0	0	0	0	0	0	0	0	0	0
ARV1	34.2612	34.838	33.1801	11.1633	11.8022	14.0688	13.164	7.48312	11.7425	11.5791	8.68524	11.5129	15.6026	9.25998	21.5206	5.94272	18.07	0.627101	4.07337	17.1302	1.42261	14.1515	11.9647	24.3001	1.75791	3.41499	0	0.463757	5.98209	3.25848	0	0	0	0.143291	0	0	0.0638055	8.83902	0.348009	1.01181	0	0	0	0	11.445	1.64126	3.99625	0	0
ARX	2.56845	3.50122	2.95486	1.0039	1.3018	1.49821	1.24923	1.22422	2.02986	1.90129	0.247728	0.300172	1.10122	0	0	0.202337	2.54358	0	0.219313	0.277401	5.10664	0	0	0	5.21269	1.92871	1.14934	0	4.11673	0.47291	0	0	0.70932	0.646134	1.92078	0.853969	2.19797	2.39373	0.0717063	0	0.0612908	0	0.0309039	2.21094	0	6.46309	0	0	0
ASAH1	28.7528	21.8866	21.6478	19.2846	19.0666	19.1858	20.1958	14.4993	19.0939	20.6711	17.1701	16.4346	24.364	24.9283	19.5658	17.6043	19.0387	14.5961	10.991	13.4001	16.9114	17.9856	10.3182	12.05	20.425	1.53949	1.57771	0.0472546	9.86545	9.49394	1.64178	0.342147	1.8232	1.48316	6.06083e-08	1.34065	11.3007	11.2655	0.0519657	0	6.79853	3.71849	2.62898	0.0606852	1.23659	4.62481	0.0434167	0.0272805	0
ASAH2	0.517305	0.106257	0.783874	1.31503	0.780006	1.29167	0.833671	1.1106	0.844581	1.02293	0.936943	0.345648	1.9324	2.15548	2.80761	1.04792	1.18986	2.60863	1.15875	2.61308	0.107148	2.14935	0.596146	0.830738	3.29973	1.14872	0	2.15374e-08	1.47546	0.358532	0	0	0	0.131896	0.0293173	0.125067	3.59787	3.73347	0	0	0	0	0	0	0.216801	0	2.92872e-08	0	0
ASAH2B	0.3148	0.191049	0	0	0.175975	0.201709	0.869153	0	0.317844	0.183479	0.286586	0.345084	0	0	0.102547	0.263158	0.289616	0	0.245582	0	0	0.214045	0.117019	0.620386	0	0	0	0.641458	0	0	0	0	0	0.432579	0	0	0.404988	0	0	0	0	0.197367	0	0	0.161358	0	1.43333	0	0
ASAP1	20.8759	17.2678	20.5084	13.1963	16.68	13.5796	12.9421	15.3948	14.897	13.395	11.0188	11.867	15.477	19.3989	23.1579	10.0742	11.5077	25.139	16.5662	14.1932	15.397	18.4037	16.2655	19.7159	8.11635	6.68548	5.60599	7.32525	12.1643	5.59703	1.02391	12.1886	1.32116	5.1863	9.15963	6.35194	3.35612	12.2335	5.28202	5.81589	5.65176	8.14019	5.97183	5.83965	1.89539	0.611858	2.61505	1.40335	9.02702
ASAP2	7.26387	6.84877	7.52955	14.9064	17.646	15.8252	15.6237	16.6108	17.2034	18.3428	14.5547	13.5403	24.0056	21.629	17.433	16.039	19.6451	15.2416	18.9477	14.0906	15.67	18.2183	17.9727	24.0859	2.07072	2.65429	2.39562	1.18928	4.65842	0.0671266	0.750344	0.414833	0	0.736504	0.708523	0.178157	9.70475	3.78833	0.0326665	8.09396e-07	6.12939e-07	0.685479	5.59206e-07	1.88481	0.138311	0	0.523738	0	0.384006
ASAP3	0.0698389	0.110498	0.212092	0.881904	0.779323	0.803892	0.711482	1.21091	1.55407	1.75171	0.825354	1.78179	2.76578	0	0.256989	1.50807	3.88106	0.243162	1.38937	9.13372	2.8043	1.22118	5.41288	4.60129	6.40168	1.27506	0.501121	0.898026	1.03721	0.533495	0.156438	0.0128546	0.553503	0.0290428	0.79488	0.675232	5.42088	0.275179	0	0.0164907	5.15787	0.0137467	2.55883	7.05516	3.52834	0.511313	0.411967	0.0212239	0.184797
ASB11	0.134141	0.0330609	0.10762	0.283546	0	0.342437	0.150022	0.0288224	0.0557828	0.194978	0.313446	0.0564306	0	0	0	0	0	0	1.13984	0	0	0	0	0.0587875	2.88055	0	0	0	0	0	0	0	0	0	0	0	3.31976	0	0	0	0	0	0	0	0	0	0	0	0
ASB6	1.23174	1.99889	2.79608	10.4415	10.0636	8.82877	10.9043	10.7897	9.77018	9.60149	8.78444	8.75119	6.58292	7.42888	14.9155	8.4772	7.47608	15.5624	10.4637	11.6313	13.7185	11.2535	6.00871	10.2761	3.29332	11.6871	4.58463	8.54905	4.76838	9.65721	2.53858	31.8119	9.41608	9.43208	9.65731	14.1424	9.36397	8.71072	13.8541	15.75	9.57731	12.2937	6.79004	8.48342	4.18056	3.57579	9.34167	17.0071	4.0225
ASB7	0.767837	0.526122	0.413174	0.224555	0.763428	0.897211	0.570228	0.238054	0.583515	0.218041	0.125996	0.932015	0.108318	0	1.10056	5.48959	0.196981	0	0	0	0.144293	0	0	0.0456313	2.17655	24.9908	12.3907	20.9973	32.0304	22.6422	10.4028	41.9998	6.97224	16.9924	8.37888	15.8615	0.300419	14.6555	10.022	14.7742	2.70193	10.5427	13.2343	5.39939	1.16999	3.26048	2.80639	11.3128	34.0881
ASB8	110.374	99.0599	101	64.5352	59.1654	88.0381	72.4963	71.2744	74.3	59.6555	55.5422	50.0334	50.4363	52.4085	60.4103	95.0859	51.306	49.1013	64.0599	86.5003	65.9538	66.3554	69.8028	67.5597	31.0079	2.21588	7.10007	11.712	53.1488	7.83696	9.883	0.212507	9.85702	23.3847	8.64513	14.2948	32.5107	61.2749	2.02769	10.4524	4.79111	9.35282	2.88865	4.3059	9.12189	28.1275	6.09303	0.223361	31.1139
ASCC1	0.220557	0.934838	0.718882	0.444326	0.944784	0.578009	0.500565	0.763459	0.689917	0.70304	1.0829	0.324368	0.020593	2.04421	0	0.629638	0.483426	7.05534	2.52148	0	0.135577	2.86585	7.4182	2.04707	9.444	20.8694	30.8109	41.0739	4.78777	19.6124	36.0711	1.47834	8.12827	17.7764	27.9932	34.0753	2.26018	3.96855	27.8054	1.0464	14.163	8.22018	23.9261	4.25282	30.5305	0	37.408	57.4613	1.97643
ASCC2	4.05603	2.63523	2.60177	26.0019	21.4109	24.7132	23.4024	28.108	19.5882	25.5621	23.861	25.7734	55.2319	42.825	44.5538	37.7395	55.8606	54.059	56.34	59.9167	32.8296	65.397	53.3722	59.4339	20.1194	11.8058	9.82011	16.4861	24.5726	22.593	18.6004	37.2243	9.24746	19.9091	16.9131	23.84	31.7161	18.6088	14.9583	23.2038	10.3167	19.661	15.9337	11.0977	13.6219	19.4363	19.8691	28.4314	1.64049
ASF1A	204.722	153.573	209.976	260.894	183.857	238.346	339.768	242.992	289.074	248.287	244.536	243.306	191.792	188.533	136.241	154.554	135.235	177.581	163.014	184.279	153.82	150.689	193.032	127.412	12.9829	11.1419	12.9246	16.2774	29.4705	14.2112	3.99147	12.2635	11.8415	7.74643	17.251	17.8446	23.0212	8.79384	4.28404	4.35835	7.94018	12.2751	2.79531	11.9447	11.8106	27.8582	16.3033	24.3161	1.19963
ASF1B	111.042	99.6269	84.1951	33.1585	39.6891	38.0235	31.4385	42.8134	28.7568	38.1385	40.4383	32.5229	32.5423	7.61685	22.2583	44.2843	32.1205	21.3226	55.8202	30.7389	19.4888	37.0995	50.8837	37.0122	18.8155	36.6996	4.95619	8.52238	16.7882	0.605466	3.17529	1.07684	8.37589	18.5016	28.836	10.3892	8.16757	8.49669	22.5105	18.4305	13.2916	12.8346	6.97574	16.6988	17.8553	22.3873	10.2317	10.4631	0
ASH1L	3.56262	2.62596	2.90433	1.95936	2.95612	2.70846	2.38917	2.34886	1.9773	2.31249	1.71496	1.57363	0.973677	2.9462	1.94042	2.94891	1.78017	1.81422	2.50434	2.34121	2.85908	2.01634	3.16705	2.36231	5.63315	9.08361	8.67569	3.17108	5.529	6.91882	4.68491	3.69267	3.09074	8.67414	3.77268	2.1038	5.91079	4.21322	13.2507	2.60359	3.43664	5.05622	3.73973	3.25156	5.70965	8.1963	4.21945	4.44429	10.6997
ASH2L	3.49984	3.63398	3.51782	9.90844	7.80863	7.9099	7.59372	7.27888	7.33594	4.83034	6.24272	4.48863	11.9091	11.5786	12.4407	7.96188	6.90898	18.7253	17.7518	1.2082	10.3384	16.1441	12.7457	9.35569	16.1996	4.19834	1.86044	6.14305	11.9449	1.74191	2.71193	2.73687	1.00085	1.03773	4.71783	5.34613	22.7249	17.8173	2.08741	1.62869	3.24896	1.84722	1.78226	0.491518	2.78835e-06	0	14.0811	9.47295	0
ASNA1	3.1642	3.93365	2.89901	3.51215	2.42208	1.43113	1.62155	1.84645	2.10903	1.46739	1.41891	2.67514	12.3857	2.04888	0.043416	7.05187	2.39436	0.320024	5.81978	0.971201	0.0773109	2.57252	8.27261	5.64239	2.46809	45.5468	65.7665	189.05	13.3811	120.411	181.385	71.2589	141.662	97.2769	133.556	109.151	5.24476	21.8937	39.892	67.9111	90.3927	107.895	78.3676	83.6662	128.557	128.373	77.5128	71.1096	2.89201
ASNS	0.196682	1.03621	0.443631	4.21512	5.74583	3.49525	4.56821	1.44225	4.31672	1.27025	2.58201	2.00931	13.5341	25.9125	13.2117	3.31126	7.98027	19.5039	5.39289	3.22887	31.8422	20.0087	17.4962	12.6876	17.2299	0.0528227	0	5.48875	14.1879	0	0	0	0	1.26095	0.923744	0.11276	12.1392	1.25466	2.31247	0	3.3008	0	0	0	10.5645	9.74406	1.07867	11.4754	0.372419
ASPHD1	0	0	0	0.130747	0	0.112322	0.104637	0	0	0	0.0889603	0.108782	0	0	0	0.279528	0	0	0	0	0	0	0	0	0	0	0	0	0	0	0	0	0.661351	0.2146	1.96622	0	0	0	0	0	0	0	2.12406	0	0	0	0	0	0
ASPHD2	11.1241	11.1652	9.10724	7.71695	11.4674	12.0387	8.58797	11.8845	8.35621	7.23495	6.30009	5.87773	1.90495	11.2974	11.5103	12.5726	3.84509	4.74511	6.32001	6.95767	9.48118	2.70719	7.78034	8.22822	4.8623	0	2.15729	0.625877	0.606089	0.254522	2.77666	2.52462	1.50551	1.0735	0.159325	0.976011	0.412018	2.39785	0	2.44827	0	1.70046	0.704366	1.93299	5.60772	6.2353	2.80931	0.137565	24.0168
ASPSCR1	4.92436	6.20341	5.80527	13.4343	12.6879	12.5188	8.22164	11.8947	9.38458	10.8345	9.53999	14.6535	15.5183	0.197458	13.2372	14.747	11.7456	37.0837	7.62535	14.1574	6.26538	14.5275	6.90666	19.7761	7.4433	1.65882	4.10418	1.44324	6.22383	1.98806	0	0.360346	1.6077	2.05305	0	0.956869	2.64253	0.94813	2.35551	19.9212	3.68253	10.2141	0.722012	4.8364	0.529436	0.300397	0	0	0
ASRGL1	6.64752	11.857	8.16353	3.63257	4.72656	2.41081	0.71809	2.3043	1.04538	1.19488	2.93145	1.42393	5.85066	0	5.35887	0.0290891	4.84601	1.75812	6.45826	7.64802	12.206	3.06181	6.9335	6.53624	3.0088	2.65232	9.8985	9.47052	9.25927	2.76069	2.58196	0.020271	6.2632	6.77007	4.68821	0.613475	6.51087	0	4.2897	0.286571	2.17037	2.15322	6.50856	6.72296	13.013	29.075	18.0099	28.1091	0.342427
ASTL	15.5768	10.9562	10.4922	59.6328	69.5524	45.5651	16.7008	53.9799	19.4683	42.7774	36.8835	31.6832	66.4184	31.7588	37.8852	103.633	87.9145	75.1605	78.0791	93.8884	51.4464	65.3936	52.179	73.2486	45.0232	23.7149	23.622	20.3519	47.8917	5.48403	16.7635	27.9402	16.1014	7.5949	5.28804	16.7228	21.9981	71.3222	2.4062	27.0525	51.1689	22.434	11.4419	4.48534	2.49002	45.1563	1.71815	16.8117	0.864481
ASTN2	5.97376	5.88889	6.52532	38.8381	49.5123	36.9657	37.5359	44.1101	35.4346	34.7436	27.8752	28.9918	25.3804	78.8753	61.4633	18.5041	64.2094	27.9608	44.1514	51.1604	80.4492	32.8739	40.5952	47.9469	32.4636	0.581724	3.56862	0.251455	24.9774	2.19629	0.1832	4.0595	0	0	0.136885	0.0904527	20.4259	20.0624	4.42998	0.0376669	4.5979	0.0312331	0.0299529	10.7843	5.562	0.0518338	0	0.130281	0
ASXL1	18.8452	21.3907	23.3258	22.1202	19.8781	27.8018	15.6273	21.7366	21.9081	23.9286	28.4607	28.3685	18.0392	9.74586	26.718	18.8788	26.3074	25.0023	19.6065	31.8911	12.5041	24.6424	33.9521	22.9351	14.2411	3.25076	3.60385	3.73666	12.6167	4.76345	0.642844	0.225282	0.769722	2.33366	2.68463	7.14982	10.1648	15.845	0.195977	6.33096	3.22297	1.05669	3.63883	2.18669	8.36925	4.69703	4.45882	4.52596	0
ASXL3	1.96747	2.39734	2.28049	5.20555	5.45364	3.72334	3.1971	5.1055	3.73857	4.57783	3.83828	3.71362	2.48833	11.427	3.4346	1.25547	3.59293	2.30256	3.78579	4.65871	4.77813	3.0777	4.94895	5.34308	1.41677	0.129336	0.0599352	0.00864131	0.795497	0.760269	1.20544	0.0147021	0.0788132	0.355892	0	0	0.405543	0.6496	0	0.0820149	0.297267	0.463185	0	1.0798	0.0982978	0.0738545	0.389531	0	12.9532
ATAD1	26.2333	18.8848	16.2338	35.3141	34.7236	38.294	47.2052	31.3885	42.3058	42.7057	30.6907	38.2798	26.768	19.3581	61.8572	19.9515	38.649	48.3972	48.944	19.7752	18.9795	34.5725	36.9153	38.9672	15.6164	4.16867	17.7999	25.9677	32.967	11.3637	15.5823	6.24709	23.1207	16.2337	10.3981	21.6248	19.8883	9.64121	1.96294	4.18497	9.56534	10.9869	9.48469	12.799	15.0218	0	18.2298	14.7043	113.415
ATAD2	10.5018	11.1584	9.30905	8.78185	10.5746	10.9026	11.7191	12.0915	12.0998	16.0535	8.5506	8.16036	2.48454	10.9184	17.7338	1.4841	1.56463	12.6256	1.12751	1.0993	6.39971	1.62863	0.232585	1.60721	2.9207	15.2111	40.3908	33.9085	11.952	49.3242	22.8973	12.4974	18.676	32.8885	27.6872	14.1493	28.1789	5.66701	20.6794	12.2259	22.593	24.3719	23.4418	16.1645	4.6949	11.2033	19.4878	15.0661	72.3381
ATAD3A	0.86228	0.33471	0.224767	3.54216	4.02824	4.32523	4.68338	8.43824	4.10403	4.80775	4.12309	3.20224	7.55969	5.84488	9.7848	9.50502	13.6932	9.92805	6.48061	7.93499	5.97145	3.42885	6.42204	8.68117	9.24661	0.469967	0.168192	1.77911	1.00877	1.30579	2.82306	2.3068	3.28942	1.29495	2.16227	1.25905	10.6539	4.81583	0	0.253192	0.302215	0.30395	1.99102	0.396268	5.71311	8.21711	3.10696	5.46134	0
ATAD3B	0.0570011	0	0.111305	0.256164	0.687657	0.438236	0.435599	0.695836	0.487264	0.489062	0.369928	0.516176	0.684099	0.185805	1.31986	0.398437	1.81396	0.583457	0.784456	1.6656	1.37212	0.344591	0.613739	0.612013	2.57151	12.8372	11.3358	32.1872	0.165869	6.40126	19.7591	13.5057	14.1566	11.0119	22.3347	16.0113	0.501728	2.65772	2.56408	17.3254	6.0694	8.13154	14.5297	17.8531	45.5925	32.9111	19.4727	14.3393	0.710617
ATAD3C	23.4184	30.281	15.9905	17.3527	14.3764	14.9687	13.1004	22.1815	11.8823	17.1037	4.49962	4.99431	6.41506	17.6048	12.5523	4.34897	9.07134	22.3445	11.1692	10.5599	10.6362	13.8889	2.81843	12.0225	25.4779	0.690431	6.3344	4.60149	8.84961	4.14638	0.92677	9.39051	5.36453	4.93881	2.63858	8.913	11.8116	20.006	1.50238	0.0186548	1.41842	2.99817	0	0.271226	0.026104	3.84523	0.0393709	1.23012	22.3995
ATE1	9.88147	11.0024	13.8156	13.3427	15.1194	15.5118	8.97088	7.19942	9.10033	6.69311	13.1252	15.6147	31.8204	15.7546	13.5975	37.1617	17.8254	28.1461	15.6374	12.488	16.5825	15.1516	10.5421	15.2887	1.19111	18.4035	6.63281	0.538595	3.93535	1.51295	0	8.27162	0.356281	1.55878	4.08662	0.222819	5.44716	13.2831	14.0386	7.09759	4.49957	19.7905	10.1244	22.6429	11.8328	12.3151	2.84135	0.424304	152.029
ATF1	3.38374	3.19591	1.93961	3.41162	2.11059	3.0166	2.26913	2.06251	2.40293	2.93782	1.73568	1.23929	2.97696	3.37387	9.08134	4.38219	3.04846	0	2.79279	3.28522	0.1996	1.70547	3.72512	3.19276	9.07386	69.1493	43.1174	24.0027	6.08755	25.5428	12.523	62.8042	16.5275	31.4399	45.2413	22.7234	20.6859	12.861	65.4983	38.2236	83.6546	87.0147	41.8251	47.0359	5.16313	2.12693	9.24223	15.7152	0
ATF2	18.5639	24.7189	17.8225	20.3749	38.9725	20.5496	32.7481	31.9709	29.5274	30.3192	42.964	31.7406	41.4698	63.5712	53.2272	52.1142	76.6962	72.8584	73.9019	27.2448	48.5368	74.885	48.2515	81.8138	24.6808	12.1609	14.6567	24.0391	22.7464	9.41167	17.0175	2.19742	5.49316	6.54536	11.4146	7.15551	18.8545	24.0702	24.1464	15.2868	24.165	5.65229	25.1847	23.1484	2.91721	2.52848	1.51878	8.28247	224.975
ATF3	0	0	0	0	0	0	0	0	0	0	0	0	0.0271523	0	0.495722	0	4.04501	0.025821	0	4.02616	0	2.11793	0	1.51844	41.1436	14.2676	91.366	22.3377	32.3763	45.5729	24.6875	0.838968	10.7962	12.153	3.83455	6.88235	47.1394	47.1375	17.4928	29.9599	9.38868	18.803	14.4943	45.3616	46.9236	56.2103	23.7787	239.519	1.89576
ATF4	20.7133	24.1659	41.7355	65.6754	51.8122	54.3208	84.3539	105.345	77.8969	78.6089	102.862	117.12	140.231	169.886	134.962	159.397	174.093	117.13	115.827	171.27	140.177	94.3724	105.862	112.594	94.6655	235.533	306.114	381.35	189.37	341.489	354.654	311.058	418.922	387.248	303.623	454.196	66.6335	125.821	265.587	460.672	471.396	330.124	461.814	486.12	1074.15	783.679	378.391	792.378	2257.95
ATF5	2.63041	3.6892	3.02132	7.24432	3.36145	12.0507	4.78705	11.2088	7.54287	11.4889	16.1193	14.3404	10.7612	3.73744	3.03526	7.85307	3.66238	6.06036	3.39043	11.725	3.72965	3.69264	3.3531	0.548796	1.03743e-05	0	1.25305	0.196342	0.637081	0.547865	0.689032	7.58597e-30	0	1.97419e-46	0.408787	8.89388e-25	2.25119	5.03315	3.61769e-30	2.20961	0.958465	1.14617e-43	1.11181	0.0479876	2.5588	1.54142	1.98904	11.7829	2.93319e-08
ATF6	12.3309	14.3512	15.2189	10.324	11.613	12.6169	10.0767	9.72187	10.5495	8.58494	7.15178	5.73091	4.44898	9.39934	8.32428	8.80666	2.11285	11.1735	7.00501	7.72231	11.2192	3.5858	14.3184	5.55557	0.320488	0.0378788	0.338504	0.0470416	6.12074	0.737922	2.29663	0.0214859	0.0142225	0.16944	0.914005	3.90233	4.64079	2.55976	0.549932	0.068408	0.0879798	2.32207	0.148006	0.391454	3.23698	0.365004	0	0.0249762	2.188
ATF7	7.73704	9.6809	7.51887	7.42275	10.9534	9.20363	10.4741	8.81205	10.3305	10.3302	10.7571	10.0002	8.01838	20.1524	14.9081	12.6726	13.1818	9.15119	14.7317	29.5079	5.29497	18.3497	23.9661	13.7354	3.90397	1.42856	3.91696	8.64794	7.7179	5.11125	5.94969	0.282789	0.949935	6.44832	4.06517	0.429408	8.0688	2.9263	6.32429	1.58239	5.90402	2.50651	2.32097	2.59345	3.97088	0.382733	5.82899	2.13217	0
ATF7IP	6.32765	8.93589	4.6431	9.67769	11.4672	11.6149	8.97711	9.91808	8.49227	10.2031	9.87667	8.74229	9.03804	13.8404	11.1217	7.13967	9.23488	12.989	14.4421	4.20467	12.6319	11.406	13.8704	11.0402	24.1193	11.2881	23.9499	30.6519	13.0519	44.1544	34.3104	34.1001	28.8144	35.0242	19.4346	33.101	16.1028	7.93949	11.7043	15.9855	21.1271	19.0605	27.1571	32.151	11.4256	5.98847	17.5434	16.0545	36.562
ATF7IP2	0.488072	1.52067	0.872448	6.01368	5.71042	4.85085	5.02942	3.71974	4.65231	4.92141	4.89119	4.87612	7.14011	21.5168	6.79966	11.8124	7.18172	8.36701	6.93668	4.67808	4.90056	6.8264	8.73497	7.50171	5.30111	0.557217	1.66045	2.37776	0	0	0	0	0.0280401	0	0.204241	4.56604	0.0459188	0.0820557	0	1.42764	1.5922	0.153983	0.337587	0.0154955	0.0510933	0.96684	0.0254865	0	73.8254
ATG10	10.8318	12.28	16.1729	5.92726	6.25682	4.02644	3.75665	2.43614	2.36846	2.66888	1.37665	2.42349	2.09581	0.12221	13.3279	3.31114	1.55084	1.58302	0.571775	3.42901	26.3849	2.33663	2.88719	2.73276	0	2.84832	2.02381	5.7789	1.27588	0.21153	11.1024	0	22.5667	0	0	5.845	0	0	0.0913932	0.220395	2.7014	1.30711	0.75307	1.39348	13.4425	4.8129	7.13743	14.5337	0.954125
ATG12	0.835675	0.755597	0.816367	0.460034	0.801295	0.713256	0.660263	0.39358	0.475935	0.34235	0.301352	0.345753	0	0	0	4.5008e-52	0.0791941	0	0.23914	2.06499e-14	0.967666	0.533249	0.0133242	7.39312e-10	1.96457	29.9899	40.4886	35.7296	2.54187	33.4765	24.528	40.373	25.9136	25.2823	21.9861	20.4661	0.811504	5.59594	39.7338	37.8687	45.6594	33.3642	22.5977	47.2425	26.72	34.659	16.2373	38.4233	27.5284
ATG13	1.06535	1.2663	1.66455	7.10939	6.04474	4.97396	4.32248	5.08022	4.77925	6.5517	4.42652	3.61895	15.7202	1.65	3.76033	13.2653	1.85367	8.43367	6.57584	6.88438	2.03999	5.96352	5.67697	2.42287	10.8742	38.0882	44.3527	49.3475	4.52595	32.5098	36.9374	39.7906	51.9375	47.5596	52.7663	44.5333	5.00156	5.68819	48.6864	49.3401	36.7549	45.9475	34.6787	33.0541	10.8759	11.6855	20.4356	30.8646	1.30052
ATG14	10.9035	14.6589	17.7895	24.0875	27.6091	26.3931	31.7841	31.3486	37.3306	37.5023	25.1565	27.1434	18.2788	20.8817	23.4826	15.6832	6.97163	23.9515	17.562	10.3977	25.7776	20.703	11.9746	14.9606	28.9408	39.0301	90.4739	76.2876	16.0739	113.381	78.4222	42.9261	86.595	97.6937	64.73	71.1911	21.2927	9.10069	58.1654	33.4558	90.4837	43.7067	113.494	78.6983	11.3282	18.7874	25.5853	80.1128	49.7929
ATG16L1	3.30208	4.31977	4.70624	3.26111	4.52197	4.16579	2.5299	3.35278	4.36446	4.20867	6.80809	6.91772	3.269	0.241283	0.164501	11.2758	6.37701	14.226	7.94469	9.92152	0.163308	4.6214	4.71027	8.49477	4.50614	42.145	44.5047	45.4933	18.07	59.7686	60.5995	42.4807	43.8234	21.7749	48.2651	39.8801	1.70577	1.96313	33.9185	39.0994	42.2592	13.1086	34.516	50.0723	19.5265	5.80869	26.3276	18.4511	0.491566
ATG2A	0.021139	0	0.0648043	0.250317	0.779502	0.4469	0.421389	0.187381	0.37721	0.273111	0.234587	0.154261	0.121344	2.77911	0.160295	9.93014e-10	0.235595	3.3135	0.772938	0.0144012	0.194144	1.39138	0.48843	0.58974	1.32733	9.72079	10.3377	24.5872	7.13639	38.9584	43.1752	19.2578	43.7763	37.1043	38.6371	37.6592	0.0235975	6.05727	12.0599	18.943	13.6492	21.3614	33.861	17.4526	15.1057	13.732	34.1788	66.2242	13.7393
ATG3	14.7808	13.2372	13.3519	24.8905	24.5734	22.2889	15.9415	12.9672	15.0354	15.9418	17.4721	14.436	22.1117	23.806	48.0167	33.3804	19.6423	8.24507	11.5276	10.2663	8.97653	18.2417	13.2266	20.1054	44.5902	246.269	287.977	260.29	36.9038	202.34	264.357	443.171	408.096	178.368	462.8	637.374	62.0723	21.4398	313.273	327.088	298.258	302.536	410.857	254.651	438.446	474.698	330.117	1028.57	70.1297
ATG4B	2.45192	1.39233	1.47538	11.2184	9.45134	11.2151	7.33293	8.81109	5.40311	8.11994	3.96944	4.96824	3.27632	6.89963	5.27066	8.80587	11.1694	15.0184	8.00933	6.50532	8.93701	6.35541	9.24098	9.05023	29.9908	3.12104	2.40994	2.31089	10.1068	4.90482	5.29649	0.94643	16.6165	3.75939	7.20426	7.14012	10.1931	4.00307	1.93301	0.924502	2.93058	1.18779	4.34801	7.2334	0.230095	0	2.57844	5.88902	0.324097
ATG4C	17.6662	21.0377	19.4531	9.87829	10.4691	7.80716	7.88226	5.79487	10.1072	7.56989	5.16645	6.07891	9.16868	0.920006	6.15626	1.90769	1.11585	1.8417	3.53291	0.376822	6.5301	3.303	3.41137	4.85731	0	0.475395	0.566426	0	2.1452	1.07806	1.80248	11.3133	4.66577	0	0	0.0341313	1.71885	1.30937	0.907519	0.671115	0.118903	3.26921	0	0.157281	8.48385	9.79308	5.7209	9.96282	2.52754
ATG5	12.476	16.1559	16.2437	20.7383	18.5085	19.3808	27.3482	11.9949	23.9815	16.5076	10.5223	13.741	21.459	6.31158	12.4369	13.3496	25.7413	26.9143	14.4502	11.8272	14.3058	9.67817	23.1193	21.8952	4.71362	100.044	83.8145	130.98	16.9931	148.011	143.07	156.725	143.15	110.145	82.9551	97.6833	9.49237	6.02109	101.948	138.548	116.132	125.753	119.176	143.497	55.9973	79.0858	87.7318	152.728	22.9258
ATG7	5.60288	6.56765	9.56555	14.8204	15.0639	14.3041	12.6451	10.258	11.0166	8.76248	10.6609	10.4224	16.6772	8.6986	17.4951	7.4121	10.6993	12.462	20.3909	14.4289	8.75431	16.2073	14.9507	17.8743	12.6878	2.89026	3.51087	4.94231	3.28048	4.51527	15.4695	17.797	5.60367	7.08235	5.24451	9.97478	1.51092	5.69523	2.29501	1.85169	3.82488	5.15051	5.50355	4.95331	10.211	5.02238	1.91448	3.01179	0.151648
ATG9A	0.0928468	0.109524	0.122625	2.83471	1.9538	0.888592	1.5517	2.53568	0.979821	1.95544	1.40546	2.16615	3.74944	0	4.77792	2.03351	0.983441	0	3.18604	0	0.0634314	3.61604	0.0619285	2.18162	22.3665	25.1753	43.0901	51.379	4.26061	37.9469	51.8113	35.2953	54.9832	57.3529	60.1097	73.5837	0.438379	0.358681	12.7134	45.311	24.8245	49.4517	50.6953	12.901	27.4718	18.1233	20.9086	66.3845	0.251671
ATG9B	1.18957e-18	0	0	1.48942e-07	0	0	1.08961e-07	1.04783e-14	0.0327801	0	0	0	0	0	0	0	0	0	0	0	0	0	0	0	0	1.35712	4.5228	2.2069	0	2.45729	5.68118	3.10335	0.165117	3.52639	2.06855	1.07672	0	0	2.25956e-06	7.19841e-27	0.0904016	1.93352e-13	0.119529	3.71273e-07	2.20229	1.08496	1.63092e-13	1.79903	0
ATL2	19.431	17.6903	15.5274	22.1245	22.0896	15.9688	31.3975	22.2674	31.2411	32.2554	30.0476	32.4304	60.3006	100.428	53.4103	56.1051	48.1771	60.3197	41.0573	51.1391	35.2166	44.8778	38.5057	44.6292	8.10024	14.9463	4.38863	12.5064	6.16314	24.9534	21.7151	8.56738	16.2752	7.28576	18.0604	11.9186	25.0958	14.1624	4.11754	15.5528	4.44212	11.6517	15.4557	11.8908	7.76425	3.17409	6.6638	9.14805	0.213357
ATL3	7.15048	5.22461	4.34893	23.2248	26.619	27.3296	21.6315	29.8664	23.2532	30.1839	18.3714	18.096	28.7802	43.0251	59.6546	52.4815	42.3462	72.2937	33.7727	54.6992	44.844	59.4417	39.4806	34.3319	40.4426	2.39539	12.7434	0.463294	12.2221	1.3829	8.41019	7.6555	2.85162	3.09667	2.79234	11.4056	41.4432	16.9827	8.46384	7.81831	0.688122	2.45251	5.45275	3.54037	9.08513	1.31353	13.6735	20.8039	9.41644
ATN1	0.422614	0.280923	0.237125	1.74934	1.98189	1.48211	2.69935	3.68144	2.14179	1.56455	2.59653	2.14989	0.152327	2.57012	0.194426	2.39071	0.62948	2.32199	0.313914	0.834165	0.137209	0.0207143	1.51298	0.390442	2.0979	0.0641513	0.0973382	0.0348985	2.22067	0	0.192325	0.0565902	0	0.0710785	0.0902241	0	2.983	0.875597	0.0698872	0.583276	0.849761	0.0961224	0.803154	0	0.0591437	0	0.221023	0.137651	0
ATP10A	0.0180036	0	0.0178258	0	0	0	0	0	0	0	0.0328913	0	0	0	0	0	0.423832	0	0.0515432	0	0	0	0	0	0	7.62081	2.1671	1.58677	1.13202	0.207085	0.0810083	6.66869	1.22266	0.271602	0.122908	1.61143	0	0	3.15181	5.45392	2.22507	3.00638	0.893901	3.73228	0.617894	0	1.03004	0.408101	0
ATP10B	0.344699	0.361222	0.368432	0.712876	0.579978	0.686583	0.656358	0.250188	0.406635	0.327997	0.40918	0.396712	1.66617	0	0.148585	1.95281	0.160916	0	1.36141	3.07985	0	1.99461	0.9007	0.636081	0	0.0818051	0.189853	0	0.230791	0	0	0	0	0.115311	0	0.0725611	0	0	0	0.111528	0	0.285166	0.00568685	0	0	0	0	0	0
ATP11A	2.68108	2.68677	1.91811	2.93633	4.02233	3.23345	2.35373	2.83357	2.80746	3.26551	2.73226	2.85606	0.415799	2.2596	3.72001	4.92914	2.07023	1.5746	3.73579	0.68522	0.521381	6.20112	1.60064	5.1393	3.62305	0.264555	6.97321e-10	0	0.389626	0.149569	0	0.299104	0	0.01324	0.143511	0	0.479712	0.553545	0.048485	0.00741264	0.128197	0.324602	2.28302e-40	0.127828	2.67421	1.46348	1.3077	1.26601	1.28681
ATP13A4	0.259824	0.24161	0.288535	0.150733	0.180875	0.145045	0.0658418	0.170098	0.119404	0.550973	0.304386	0.0797702	0	0	0.407563	0	0.0142499	1.87278	0	0.568917	0.0713143	0.115568	1.46701	0	0	0	0	0	0	0	0	0	0	0	0	0	2.41245	1.6818	0	0	0	0	0	0	0	0	0.63343	0	0
ATP13A5	1.44958	1.66852	0.730393	1.49635	1.57693	0.507397	0.348007	0.637294	0.242427	0.407335	0.330092	0.298177	1.93523	0	5.23898	0.715849	1.34423	1.01453	2.99896	2.32976	12.6657	0.0257392	1.08382	1.44048	0.204744	0	0	0	0.109554	1.07096	0	0	0	0	0.0529844	0	0.341237	0.333675	0	0.0286537	0	0	0	1.53846	0	0	0	0	0
ATP1A1	143.408	121.366	102.049	59.074	77.5746	70.1824	146.718	111.727	162.037	151.904	128.314	121.912	153.426	179.38	153.297	148.974	127.571	144.885	160.206	137.867	119.074	147.965	169.918	157.32	82.0096	21.812	31.4291	29.6413	76.151	17.0185	23.7311	33.2156	18.048	42.5148	12.9688	12.7552	63.2369	81.5995	17.9256	18.1279	21.9007	21.7729	16.3243	13.5389	27.5501	49.6842	18.1476	35.7698	2.35409
ATP1B1	151.22	166.243	190.162	130.386	126.519	157.572	124.665	172.026	175.386	147.345	229.208	179.139	114.842	120.697	113.656	151.488	126.964	155.075	170.287	171.754	163.849	127.595	136.726	111.647	34.6653	30.6149	41.7654	18.2261	63.5228	4.35244	11.0744	31.5793	10.408	27.8544	20.3084	8.57891	64.3198	53.1041	27.6495	26.838	34.3163	30.0208	19.2285	17.8671	24.5563	41.3729	30.7324	12.967	89.2057
ATP1B2	0	0	0	0	0.0401647	0	0	1.19206e-07	0	0	7.24937e-08	2.02266e-07	0	0	0	0	1.49661	0.389694	1.17116e-07	5.05316e-08	0.0524911	0.0305899	0	0.0439983	0.862593	35.4076	17.979	1.98278	0	24.815	0.319879	7.88733	3.70881	50.2011	13.9453	9.1382	0.303747	3.75487	45.1486	0.351447	12.6816	3.85883	14.0927	0.352924	9.03246	10.4237	16.5024	39.0811	9.34912e-07
ATP1B3	14.0179	12.6405	12.472	8.83448	8.449	7.71551	11.6819	10.8936	10.046	8.69295	8.27198	6.01652	2.21998	4.65604	7.79992	3.73874	5.39823	1.31005	1.86826	2.59612	0.560078	8.7298	4.90343	6.06955	19.9565	54.4844	42.9685	19.5923	10.2883	20.436	24.0627	49.7511	30.9578	28.4451	25.2485	19.8937	28.1175	18.0564	88.5112	53.6979	45.3829	58.7898	42.0758	57.3002	48.3631	44.8761	62.7966	67.2848	16.4803
ATP2A2	9.82834	11.4111	8.12744	31.2998	54.6874	33.0944	32.7279	22.5405	34.2946	26.4112	25.1606	29.3106	34.0457	28.1283	37.3178	41.2649	23.43	22.6596	46.8567	23.5665	28.1755	43.7692	48.2459	50.9869	23.0783	12.1743	13.0167	11.8279	33.953	18.0013	7.25418	20.3804	8.59894	11.1725	10.8731	10.5456	31.3075	19.7753	7.6056	5.31039	9.86033	16.163	16.4848	4.14511	4.13921	2.08281	4.29331	15.0858	0.351473
ATP2B1	72.6336	70.3696	86.3112	51.6649	81.5129	73.0075	90.194	84.9616	101.624	80.7948	69.496	66.6856	14.8495	32.8884	54.272	17.8702	18.8698	39.0265	22.0232	25.7541	45.15	13.9464	31.706	15.5356	34.7001	16.5174	22.8082	9.09355	47.5421	16.0851	10.5115	6.65946	10.3567	19.028	14.6353	13.9914	47.0558	37.1724	9.25675	6.98994	9.57212	7.2624	3.77416	6.00241	7.98145	7.09633	7.48096	3.34285	136.589
ATP2B4	36.5565	32.817	36.2899	23.6191	27.5297	35.9226	33.0814	46.4995	38.9085	47.3504	45.2082	46.1352	22.6036	34.6682	22.5979	34.3879	25.4317	36.289	32.9826	23.1494	43.9707	28.5504	40.5051	38.1701	12.9222	2.31821	0.696045	0.628956	12.918	0.941086	0	1.096	1.04912	2.00416	0.560622	2.21239	15.9553	18.9258	4.82208	2.774	2.26986	3.8739	1.19303	0.921991	0.385973	0	0.163704	0	6.17326
ATP2C2	25.2092	24.2121	21.7064	19.531	28.6389	27.1646	31.1837	35.8258	33.0288	30.8518	29.5356	29.7745	8.77639	24.1441	14.0581	32.4496	18.3392	25.5631	25.7622	8.06392	13.2477	21.9179	16.1046	21.2833	12.7203	0	0.174372	3.58986	4.04099	2.14245	0.0298112	0.191241	0.685669	2.75039	0	1.27782	14.7209	2.66206	1.04872	6.96968	1.35284	10.1968	0.0315479	0.0626569	1.01951	0	0	0	25.9017
ATP5A1	290.924	269.11	241.171	148.63	122.941	159.085	199.831	247.738	254.638	306.918	255.146	254.616	289.319	214.564	179.479	354.09	293.683	198.439	212.655	388.431	142.95	250.05	165.259	221.331	332.866	30.8659	104.602	77.5753	295.806	144.164	99.929	4.89138	83.6012	91.2406	67.2231	109.305	350.891	220.752	17.6401	48.7142	50.374	54.3068	29.8871	16.3791	114.12	146.904	164.98	166.216	188.881
ATP5B	130.699	112.789	121.593	162.089	105.061	170.803	190.826	258.247	234.015	302.858	343.222	363.96	203.328	355.771	250.876	257.022	160.974	206.884	200.619	246.239	179.414	201.732	224.192	229.136	309.555	39.9713	130.972	71.8896	249.046	168.52	157.289	56.4214	187.036	288.251	85.1942	123.498	267.646	206.773	14.6448	44.8399	57.9306	51.5405	70.742	73.442	8.47555	4.83586	40.4879	7.05828	1.43258
ATP5C1	177.077	163.779	196.674	68.7093	55.0185	63.6341	176.284	116.334	151.601	104.719	185.72	170.025	116.953	195.353	204.403	120.58	181.969	228.836	146.1	224.704	159.591	131.281	173.999	167.112	256.909	69.7078	24.8087	47.801	179.976	70.9095	37.1505	64.1326	30.1568	62.7391	40.9678	16.5522	215.609	94.004	100.807	106.157	94.4347	120.754	96.3715	59.5571	22.8492	22.9388	21.0246	12.606	98.8878
ATP5D	5.35239	7.63159	6.13109	3.59501	3.59025	5.78687	7.05059	2.82038	5.2477	4.22122	5.64982	1.06959	0.165714	2.75823	4.52979	22.792	40.3693	22.5473	10.5933	1.00908	27.9051	1.96932	9.80258	10.66	6.18812	0.158022	20.301	0	15.0862	0	0	0	9.4375e-05	0.297642	0.202425	0.560268	12.302	0.518766	37.5796	3.2029	3.61564	0	0	0.784771	4.11528	2.9946	5.68972	6.61549	0
ATP5E	37.3449	58.4275	328.629	39.6029	37.3196	70.1248	41.123	21.4135	26.8246	22.4379	17.3234	22.384	0	0	34.232	0	19.8856	0	6.19513	3.32717	49.5961	2.385	0.248067	12.107	1.29766	95.4416	110.206	31.0556	22.0059	18.4031	24.5918	11.6615	50.1219	18.1703	65.5846	21.0973	17.3008	34.3558	30.9833	71.4545	107.354	58.7501	87.4445	67.8057	169.503	66.3808	49.268	126.724	40.5243
ATP5F1	10.6116	9.11601	12.7284	10.3553	8.45837	8.6104	8.93465	6.80036	9.67616	5.47153	9.25565	6.93026	9.12983	5.10497	14.0244	11.0509	7.3664	9.77216e-08	7.5476	15.1703	6.44854	11.169	5.18384	8.00339	22.4729	24.9056	72.493	33.7176	22.3432	38.4781	25.4399	32.0809	45.274	34.4212	41.942	39.0574	16.4765	8.30211	17.5834	27.0862	35.647	24.9348	25.406	34.9747	91.8763	71.9457	56.0442	26.4006	2.71872
ATP5G1	44.6034	43.8346	66.7404	24.7761	22.2157	22.3281	15.2373	19.4855	21.3833	18.5985	10.6415	13.4397	0.160763	6.63129	0	8.28964	29.0484	35.9617	30.4586	33.2079	1.17022	17.3487	27.3868	20.1124	9.2356	24.6337	13.8296	10.0112	2.5204	2.83489	15.3654	0	3.57697	0.307474	12.8624	2.95156	3.48617	0.958313	8.23946	0	0.697143	0.732449	0	4.29076	55.6976	58.5736	4.93075	39.2037	1.95007
ATP5G2	169.91	176.853	187.244	105.86	109.58	141.489	230.285	197.77	182.603	148.799	226.197	258.247	146.902	179.137	83.3959	158.99	116.496	95.6291	105.971	168.651	53.124	124.958	146.085	135.812	241.022	90.2027	22.5415	28.8721	291.844	8.45832	17.5279	28.33	19.3083	21.2813	7.599	9.82407	135.732	218.857	83.2875	55.1693	96.6748	48.0324	27.5999	32.2362	32.3684	6.48784	18.1924	25.3837	0
ATP5G3	113.906	103.923	115.18	43.9762	32.4524	36.3437	56.0985	49.4993	51.682	54.5123	57.3113	57.4859	52.6477	51.2361	40.5149	53.1474	66.1044	52.4975	42.9403	59.6714	51.3072	53.3046	57.5723	46.5911	60.5805	22.3688	14.0525	23.6141	51.7844	21.4644	7.2248	36.7065	18.0113	20.6378	28.4704	16.0088	63.3995	45.0571	32.5123	13.6637	11.5119	21.8006	18.1105	23.0636	25.8295	31.5016	27.9636	7.38329	19.2861
ATP5H	11.0601	7.66977	24.0187	19.6473	23.8829	23.0635	51.0843	43.2247	65.9198	41.0676	33.2532	42.7137	93.2222	1.78627	50.209	61.7819	37.0755	86.088	50.098	49.816	28.8648	19.9208	40.8367	65.9094	24.5348	46.2856	6.7124	5.14625	52.0712	9.04238	27.787	0.807035	14.4871	11.593	36.8095	10.0502	62.675	39.5994	31.0211	31.6234	62.1196	70.3096	35.657	8.17824	64.4755	41.7162	21.6624	39.7939	1.51659
ATP5J	122.466	109.867	133.538	55.1902	74.4646	41.3973	56.5289	59.1972	83.816	74.633	60.4072	77.655	212.875	79.6554	55.0993	193.419	132.697	123.002	82.3415	196.614	49.937	126.804	109.855	69.1684	112.889	105.683	62.4116	59.0188	162.512	39.8797	52.8276	83.8434	84.9696	52.9574	66.242	47.7305	91.2922	131.722	262.548	76.8496	123.085	141.605	97.3617	32.3164	144.335	77.4045	86.5904	85.3902	280.499
ATP5J2	60.6057	56.6533	184.8	81.5901	80.0013	80.9902	67.2202	61.3391	74.0464	74.409	83.4312	70.04	22.8852	80.5642	51.5104	29.8	116.873	39.6405	86.1778	77.1054	49.3261	86.6739	42.8219	81.8908	140.721	76.0535	54.5527	6.23704	195.539	26.8386	15.1901	41.1465	31.7237	52.0531	44.4111	38.7994	106.26	176.737	69.6848	20.8596	32.9163	27.0959	23.3429	36.0933	113.48	69.0104	80.9087	17.8296	293.757
ATP5JTwo_PTCD1	0.688783	0.593008	0.000343389	2.25881	0.000105337	1.86364	0.000894321	0.0181652	2.13368	0.000246871	1.67428	2.23177	1.19721	0.316074	1.25673	0.428235	1.62783	7.68326	3.56	4.72019	1.2276	4.99235	2.56699	0.106939	4.61762	10.4881	6.02192	0.000411471	3.92489	13.0609	11.4399	4.16098e-05	2.62561	10.8379	0.00758064	5.42454	4.9001	3.57323	10.4902	0.108235	11.2738	12.8806	7.22796	7.89489	5.66173	8.60753	7.53108	14.9749	0.0432769
ATP5L	32.4563	27.4728	50.4642	33.1178	20.7571	41.5055	33.9293	32.6568	38.1638	27.0245	25.2671	32.2448	4.70763	45.7694	9.98357	27.5906	23.019	48.493	38.7657	32.2573	70.129	26.7939	34.5339	34.4398	54.9185	5.61854	17.4392	7.65602	64.343	10.2633	9.6414	15.3962	13.0503	14.3932	18.1996	8.22511	45.1433	61.1432	19.8316	26.9623	20.045	16.9462	21.1413	36.3945	12.2952	2.03028	3.02188	4.85533	3.92087
ATP5O	147.862	140.206	202.169	71.0769	77.3637	59.5883	62.6297	57.831	56.7151	59.7046	86.2731	99.0708	155.646	66.0219	39.0217	166.59	154.913	64.1453	137.029	190.895	159.556	161.746	91.0536	125.744	180.064	143.841	65.1305	39.8422	201.376	48.8932	34.8936	30.7657	53.7095	43.0706	57.4922	50.4151	132.182	239.726	80.7743	46.08	57.6573	27.7889	20.3441	57.164	95.0915	169.151	41.3396	28.1718	236.195
ATP6AP2	4.90773	4.49531	2.32914	3.26013	2.33273	2.85538	1.18434	1.13898	1.25194	2.56044	1.38727	1.24519	3.60514	0	7.52981	5.47818	2.16241	2.10187e-07	0.905528	0.622909	0	4.03746	1.32562	0.500736	12.0559	15.4699	12.0531	23.4899	14.9086	21.7949	33.8181	0.443749	29.5594	27.3768	24.0683	29.5495	5.67903	5.71589	10.3728	2.34349	3.28793	14.085	13.9783	8.02915	30.6239	20.0574	17.184	0.239617	1.86617e-06
ATP6V0B	395.436	454.838	312.807	132.622	133.969	113.886	156.748	193.735	163.506	227.306	256.768	289.712	376.384	88.6571	82.2209	218.958	311.966	213.236	271.175	300.091	149.431	236.307	333.161	272.423	179.879	74.998	143.641	55.0894	63.5032	104.528	75.5509	80.2558	129	78.9073	81.8407	105.697	75.6108	160.931	118.996	110.606	51.5942	220.41	86.4661	58.5033	225.677	225.417	138.118	84.7408	1.78983e-35
ATP6V0C	2.83751	1.87011	5.10965	27.2299	21.4642	23.4824	24.8076	26.2754	19.4396	20.6438	32.0372	27.9809	14.9589	6.8893	10.0133	11.0699	7.58457	10.7083	15.9852	5.24098	8.20952	27.615	10.6919	14.4589	11.2218	33.464	7.27969	4.3922	28.938	6.36491	2.89288	22.154	6.72493	8.54446	19.3691	6.25834	14.4554	27.8647	26.7604	18.5973	16.4593	21.1527	17.1281	27.6206	10.6711	4.98363	5.05904	10.9935	0
ATP6V0D1	21.1681	21.6761	15.3671	107.708	118.531	98.7733	141.42	95.8526	101.874	100.713	109.377	107.296	221.995	197.15	203.281	156.012	189.312	307.712	146.317	308.577	170.806	189.835	207.897	241.425	139.311	162.625	23.0048	27.5526	60.9791	87.3275	1.88895	70.4441	15.8575	106.433	60.2248	50.1587	99.0903	49.459	64.5556	73.7292	49.3605	104.16	50.9694	62.9454	47.4768	61.3815	35.1718	20.4893	159.325
ATP6V0E2	4.1768	3.59834	4.20321	4.27706	6.87304	5.18027	3.94444	4.88716	2.97712	4.34222	3.71583	6.54335	2.46532	4.96914	3.00684	2.75779	1.55471	1.11524	4.69476	2.63576	14.8682	3.62952	3.20661	2.91888	4.35217	0	0.0922432	0.448411	3.46492	0.506816	3.65806	0.0320464	0.0834153	0.610196	0.644238	3.15294	0.126396	0.643611	0.12316	0	0	1.5515	0.097811	0	0.401747	8.95057	0	0	0
ATP6V1A	0.711571	0.298657	0.328194	0.209734	0.423126	0.960119	0.18907	0.121637	0.308046	0.0850192	0.300127	0.148977	0.0110863	0	0	0	0.115715	0	0.486327	0	0	0.339614	0.423541	1.85107	0.0631532	0.593724	3.97279	7.72223	0	0.327719	0.827759	8.20566	5.01627	8.30395	12.4243	2.73416	0	5.50161	0.423815	5.65303	0.0908365	2.5616	2.63897	1.37188	7.1445	6.02674	2.33505	1.28865	9.81011
ATP6V1B2	87.3426	90.7651	89.4574	86.1465	84.4134	76.3186	162.471	96.9403	127.712	106.099	92.1254	93.1084	47.9062	72.5324	56.6582	59.0992	39.8455	55.3599	69.0769	50.4792	62.7856	80.763	64.8818	74.3074	17.4465	32.1532	22.0505	27.9079	70.9671	18.0719	26.8468	32.1984	19.6817	37.8104	13.6348	14.955	85.6735	63.5482	30.3414	8.99423	19.9319	14.7325	23.0541	6.25713	11.0395	3.64089	6.19814	12.9905	1.91251
ATP6V1C2	52.7423	56.1461	68.4874	34.2011	29.3036	30.7203	31.7418	34.0857	34.5992	28.3898	30.994	29.7549	55.2261	44.7029	18.3453	65.514	39.4424	29.0812	49.705	57.1619	33.448	47.4806	54.6003	45.527	35.7971	4.0495	11.2334	5.0593	27.582	4.98582	2.19028	3.16818	3.32594	11.4614	17.1326	4.37664	30.4911	38.4126	3.47115	0.656665	6.42742	9.58421	9.3797	5.53359	3.85043	6.59825	16.3857	11.4873	29.6526
ATP6V1D	233.641	253.953	288.276	156.357	193.127	190.698	277.493	330.044	339.802	305.613	234.167	205.556	101.481	88.4527	96.3564	133.931	82.8761	106.155	169.772	131.435	169.281	125.17	129.395	127.964	71.8914	91.6806	78.8067	126.611	63.2541	115.16	73.7671	158.828	111.126	88.7646	100.48	98.9003	115.741	88.2656	166.826	127.556	129.982	219.059	155.348	266.674	39.6734	57.6737	81.875	113.177	415.884
ATP6V1E1	7.03746	6.36204	9.92847	20.4748	24.5297	15.9112	27.7247	22.9751	18.43	22.6055	15.7296	13.2406	30.5638	30.5355	29.0899	26.9623	42.957	53.4891	29.4194	20.0727	15.4949	27.6235	22.7948	39.7111	52.9119	86.6333	72.8362	57.6359	10.3893	118.654	106.955	115.28	60.0644	119.142	69.6049	140.038	50.6638	23.7374	106.031	71.373	81.8933	71.6259	167.316	75.6323	145.266	321.875	272.572	279.534	12.4499
ATP6V1F	136.794	107.588	124.577	58.4661	58.8714	61.6182	107.396	131.072	87.0741	111.415	88.3142	84.278	126.787	20.0194	13.4166	59.5822	105.764	93.19	120.749	34.407	92.5186	66.3961	109.937	98.3426	30.5233	65.8066	10.8425	17.2619	20.4183	18.504	7.9928	52.9877	14.7376	30.7125	22.1287	20.2309	19.1942	49.1419	24.0429	37.8404	47.7361	71.5391	19.099	85.9576	94.7511	46.4656	10.475	32.1923	20.3169
ATP6V1G1	238.68	231.42	273.614	112.179	82.1448	157.884	146.864	121.509	156.741	88.6682	101.727	88.43	78.5639	141.688	114.497	76.9099	85.0375	85.6895	94.2463	70.705	123.52	85.8288	123.869	86.7136	61.2336	83.727	43.1963	63.2347	59.3562	53.5542	61.3127	81.8871	45.0098	37.9372	31.4845	48.2461	128.425	110.141	100.397	41.5276	41.7564	74.5101	76.0075	96.6719	39.1689	125.098	67.8871	0.694636	10.3799
ATP6V1H	37.6623	30.224	40.8592	20.2679	17.0976	22.2641	20.9769	17.334	17.9643	15.3177	15.312	11.1788	13.5702	59.4147	36.0803	21.3962	11.7799	37.0708	15.3009	7.77826	13.3044	29.7121	22.4353	20.4128	34.2972	11.9326	14.4951	9.04179	5.96357	1.70925e-07	5.30113	0.17079	1.82319	3.8758	2.17635	6.2044	28.9792	41.2725	6.35488	6.4121	8.31096	11.5706	6.77104e-26	7.20007	0	10.6545	5.3905e-48	0.246713	0.363723
ATP7A	1.15132	0.866955	0.938291	1.67139	2.34609	2.20399	1.43966	1.17281	1.39309	0.769008	0.798912	0.764917	3.27439	3.79644	4.7682	1.10036	1.64009	3.46197	1.52806	3.08304	0.868975	2.38668	2.05469	1.93741	0.201817	0	0.0279785	1.01204	0.0938107	1.4141	0.399709	2.66834	1.63615	0.136855	0.44092	1.03623	0.941896	2.06968	0	0	0.0454391	0.299514	0	0.0269932	0.0598579	1.4783	0.429144	0.00715144	5.13525
ATP7B	7.2462	8.15382	8.20406	3.98327	5.02156	4.70264	3.3359	3.99774	4.36628	5.16098	3.7851	3.94556	3.06303	0.299347	0.0608353	0.0114621	1.19876	0.483063	4.33494	2.72328	4.7652	2.40174	2.73546	3.12597	0.0343922	0	0	1.43685	0.0766362	0.0509286	0	0	0	0	0	0	0.185227	0.729739	0	0	0	0	0	0.0114526	0.0140133	0.028159	1.23995	0	0
ATP8A1	2.15745	1.9696	1.32804	2.27624	3.30385	3.28275	2.50422	2.1299	2.53131	2.99407	2.01503	2.09329	8.20924	4.28254	3.72122	6.63853	3.08071	13.9697	3.76094	9.0049	4.6853	5.00034	7.05484	6.01653	7.01696	1.2876	0.267765	0.481771	3.57011	0.0845976	1.81603	0.0943798	0.199945	0.635913	0	0	3.26904	2.16073	0.751898	0.251867	0.980229	1.27138	0.490122	2.17686	0.275029	0.0976909	0	0.248126	5.45514
ATP8B1	0.207944	1.10275	1.58112	0.431631	2.93154	0.673966	0.963511	1.75393	1.56864	1.79329	3.94686	3.91794	0.0328285	0.0251851	1.68918	3.35058	2.74424	0.0397187	4.1676	0.994964	0.0940177	3.16023	4.82514	5.55524	1.87083	31.3854	11.4277	17.1632	2.62875	15.6588	10.888	10.9377	11.9836	16.1816	19.5339	11.1718	3.70919	5.72349	23.4676	18.8477	21.3659	18.1362	20.2706	10.7169	22.3059	32.2586	13.9224	29.6042	1.22674
ATP8B3	0	0.0477561	0	0.0303598	0	0.050853	0	0	0	0	0	0.0229501	0	0	0	0	0.0652346	0	0.928511	0.266278	0	0	0.0130571	0	0	0	0.543311	1.67627	0	3.09301	0	0	0	5.45648	0.0165242	0.0439598	0	0.0380446	0	0	0	0	1.51376	0.256979	1.59276	7.20064	1.12601	2.72754	0.309862
ATP9A	0.610075	1.59126	2.26276	6.88046	8.15777	7.45745	5.6707	9.31914	5.47959	6.52574	6.61163	6.19469	5.7157	6.34274	5.54932	7.98369	4.59973	8.15709	10.4897	2.15693	22.9958	11.0056	14.6486	14.9225	14.993	2.89957	0.563829	0.144399	11.9696	1.16899	0	0.0829717	0.202673	1.11838	0.00993733	0.507167	11.2623	19.3838	0.18422	2.76511	1.2062	2.38907	1.47149	1.06787	1.21854	0	1.42918	0	0.0966833
ATP9B	1.01996	0.856383	0.994158	1.06638	2.10914	0.908426	0.913736	1.12355	0.870764	1.70192	0.889672	0.857285	2.35571	0.429908	0	2.66617	0	0	3.56945	0.0458696	0	0.702256	1.48527	1.13546	0.686987	3.98956	2.38982	3.89889	0.487188	5.11801	5.93562	3.487	5.28234	4.0673	3.03051	2.89475	0.985898	0.500501	9.55821	5.78346	3.39086	5.27164	2.03432	4.35769	6.43597	3.24142	1.99892	2.56646	0.190671
ATPAF2	4.08653	7.35057	4.66696	24.7631	24.1035	24.3051	24.7757	31.6561	25.3038	24.7149	14.6586	19.0811	32.4551	16.9124	6.87659	16.3473	20.5031	0	27.456	29.9363	11.7835	24.1959	37.691	20.1552	10.804	0.510614	1.71792	0.0882006	29.5158	0	6.28238	0	0.101666	0	0.0587092	0.347562	21.872	31.0712	10.4977	3.44767	0	0	4.92754	0	0	5.29993e-05	0	0.143191	0
ATPIF1	48.0453	40.8069	75.4294	17.0739	15.0492	25.9376	33.5316	26.5015	36.975	15.3023	27.305	16.7419	23.5572	18.0667	7.87282	65.9024	41.9346	22.0276	18.1496	25.9102	24.5854	27.2346	27.2438	19.0467	260.561	322.489	377.193	312.95	167.679	264.455	307.649	185.659	402.162	356.514	335.871	271.826	204.566	204.468	371.32	340.119	398.387	381.274	307.98	325.609	649.292	1042.16	190.692	518.394	55.2669
ATRAID	22.3864	19.7862	19.472	34.6284	40.7851	42.5125	36.4885	26.5276	34.5793	26.1338	37.0401	35.0035	19.2743	16.0237	19.3581	14.3134	25.4382	36.8056	2.39223	69.7924	6.60756	31.6295	28.689	60.4793	15.909	22.4431	8.77986	8.39627	0.921415	1.00526	4.19732	45.0904	18.2828	1.9072e-11	23.7521	12.2865	0.5131	8.77631	1.42727	0.889907	5.61717	8.88285	3.88577e-41	11.0478	28.2092	20.6389	41.7247	16.8735	0
ATXN1	0.888423	2.28755	2.52188	1.51396	1.20244	3.10329	1.93955	2.10472	1.64241	1.72075	1.0528	1.41571	0.522414	2.03893	0.0254409	0.931453	0.177749	0.328603	1.06779	0.3332	0.788317	0.752694	0.580508	1.57214	0.663347	0.350355	4.89015e-09	0	0.15263	0.0298111	0.49184	0.477901	0.24257	0.0434695	0	0	0.401567	0.183842	0	0.0174887	0.00921294	0.0413912	0	0.21173	0	0	0	0	0.0762488
ATXN10	1.88257	3.0868	2.55236	5.36999	5.82012	5.90855	3.82977	5.2752	4.78151	5.07949	2.5815	3.01464	7.48953	10.5656	9.64319	4.24182	3.21034	12.4936	8.37292	9.84624	6.63523	13.8557	8.92517	4.40932	0.123652	6.29271	14.1948	13.5619	8.27834	2.91634	7.70945	7.9631	9.99841	16.4038	7.18847	10.171	3.40686	21.7562	18.5637	9.38403	3.54432	2.1455	8.05519	0.02019	16.1104	18.1051	12.8212	4.57225	55.1876
ATXN1L	0.277788	0.376966	0.227523	5.3375	11.9351	7.27184	6.48521	8.23807	5.73895	7.80838	8.62711	9.71423	13.5211	6.39779	9.28847	5.71094	11.0197	0.970967	10.5336	7.79579	12.1199	9.17682	9.26762	7.94865	4.79119	1.56187	0.692855	1.73664	6.45635	4.15011	9.43472e-41	1.64521	0.277963	8.99606	0.0819559	0.936411	3.17873	9.93571	0.801376	0.032661	0.342661	2.87192	1.16095	0.829406	2.805	1.74819	0.135336	6.82009e-84	1.58591
ATXN2	130.04	106.355	146.665	64.51	73.8208	70.4151	71.7856	55.7075	66.8479	52.6434	51.2953	56.2425	25.5132	60.1123	44.2537	38.4094	15.9957	30.9863	27.7974	14.6227	48.9327	27.931	38.645	36.2928	31.1222	8.29235	10.8455	3.95461	26.9606	10.5028	3.85669	9.41941	4.08868	17.144	10.1659	3.13417	35.6479	37.1903	13.7248	14.6447	9.65059	4.96769	2.08852	6.2213	6.45177	3.11502	15.1466	21.7986	56.8921
ATXN2L	39.5434	44.3786	24.4307	47.6141	57.9337	52.0486	79.0787	79.9856	80.0168	77.1215	83.1506	92.0635	47.9847	37.7172	16.8111	55.4866	71.958	49.4396	82.5316	65.01	43.6506	60.8421	75.8899	64.8862	24.4504	7.28231	1.51914	0.955929	29.5234	2.70656	0.0868759	4.31349	0.522265	0.536222	2.93764	0.286327	28.8886	18.7505	2.48305	10.5969	6.10766	8.47814	6.92631	6.56743	1.75941	0.301352	0.623465	3.26326	0
ATXN7	3.44332	3.51079	4.24483	6.49775	9.36279	9.47583	4.42519	6.23984	5.51784	5.21569	10.1183	8.75382	13.7504	10.9395	14.8895	12.5492	9.1708	20.2841	6.14554	5.9601	15.0558	8.01081	5.34852	6.93018	1.38089	0.398558	2.3143	3.75726	1.79226	2.30911	0.497746	0.136912	3.93912	2.68004	0.758573	0.742202	0.0467508	8.37038	0.338993	0.139435	1.20689	0.39907	0.0159868	2.37547	3.17649	1.56982	1.74944	0.0701574	0.982623
ATXN7L2	0.100187	0.469814	0.392657	7.61447	9.11942	5.9363	8.47597	6.22214	7.47805	7.19628	6.83484	8.23614	6.9906	17.992	5.71419	1.49182	10.2561	3.11147	13.6451	7.8279	20.5965	15.583	11.9359	19.9076	2.10684	0	0.704398	3.20646	1.90154	2.28104	0.5673	0	0.0691548	1.91127	3.25736	0.0528022	0	0.363611	3.34205	0.0323354	0.734012	0	0	0.156188	1.76685	0	0	2.63977	0
ATXN7L3	0	0.345902	0	0	0.408559	0.0357723	0	0	0.113462	0.072605	0.157117	0.248319	0	0	2.83533	0.872616	0	0	0	0	0.0299399	0.107191	0	0	6.03934	8.3792	3.31939	2.42706	1.2674	4.81851	1.69091	5.43805	1.05069	3.70479	2.97629	4.46131	2.78902	4.39488	2.15584	11.0153	5.0756	8.8319	5.24418	13.0675	3.59116	0.942334	4.9764	1.06737	6.02934
ATXN7L3B	24.9335	28.9359	27.8024	14.1126	24.6939	16.4	24.7205	32.207	28.6093	28.5655	23.4791	23.5509	26.6744	16.6058	14.631	16.7474	18.2601	9.43983	22.5857	14.928	11.2324	12.1346	16.3132	24.8266	10.4033	5.74279	4.45888	3.27607	10.0173	0.0878681	3.31804	0.311881	1.53667	3.69283	0.0211412	0.0923845	21.1888	7.39632	7.46795	8.86339	3.02785	3.30949	1.40386	6.96588	4.27778	8.44925	8.50917	3.3697	9.92826
AUH	14.6065	15.1146	15.1355	5.93601	5.91795	4.12307	2.57121	5.03126	3.26662	2.73657	4.67896	3.74961	7.24729	11.616	7.26081	12.1032	10.6661	0	1.46956	5.82317	11.6431	2.32777	5.67036	7.44935	15.7981	1.7891	0.588315	3.27117	14.0872	1.83688	1.31161	0.629468	3.06321	1.7485	1.03199	7.43782	13.0025	4.86084	12.5427	23.768	1.09138	9.21948	6.64442e-08	1.02243	5.75737	0.047283	7.17749	0.0446255	0
AUP1	17.337	16.8313	17.5952	16.814	17.5557	17.242	12.9677	14.8106	10.4414	11.8886	16.6316	13.108	7.25079	36.3028	35.283	25.0579	14.806	1.14196	36.3308	54.7667	30.3803	26.4005	22.0234	23.9435	0.376286	14.3126	8.58505	18.0198	17.2247	0.0885823	16.5186	10.0158	11.6132	4.30993	11.8322	21.3808	12.6695	1.796	2.23983	0.000336774	0.044852	12.9169	0.0197965	0	23.8371	26.4872	23.9362	23.5716	48.3976
AURKA	1395.4	1596.15	1491.81	1321.49	923.384	986.316	1904.2	1284.73	1776.33	1448.29	1402.72	1498.95	902.223	505.942	710.482	772.822	772.75	548.744	888.425	678.506	573.924	839.226	865.333	814.277	126.027	57.1754	94.4763	121.757	96.4519	68.6373	125.627	18.1494	111.639	156.896	83.2733	92.482	114.68	158.241	72.0095	53.8833	50.868	52.3165	22.6446	85.3714	97.4174	63.4009	78.8001	85.3147	662.937
AURKAIP1	13.062	13.745	29.0798	15.1684	13.8198	14.3736	18.7579	13.6598	17.5339	13.2163	13.2159	14.1742	12.0251	11.1925	15.8113	16.7139	12.877	28.792	4.13466	13.2983	14.5452	12.0055	3.06798	10.9761	9.96302	63.4284	26.7307	27.0896	44.1267	21.7719	25.8103	53.1904	29.8896	26.6308	35.3808	27.3748	2.39055	7.39737	62.1256	74.911	76.273	30.283	60.1602	47.3734	61.039	44.3775	41.7697	27.4881	6.26543
AURKB	166.899	145.386	233.492	78.4551	49.7805	69.2901	80.1228	89.4186	71.3197	73.5462	90.1362	96.5359	90.7198	107.709	96.7087	111.248	105.086	147.296	73.6688	111.493	129.681	103.235	116.935	103.498	1.52482	81.2962	112.552	148.543	17.7676	68.6174	184.163	173.667	191.256	151.786	92.8388	192.8	67.1204	70.8131	108.147	85.1152	75.1018	83.443	129.445	52.7296	298.314	453.391	146.686	222.698	14.8418
AURKC	229.091	242.969	189.029	47.7004	58.1892	101.019	99.6127	73.6512	105.639	109.803	68.8086	62.858	169.771	184.726	168.525	254.674	177.792	214.597	151.046	245.853	261.737	164.286	149.431	196.559	75.0015	62.4639	79.2861	72.3305	52.5809	69.1274	125.685	58.7473	118.704	93.6968	71.53	59.6282	17.8314	34.8053	64.5229	83.8236	99.2316	76.0149	76.5149	119.115	63.1068	87.8149	20.8396	68.2359	155.792
AUTS2	14.7783	16.9724	18.7287	16.2095	17.5513	16.1022	11.293	11.2115	12.1818	13.318	10.3503	11.6141	6.96751	4.44463	2.12641	2.14243	9.40672	17.1117	3.84988	2.06036	16.6757	9.62727	6.94214	9.24111	6.30183	0.195897	3.2298	0.252221	5.01962	2.70935	0.655853	0.163909	0.604427	1.79375	0.905936	0.926556	2.61366	1.95179	0.11937	2.54457	2.44234	0.36715	0.737404	4.09349	3.5842	1.07851	2.11793	1.88736	12.0569
AVEN	9.88705	16.556	14.3791	19.4781	17.9836	16.1233	18.6051	18.819	25.1305	15.3168	24.0272	18.9298	42.9417	41.5767	26.1789	39.9405	58.2054	46.2765	26.508	26.6633	44.0204	27.8193	34.6897	37.1228	2.4901	14.7642	11.6371	0.0512511	15.2286	2.11853	0.416336	0.775357	0	1.53285	2.33793	0	12.2342	7.60686	9.37534	5.5293e-08	13.1851	0.966942	0.0310853	4.57921	0.982776	0	1.73853	0	0
AVL9	2.51352	2.51864	3.71931	6.74602	10.8176	8.90502	6.40809	6.97768	4.38389	8.1164	5.35196	5.16607	1.44699	3.48943	8.6117	17.7758	3.88778	14.6989	12.2348	5.87867	15.7977	6.61484	1.91779	13.3288	18.8237	9.94424	14.3233	23.7898	4.29299	29.5104	0.223622	0.300702	5.22782	12.0409	2.11847	10.9297	15.0077	0.747591	28.6056	19.7054	13.1059	10.0617	1.30958	6.00039	5.06778	1.25546	0.102762	4.13464	5.57593e-08
AVPI1	1.44124	1.80963	0.835344	5.31652	4.69247	9.12569	3.87858	4.04226	3.94923	5.6963	2.40685	4.54698	4.99916	0	6.67562	3.03655	20.1875	2.38756	11.475	36.5919	0.083322	6.40742	9.33495	11.3345	27.5672	17.9583	10.249	2.34775	20.9464	5.03588	2.29142	1.15004	24.7543	11.2906	8.28465	7.94239	26.604	42.4273	1.02629	4.03056	30.6753	14.8289	16.7804	41.3155	20.0557	0.0798893	13.5899	34.2662	217.01
AXIN2	0.611908	0.410423	0.547331	1.77191	1.50258	2.52823	2.20978	1.2589	1.80148	1.27293	2.2927	2.47126	2.99884	2.33876	1.05377	0.567141	2.97397	4.36578	1.45264	3.98556	0.218713	2.65823	1.00806	1.6204	0.698995	0.0259383	0.15305	0.751078	6.39611	0.0250619	0.181201	0.0475784	0.0318079	1.83082	1.43697	0.935727	5.86926	4.86593	0.288364	3.85318	2.79269	3.51031	1.58019	1.88459	1.64051	4.67663	0.498222	2.14822	11.6805
AZI1	0.44408	0.873463	1.2234	4.63791	3.22925	3.99501	6.2626	6.76562	5.53912	4.84648	2.72679	4.08355	4.3147	6.05148	8.25245	3.02396	6.49576	12.6607	7.42052	8.73425	6.66447	5.92106	4.65998	7.19807	0.0703555	0.194614	0.0480802	0.028488	1.09274	0	0	6.00755	3.07127	0.788585	0	0.423729	0.0736377	0.261414	0.402812	0	0.799888	0	0	0	0.812565	0	0	0.0836208	0
AZI2	27.2931	29.7487	43.8052	44.5455	22.4659	41.5378	39.8794	44.8642	33.3085	29.8215	41.1003	37.2202	39.6057	78.8778	55.983	46.7081	51.6253	43.6489	34.1697	28.9821	55.8516	39.159	46.5434	20.8983	67.488	34.5196	74.8803	88.2585	57.3255	27.3261	22.0305	39.6394	64.2146	54.9042	51.7446	40.7913	48.426	59.9864	59.0799	23.6865	40.5754	60.6401	15.5232	75.4039	26.1667	19.7314	29.537	21.2324	0.880541
AZIN1	8.9417	7.16311	9.22496	18.2234	20.1075	19.2385	19.4916	22.317	18.2495	26.1689	18.1322	19.4876	29.0164	26.304	35.1956	26.5351	21.0763	45.4996	24.963	19.8114	32.4909	32.0412	34.9923	27.3334	68.6682	38.6516	85.7812	139.94	61.996	131.151	174.418	39.4371	113.254	109.419	227.252	116.519	23.6686	56.987	52.5209	35.0005	54.035	41.7017	30.8299	56.0323	51.4625	25.1675	78.5515	133.31	30.8006
B2M	0	0	0	2.74662e-08	0	0	0	4.32435e-28	0	0	0	0	0	0	0	0	0.185323	0	0	4.86241e-09	0	0	0	0	1.12465	69.8165	15.3737	16.5459	1.20002	6.35744e-07	5.69421	4.57091	11.5262	8.58504	0.559442	10.242	13.8583	1.16278	46.0316	2.01149	19.3949	62.92	10.4	10.3184	14	35.3457	6.37041	5.74616	878.084
B3GALNT1	7.24675	6.33937	7.91823	9.5756	8.49403	14.7276	10.5249	7.43619	8.37868	9.10406	6.65084	10.02	12.7732	2.01859	2.17564	5.51567	1.178	6.16228	4.87213	5.01656	5.75688	2.50665	8.38261	4.74395	5.45535	0.83645	1.15105	0	5.38875	0.0580734	0	0	0	0.158169	1.41107	0.127085	2.5499	0.66336	1.46827	0.733843	0	1.13888	0.0262956	0.0187096	0.0406183	0	0	0	0.223419
B3GALTL	0.427914	0.39772	0.322353	0.374931	0.482102	0.0935286	0.469017	0.305379	0.342998	0.487497	0.251531	0.394092	0	0	0.845552	0.013949	0	0	0	0.0413989	0	0	0	0	0	0	0	0	0.0333861	0	0	0	0	0	0.363535	0	0	0	0	0.0126022	0	0	0.0306157	0	0.240834	0	0	0	0
B3GAT2	2.88026	1.93955	4.84399	3.51077	3.84041	7.55564	3.23116	2.39423	4.47717	6.68686	5.77528	7.95117	3.14088	5.43647	12.4501	11.7238	8.35879	20.973	2.82061	0.172766	1.24051	2.9713	14.4855	7.82505	7.94635	0.0462349	1.36473	0	0	0.169186	0.168449	0.123609	0	0	0.824333	0	11.1858	8.20872	9.24909	0.0525586	0	0.962987	0	0	0	0	0	0	13.7569
B3GNT2	122.506	107.92	81.2773	181.18	169.634	192.07	313.672	161.595	261.097	341.94	236.977	304.623	272.954	193.532	247.515	271.824	227.457	179.053	222.032	233.367	193.649	248.927	236.774	275.979	247.051	51.3354	27.9502	64.1184	304.144	28.3431	14.2254	23.041	13.6345	21.5828	56.4842	23.1073	355.751	232.918	51.418	36.325	53.2974	64.9701	51.9546	28.2094	4.71139	1.25574	2.46945	2.17755	6.55823
B3GNT4	41.9181	31.7636	24.0439	24.771	17.4537	30.5785	25.8316	40.7775	33.9822	54.773	34.3943	39.9575	31.9497	39.9119	39.2338	25.2189	41.9549	22.2263	19.0059	27.9405	10.2727	19.902	43.1985	17.5403	9.2433	7.16175	0.730879	1.08912	0.450226	0	0.690764	3.34633	1.81542	3.14849	0	0	2.31175	13.9702	7.35915	8.329	11.8579	4.66484	2.54324	2.5653	4.12606	3.99602	0	1.60828	0
B3GNT7	0	0	0	0	0	0.0445612	0.0377882	0.0356825	0	0.153924	0	0	0	0	0	0	0	0	0	0	0	0	0	0	0	2.24226	1.19265	0.0931214	0	0	0.906788	4.47185	2.02239	0.649267	1.33787	0.0375171	0	0	0.0653432	0	1.17249	1.7181	0	0	3.50842	0.522174	1.07444	0.968613	0.517976
B4GALT1	34.6061	36.4659	32.0648	35.1195	34.4145	36.4116	32.7145	30.5623	32.0105	27.5648	39.9626	39.5592	30.5621	21.3965	18.4189	40.1643	18.7512	14.5464	40.8343	36.8746	29.5651	41.3409	50.0063	54.4024	17.9221	10.2176	12.697	6.04116	27.7137	13.0548	13.067	5.11105	12.91	13.7192	13.6396	5.46587	55.2141	30.6401	12.523	14.8008	13.0186	15.8639	14.1215	13.527	3.31706	3.97343	4.73119	12.945	1.59736
B4GALT2	0.136409	0.625675	1.15286	2.98014	6.41831	8.49808	5.65769	5.92828	4.72277	2.97769	7.03207	3.49884	0.875045	0	4.07967	6.54364	6.24283	0.0393034	3.39582	2.16388	0.0677474	3.26187	8.8014	6.70633	0.0775197	0.0797658	0	0	0.141946	0.331323	0	0	0	0.96746	0	0	0.799275	0.762339	0	0	0	0	0.0381445	0.100556	0.949492	0	0	0.0596141	0
B4GALT5	24.0481	30.5977	31.4442	28.7364	22.5327	22.0882	16.3708	14.6865	15.0872	14.6544	15.1785	12.0773	4.28614	9.37875	7.06433	7.0618	9.61928	2.83656	8.56438	6.45572	3.06316	10.4048	13.3358	6.0901	19.9795	31.2957	10.3221	12.0275	7.69003	11.1784	2.71182	31.2592	11.1646	24.5983	16.0192	10.9921	7.04341	9.42122	37.3717	27.6441	8.10942	25.628	25.1428	16.6989	21.1408	28.258	25.903	7.25752	0.875225
B4GALT6	3.64307	3.2376	2.01036	5.31518	5.26984	7.03756	4.29424	5.05636	4.8288	5.47612	4.66853	5.73183	1.01595	7.23613	5.11778	1.80851	1.55507	0.430213	1.73853	0.528272	4.7499	7.22374	4.50845	3.20879	3.26981	3.51695	0.290306	0	5.37939	0.321193	0.130219	0.00873273	0	0.174627	0.0286104	0	4.8065	1.43369	3.19885	0.2433	0.382987	0.226801	0.169153	0.255932	0.0138896	0.571826	0	0	0.161368
B9D1	29.5678	32.1622	41.1938	11.9424	8.0161	6.15105	14.4751	9.11741	16.1412	9.10094	4.6081	10.2218	28.5479	50.7039	20.3951	18.5375	20.1714	39.5009	23.0089	14.1556	2.25753	20.7863	15.9079	12.3312	70.4378	16.6795	12.9536	8.93799	18.874	4.08908	0.155943	0.153913	3.17198	0	0.234841	0	18.8785	5.02054	0.0939315	0	21.4803	5.14057	16.1947	0.324388	2.87813	0	0	0	0
B9D2	1.03682	2.44854	0.878848	1.93835	4.02555	2.47981	0.846647	0.649466	2.43222	1.71802	0.728956	0.351731	0	0	6.23419	4.77351	4.13164	4.01692	3.49518	1.16863	11.357	4.14407	2.77497	7.09442	0	25.113	20.9231	44.9162	0	28.0314	10.7523	5.32917	47.1105	24.0712	17.5698	58.9323	0	1.08229	41.3504	13.6753	40.0579	94.7271	41.8805	82.965	22.0531	13.7112	21.3801	15.9902	3.24369
BABAM1	6.79434	7.0751	7.51738	18.4079	13.3268	11.7493	12.0099	9.52756	12.1316	12.5851	13.535	13.623	11.6662	38.3598	12.7081	10.9778	19.0569	25.6423	19.2269	38.5257	65.9596	25.5656	21.572	13.7475	5.33166	57.6571	44.5676	78.9948	42.5531	32.6605	68.8194	84.3861	66.427	62.2447	31.931	16.6557	10.4594	13.8398	28.743	23.6836	49.5145	24.9255	20.3956	56.7217	48.6547	87.3479	21.7215	34.4189	5.3473
BACE2	0.385949	0.358434	0.0178992	0.141081	0.248522	0.250139	0.169629	0.363239	0.330371	0.329359	0	0.0382354	0	0	0	0.234981	0.00830139	0	0	0.0153183	0	0	0	0	0	0	0	0	0	0	0	0	0	0	0	0	0.0115715	0	0	0.459623	0	0	0	0.528095	0.250652	0	0	0	0
BACH1	42.0095	31.5293	29.1356	40.4262	46.267	49.6911	44.3749	33.1472	40.1883	43.76	42.2821	45.1988	18.9936	33.9346	34.1433	38.7235	22.1783	43.1752	30.3592	18.5996	31.9496	31.5068	43.2587	28.028	11.3551	3.89623	6.40633	0.353778	8.52714	1.9119	0.135923	0.307257	0.637553	0.646088	3.72373	11.0745	17.3324	17.8172	1.51761	1.46707	1.89341	1.49522	2.99803	3.34542	3.95481	2.24066	1.3632	0.570944	243.421
BACH2	7.3556	7.74059	7.82056	5.79339	7.40993	7.95186	5.35725	4.98636	5.84847	4.03181	3.41988	4.06724	5.16733	1.58441	2.5483	3.58731	1.77048	1.23608	6.38395	1.7354	5.66679	5.50612	7.59143	8.89435	0.893184	0.884965	1.55397	0.0179607	2.18161	0	0	2.70202	0.013652	0.962429	0	0.245241	1.87208	4.64836	0.0123637	0.519199	0.738427	1.96325	0	0.657155	0.00865317	0	0	0	0
BAG1	0.402567	0.980227	0.54842	2.37548	1.99553	1.91622	1.46902	2.77807	2.65378	1.3827	2.49445	1.67135	4.53188	0.25236	4.36438	1.95183	3.88595	0	3.52406	4.5263	0.815269	6.32952	7.93014	6.36038	11.9075	4.5931	15.8336	7.6842	10.4882	10.72	8.77585	0.329511	8.72418	4.42378	11.4211	17.4449	7.86681	1.9078	0.212502	7.35015	2.93724	4.97882	2.71234	0.255244	1.24834	0.484689	0.126009	9.38292	0
BAG3	0.0400946	0.0955108	0.552311	0.775838	0.479359	0.0506282	0.0436442	0	0.271728	0	0	0	0.563576	1.4735	6.4131	0	0.0331524	0.122146	0.140182	0.658959	1.39995	2.29279	3.41818	0.0698305	2.9299	7.32658	0	0.595462	9.67104	1.16381	1.2655	4.1171	1.09265	3.12767	5.91822	2.28287	2.74108	1.53014	1.91498	7.05771	13.8768	2.27501	8.2015	5.36816	7.6601	0	2.14704	4.04011	2.59469
BAG4	4.11783	4.11432	3.18473	3.37272	5.29306	5.40227	2.4735	5.65325	4.5552	4.31692	5.23448	4.61726	5.67208	11.1047	3.68468	1.65222	6.25493	10.3352	2.24813	1.88418	2.46691	2.48722	7.68393	3.68471	2.97539	30.9635	43.8149	56.3829	9.76331	41.4645	55.2616	27.3839	50.8223	36.404	46.3604	68.626	25.2425	15.2888	16.4415	31.3181	29.705	14.3123	13.919	22.792	36.0259	27.1693	51.043	36.1258	20.0182
BAG5	11.4072	12.82	10.8069	11.3101	13.9261	10.891	11.1858	9.96481	8.71061	7.9058	7.36671	5.81924	17.7149	6.31087	15.4583	10.6041	9.78267	9.94765	8.10823	10.684	0.58519	10.7521	15.0712	7.80212	10.6936	17.3225	29.3931	26.7157	11.8459	12.3901	11.4496	25.1127	14.1105	17.736	13.4487	21.8121	11.8574	15.2406	26.9026	27.2732	17.9151	29.0576	18.4981	8.1225	11.1416	21.1569	20.701	17.0402	17.6282
BAG6	13.5581	14.1793	13.3824	23.1312	23.1772	20.5565	17.149	31.5931	22.1108	28.0649	23.2574	24.9484	36.8025	25.4982	29.1608	26.1995	37.0782	26.7057	31.7838	41.6267	35.2968	28.3354	44.8904	39.5234	2.79761	0.404858	0.141485	0.492038	10.7614	3.30694	0.0394138	7.60843	0.0523273	2.81651	2.20601	5.3975	22.3175	14.2452	1.22046	6.14213	9.28119	2.61095	6.78683	0.292971	1.13139	0.166779	6.52782	0.0635871	1.76826
BAGE2	0.106141	0.0860701	0.0699842	0	0.03649	0.0408062	0	0.069415	0.101565	0.0778893	0.119801	0.145589	0.0503759	0.189912	0.162541	0.0592023	0.0644832	0.12046	0.0273036	0.0289255	0.080427	0.0958266	0.285014	0	0.0475409	6.96108	2.77227	2.72229	0.0663791	5.33133	0.585431	0.866637	3.3819	8.16017e-07	6.41656	7.38027	0	0.169131	1.57631	1.02899	2.89413	5.37097	14.3323	4.85711	13.3887	17.219	1.76777	4.39568	0.605437
BAI2	1.39933	2.25217	0.751366	1.4762	1.38593	1.29242	3.12533	2.44557	1.62262	2.91255	1.81362	2.04806	0.0148686	0.0215431	10.2486	3.89807	0.979317	1.72278	2.68836	3.32533	4.02007	1.17634	5.1164	4.92355	0.0551606	0.0848903	0	0.499552	0	0	0	0.0128129	0	0	1.45494	0	0.0858802	0.715838	0.267669	0.114172	0.680465	0	2.32174	0.0538119	0.0245217	0.939284	0	0	0
BAIAP2	252.909	310.458	392.723	168.274	147.53	224.761	268.547	313.477	250.817	266.425	248.916	245.685	101.933	115.284	120.021	133.461	130.095	158.672	159.474	164.749	97.0679	149.437	146.173	164.049	39.304	14.7963	16.6785	32.4395	33.4042	32.6599	22.0971	40.8215	21.2345	22.9032	26.7016	5.89045	27.7245	67.6621	4.11512	16.9018	36.198	13.7503	14.0471	18.8681	17.8666	18.6538	9.65645	12.859	78.0028
BAIAP2L1	20.6207	27.5088	41.5673	78.1157	66.6635	67.7119	95.2229	90.2902	86.5181	90.2578	122.556	111.241	139.635	112.136	102.471	102.59	100.652	107.752	98.2788	62.5441	100.961	94.9898	88.5872	117.058	96.5496	52.7532	31.8955	18.5404	96.52	11.6925	21.787	48.3961	34.2568	22.9926	11.0691	11.9721	69.6712	61.4849	51.8906	21.4112	33.3322	27.294	32.8165	22.5833	24.0718	36.0182	28.3953	6.86593	2.37809
BAIAP2L2	2.11746	3.81646	1.07358	2.3366	5.17288	4.42667	4.28401	3.04337	4.06445	5.61767	4.0994	2.85986	5.96008	0	3.04535	2.6892	3.64191	0.14945	2.48559	0	0.315819	0.114131	3.03442	2.3568	0	5.99889	8.89778	7.44245	0	1.93368	6.22962	20.6475	10.8238	4.17875	18.8466	19.4241	4.27161	2.44811	1.95065	14.0003	5.50712	22.0443	3.72416	8.80116	40.0227	70.3971	29.2686	15.8951	1.89995
BAIAP3	0.0291867	0.170059	0.114778	0.976757	1.30023	1.64984	0.803068	1.68856	1.63103	2.15431	0.947174	1.32329	0.0373991	0.392129	1.28728	0.0940581	1.66614	0.919962	0.869282	2.69367	1.3893	0.450316	0.177522	0.226276	0	0.284374	0.0433602	0.731233	0.129214	0	0	0.0143287	3.01268	0.862987	0	0	0.0320764	0.257179	0.0352911	0	4.10611	0.263035	2.1833	0.300395	0.0817607	0.0830006	0.0405762	0.293074	0
BAK1	0	0.126544	0	0.763474	1.24218	2.00764	0.545433	0.46836	0.38556	0.379951	1.86855	0.876896	0	0	0	2.91961	2.46681	0	2.17821	0.120479	0	4.26569	0.0734604	1.0435	0.128313	11.0198	30.0946	61.431	0.457036	33.0451	154.311	18.0781	75.6724	39.3482	80.2005	50.1302	0.320091	0	3.88177	10.3881	11.7068	7.60283	8.25729	12.6519	63.0489	29.1699	65.4635	54.3119	0.925606
BAMBI	0.1064	0.452084	0.422352	0.638102	0.957349	0.749516	1.47511	0.893871	0.645889	0.739976	1.43492	1.55954	1.9487	0.0557734	0.135873	0	0.568814	2.6735	0	2.0151	0.301628	0	4.41393	2.34442	20.8723	97.5767	170.854	41.3965	42.8261	58.0163	58.0555	96.7853	88.6064	120.512	107.633	44.019	11.1197	30.8578	94.1357	65.3594	47.6426	82.8659	82.3288	96.3603	36.4802	90.6218	79.1081	320.207	1.41459
BANF1	42.0831	57.2931	54.001	116.289	99.4789	115.442	114.047	152.272	123.298	123.208	130.055	124.715	94.2511	53.2683	72.9106	112.547	114.456	86.3473	108.689	178.717	149.036	98.4167	124.812	124.763	55.6021	73.0279	59.2076	61.9662	41.6655	66.5268	108.279	129.088	97.0727	128.191	128.523	115.993	49.1046	55.6567	65.9888	76.472	97.3116	86.5575	144.849	139.836	126.789	119.144	108.987	128.855	397.268
BANP	140.155	139.661	155.987	95.7234	91.1078	82.5328	75.4496	68.357	61.324	54.1667	57.138	56.4374	31.4053	42.5032	52.6543	41.9579	42.1207	64.8598	46.6737	49.3542	37.6436	44.9461	57.4925	49.1914	3.37738	7.71422	6.4694	7.08261	8.07108	7.38157	8.47283	10.8516	2.93481	1.79094	6.51984e-06	23.7325	1.9641e-08	3.35048	2.91377	19.4132	8.5036	17.772	3.08653	0.0948698	19.4932	19.1429	23.1872	35.1341	2.47e-05
BAP1	0.482283	0.770059	0.475334	4.87614	3.0163	4.51836	6.39552	6.32453	4.13293	5.38062	4.47456	5.21688	5.66977	9.4023	9.87621	3.54941	10.4885	17.0658	12.8582	1.01309	5.86666	7.10755	5.55341	8.21519	10.1153	4.62253	13.408	9.44935	0.455582	6.62363	11.1326	18.8777	7.20055	11.5947	6.89575	7.88138	4.53332	4.59546	5.32637	10.5279	18.1013	4.33891	12.2246	11.0836	10.8784	4.06353	8.90386	5.59337	0.4226
BARD1	213.947	179.785	283.077	109.348	181.631	169.566	113.469	114.995	110.557	118.108	129.677	132.23	63.8322	83.3869	89.0316	104.572	76.8806	130.802	101.563	75.2252	61.3318	82.7022	113.581	79.2635	50.9143	24.9225	3.48477	18.3803	69.1446	4.47373	3.82528	16.8971	3.91035	6.70052	5.19873	6.58356	41.1571	76.8211	34.6729	15.8961	26.2808	18.7723	3.32702	24.6815	18.3579	17.6464	16.269	5.25591	591.173
BARX1	0	0	0	0	0	0	0	0	0	0	0	0	0	0.200752	0	0	3.58394	0	0	0	0	0	2.69435	0.0934119	11.5028	0	5.84097	0	30.1301	5.92087	0.118996	0.0605834	1.93013	0.638531	0.720567	6.57262	0	0	0	0	7.89697	0.0639287	0	13.2628	4.20004	1.58516	3.39364	7.10128	0.737091
BARX2	8.19393	14.1892	14.4115	39.9628	27.6596	36.2042	45.4027	20.3419	40.0099	17.0312	19.9741	19.3029	57.054	42.1769	40.381	43.6929	58.1011	20.0296	62.9251	70.5983	35.1237	63.1617	62.638	46.4477	0.937164	4.6184	3.351	1.43206	7.52726	0.0619766	0	0	0.626884	0	0.636465	0.0641204	8.95618	20.6132	8.13678	0.0379401	1.62198	0	0.0312998	0	0	0	0.075761	0.144542	0.841477
BASP1	5.54199	7.23259	8.65525	23.6112	8.60218	2.824	2.99847	12.962	3.36604	10.7622	5.12517	3.15743	1.84014	5.79384	0	0	8.08752	4.22337	1.41244	3.53361	0.199205	4.1713	8.98968	4.2368	34.1257	128.117	187.987	117.028	18.3438	258.598	136.665	283.995	182.107	219.65	169.416	124.704	33.3924	9.20352	115.975	605.327	261.086	209.069	389.015	93.0784	116.621	118.361	192.282	394.032	2.53167
BATF2	3.296	9.36757	6.66408	6.00766	6.43334	12.15	5.62463	14.2472	8.44839	10.1304	8.15479	10.7594	8.29316	11.7229	0.594746	3.32645	3.25504	0.748783	5.40571	0.111998	5.94416	8.44264	1.53327	5.48311	30.07	14.4211	4.78834	0	26.9344	15.6492	0.218564	0.297204	0.0724366	21.6499	6.78242	4.50729	0.714343	16.9928	9.19019	4.99543	5.33102	3.07976	11.2832	10.9646	3.70445	25.5576	0.853453	3.93843	0
BATF3	1.25319	0.355917	0.585659	4.22226	1.66926	1.76984	1.27866	3.94356	4.44446	3.2545e-06	1.80669	1.10962	7.36125	0	0	0	0	0	8.30566	0	0	1.64981	3.75484	1.51413e-06	7.48972	15.0974	6.87249	3.31526	0	0.284561	0.935878	0.196826	0	8.42914	1.15205	2.08247	11.4152	0.224942	2.52305	14.5574	8.88491	2.70165	4.29321	0	63.5578	43.3492	6.28728	60.9247	14.5512
BAX	5.70398	7.142	10.6872	2.89808	7.59793	5.64596	6.41152	2.39539	7.60419	3.57571	1.83692	3.21488	0.434409	0	0	3.30057	1.8325	0	2.94028	11.1448	12.2799	0	4.29714	11.8047	0	0	8.25818	0	0	1.75996	0	0	0.322193	6.18711	0	0	0	0	0	0.159122	3.63291	0	0	0	13.9775	6.44039	25.9432	0	1.7112
BAZ1A	188.967	156.794	265.178	169.18	173.395	116.393	118.974	118.609	118.735	111.968	89.1521	80.4535	6.00709	51.3122	38.8512	9.84027	17.1444	38.6143	22.3198	16.049	47.4412	21.3389	29.3343	25.1389	41.1891	87.3784	69.0102	87.2057	51.1352	84.3803	49.2533	54.8436	66.022	100.885	102.889	54.4732	52.3127	56.2011	110.843	64.4008	69.5239	68.5986	51.9945	73.6484	12.9672	42.061	39.8359	69.6033	84.3705
BAZ2A	69.4129	71.0552	86.2506	56.3851	72.5034	57.3595	74.9352	88.2496	77.9533	69.4979	90.7953	73.6043	54.1224	42.1717	51.4612	56.9575	41.1024	45.5898	66.3833	55.1853	69.1943	61.2568	82.4033	65.1521	36.4055	10.5195	15.0592	10.5231	32.6306	16.8417	6.22481	23.6762	12.199	16.6281	10.2338	14.3976	26.8578	28.7239	11.585	12.7502	15.4307	8.96889	21.9575	13.9401	8.00476	7.48641	12.9734	8.17469	37.221
BAZ2B	0.862428	1.0777	0.5548	0	0.132039	0.295033	0.184078	0.10144	0.490983	0.0129205	0.111381	0.0648538	0	0	0	0.0426321	0.0586685	0.0614946	0.00491258	0	0.093712	0.0389158	1.13174	0.0315372	1.48135e-07	0	2.1328	0.634365	0.714479	0.713013	0	1.87112	0.0935555	1.66231	0.9359	2.24627	0.638183	0.993795	0	0.00471899	0.310689	0.454208	0	0.290872	1.21574	0.0177429	0.571798	0.892504	0.419125
BBIP1	14.8334	15.5128	13.51	7.87367	6.8593	9.33578	8.63	6.57517	8.76646	6.44939	7.36381	8.82345	4.16431	7.46985	4.66766	6.11914	9.04325	17.5225	14.0059	7.77818	1.02331	4.59491	8.53946	12.3119	9.46666	20.9911	21.2171	20.7888	8.41294	20.5703	4.62931	7.4509	16.0598	26.3584	18.6362	15.2975	10.6458	18.7126	8.95115	15.9973	22.8745	24.2177	20.9995	24.0627	23.0187	0	4.41721	15.3184	4.15588
BBS10	1.32187	0.62082	0.740372	2.43061	2.68682	2.77857	2.16108	1.14532	1.24689	1.58041	1.08135	1.38807	1.23019	0	1.70447	4.94105	2.83015	2.99579	1.39451	0.541748	0.11815	3.11387	2.93222	3.87622	4.0895	0	0.489749	0	2.43088	0	0	0	0	0	0	0	0.321293	0.136732	0.191552	0	0.0795528	0	0	0	0	0	1.1816	0	19.3363
BBS5	2.01557	2.18528	3.44742	3.78926	3.65188	5.47729	3.86144	2.48743	3.98642	3.09896	3.11416	2.08128	10.388	1.82223	1.09359	1.29076	0.575658	11.581	6.53939	0.38236	0.518356	6.10079	2.89837	2.64557	16.6365	1.93855	4.12144	2.24392	7.92227	2.83552	6.42997	8.08533e-05	3.38948	4.66257	5.71663	3.99425	9.48286	10.376	3.67287e-06	0.0222812	0	1.86039	0	4.63966	1.36649	0.000216071	7.49701e-06	0.0767475	14.4272
BBS9	25.8133	32.8789	32.432	13.9183	14.3806	8.99633	9.65864	12.6458	10.6025	10.465	11.05	11.7919	17.6431	12.1926	17.7875	20.4319	20.5381	22.5181	21.051	29.2657	7.54125	22.9255	16.8269	21.5843	20.688	4.72614	6.63453	5.16176	17.4813	2.55655	1.57903	0.695063	3.20992	2.96667	2.87606	2.90157	10.2321	15.793	7.3408	1.10427	3.39367	7.67323	7.86098	11.737	1.76283	1.08796	4.55653	0.0181679	44.1299
BBX	1.04079	0.982118	0.353454	0.207909	1.10113	0.267439	0.133336	0.0306668	0.0700021	0.0173353	0.0267641	0.0994718	0.040034	0	2.072	1.159	0	0	0.128983	0	2.42959	0	0	0.203728	5.10071	4.51096	2.15625	4.49246	1.77389	2.66021	5.52632	0.0903838	4.51096	8.76893	4.20303	11.6789	1.66285	0.197661	5.20361	0.0161828	4.12785	0.771589	0.048462	4.59663	16.08	6.27665	3.95483	2.35386	5.26707
BCAR1	10.9969	20.8077	16.3202	4.03972	4.77668	5.5195	4.61921	7.9339	4.52146	6.45113	6.6066	5.52012	7.37134	0	4.83186	14.2905	16.9151	3.22606	9.64038	7.55244	0.225876	10.3202	5.30401	7.94865	0	3.71088	0.148481	0	0.21594	2.54295	2.48663	0	0	2.54998	2.39144	0.0494548	0	1.65854	0.151677	0	0	0	0	3.30636	1.91135	11.1308	3.76351	2.4786	0
BCAR3	1.37109	1.54244	2.05522	4.32241	4.813	4.09005	4.23428	4.20453	3.90123	3.06521	2.11844	3.70933	9.99316	6.67425	5.22813	1.08734	0.792748	0.864971	8.6788	1.65975	7.20834	9.25437	8.87649	8.23362	0.0341053	0.648375	0	0	0	0	0	1.45451	0	1.42643	0	1.48925	2.87015	0	0	1.70153	0	0.335924	0	0	0.871141	0	0.754027	4.42153	0
BCAS1	4.12049	4.93422	2.06753	0.852804	0.646087	0.787112	1.96214	0.809834	2.13706	0.59127	0.63559	0.164022	1.11634	0	0.0375122	4.19458	2.8351	3.90733	0.694086	6.77662	0.0425773	1.2206	0	0.0186148	0.0258194	1.15958	0.0334682	0	2.05686	0	0	0.249407	0.745702	0	0.0176668	0.0247949	1.79459	1.37256	2.77353	0.0144002	1.58016	2.93548	0	0.0163984	0	0.0193011	0	0	0
BCAS2	45.3664	48.7031	48.5279	80.1034	55.3057	50.6846	87.3943	71.8967	62.9048	83.3118	67.6116	67.2295	95.1739	107.379	86.1726	62.3769	69.9748	111.169	83.1304	147.468	49.3946	90.07	57.1286	62.6744	18.3459	11.8265	18.0892	22.0125	39.9385	3.16992	21.4511	15.5275	19.3789	8.76956	8.13569	28.7148	18.8268	37.2324	20.6362	27.4736	29.2957	30.8776	10.4045	15.1248	15.7544	13.236	10.6572	10.081	0
BCAS3	14.3725	11.3346	15.3985	16.0714	14.9476	12.21	8.35598	8.62019	9.26572	6.82104	10.6347	9.98851	21.4898	20.7868	22.5469	33.0957	20.6891	19.1883	23.5852	19.5917	9.65385	15.3412	27.2767	11.9311	4.85514	7.74311	2.68102	4.55112	7.06432	3.71761	4.25111	0.667206	1.23508	11.1512	1.07614	0.871028	4.82854	13.1329	3.91195	12.9046	10.9889	2.88874	4.05702	9.47174	6.5183	6.25401	0.0782365	6.84886	44.6381
BCAS4	1.39398	1.90694	2.49639	1.74806	3.34097	5.08997	2.92219	2.46261	3.39936	3.59566	4.05039	4.1438	1.13914	10.0419	0.808231	0.0849056	1.07165	9.73307	2.42684	1.09252	0.293796	0	0.152996	3.7891	0	0.0652108	0	0	1.51651	0	0	0	0	0.268349	0	0	2.19612	0	0	0.452221	0	0	0	0	0	0.105004	1.11808	0.096625	0
BCAT1	0.0430173	0.0153392	0.0061434	0.0441839	0	0	0	0	0	0	0	0	0	0.0550052	0	0.0519681	0.0342705	0.00488621	0	0.00567915	0.0335483	0	0	0	4.89078	5.88636	9.15313	24.339	4.28715	16.4477	12.3277	6.581	29.9828	11.6503	7.59212	14.756	1.09891	2.2984	3.10393	4.64807	4.6956	5.26159	5.75327	4.10836	6.25635	4.83681	15.6408	10.2005	0.455885
BCAT2	51.0488	71.9462	56.5867	47.3646	41.0673	42.9293	31.5718	27.7348	29.5492	45.3845	44.3171	35.6607	33.2843	35.225	19.2194	46.2619	36.4416	50.3079	43.8706	32.7323	68.4883	32.1017	44.7928	56.6375	48.4646	10.7236	6.74646	16.0397	51.802	0.217544	18.3019	35.6882	0.42963	3.06622	0	5.76487	15.7052	49.6465	2.09677	0.135727	1.95861	15.3024	38.2722	0.0746456	11.5243	0	6.04054	2.94466	0
BCDIN3D	1.25287	1.04228	1.71822	0.780766	1.26011	0.986979	0.745514	0.911971	0.771787	1.10239	0.404019	0.601425	1.45907	0	1.75488	4.4896	2.85997	0	1.42355	0.151585	0	2.84029	0	0.418266	0.188175	3.67748	0.374247	1.76332	0.138294	2.846	0.714737	0.659572	2.45309	0.330318	0.877306	4.17301	0.0299128	0	5.13259	0	1.78315	2.02333	0	0.0199741	0.0688773	0.272092	2.81883	0.344583	22.9513
BCKDHB	26.6762	20.6168	13.2794	9.25639	10.6405	12.8066	10.8376	5.8167	10.2387	10.8811	8.34809	8.14258	20.1305	10.4658	7.22393	17.8916	16.9036	1.00803	18.361	55.9164	2.053	25.3016	14.9637	14.0199	32.3798	0.471121	0	0	23.7932	2.04176	0	0.0690019	0	1.72616	0	0	0.638758	15.2238	0.920307	0	3.64844	0	0	6.69371	0.113216	0	0	0	0
BCKDK	5.23516	8.0228	4.69782	3.31252	3.82631	2.71474	3.75535	2.56358	1.54839	4.04419	3.61252	1.66563	2.76652	1.72105	14.8526	6.99576	11.4898	0.0350345	4.47246	1.11544	5.73779	13.5932	13.4033	10.3961	11.4227	5.72321	6.44001	9.07476	12.6659	3.6016	0	0	0	0.214213	0	13.9271	0	15.117	4.45748	0	0	2.68905	0	1.97375	26.872	1.6873	0	0	0
BCL10	19.1843	19.5727	11.5003	9.69951	8.56957	12.3573	6.73335	6.87911	6.402	5.42066	5.5192	4.5953	0.984795	0	2.84771	6.47184	1.955	3.85685	1.30057	0.152678	8.25743	3.66742	5.65596	5.38485	9.63346	9.14215	10.1294	10.4855	9.08283	11.1072	6.77865	14.7527	4.85695	2.20209	6.75846	4.34078	19.481	7.10886	29.7537	11.2501	10.5621	18.6221	13.767	18.3892	6.61951	7.11707	3.03864	12.938	0
BCL11B	1.14593	0.918642	0.726877	0.356367	0.498811	2.03658	0.829922	0.582996	0.565837	0.594363	0.539494	0.993984	1.59566	0	0	0.449814	0.403871	0.516765	0.74368	1.55521	0.0279958	0.357868	0.0179949	0.95866	0.254723	0.0307912	0	0	0	0	0	0	0	0	0.677149	0	0	0	0	0	0.00707034	0	0	0	0	0.0118986	0	0	0
BCL2L1	2.85298	2.7517	2.73907	12.2002	12.3904	6.65947	9.95135	11.9317	8.88822	6.84904	5.79325	6.43628	15.5176	7.49203	10.6083	8.03937	7.80468	10.4127	21.6272	7.59064	20.1204	9.45174	10.9	14.3585	5.84488	2.42937	6.7956	7.23303	24.4543	6.00582	6.40727	2.37409e-05	9.75598	12.2444	5.8666	13.4418	15.4472	10.6403	3.8342	0.000245762	6.28419	5.16611	0.000394789	6.4877	7.95432	4.62093	0.595438	4.7397	0.00724741
BCL2L10	5001.01	4477.2	4644.01	1978.39	1913.81	1729.29	2825.82	1793.32	2161.41	2089.04	2287.61	2458.31	568.439	671.655	561.413	724.886	748.099	607.825	564.285	741.707	839.321	776.091	562.601	645.995	291.091	58.3049	33.8997	5.17067	304.577	2.89542	20.9674	25.066	33.916	25.9791	11.4779	4.24264	274.215	252.912	47.2103	25.161	51.5798	79.8554	23.1137	36.8589	3.87596	0	0	0.168479	0
BCL2L11	6.66936	3.43802	5.56677	2.20238	1.3853	3.21441	1.12446	2.79058	1.68794	2.18525	2.23476	3.58534	0.25858	5.92727	0	4.99848	5.79802	0.012172	2.19514	7.77857	17.4675	1.09007	2.50853	0.690473	12.6821	41.8119	31.476	26.1621	24.4363	32.0216	10.7414	11.5556	6.57123	27.6912	23.2509	44.3377	32.1305	44.494	19.0937	33.3192	88.8753	20.4316	27.8128	42.3567	0.324063	1.59984	1.78532	15.7851	1.23465
BCL2L12	62.6661	62.8996	67.049	29.6138	23.044	30.7782	23.0206	18.6346	18.3832	17.7034	18.9343	18.1177	18.455	33.9583	12.6077	10.4357	19.4459	10.9557	16.2639	19.4463	60.6393	27.9208	24.4056	13.9546	10.4913	28.154	2.29358	3.6045	6.02442	2.65621	1.74356	1.6263	1.12006	4.12427	3.4507	1.55616	8.49312	8.89706	25.967	11.8097	9.30231	13.7876	8.84221	5.57946	6.58703	1.12517	8.33723	9.10629	0
BCL6B	0	0.0673448	6.5035e-10	0.317471	0.0722731	0.326762	0.281866	0.243051	0.228917	0.196016	0.0795066	0.348076	0	0	0.279825	0	1.64073	0	0.235036	0.276589	0.126238	1.69371	4.02372	0.985323	0.466221	0.374242	0	0.456501	0	0	0	0	0	0	0	1.64013	0.210486	0	0	0	0.306409	0	0	0	5.53883	0.166702	0.418455	0.0254789	0
BCL7A	2.98412	3.09337	2.74821	4.9341	5.73473	5.21802	4.49478	4.94162	5.26761	4.43271	8.53943	6.91679	4.67646	8.11736	20.9726	6.80642	8.21116	6.4022	5.65424	11.1412	5.10793	3.00855	13.3991	4.50175	0	3.17927	0	0	0.0470576	0	0	0.174901	0	0.0334183	0.136714	0	0.358365	1.07944	2.29121	0	0.106118	0	1.08039	0.0626682	0	0	0.154355	0.0478543	0
BCL9	3.4448	3.52148	5.058	6.93431	9.2884	8.9426	9.09507	8.9583	9.7928	9.12571	9.00998	8.03813	3.83283	6.5926	8.81332	10.7045	5.47505	3.68173	9.77648	8.45393	3.94632	9.52603	8.79981	10.9205	0.570859	2.19072	2.2797	0.300299	8.38939	2.97447	2.3126	1.00538	2.95862	2.31132	5.78427	0.295237	2.43797	6.70517	3.10725	0.0207686	2.35699	3.89187	1.72918	1.17687	0.808948	0.212498	0.278543	0.0656685	0
BCL9L	0.305807	0.251141	0.247371	0.99913	1.03585	2.20304	2.7253	3.03412	2.52435	2.24718	1.66395	1.91503	0.37728	3.39871	0.13966	2.25234	1.92695	3.18506	1.95325	0.975933	2.31727	3.17287	1.33979	1.05512	2.04367	0	0.139533	0	0.523374	0	0	0.0180236	0	0.326762	0.140102	0.0373227	0.141604	0.190333	0	0	0	0.398421	0	0	0	0	0.358513	0.0602787	0
BCLAF1	20.6821	23.4136	20.993	18.5741	32.3045	25.4488	21.1462	22.9522	26.61	19.2872	15.5593	16.1689	6.36038	12.9066	8.76043	5.97034	3.93108	10.772	5.31764	1.54735	7.0955	4.27982	7.41899	4.72709	6.28847	12.3194	17.958	31.5251	16.3345	50.8756	41.9695	7.00314	42.2124	32.4392	39.0624	43.1266	25.2482	19.9294	11.4461	10.0919	10.617	12.3679	20.3136	22.9701	13.9436	12.8771	37.5543	25.3946	9.08802
BCOR	0	0.0154363	0.0126809	0	0	0.0158829	0	0.0649838	0	0	0.0113061	0	1.74107	0.524969	0	0.0205595	1.03656	0.04927	0	6.29683	0	0	0	0	25.8767	6.18261	5.34519	27.546	27.8047	32.0997	37.6524	9.05955	11.3084	8.33348	49.6112	43.3327	39.0893	3.98987	21.4525	2.99371	9.15373	7.35225	20.9587	7.70746	6.20883	11.5263	3.64783	0.0352819	0.433019
BCORL1	4.46063	4.61827	5.99508	5.39638	5.34797	7.08599	5.99403	6.91394	7.47996	7.60978	5.86701	5.50487	3.43341	9.87435	2.57721	2.15071	5.00435	2.43191	3.91702	5.78386	7.99808	5.72521	3.688	2.78479	0.117957	1.92671	1.88821	0.132568	4.18368	0.516021	0.539067	0.00756519	0.448118	2.10375	3.24753	0.144526	2.21392	2.86144	1.04368	0	1.71184	0.160654	0.00798013	0.891759	1.98687	2.25296	0.400518	0.0497509	0
BCR	1.01484	1.87523	1.11745	9.54751	10.7136	7.46472	6.64899	8.2088	6.11744	8.56414	9.996	10.2623	11.1656	16.7594	16.3404	8.24787	10.5269	15.1832	11.9378	4.4503	10.4702	15.7662	11.9969	14.214	8.09234	0.270389	5.15649	3.45903	7.53008	6.35955	3.6194	1.95251	2.76001	4.1809	2.82141	14.6121	0.931998	5.37874	0.122916	5.26083	6.6865	1.5375	4.54095	4.64469	7.70974	14.0028	4.78627	3.17245	3.59461
BCS1L	0.979801	1.07122	1.64789	5.88467	9.81266	11.2458	6.35522	8.71587	5.58001	4.27684	5.37046	4.8418	0.0480122	19.5391	12.45	11.9279	5.60201	0.090933	7.09623	16.3109	6.06399	12.0859	5.89856e-07	5.06979	0	1.62873	18.624	29.7125	5.46963	35.8338	55.0655	19.3053	44.8667	3.3971	28.5586	20.4774	1.25584	6.08744	0.448512	14.5808	8.85529	13.3239	36.8221	48.946	36.4634	3.52138	27.1551	94.8897	148.953
BDH2	26.1514	25.7246	37.8226	16.2196	10.0232	10.8375	32.3514	11.9201	28.24	10.8336	9.99659	6.15499	27.8377	22.5126	16.0167	19.6084	24.4473	7.95088	26.6	47.4809	14.3718	31.6676	27.5341	41.8616	17.5886	3.44587	0.530318	0	5.75441	1.19169	0.0568779	0.156477	2.20636	1.03566	0.126946	0	9.31895	9.53506	0	0	3.97866	4.91635	1.05562	2.94158	0.021639	0.0873398	0	0	0
BDNF	3.46338	3.34394	3.60481	2.85761	1.33137	2.63831	2.09961	2.41039	2.10362	2.66557	1.34118	1.45199	2.53629	2.47447	0.332948	2.37595	2.34996	1.62001	3.8824	0.827224	6.59831	4.90142	1.80725	2.70587	6.60938	0.144334	0.274106	0	1.72664	0.0887869	0.596003	1.71389	0.0230593	0.0234306	1.44902	0.0252197	0.947279	1.80663	0	0	1.10151	0	0	0	0	0.277192	0	0	56.9928
BDP1	9.99977	6.93731	6.71541	3.60957	5.45704	7.10685	4.05746	6.40855	5.76064	6.80432	3.58717	4.03133	0.570514	6.43784	6.87535	0.261911	0.707645	5.06699	0.89338	2.34731	5.98855	1.67407	3.58064	1.48698	6.30753	3.65153	14.8734	15.5866	9.22901	18.3424	12.1451	1.57429	5.87445	12.2968	8.55327	7.72944	10.9683	13.9268	7.55788	6.62473	7.75541	3.47035	5.34425	9.29859	13.1693	7.66701	3.57603	13.0215	104.284
BEAN1	3.49619	4.29502	5.1546	7.47467	5.32947	10.1209	7.63672	8.87476	7.18293	8.42103	12.1405	11.8725	11.578	4.6014	7.11823	4.68956	4.96284	6.63662	4.83585	3.14101	0.297724	7.14118	2.57535	4.31078	13.4491	1.31536	0.68467	0	18.9926	0	1.00604	4.97321	1.45152	1.2305	0	0	1.09165	6.93026	0	0	0	0.0237856	0	0	0	0	0	0	0
BEND6	0.117864	0.116914	0	0	0	0.141741	0.176481	0	0.114787	0	0.118109	0	0	0	0	0	0.0234044	0	0	1.86551	0	0	0.0373932	0	0.204207	0	0	0.933747	0.555298	0	0	0.0148016	0	0	0	0.0356029	0.0323851	0.0581126	1.56439	0	0	0.33741	0	0.0437514	0	0	0	0.0928694	6.93684
BET1	2.79421	1.80489	2.93665	0.420253	0.873668	0.689979	0.534624	0.344272	0.653424	0.195637	0.0698563	0.413256	1.13463	0	0	0.0194446	0	0	0	0	0	0	0	0	0.15976	1.93013	4.83727	0.641023	0	5.46859	2.63497	0.379892	3.88188	1.74512	1.15439	0.956186	0.0293735	0.163764	0	0.0353678	2.51599	6.34956	3.99397	5.44293	8.67789	16.3791	1.58282	5.08665	5.83644
BET1L	1.23738	1.78448	1.94353	0.517078	2.44124	1.52784	1.09999	1.96132	1.80639	4.11342	1.8718	2.03488	6.56221	0	0	4.60779	3.15871	0	1.83556	4.62058	0	1.21538	4.49337	6.81104	0.0462255	5.0118	16.077	20.8329	13.4631	21.2531	18.7324	20.7518	16.1546	17.965	9.08916	10.9518	1.86286	4.30126	30.1138	31.3589	10.9563	17.8331	28.3974	5.52297	9.33454	18.5737	12.0386	7.4449	0.648829
BEX4	0	0	0	0	0	0	0	0	0	0	0	0	0	0	0	0	0	0	0	0.882564	0	0	0	0	6.63536	0.812115	14.3024	1.72631	4.3511	3.65839	1.28456	0	1.33625	4.74265	0.196912	0.198072	10.7395	34.9643	0	0	0	0	0	0	11.2869	11.9428	10.7979	0	0
BFAR	84.6075	89.8292	68.8549	58.33	60.0227	53.6853	58.1631	52.8876	58.5478	52.8816	51.133	55.4717	64.1488	61.3886	51.7241	51.6754	44.9879	54.828	62.1829	50.713	64.6672	74.692	81.0633	58.4111	41.3952	8.203	11.9032	15.9209	30.0902	10.3316	2.6375	10.815	13.4056	30.4216	9.89216	8.5331	27.9688	28.8812	6.32592	3.28135	11.4084	9.09463	22.0875	8.35568	40.2894	16.5039	22.7826	22.9772	0.293626
BFSP2	0.76144	0.696651	0.747146	0.721044	0.0598087	0.0683736	0.246712	0.33914	0.542331	0.0615139	0	0.062014	0.0364478	0	0	0	2.60058	0	1.07194	0	0	1.99134	0	0	0	0	0	0.0674398	0	0	0	0	0	0.901084	0	0	0	0	0	0	0	0	0	0	0	0	0	0	0
BHLHB9	1.17302	1.22811	0.417277	8.96893	9.59733	12.1998	11.3339	12.7545	12.7576	13.806	5.27799	4.08739	7.98995	3.62347	11.2232	3.15706	9.06572	6.76733	4.71506	3.85764	6.96572	7.30986	12.112	7.21518	5.12171	0.056468	1.80659	0.0184847	3.01935	1.87708	0	0	0	0.0511855	0	0.0249604	5.25661	3.44741	0	0	0	0	0	0	0.570244	0.171807	0	0	0
BHLHE22	2.21252	2.33315	6.25742	8.70464	7.83439	2.86727	3.9402	15.0782	4.68428	14.1557	10.329	11.4381	0	1.37277	0	0	0.0761917	0	1.90884	2.80418	0	2.15336	1.3611	0.938687	6.03945	0	0.351236	0	21.113	0.873469	0.173838	0	1.03063	0	0	0	24.3767	12.8511	0	0	0.0338236	0.194613	0.667256	0	2.19847	4.09993	2.99397	1.20139	3.13358
BHLHE40	38.8574	32.0872	16.1641	37.4822	36.1688	35.9251	39.9182	32.7968	35.1595	31.2255	55.7448	48.8248	61.416	23.548	67.9468	63.4389	73.435	59.8384	87.2842	49.231	23.6081	99.1338	100.432	114.31	9.53404	5.05057	0.361548	0.178818	28.2687	0.362088	0	0.137786	0.0919048	0.554723	0.106839	5.38635	16.7163	18.2709	0.503784	0.0219765	9.64347	0.0181868	0	0.0741857	1.09005	0.0892662	0	0	0
BHMT	0	0	0	0.141948	0.512022	0.0954831	0	0.0777592	2.36103e-170	0	0	0	0	0	2.38693	0	0	0.0371693	0.569418	0.0442361	0.119721	1.91068	1.01849	0.0266663	0.14521	0.0343105	4.60978	2.14528	0	1.74658	5.00283	0	3.04612	12.2463	1.76636	4.38804	0.103858	1.13286	0.0762284	0	0	1.23347	0.792651	0.046249	3.75225	0.104914	5.18762	3.18631	0
BHMT2	3.80326	4.56078	5.41923	2.65382	3.83598	2.91562	1.20951	1.07659	1.10405	1.3976	1.0538	1.20552	0	4.59041	0.0197511	0	0	0	0	0	0.0311941	0	0.376761	0.765002	0	0	0	0	0	0	0	7.87743	0	0	0	0	0.268701	0	0	0	0	0.0185231	0	1.04771e-07	0	0	0	0	0
BICC1	8.82298	11.7451	9.12915	6.32489	11.4685	8.15798	7.59081	13.3153	8.91269	9.21626	8.87656	7.63233	10.0907	11.7751	12.2465	10.9407	20.3974	16.2978	13.1552	26.173	1.03813	12.0017	6.00856	7.40701	12.8029	1.14054	0	0	0.126086	0	0	0.0378537	0.915166	0	0	0	12.9729	0.0965471	0.0153071	0.130143	0.643164	2.63487	0	2.38962	0	0.12844	0	0	0.203124
BIK	0.804046	0.482598	0.538212	1.24844	0.318628	0.903958	2.00977	0.896653	1.4113	1.43393	0.256348	0.306248	0.085943	0	0	2.18405	2.1281	2.53235	0	0	0.290849	0.33773	0	0	77.7338	534.186	353.452	407.381	42.8517	677.328	505.922	1355.47	545.148	593.415	393.168	372.571	84.1184	48.1574	457.412	671.034	516.564	961.417	1142.74	887.049	1297.62	1538.65	1663.79	3612.38	33.3886
BIN1	0	0	0	0	0	0	0	0	0	0	0	0	0	0	0	4.40803	0	5.1601	0	0	0.103285	0	0	0	0	0	0	0	0	0	0	0	0	0	0	0	0	0	0	0	0	0	0	0	0	0	0	0.0427063	0
BIN2	0	0	0	0	0	0	0	0	0	0.0328376	0	0.160705	0	0	1.2945	0	0.885883	0.0201225	0	0	0	0	0	0	21.1837	3.75373	0.107062	0	21.2704	0	0	0.0176717	0	0.0415851	0	0	5.72186	12.4604	0.566076	0	0.694112	0.521693	0	0	0.059123	4.20016	0	3.00449	0
BIN3	85.1528	85.4329	82.7166	44.2485	44.4332	57.875	44.0746	38.3867	38.6224	42.6191	46.5944	58.1662	35.963	50.6878	6.52706	28.9389	27.5657	7.48741	37.5261	30.9887	38.0016	38.4261	32.5555	45.5729	5.28504	12.3193	6.7318	6.68898	13.2991	9.35718	7.86807	25.7587	11.2751	13.6536	1.06706	0	26.4731	3.4125	3.36403	5.04718	11.7804	4.31302	15.5267	12.366	7.82456	11.1902	9.36407	15.8292	0
BIRC2	76.817	63.7277	67.3789	47.5841	36.6046	36.8915	47.0567	41.5804	37.8593	43.5717	29.2188	28.1279	18.7422	27.9733	24.5701	37.3025	18.3217	10.0773	14.0669	25.6132	8.91629	13.2849	16.2811	10.8696	18.6688	36.7698	35.3805	33.7383	17.8979	44.4543	38.4694	41.259	27.1887	32.139	28.9968	26.4842	36.8092	13.8755	50.3642	20.5197	36.0406	31.3566	17.2072	66.7681	12.9425	17.0665	13.8191	18.2027	8.06873
BIRC5	4.21873	6.05867	9.12339	11.7413	11.8363	18.3088	12.779	14.169	13.226	14.1601	10.2075	8.98886	6.41047	14.1793	5.10789	9.70832	11.4592	1.6648	8.84266	7.65349	4.16487	10.3468	4.95687	15.1373	4.38298	48.3265	47.8986	34.3313	5.14055	34.0482	65.1685	60.5899	29.6039	35.931	40.3738	30.438	15.612	11.1066	40.9061	96.693	41.1614	65.816	93.1597	62.3819	40.3642	43.9021	31.859	39.1824	46.7108
BIVM-ERCC5	1.82223e-06	0.0428091	1.01816	0.164515	0.200202	2.69977e-05	0.123049	0.000381425	4.87109e-06	1.47249e-05	6.78658e-07	6.06239e-06	9.28553e-07	1.34637e-06	5.41571e-07	5.73726e-07	7.51422e-07	8.31569e-07	1.34035e-08	9.46549e-07	5.06614e-07	4.11503e-05	9.84387e-07	1.8426e-12	1.65254e-06	7.12203e-07	1.77077e-06	1.24525e-06	2.8948e-06	1.51544e-06	1.5361e-06	7.59745e-07	1.98839e-06	1.35885e-06	9.52817e-07	1.70493e-06	1.45483e-06	0.30123	5.71045e-07	9.95241e-07	7.3925e-07	7.79349e-07	7.43417e-07	5.32572e-07	5.46138e-06	1.03457e-06	1.7899e-06	2.75261e-07	1.50449e-06
BLCAP	371.649	355.085	252.706	200.463	223.189	159.253	266.131	233.908	262.731	216.419	231.197	214.743	205.903	156.839	159.189	193.301	171.443	88.3007	215.263	209.898	179.021	195.11	255.753	221.897	28.5111	46.541	47.6981	37.899	24.4798	48.5412	57.7461	3.64762	133.966	25.8272	28.6381	36.0085	24.7774	50.739	55.7242	105.936	42.5221	56.2999	133.229	68.5267	39.045	88.4587	26.06	71.0377	2.00679
BLMH	9.95067	9.34743	14.4832	23.8802	31.2427	25.9396	27.8652	21.7926	28.021	20.0849	20.1365	17.9767	16.4262	38.9622	25.7742	22.2877	15.186	13.2501	23.1009	3.84007	42.5966	24.8113	26.7097	26.3587	14.4386	2.75061	16.37	9.58126	9.71798	13.9472	11.7232	7.39823	2.52518	4.45118	4.79567	6.30107	13.979	10.2564	0.0205335	5.16281	9.0196	1.46743	3.24237	1.16859	7.75516	2.09283	10.964	9.21912	0.512954
BLOC1S1	19.8771	21.2266	30.1882	4.35589	15.5414	7.33976	9.04892	7.92116	7.47714	6.23907	5.24318	5.58292	14.9434	36.291	7.60376	20.0605	39.6671	17.1838	13.7975	15.2793	25.6462	23.6217	1.93454	15.7948	0	14.6959	17.1539	7.66324	0	8.30018	19.6018	0	5.5441	1.61112	3.48896	6.03342	6.18308	1.86574	12.0531	23.4838	36.8532	1.08071	26.2182	13.2991	14.357	23.9686	3.10954	13.2083	25.0679
BLOC1S3	17.3053	24.9925	18.5139	31.2484	31.5247	24.9293	36.8863	44.9084	36.0009	47.8843	38.4827	42.6272	12.4636	9.67931	27.7164	11.8847	10.8082	19.5374	18.0819	7.1434	5.6595	17.9566	33.5305	26.9335	4.51018	5.68784	5.37593	11.7435	7.88429	3.37521	17.4352	6.49105	15.8465	11.3115	7.43282	22.2459	7.41067	21.5716	12.7905	0.654804	6.92957	12.7184	15.5534	15.7706	13.7518	8.71593	2.25128	21.1288	0.500053
BLOC1S4	1.2365	0.618359	1.67916	1.27855	0.609969	1.79836	0.2474	0.479743	0	0.441561	0.0687737	0.983063	0	0	0.600381	1.8417	1.93763	0	0.0560505	0	0	1.93894	0	0	0	8.18368	1.74776	0.289333	0.270749	2.75853	8.29751	11.0544	9.30935	8.89602	1.55445	6.05846	1.53151	4.34745	8.0729	0.53581	11.1512	5.33162	4.8946	11.2897	5.48122	12.2936	4.50112	0.615722	0.646086
BLOC1S6	1.56119	0.840545	0.978689	0.811004	0.503126	1.71149	0.668452	0.646137	0.933491	0.845314	1.51392	1.51009	0.838067	0	0.0119422	0.0998256	1.39005	0	1.41014	0.270379	0.0243289	0.672191	3.90491	1.8215	3.53371	3.9856	2.92301	4.42634	4.59711	3.0608	4.16691	4.77074	7.64019	4.48378	4.74526	4.1712	7.96925	6.11176	2.24098	8.91574	5.89871	4.80628	4.04788	2.66759	10.3171	3.45384	5.45721	6.75115	3.06549
BLVRA	0	0	0	0	0	0	0	0	0	0	0	0	0	0.145437	0	0	3.71944	0	0	0	0	0	0	0	0.486914	17.1837	5.71892	0.247513	17.4266	0	1.55377	11.6339	0	3.82899	0.444248	0	0.836864	1.57872	18.1188	0.0544959	5.0796	2.79388	0.0451509	11.1358	1.51305	0	0	0	0
BLVRB	0.324001	0.574937	0	0	0.746619	0	0	0	0	0	0	0	0	0	0	3.05408	0	0	0.5417	0	0	2.2689	0	0.133151	7.88077	9.69796	2.14126	1.51848	10.4153	9.49091	0.323196	17.0347	5.36519	0	18.4995	3.30592	0	7.10491	5.72364	6.24076	18.1431	26.5642	49.8299	25.52	52.8749	37.9203	26.2748	261.733	0
BLZF1	6.00785	5.64049	2.51731	4.77026	6.4729	3.5406	5.5103	4.62037	4.44484	6.19475	5.54322	4.85486	7.60173	15.7978	8.34766	11.833	6.43234	0.0195818	15.0448	0.385762	31.2446	12.6459	8.70665	10.0342	5.20083	7.33607	11.5932	16.4523	1.48839	29.3405	16.1425	29.9547	14.5936	9.49034	28.142	13.0291	0.651718	4.78979	1.46998	16.2179	16.737	8.22769	8.62174	12.4533	11.2713	11.8951	6.54961	9.41443	0.534358
BMP15	54.3246	55.2533	25.892	223.932	250.855	176.205	180.343	284.193	212.097	360.609	249.639	220.391	167.868	104.532	77.7703	172.054	103.017	104.811	130.801	105.743	70.98	134.403	147.661	121.579	111.821	8.04042	38.1024	29.9436	88.1563	12.3299	13.9692	0.540921	26.4456	9.70887	7.28514	6.05574	62.7675	112.626	6.95863	21.2813	15.664	15.0047	11.2201	4.75215	1.85994	14.1357	0.120635	0.219191	0
BMP4	5.46614	12.6494	6.42116	1.92797	3.58934	2.43618	0.0655075	0.924475	0.406595	0.802063	0	1.64627	1.59467	0.84713	8.6858	0	37.6917	1.53924	3.74931	19.6521	9.56545	10.6287	3.12218	3.82534	143.456	9.03397	8.7778	42.1171	240.705	18.5998	4.581	19.1735	24.4076	26.1092	10.1841	40.6617	175.804	189.831	4.22426	13.8932	27.7075	17.9044	16.0316	38.636	15.1261	20.7742	0.432531	26.9885	138.798
BMP6	289.029	281.161	306.434	248.032	243.968	201.996	395.891	278.527	328.176	271.711	246.329	242.592	295.274	283.352	260.39	248.672	247.133	259.768	305.022	274.137	332.138	335.623	319.108	263.598	127.785	18.8083	12.7555	7.70787	88.2345	3.55536	11.5483	12.3458	6.65839	3.60908	4.05368	4.78056	75.5224	71.3142	11.3427	1.09391	21.6165	7.16879	1.46899	10.8279	3.81408	0.778931	4.04598	0.195392	2.21185
BMPR1A	7.01994	6.0362	3.74972	10.9948	14.4636	9.74523	10.3863	7.45683	8.1743	9.74502	10.8822	8.98815	10.1466	21.3937	24.8334	17.501	18.9788	21.1093	16.3023	6.95365	13.4305	11.5386	17.2896	15.0064	10.0638	3.61078	3.4824	7.45844	12.6825	5.66527	3.16927	6.42566	3.58976	4.21917	10.9462	11.8857	1.84301	9.20173	4.52558	3.38821	6.07517	3.79176	9.99307	0.455652	4.58848	0	1.73594	4.34872	0
BMPR1B	0.793024	0.684588	0.720966	1.87254	1.89217	2.73603	1.45203	1.60314	1.52891	1.3542	1.49674	1.77418	1.80002	2.92854	5.15468	1.64259	1.52584	6.54631	2.423	1.93949	11.1229	1.5954	1.48379	4.36182	4.28909	0.889868	0.321561	0.280785	1.65209	0.0483989	1.56467	0.00697276	1.43894	0.461402	0.0111854	0	1.23595	0.912384	0.756706	0.0531566	1.02465	0.0652962	0.164275	0.244487	0.331965	0.0220017	0.0167089	0.0852456	4.98802
BNC1	8.19612	9.06458	7.26528	9.16231	10.0997	8.67053	7.01412	7.4848	7.08522	6.21302	4.77077	3.12008	7.07952	1.65425	8.8466	4.79394	2.64431	6.7805	7.09948	5.75501	2.61875	4.76148	8.32448	6.16633	1.16499	1.51821	0	0	4.64702	2.8202	0	0	0.0482166	0.365389	0.656646	0.0203371	0.700292	1.1025	0.745276	0.0233025	0	0.0668538	1.35063	0	0.289018	0	0	2.13989	24.353
BNC2	0.109937	0.0984835	0.11949	0.210237	0.139037	0.202198	0.173967	0.222074	0.104972	0.278252	0.129236	0.129241	0.00382227	0.235731	0.391078	0.24578	0.282692	1.3554	0.235407	0.0568697	0.39651	0.585205	0.0879009	0.133398	0.159062	0.382345	0	0.0386783	0.583876	0.0905554	0	0.00315653	0.00834952	0.00765737	0	0	0.0547445	0	0.00375444	0	0.0439142	0.112164	0	0	0.765395	0.0205615	0	0	0
BNIP1	85.0427	86.8975	88.7646	66.1251	49.0676	44.0086	40.3753	40.3985	30.0988	43.0812	33.1719	32.9905	34.7359	30.9639	38.2384	81.7859	72.8108	63.009	69.9359	47.8033	55.4643	58.6271	68.5481	76.4016	42.7903	6.32301	9.39983	0	0	9.03073	19.4927	0	0	6.93992	17.2149	0.590147	4.61931	15.8489	0.280243	0	4.497	0.243057	5.61568	7.30569	11.871	1.06605	5.65852	0.811571	0.645066
BNIP2	0.514754	0.849513	1.1752	2.05072	1.29694	2.22359	1.21378	1.46867	0.841089	2.38513	1.00797	1.63956	0.0400798	0	3.02955	2.27109	2.54064	1.70622	2.1165	4.89577	0	0	2.38647	3.20509	47.0415	100.517	143.82	200.412	75.9903	233.816	179.603	60.36	163.854	115.011	109.49	145.523	89.6129	22.3134	88.1318	110.886	144.492	94.1283	83.5073	119.16	15.7733	16.0875	25.859	78.237	119.211
BNIP3L	61.1213	62.4335	80.728	33.5191	37.256	35.4379	54.5028	39.0705	51.2591	43.9769	53.2387	53.3322	49.2172	72.8187	61.7837	50.8346	46.1854	71.1015	47.5422	37.7763	75.8135	42.4464	54.6446	35.3061	52.641	6.0486	11.5261	18.9508	42.8673	22.181	25.4433	20.0382	18.0544	13.4107	17.4702	17.2377	38.4397	46.9453	27.8585	24.0634	23.2448	11.3178	37.0085	19.4316	6.90186	23.4882	9.1272	12.4796	171.724
BOD1	2801	3241.66	3328.9	3027.13	2482.2	1535.67	2742.13	3234.95	2785.19	3313.72	4044.47	3938.8	1811.03	1022.44	1296.03	1834.43	1580.18	1393.38	1273.79	1668.67	1253.27	1439.79	1358.9	1432.92	577.705	85.3976	80.2834	67.7098	451.851	36.7308	35.7258	72.0688	46.2288	62.7383	15.4437	33.6321	517.86	426.262	58.5223	44.0717	135.525	112.461	56.9025	80.8618	13.633	10.3034	5.13813	3.55956	247.595
BOLA1	1.05445	0.417325	1.5744	3.59551	3.17776	4.01279	5.24488	4.58502	3.55003	1.20543	2.84316	1.41375	2.56668	0	4.86444	0	1.10149	0	8.07403	21.742	0	0.103669	8.88754	8.97473	27.6025	31.474	5.58957	10.2936	59.511	0.182803	2.14501	27.6259	14.143	11.254	0.818884	11.186	62.6639	72.4642	81.759	14.4671	4.14251	18.3473	21.4898	3.44277	35.9317	108.102	29.7134	34.3699	1.24394
BOLA2B	0	2.24526e-25	0.352363	0.310799	0.292971	0.340695	0.55937	0.219134	0.546958	1.81871e-07	1.39596	0	0	0	0	0.375609	0.260392	7.74288e-08	0	0	0	0.20081	0	0.182707	0.86646	2.28391	1.75001	1.30308	0.286107	1.05191	1.10791	0.892239	2.12491	0.855959	2.65943	1.99662	0.223257	0.907391	2.22312	4.52741	2.60573	2.84847	3.80163	1.54174	2.00846	2.99362	1.49546	1.94128	3.29588
BOLA3	4.66515	0.934538	5.57026	1.35106	0.203703	3.91729	1.64489	0.787636	0.902916	4.27459	0.818193	1.61898	0	0	0	9.95385	1.38046	0	6.37322	0	3.74441	5.08822	0	13.5929	0	0	0	0	0	0	0	1.15732	0	0.392982	0	0	8.21835	0	0	0	0	0	0	0	7.96341	0	3.62349	0.285546	0
BPGM	394.461	368.218	266.485	355.628	335.052	244.084	654.616	600.044	726.746	786.727	415.613	471.757	454.702	273.243	322.228	401.053	290.996	263.893	327.591	354.77	246.877	282.206	327.336	244.781	85.1743	80.1352	71.722	136.287	193.968	101.86	141.743	131.324	109.13	64.176	52.2582	51.8735	123.588	175.232	51.7665	70.561	111.835	92.5697	44.3614	114.721	46.5329	23.8543	34.1929	14.748	417.107
BPTF	23.9709	23.1348	15.8892	11.6687	14.3668	15.3708	11.4984	15.4481	14.4425	15.0974	11.3018	11.318	1.45863	1.72871	9.90615	3.52183	3.92557	7.34396	4.96531	4.8876	12.1528	3.28831	5.33016	2.96663	11.3286	14.0521	10.1504	6.94101	12.9625	14.6138	10.1478	2.8238	8.41771	9.83789	10.2093	14.8617	16.2713	12.3333	12.1781	8.7765	7.79286	9.9661	9.98064	5.56485	17.3646	23.7935	11.7235	5.94654	39.323
BRAP	9.54258	11.5874	10.756	14.5122	15.3294	17.0025	10.4265	15.4948	13.354	10.8685	9.9591	11.0497	8.4077	18.2839	19.9363	11.0349	17.2514	25.025	9.03811	16.0967	13.1776	12.1149	15.6388	16.4612	9.57114	72.0416	49.2329	33.3574	10.6733	35.4324	30.9154	48.8444	25.1256	28.0575	48.7988	31.8967	17.3173	9.64704	67.9664	38.361	61.5782	48.9312	66.19	59.904	8.59184	9.49465	4.22811	30.0252	64.6186
BRAT1	0	0	0.268557	0	0.503768	0.601578	0.122829	0.176205	0	0.552871	0.107204	0.130007	0.634852	0	0	1.46804	1.05642	0	0.0338106	1.27934	0	0	0	0	12.1572	22.6097	14.0232	10.6174	14.1931	12.309	4.82475	27.187	4.05404	20.1592	4.05479	15.1178	4.29019	4.0059	6.47792	18.9615	3.21464	14.1521	9.88097	7.40972	15.3	13.505	8.96205	15.689	0
BRCA1	44.1438	36.8062	33.547	25.4522	29.6105	21.5581	20.8713	21.6895	21.6692	20.4972	18.2575	15.5301	15.709	8.10402	25.7987	5.50856	10.6854	22.4689	9.5271	6.18085	6.04466	9.44386	20.8799	13.9681	13.2139	7.55894	4.54668	2.56333	16.8184	3.83906	1.54602	5.49815	0.928417	3.52379	2.66594	2.43823	5.09996	10.1246	2.77299	2.85244	3.89127	2.28093	3.5634	3.63526	11.9494	10.9204	7.74679	0.563503	61.2041
BRCA2	17.3369	19.539	14.8826	5.695	6.09537	14.7257	9.83985	12.7749	14.1088	16.1641	9.21823	10.1007	2.20207	15.3796	8.29181	1.11962	1.39579	6.89342	2.09806	2.13956	16.3262	1.72823	2.14043	0.374971	17.428	2.00119	4.19271	5.84377	10.6321	3.43398	2.33973	2.87008	4.33574	4.46313	3.20514	2.89025	9.72649	16.7944	3.61894	1.16988	1.76639	2.40665	0.422995	1.15208	8.65384	6.54809	7.5254	1.0757	41.7294
BRCC3	0.990035	1.42151	0.723849	0.544953	0.726648	0.969406	0.269264	0.249563	0.67684	0.459805	0.388868	0.707229	0.030153	7.38882	0.660757	0	0.251621	9.61239	0.343078	0	0.120991	2.19245	1.07924	0.481901	6.68455	2.20722	1.03067	0.502355	0	0	0	0	0	0	0	0	0	0.0914934	4.26601	0	0	0	0	0	2.94813	0.154853	3.40012	0	0
BRD1	18.7839	18.8928	17.9776	15.9363	17.7487	16.9462	17.2575	15.5655	16.6609	16.8382	19.2677	15.5571	14.0343	28.9929	12.6321	19.9132	23.8293	5.70977	22.4501	20.5101	21.4259	26.5837	17.109	24.9688	4.63414	2.62804	2.8764	0.145824	3.82828	0.0247794	0	0.0238964	0.969183	0	0.49912	0.638592	9.01012	3.9142	1.47112	2.22354	2.75862	0	1.52248	2.47776	1.61121	2.46268	0.853065	1.54028	0
BRD3	49.4014	45.4471	57.802	16.9035	21.8879	23.7976	24.0139	24.5421	21.5658	19.0677	27.6563	28.5335	25.7424	11.351	20.9806	26.0231	24.4545	21.6952	24.2687	40.7386	29.3825	22.0828	26.4087	22.4027	8.37225	2.76192	0.389336	0.262828	14.2748	0	0.835133	0.0399058	0.0236672	0.920457	0.0201241	0.550293	6.3094	9.06874	0.837359	0.450549	2.03816	1.10346	0.0374262	0	3.51796	2.07042	11.2079	5.90976	1.11938
BRD8	16.4528	21.886	32.3803	21.856	34.5144	22.0952	41.0507	41.9451	45.6314	45.1677	37.8728	31.5335	29.7508	40.376	22.5426	41.2304	32.4738	20.2555	36.6449	32.7655	37.2506	40.6498	34.6849	47.2458	13.56	7.76222	55.031	30.0186	23.3687	47.6925	41.4513	25.3174	37.691	42.9808	35.5777	48.3535	23.1983	16.3859	7.55107	6.64022	8.26681	3.72565	0.774763	9.59443	11.358	7.93187	20.8318	16.6937	59.471
BRD9	0.315885	0.632097	0.580469	2.99666	2.92542	2.66069	2.34305	2.04492	3.41519	2.71217	1.70661	2.25202	0.0571363	7.76052	0.498347	0.746208	2.54757	0.157329	1.39253	3.2405	9.26999	2.13184	4.87574	6.50123	4.82973	2.29842	5.02475	0.0982628	1.24915	6.75462	7.5526	0.577284	2.45997	7.01759	2.35664	10.8033	2.98107	2.50298	0	6.57317	3.01185	3.76867	1.12563e-06	0.0510248	3.38986	0.665914	9.8288	4.01549	0
BRDT	47.6937	50.4224	41.0001	32.4321	32.8078	24.1361	34.2973	35.2491	37.3479	29.0684	18.8502	16.6384	27.5713	18.9828	40.501	35.7492	37.3869	17.8488	16.2525	63.6339	26.2292	20.7596	25.6041	16.3193	44.2697	324.33	366.233	323.676	81.8524	304.213	179.326	209.804	158.066	471.166	257.338	165.84	107.732	123.834	249.518	218.387	270.714	216.592	174.466	233.94	158.413	215.083	95.7231	129.662	68.5599
BRE	2.87974	2.35797	1.8272	2.91827	3.60132	3.43043	4.14965	2.2449	1.5349	2.42101	1.67559	3.26743	8.77166	0	0	0	5.58658	0	1.43709	0	0	5.22312	0.507841	0.347513	0	0.908976	0	0.101293	0	0	0	0.111679	0	0	1.22937	0	0	0.537997	0.0348354	0	0	0	0	0	1.93144	0.169366	0.827751	0	0
BRF1	0.513844	0.445764	0.170122	0.612587	0	0.108479	0.330728	0.308901	0.292389	0.189116	0.280663	0.662801	0	0	0	0	0.446991	0	0	1.55132	0	0	0	0	0	0.373146	0.356564	0.559964	3.24286	2.1661	4.11555	0.0200948	1.779	0.617594	2.05598	3.41826	11.7027	0	0.221678	1.65899	0.846058	1.49496	1.26639	0	0	0	0	0.174405	0.256278
BRINP1	25.0971	30.7992	15.2105	20.6124	24.8275	17.1782	13.865	20.1712	14.9263	17.0676	21.893	17.3191	17.036	20.7696	29.793	14.603	15.7358	32.3053	30.2857	23.587	27.71	22.0584	31.1002	19.47	1.85447	0	2.02861	0.917777	20.363	0.845585	4.37873	18.1555	1.16651	0.178344	4.32123	0.166332	15.9878	11.5223	0	0.822847	5.78997	2.965	0	4.42375	0	0	0	1.44047	0.966799
BRIP1	1.01482	1.43541	0.608473	2.46822	2.34966	1.60671	1.64789	1.40457	1.67548	1.25591	1.34448	1.42652	0.875455	2.04082	3.49157	4.77289	1.95532	6.0775	1.9887	3.40721	3.36883	1.94004	2.25962	2.60963	0.900153	0.93082	0.0140504	0.352266	0	0	0.410137	0	1.06023	0.950442	0.203644	0.022816	4.24918	0.527221	0.142756	2.17192	0.318267	0	0.52475	0.422638	0.416296	0.277896	0.648982	0	5.86712
BRIX1	77.8176	81.5747	163.057	131.615	65.4292	100.237	175.42	114.082	169.97	116.615	103.166	93.2994	131.76	178.148	226.942	126.874	141.327	136.908	166.789	131.007	187.388	174.968	168.466	135.126	32.9901	159.305	345.762	531.163	39.4518	333.055	471.198	342.914	481.932	142.996	329.335	479.69	17.0455	43.362	255.737	194.378	284.961	221.956	388.705	263.686	153.135	173.919	196.343	290.386	133.468
BRK1	58.5702	50.0664	70.3583	41.9748	27.9371	42.7017	46.7112	51.8983	39.112	43.9202	43.254	43.7035	54.004	16.0301	57.8802	33.9842	30.8623	30.8677	59.3743	18.9693	69.6248	34.8259	23.9646	51.5765	17.7722	17.9885	26.0896	25.2187	32.7051	2.66224	11.1903	2.87807	5.37265	13.7463	9.90001	14.0927	23.7544	39.2612	1.15362	4.24171	7.78923	4.83568	4.18739	4.28244	165.858	61.2151	62.0988	38.1277	4.8887
BRMS1	1.10505	0.487755	1.49795	7.06838	4.94027	3.8406	6.35024	6.08574	3.85465	2.47178	3.00351	4.51138	12.714	0	6.00681	3.40901	5.58733	13.9322	12.3444	14.2513	3.01116	12.448	1.74005	9.70441	19.0623	55.1449	70.8838	56.1181	18.1112	60.0592	53.7845	25.317	11.6321	28.0445	20.6101	34.6822	12.6444	1.76439	42.3256	46.8319	32.1999	24.9611	36.802	16.7975	28.929	108.64	46.9186	102.085	164.287
BRMS1L	0.376308	0.441677	0.721933	0.154966	0.156477	0.312913	0.283164	0.244855	0.239948	0.0253956	0.275133	0.153563	3.52468	0	0	0.0203047	0.273256	0	0	1.65167	0	0	0.957398	0	8.38637	16.0517	13.8999	10.0318	5.30678	10.1901	8.74254	16	10.0273	5.82092	21.6096	29.4852	13.8806	7.74683	39.8116	14.8002	22.3447	11.5577	16.6252	21.6964	12.4575	18.9731	15.8053	13.19	3.81374
BROX	0.383389	0.770216	0.291937	1.4867	2.92397	1.08921	0.863749	1.13924	1.19763	1.14001	2.23623	0.783252	0	10.1201	0	0	0	9.36263	0	0	0.0929956	0	8.35446	5.91114	8.83984	18.0559	17.1015	10.7806	0.0910817	11.0834	21.1977	16.476	9.0505	11.6379	40.423	9.6953	9.26929e-19	21.179	4.10429	8.41054	16.4534	5.67079	10.3467	22.5632	11.6342	88.5059	7.45385	0.181303	1.50285
BRPF1	107.453	90.1541	140.112	50.0866	44.3197	45.8279	52.255	49.3106	45.355	50.3032	47.9701	45.3976	39.9062	60.6011	32.7973	32.1639	32.352	63.4881	43.5351	25.1039	55.9627	45.15	46.9981	39.8975	10.7322	10.4466	9.08391	8.63354	12.6998	7.17381	14.1804	49.3028	3.7017	24.9306	18.9184	8.90535	28.3992	20.9401	6.07018	10.9693	18.2025	11.807	6.22535	20.3226	5.02085	2.01512	4.11043	9.25327	1.35349
BRPF3	1.59882	1.42407	1.55053	3.41969	4.72441	3.08249	4.48136	5.57405	4.76844	4.41747	3.82247	4.33179	3.39677	1.51848	4.87498	0.225505	1.3885	2.33124	2.72844	0.530192	1.91794	2.00969	3.21324	4.50403	4.91369	0.980741	1.72347	0.0145303	0.0525298	1.81958	4.43997	0.0415406	0.467359	4.36658	2.94231	0.519456	0.110124	0	0.878425	0.21222	1.62878	0.997207	2.05687	3.34488	3.89733	1.19896	2.74706	5.03388	0
BRSK1	0.134969	0.105387	0.398812	0.328018	0.0997509	0.527344	0.83066	0.781308	0.738046	0.938254	0.549614	1.0638	1.21369	0.0376614	0	1.28775	1.0155	0.571414	0.288973	0.279766	1.87381	1.48696	0.581791	1.06921	0	0.0252515	0	0.870436	0.137357	0	0	0	0	0	0	0	0	0.419833	1.78535	0	0.0239988	0	0.0481033	0	0	0	0	0	0
BRWD1	35.5964	33.3509	34.0062	15.3556	14.902	19.6465	18.8055	30.5722	30.2716	38.4896	25.6236	21.9885	4.76393	38.815	33.018	5.81578	6.9556	22.9596	8.29851	3.91892	17.027	8.30353	13.4637	6.32653	29.4692	8.50558	13.5691	6.18182	34.7074	8.57309	6.49851	8.67215	8.96719	16.0975	4.757	4.65049	39.3949	36.5953	11.4574	4.02181	14.7314	11.4026	9.1633	7.27012	12.0397	12.2081	10.109	4.60344	171.305
BSCL2	142.503	165.695	161.036	112.871	102.602	92.3664	73.2613	134.139	73.4572	143.369	114.845	130.161	133.428	115.237	80.3442	196.398	182.879	94.0563	137.518	142.071	158.715	110.196	110.482	158.304	59.7358	54.9052	17.8769	44.6745	30.8792	27.5412	17.6461	49.4686	20.3112	38.5442	35.5735	49.2299	24.8303	41.5235	139.872	25.171	13.8944	65.0216	59.1934	20.5335	26.8868	23.1895	14.7062	6.58397	1.71092
BSDC1	13.9027	11.9337	25.4199	22.143	26.2134	20.0334	20.0872	15.8334	20.1956	19.3516	19.0527	20.1034	20.6798	16.809	18.5398	42.0794	36.6521	6.83259	40.5525	38.5893	24.5246	46.5835	33.3503	38.7346	3.44804	2.78351	10.3654	5.11827	8.80147	14.3529	15.9238	13.5844	6.08877	7.4773	9.09317	9.65394	7.19766	9.18467	3.48445	11.9909	3.15443	8.85382	6.15601	4.21847	9.96175	8.26174	7.08766	6.76078	0
BSPRY	0.258485	0	0.513732	0.701035	1.00928	0.272903	0.669789	0.182106	0.47605	0	0.591538	0.713869	0	0	0	0	0	0	2.25036	0	0	0	0	0	0	0.358458	0	0	0	0	0	0.18983	0	0	0	0	0	0	0	0	0	0	0	0	0.866725	3.55032	3.82364	0.0380992	0
BTAF1	0.820952	0.633134	0.323793	0.387205	0.434455	0.774818	0.266674	0.219913	0.163464	0.398738	0.181332	0.292788	0	0	0	0	0	0	0.00695313	0	0	0.150747	0.13216	0	9.69524	6.06405	14.7364	9.01101	9.69961	28.2556	7.57151	6.29074	8.88527	21.4026	12.2768	6.58235	9.22886	4.45099	13.0742	11.2217	12.0544	13.0024	9.32563	16.5721	7.08055	0	2.12355	6.96892	6.4267
BTBD1	0	0	0	0.0304053	0	0.0259209	0	0	0	0	0.119784	0.0203531	0	0	0	2.4131	0	0	0	0	0.0274576	0	0	0	0	0.124542	0.426417	0.0909142	3.6146	6.30785	0.168756	5.05253	1.88706	0.916096	2.75204	0.229983	1.02856	0	0.677895	0.0163317	1.57432	0.565672	0	0	1.1057	0	0.39265	2.03696	0
BTBD10	97.3859	117.425	87.9698	83.051	100.916	80.776	126.679	115.31	141.296	140.991	98.9622	116.333	142.164	102.851	86.1379	138.285	100.577	123.762	100.573	145.893	182.547	91.497	112.839	82.9156	72.638	12.2656	13.7228	12.349	50.5778	31.6495	33.8196	12.8296	12.3536	28.1046	16.7591	23.1721	78.6368	62.641	9.37332	20.8988	37.7249	14.8008	25.9456	6.54394	7.23453	4.17354	11.9464	7.93294	46.9623
BTBD11	1.89548	2.32853	1.2978	3.38436	2.63783	2.74563	4.03724	4.86	4.18396	4.27531	3.2741	2.4498	3.06679	2.19035	1.16409	5.5054	3.39633	2.72977	5.7545	5.9289	2.67292	7.51821	7.03422	5.43173	0.564464	0	0	0.0409533	3.33194	0	0	4.91063	0	0	0	0	1.1737	4.84537	0	0	0.908066	0.0123173	2.05458	0.538099	0	0	0	0	36.867
BTBD2	8.37741	8.29485	8.69007	9.52134	13.7788	8.50389	8.87462	8.35152	7.55225	7.24428	8.01103	14.7251	8.92201	19.9122	21.86	18.4614	11.1634	10.7665	16.962	26.4701	5.81752	17.0199	5.67658	26.9654	12.6334	4.94294	0.774408	0	5.30845	1.0911	5.77322	0.348206	0	0.138625	0	0.127535	12.5842	14.3591	4.9268	17.0953	2.71382	7.1948	0.240859	1.7259	0.188852	0	0	0.218928	0
BTBD3	1.03532	0.659865	0.701696	2.23606	3.7617	2.4326	1.32181	1.32234	0.741668	1.74979	1.95557	1.63575	7.16955	9.4219	3.05946	2.9873	2.41901	0	1.41239	0.596248	0.0199444	2.43002	1.77471	3.36335	0.308739	3.37705	1.70763	1.35449	0.75247	1.73829	2.75928	0.952891	1.22197	0.405196	6.16268	3.72421	6.72202	2.98407	0.057501	2.91212	3.94778	5.75103	1.61781	0.253926	2.11028	7.58558	2.0412	4.03995	0.164577
BTBD9	0.726975	1.45997	0.988074	1.48658	1.74029	2.2292	1.10013	1.70987	1.26328	1.50003	1.65878	1.74905	2.6345	1.0895	0.566901	0.3019	1.10707	0	2.88507	0.283702	0.628457	3.06136	2.24122	1.55719	0	0.00650002	0.251737	0.0104695	0.573803	0	0	0.00600898	0	0.209594	0	0	0.0261647	1.15772	0	0	0	0.477879	0	0	0.17594	0	0.0155936	0	0.636194
BTF3L4	0.539269	0.640563	2.24077	4.98308	5.69288	3.84891	4.69649	4.96491	4.10835	2.74895	6.11581	3.88349	12.5844	12.4786	16.8545	6.30873	9.94427	11.4508	13.6142	12.4057	19.8201	12.116	15.7915	12.5007	21.5621	5.13599	3.11538	10.4367	18.0408	11.2276	16.3241	2.22127	4.34036	7.08793	8.62699	7.451	17.2093	14.5757	2.1165	6.59835	8.76837	4.05279	2.87839	4.09391	8.30692	6.73779	8.76319	4.92205	0.196243
BTG1	13.1083	10.1642	15.0447	4.95933	6.79981	8.76736	5.24065	4.56297	5.89998	3.289	2.87009	2.92547	1.67439	3.09817	3.14652	3.1467	3.14119	0.011359	2.07249	1.31054	7.0339	1.29369	1.63627	2.59767	38.6568	73.5036	76.2601	39.4419	28.2743	45.4707	37.7164	54.3564	65.002	32.2674	25.3186	23.5891	55.007	33.8818	78.8905	40.9205	107.355	67.5108	47.2193	69.9013	5.28933	5.16301	8.18176	32.6558	52.8041
BTG2	0	0	0	0	0	0	0	0	0	0.0813359	0	0	0	0	0	0	1.53302	0	0.0267664	0.812629	0	0	0	0	0	0	0	0	0	0	0	0	0	0	0	0	5.12095	4.45871	0	0	0	0	0	0	0	0	0	0	0
BTG3	0	0.242113	0.152578	0.144173	0.216682	0	0	0.536354	0	0	0	0.102778	0	0	0	0	0	0	0	6.40115	0	0	0	0	0	44.6389	55.7909	13.5578	4.03379	13.1249	15.7615	83.8565	48.3338	11.7239	44.182	21.0284	11.3256	11.1886	42.7555	59.3803	143.209	56.3254	130.004	51.1152	9.63436	87.4677	33.3415	72.7449	1.92698
BTG4	1795.96	1671.31	1615.44	1647.94	1348.31	1511.8	2095.43	1385.58	1694.32	1481.83	1838.77	1959.63	424.158	447.314	512.348	561.206	301.644	405.418	540.275	352.495	381.803	455.582	598.833	411.283	45.1545	3.73762	4.23294	2.94687	74.4825	0	0	3.93075	5.54867	5.97448	0.361691	0.105341	64.1993	53.2572	14.6205	12.2826	14.5099	15.14	2.4955	17.2968	1.26956	0	0	0	0
BTK	0	0	1.8096e-08	3.07037e-08	0	0	0	0	0	0	0	0	0	0	0	3.02468e-08	2.2137e-08	0	0	0.206751	0	0	0	0	6.15854	0.0808741	3.35353	0.997447	1.32022	4.79562	5.57909	0	0.394403	2.93964	5.17378	2.82097	0.289176	2.45067	3.05273	0.0386771	2.25146	0.0778963	5.96591	3.72617	0.0251642	0.376071	0.551899	0	0.234603
BTLA	0	0	0	0	0	0	0	0	0	0	0	0	0.0149187	0	0	0	0.419675	0	0	0	0	0	0	0	0	2.22772	3.45012	4.26641	0.0485578	0.33233	2.20522	6.56726	5.25549	2.94776	3.72607	5.05445	0	1.08447	2.9839	1.83741	2.66023	5.47735	3.67859	2.01692	1.78901	4.71295	3.85077	0.640952	0
BTN1A1	0	0	0	0	0	0	0	0	0	0	0	0	0	0	0	0	0	0	0	0	0	0	0	0	0	1.13998	4.55586	6.35685	0	5.99552	21.1662	0.180476	18.3654	2.52059	5.91572	11.3806	0	0	1.31818	11.1289	0.101469	4.34038	6.13614	0.141993	19.3599	16.2803	37.82	25.3485	0.254224
BTNL9	2.03888	1.47339	1.93824	0.393234	0.702443	0.595141	0.301073	0.0273294	0.400134	0.0598477	0.190998	0.404017	0.0182008	0.647675	0	0	2.37287e-23	0	0.498093	0.365867	0	0.116521	0	0	1.06633	0.0167271	0.500425	0	4.52431	0.354823	0.0312161	0.550018	0	0.0350873	0	0	5.38559	1.98616	0	1.55667	0.297957	0	0	0.632347	0.237057	2.76862	0.039354	5.37608	0
BTRC	12.8046	17.9512	14.2511	32.6959	33.8579	25.725	36.9762	31.7319	32.3471	41.244	34.2542	31.7455	49.4397	37.2467	36.2795	41.7863	44.3008	36.035	44.0096	26.1072	43.1379	56.6287	33.6819	58.3806	20.6009	20.7183	33.3671	38.757	14.7635	43.8289	37.616	29.9931	46.4954	34.4584	23.3661	21.0021	12.5452	16.4653	25.3933	36.2231	24.715	20.2574	21.8979	32.9685	27.0696	0.206466	14.5705	27.7359	1.69784
BUB1	22.6743	22.1452	25.7256	50.8386	42.7596	44.3096	60.7093	40.0906	50.623	39.7168	42.2947	43.1502	71.4454	99.4824	106.814	76.2646	78.7061	92.0101	56.9735	63.8222	87.5744	63.9489	59.1169	69.2877	39.8183	7.77	28.1726	21.6473	22.876	25.2435	26.8396	6.83196	30.7801	20.2488	26.1928	53.9413	71.9286	27.47	23.3035	20.5782	23.7044	17.6021	17.9535	28.9611	9.28363	19.4243	17.5638	5.49853	0.405441
BUB1B	100.022	86.6761	111.923	93.6465	111.841	69.2198	151.151	128.208	137.322	159.946	91.9664	96.7016	89.2106	72.4675	77.8847	76.1017	63.6073	92.461	82.8431	84.5418	108.485	86.5534	86.2731	76.0809	24.7985	3.37812	8.36499	9.01667	16.7146	6.08729	15.4833	0.436021	10.8896	7.32723	3.47971	3.32889	12.7141	15.3917	3.17127	4.64661	7.26935	3.32658	1.1232	6.20565	1.51946	7.92069	1.86968	7.05631	68.2198
BUD13	75.211	81.1779	41.0433	32.084	35.4982	30.8092	52.6492	28.5499	33.1457	31.1018	37.1443	34.7785	56.586	52.4803	72.3738	67.0934	37.7011	65.7936	49.6931	45.5989	40.7921	66.5797	37.1675	54.2591	15.4494	4.06503	0.909388	8.09055	45.5532	4.53437	0.527214	0.170941	1.8453	9.96829	6.23601	2.81578	8.83953	34.8749	9.04965	6.35907	9.0725	4.29173	10.3901	0.8809	2.43793	0.737	2.11225	1.57302	17.1723
BUD31	10.4528	9.10227	15.6569	12.6127	8.70619	8.7531	15.4913	11.1655	15.4167	9.37309	12.3489	10.4275	13.966	6.20926	8.29118	5.90506	21.6317	11.0022	19.1587	22.3948	11.5304	19.585	15.6062	24.861	56.6574	175.146	185.256	184.018	94.4413	251.122	234.876	263.294	214.337	156.995	180.276	151.716	112.566	49.0605	273.204	263.344	177.491	320.219	253.999	184.23	183.195	174.539	121.301	214.07	134.971
BVES	4.48037	4.28436	3.06491	2.36088	3.15192	3.385	2.67872	2.54754	3.68256	3.076	2.42892	2.41102	5.36316	0.153395	1.96216	2.59336	4.56951	5.44321	6.54443	0.340367	5.297	3.97627	5.58492	6.64501	3.42536	0.574353	1.92606	0.28654	0.332115	0	0	0.147178	0	0.299275	0.912773	0.662841	0.754132	1.04346	0.106925	0.0311723	0.430183	1.82662	0	0	0.578843	0.0266574	0	1.47113	0
BYSL	5.27861	4.01459	4.08648	20.1075	18.4014	20.0392	27.8819	23.1306	24.4456	16.9144	16.6272	18.449	56.1148	54.5251	47.7507	78.676	57.1661	78.2314	69.1112	35.6863	57.8846	69.3436	60.1124	78.0255	41.5872	45.9707	79.0946	83.7773	26.3672	113.943	179.51	78.9837	91.2989	83.0607	102.796	164.473	41.3543	22.0338	69.3596	66.3415	105.902	82.0155	44.6973	81.4814	100.386	66.9077	121.029	136.025	95.9102
BZW1	14.7375	12.4769	14.1772	18.1797	15.4859	12.7628	15.0898	17.4574	17.5651	20.8049	19.4529	20.6018	22.7942	22.0571	13.1857	31.6167	26.3707	65.4206	16.4479	41.033	16.3638	25.5697	20.0992	29.3807	426.52	842.045	1263.09	1241.92	362.095	1781.73	1511.85	1121.34	1396.88	1384.44	1225.11	1249.65	320.836	378.577	821.097	1000.45	1205.48	896.66	988.794	1046.36	170.183	311.07	278.497	1258.97	135.9
BZW2	20.0903	30.3416	22.7912	10.0276	12.3164	11.744	5.02446	7.14249	7.72691	7.35591	10.2753	9.58327	34.2648	0	27.0024	21.9916	39.7026	20.4388	17.9229	27.3069	7.86674	25.1964	20.1258	18.4399	47.8339	82.4419	124.201	194.413	24.0311	118.547	222.664	156.303	202.726	219.228	150.172	250.077	64.5857	88.5701	82.9359	155.598	287.306	156.58	158.317	189.133	62.249	120.825	107.344	259.7	135.84
C10orf111	0.20753	0.190391	0.103749	0	0	0.264508	0.113844	0.108752	0.0527637	0.182629	0	0	0.113818	0	0	0	0.0986078	0	0	0	0	0	0	0	3.1177	0	0	0	6.32935	0	0	0.0319927	0	1.20482	0	0	1.29552	3.03677	0	1.77885	2.53409	2.57786	0	0.229107	0	0	0.162285	2.80324	6.8999
C10orf118	24.1464	27.6766	16.2193	12.0719	16.2071	23.1847	13.8261	14.9942	17.5895	16.4528	11.4047	13.124	1.97492	19.9649	15.0014	1.77627	1.914	18.4181	3.79266	1.39237	14.0487	3.22495	10.3406	4.06053	5.98744	8.20085	23.4354	28.4554	7.34214	22.5141	18.4146	6.10606	13.0114	14.9737	22.8455	25.4005	23.3747	12.656	6.58624	28.492	16.8299	14.8266	8.58412	9.31616	19.7608	0.77859	7.51974	10.7197	157.821
C10orf120	0.319929	0.704145	1.37989	0.415779	0.436379	0.207278	0.129301	0.986819	0.453839	1.18783	0.710898	0.374128	0.786157	0.340558	1.64656	0.8091	0.821387	0.521296	0.687331	0.675767	1.05947	1.68552	0.922087	1.13028	0.261873	0	0.11117	0.394336	0.976718	0.323402	0	0.226	0.198949	0.178688	0	0	0.335759	1.40153	0.363005	0.383925	0.453562	0	0.547721	0.166432	0	0	0	0	0
C10orf137	13.5299	14.0613	8.85984	9.61516	10.0449	9.61935	11.0622	9.31413	11.2313	11.2179	8.68195	7.78662	13.0732	16.4191	24.233	22.9449	15.16	16.3107	9.85435	5.05913	5.35154	7.6449	13.9794	13.4229	0.489633	4.11134	1.17109	5.06808	6.25453	4.60718	0.882641	1.46826	3.27537	2.39527	4.72784	0.496165	3.12021	11.4451	0	3.71986	4.06444	3.26148	3.45905	6.38579	3.16028	0.213284	1.08983	0.736242	44.8954
C10orf2	0.479245	1.68466	0.759963	4.10487	3.54836	2.48843	2.79185	4.27617	1.89242	3.23664	1.79727	3.09531	3.48205	4.8148	9.42733	12.7116	3.59351	13.601	4.21918	5.20635	19.3363	5.87097	4.25254	8.50333	7.38412	27.1979	35.8497	57.3056	11.479	108.384	90.832	60.3055	44.8733	45.7818	53.0336	43.0544	0.492535	5.27818	36.5798	52.7646	36.1785	41.0175	67.0836	47.8842	19.6559	0.0865269	24.2729	83.9754	0.723939
C10orf32	0.190566	0.303007	0.724043	0.0495893	0	0.249673	0.130159	0.0702704	0.103551	0	0	0.048192	0	6.6662	0	0	0	0	0.0309944	0	0	0	0	0	0	0	1.24347	0	0	1.20541	0	0	0.127538	0	0.445388	1.11591	1.92873	0	0.0564356	0	0	0.546441	0	0.0335192	2.25476	0	0.113624	0.0981359	5.17595
C10orf35	14.8255	15.3717	12.8185	17.2631	13.9062	12.0647	17.6634	9.5693	14.2378	11.4202	9.25612	5.88883	12.1716	3.21757	14.3601	2.74956	7.10159	7.36609	10.852	15.8633	0.356369	4.0901	7.06691	16.6737	0	5.79962	0	0	0	0	0	0.121703	0	1.60156	0	0	0.78404	0	0	0	0	5.74392	0	0.338199	1.38228	0.239922	6.19601	0	0
C10orf76	1.60186	2.57242	1.86477	1.65073	1.50773	1.55102	1.60363	1.27298	1.05561	1.2405	1.5913	2.12197	0.267682	0.703641	0	1.34081	0.0529748	0	3.04373	1.15324	0.0444456	2.14693	1.04572	0.395466	0.163158	9.19117	1.21626	0.73677	1.08152	6.80454	4.60482	5.53848	2.87644	4.05921	4.99566	2.15132	0.542839	1.30918	3.57834	8.06193	4.94027	7.89744	7.18217	2.49708	4.63087	0.0191017	3.54382	16.5691	1.80659
C10orf82	32.5287	30.8517	30.9878	30.7901	33.3454	28.5559	30.7776	40.5977	26.2277	38.7306	38.2251	42.902	88.4063	27.8279	48.5715	73.1409	66.5874	31.6975	67.9031	42.102	25.7951	65.771	35.169	76.8782	93.0794	18.5363	7.4885	13.536	58.5455	5.28725	5.77914	11.042	15.7571	10.3667	4.32061	17.4924	49.8731	69.1869	16.3972	2.92364	10.4554	18.3341	11.9761	14.3499	0.0935216	8.53487	0.425553	1.34348	0
C10orf88	0.186215	0.321161	0.150801	1.62489	1.16246	1.86467	1.01854	0.408327	0.905014	1.26421	0.521526	0.778391	2.30647	0	2.02077	0.933509	2.49508	0	1.03984	1.64776	0.0551188	1.15591	2.06142	0.944386	6.39186e-08	1.59776	1.2806	2.82602	0.553484	3.3849	0.312357	8.96437	1.30196	4.41238	3.56082	2.48915	0.0580136	0.104858	0.288663	4.43772	0.811483	5.46357	0.882133	4.97444	4.58679	0.0217028	3.25893	3.8558	2.8429
C10orf95	29.6003	31.3471	39.4261	24.7028	24.0716	27.7996	28.1074	23.3044	21.9501	20.5346	34.1423	20.2061	12.5364	7.61223	4.43762	7.76107	13.2053	3.09641	14.1103	7.1052	3.02043	11.4559	13.5994	13.7442	0	1.7301	0.883805	0.510902	0.220918	0	0	0.0751903	0	3.99431	0	0	5.34246	4.61604	0.555778	0	1.03283	0.398821	0.0804969	0	3.78516	0	0.655903	0.638508	1.89852
C11orf24	1.51179	0.931895	3.43862	18.3255	17.5571	14.5304	13.9658	16.3823	14.1641	13.2236	12.2865	13.1831	9.07695	5.43876	5.87732	8.13837	7.57133	11.6937	17.9961	1.59214	6.80394	12.2433	23.7889	11.7922	21.4619	0.158907	7.21984	0.141987	9.30543	0.772047	3.13771	0.593199	0.882055	0.603661	1.63204	15.9438	0.987775	4.38508	1.15377	14.3981	1.0703	0.0397199	1.27924	2.01806	3.52013	2.69111	3.49922	4.70023	1.07828e-06
C11orf30	11.7894	10.2031	15.5363	5.88421	11.0966	8.60674	9.21187	8.21663	8.52908	6.37575	6.34189	5.03705	13.4755	4.66657	8.17068	7.70233	11.3399	8.88018	12.6327	10.14	11.3734	12.5111	15.5343	11.7754	2.99966	1.68697	0.28332	1.92718	5.30869	1.98463	1.54926	2.33792	0.074529	3.67057	1.5404	1.21092	2.22985	1.87644	3.67847	0	2.43257	3.29155	4.07655	2.94416	1.03852	0.130465	1.73129	1.07925	32.4552
C11orf31	316.156	339.328	397.305	59.9538	54.816	60.3301	58.554	59.4709	48.165	60.6318	72.1608	75.546	166.764	157.929	129.575	186.44	184.591	114.575	127.405	175.316	84.5219	122.215	114.102	163.899	157.492	179.337	111.492	98.3406	278.205	98.1808	93.864	246.703	98.7232	88.3078	102.198	60.4648	193.062	92.3788	190.997	271.003	241.463	259.847	157.377	251.379	52.4294	102.677	108.667	85.4676	574.274
C11orf40	15.8247	24.1989	22.3639	46.118	72.0641	93.4288	57.9757	69.4692	62.3977	66.4532	54.6374	51.3797	29.4638	95.9625	62.3849	31.0261	20.8346	61.1842	39.8681	13.6259	49.1055	35.4666	35.437	32.9926	10.4626	5.79839	0.816756	2.97325	16.6359	1.1653	0.371608	0	0.962474	2.6074	1.13407	1.03053	15.3623	15.0874	2.0885	4.10151	3.14213	3.06621	0	1.5927	0.301809	0.151648	1.54886	0	7.01191
C11orf48	6.81518e-07	7.53124e-07	9.22226e-07	7.74938e-07	9.89033e-07	0.286626	8.25177e-07	0.17068	6.26822e-07	7.24277e-07	0.324526	7.89069e-07	5.79519e-07	1.01382e-06	3.15923e-07	6.48933e-07	2.13469e-10	6.77055e-07	6.0556e-07	1.45637e-05	1.09207e-06	5.17476e-07	8.28577e-07	2.86818e-07	1.36726e-06	8.61711	0.903021	1.83734e-05	1.38248	4.58523	5.46029	0.137418	4.7023	0.32871	9.15269e-07	8.28821e-07	1.94905e-05	5.92326e-05	0.0860105	0.181765	4.57575	8.02629	5.20706e-07	8.40003	0.831505	5.48783	11.4317	9.05033	5.1943e-06
C11orf57	47.9537	48.155	55.8925	30.9644	40.7513	37.8033	57.3646	72.3935	65.022	58.722	48.7945	42.523	81.0883	40.5255	41.0545	81.5109	73.7908	41.2996	66.587	109.624	43.6998	64.4949	74.1113	58.4681	42.7664	11.4434	26.0703	32.672	55.4085	30.2806	42.8107	2.53137	40.114	31.7287	12.0448	19.3497	55.1443	49.6713	3.79457	10.5679	8.29208	1.75417	6.51157	3.52523	19.4228	20.9315	19.8514	11.9924	207.403
C11orf58	27.4979	30.808	23.5074	49.9323	40.9491	39.4785	53.2028	35.1665	46.9079	34.9067	45.9975	50.5794	50.885	51.4377	69.7918	40.7248	37.4018	37.9134	48.5758	41.225	34.5679	52.5092	52.0499	43.8929	14.964	2.28671	16.144	15.5053	19.5742	14.0242	9.85596	8.39647	12.9372	22.0959	10.7781	23.4123	29.1283	19.4734	0.431187	3.7634	8.60468	11.5796	8.91218	10.2756	29.3512	49.0376	38.9397	13.5681	60.9491
C11orf63	1.48605	2.87948	1.89858	2.88587	3.47529	0.36589	0.935658	0.825739	1.11283	0.649387	0.433137	0.383121	0	0	0	1.85725	0	0	0	0	0	0	0	0	0	7.12434e-08	0	0	0	0	0	0	0	0	0	0	0.328535	0.187869	0	0	0	0	0	0	0	0	0	0	0
C11orf65	3.46749	3.43631	1.71328	1.98193	4.03181	2.75747	2.95492	3.01078	2.88674	4.64159	3.27543	3.73382	0	0	3.52568	5.01628	3.12102	0	1.77364	1.79228	0	0	1.95865	0.520852	11.9812	2.68147	0	3.79472	2.48294	0	1.95641	0	0	0	0	4.16461	5.22988	0.28111	4.01208	0	0.113213	0	0	0	3.93282	0	2.16262	4.58778	29.3381
C11orf71	1.19576	0.775429	0.633884	3.4602	2.96991	3.90907	3.85743	3.43996	1.61872	2.65498	2.37812	2.54247	2.60494	10.0899	3.11209	0	1.59999	0	0.583795	0.15158	0.821822	1.40941	4.22346	1.15977	12.3103	11.5336	4.52611	2.92781	55.1266	1.71905	0.243039	22.7085	3.69354	2.77473	3.7429	0	18.2436	23.3042	12.9256	0.104106	6.85263	9.70017	0	0.147866	5.63582	6.06403	10.1215	0	0.49796
C11orf73	14.8725	20.7948	14.0212	3.36641	2.69198	4.00395	3.48549	1.39323	2.1605	2.20109	0.703502	3.89392	7.81379	14.0482	0	1.93481	10.8782	11.2512	2.29061	3.91774e-09	0.17552	6.98635	0.559498	4.22903	8.51453e-06	1.75433	0	0	1.60538	8.16343e-06	7.59966e-06	0.778767	0	0.413559	0	0	7.66336	0	0	10.0498	1.81063e-06	10.5789	4.55478e-06	0.230862	0.0921893	6.26174e-06	0.802519	0	4.32716e-17
C11orf74	103.191	67.4824	109.229	34.6704	37.5639	32.3476	46.647	43.699	35.1715	38.9903	35.86	43.7805	40.5103	18.267	60.3921	51.0261	44.8421	32.2383	28.6523	66.6875	67.5381	31.7464	27.9309	26.007	53.8697	22.9197	9.17014	7.40927	75.2904	0	19.4649	8.16532	2.49993	20.3173	11.3346	5.25202	71.6475	82.0747	13.8517	6.904	7.03255	10.4525	21.1146	16.3276	3.20386	0.52739	0	0	0
C11orf82	16.0392	13.4198	10.0362	6.8508	5.38838	7.85309	8.07833	6.91395	6.97568	8.67955	4.67926	4.43172	14.2971	0.0194547	1.51341	10.9308	8.38374	10.294	5.35999	4.8663	5.62531	5.77158	11.7823	6.49641	6.34462	32.9844	68.2689	133.782	19.2394	86.9045	65.3783	17.4024	59.5759	37.1906	75.0997	51.9793	8.58284	6.31199	24.9868	42.5823	36.7234	23.2089	30.2007	27.482	5.48543	3.45017	13.1104	26.0617	2.44931
C11orf83	0.77665	0.729753	0.507941	1.00869	2.04233	2.77771	1.2152	0.968563	2.11152	1.49874	1.45732	1.08945	2.70459	0	0	3.8106	1.35089	3.89851e-19	0.653306	1.65956	0.158418	0.127347	1.22248	0.368976	10.0409	39.4343	18.5292	15.7485	24.0911	18.2535	6.05607	35.8612	23.4871	12.8759	7.21423	4.53861	7.01492	19.0134	13.7058	30.4516	41.4769	25.035	32.0927	22.4884	20.0051	11.8979	26.0946	19.4971	1.1556
C11orf84	34.4249	30.232	24.4597	27.2655	25.4941	25.4027	36.8441	40.6837	33.0902	38.2506	33.1968	31.6262	30.3971	23.4743	16.5403	23.4136	26.4755	18.2044	29.8862	27.3836	12.9269	30.8189	22.8302	24.0403	17.3048	0.345195	0.207751	0.660306	27.2438	0.627111	0.206768	0	0.278904	1.52857	0	0.0700868	14.7007	10.4279	0.0429346	1.76366	4.799	1.07685	0	1.22243	0.444531	0.128498	1.32605	0.285929	0
C11orf85	8.58801	10.0452	10.0354	2.09517	3.17555	3.83589	0.959264	0.304403	1.1497	0.394096	0.602845	0.977965	3.22586	0	0	0	5.67262	0	0	2.59785	9.26754	1.33997	3.01044	4.10764	19.3513	29.6441	12.4009	16.9119	17.0517	5.23237	1.27178	31.9606	6.78476	0	4.60052	16.6624	15.6582	11.063	33.9132	5.21135	21.5521	39.4452	6.83616	22.083	21.889	21.338	8.0046	0.174162	0
C12orf10	0.27414	0.324062	0.995413	0.97539	1.01537	3.09599	0	0.484191	0	0.523332	6.76151	6.09717	10.3888	0	3.06473	0.0685558	1.2479	0	24.0048	7.52963	0.184197	4.36871	0.0600548	0.624633	0	21.5317	27.7687	37.3207	0.299742	37.5993	44.6078	52.7369	59.8039	23.0274	27.8624	83.4389	3.81457	3.24342	66.1805	33.4607	31.0454	29.487	17.9514	23.7962	1.62207	0	14.7505	12.4153	0
C12orf23	0.113805	0.0948684	0.075994	0.223594	0.322549	0.0949487	0.295621	0.179484	0.0971846	0.225982	0.275341	0.153455	0	0	0	0	0.0401899	0	0.326829	0.0451094	0	0.252935	0	0	2.57121	0.612193	3.98159	2.66736	5.26938	0.580729	2.21788	0.0384748	0.845641	0.478499	3.47737	0.35089	20.1512	5.61378	3.44997	0.662354	1.00899	2.3415	0.86077	0.748694	1.50794	3.87684	1.90642	0	14.9909
C12orf29	11.2583	14.6745	10.4231	5.8809	1.65983	4.40931	4.8115	2.24919	4.85111	2.69381	2.60568	2.59017	0.016716	0.0266094	1.60781	2.02608	0.956733	2.4506	0.404816	0.0409403	0.08797	0.703	0.24367	0.651545	0	1.12183e-06	0	6.87303e-07	0	0	0	0	0	0.860817	0.184551	1.53375e-06	0	6.60914e-42	0	0.0518721	0.02802	0.044133	1.06001e-06	0.766311	0.299632	7.84521e-10	2.84795	7.0023e-06	3.29596e-05
C12orf39	0	0	0	0	0	0	0	0	0	0	0	0	0	0	0	0	0	0	0	0	0	0	0	0	0	0	12.6759	6.86651	0	0	0	0	0	0	0	0	0	0	0	0	0	0	0	0	0	0	0	0	0
C12orf4	1.07522	0.50768	0.474624	18.5049	17.4575	11.4262	16.4489	14.7191	13.0507	14.4749	14.6285	12.8691	21.6246	22.1315	17.3287	17.5836	17.1333	14.6775	12.2654	11.7477	11.6464	12.1899	15.4052	12.4254	3.59138	4.08478	2.94489	7.61299	4.81371	4.53658	6.36732	1.14157	9.73184	7.14179	2.06197	4.41366	2.78861	9.08599	1.40101	3.43631	1.23238	4.78284	2.62613	9.60433	3.11141	10.8437	4.1993	1.93466	1.70656
C12orf40	7.60695	7.69113	6.80095	0.497769	2.63983	3.58577	5.24079	1.32826	5.79879	3.46236	0	0	1.03482	1.03291	6.70611	6.10277	4.31126	0	1.85333	3.45497	2.19559	3.23698	2.01538	2.73969	2.48748	0.0127345	0.925522	0.0419659	0.122541	0	0	0.0237645	0.0941139	1.89103	0	0	0.856411	0.0933485	0	0	0	1.16461	0	0	1.05162	0.334424	0	0	7.8668
C12orf43	41.5603	45.2681	38.0841	37.5447	44.5068	36.0262	30.7465	33.0132	30.4341	36.4569	32.4589	31.7466	27.0017	52.4657	54.0973	31.9753	39.3544	48.2017	54.6022	42.4362	31.8569	52.858	52.3685	38.3185	17.2532	73.6837	120.87	142.852	21.8218	184.759	171.752	70.862	188.56	152.399	104.266	155.976	19.1866	8.0897	56.8403	39.4818	47.9272	72.16	40.1905	79.3619	40.8916	63.2198	80.7079	136.829	80.1082
C12orf44	3.94045	5.21463	4.9591	7.55261	4.54591	3.29823	2.77475	2.401	3.75821	3.87595	3.51051	2.20733	5.25228	1.54794	7.33462	0.057853	7.47676	0	0.737977	27.8709	1.7907	4.30036	8.23156	2.45526	37.4876	166.237	173.837	312.2	20.0731	310.127	461.623	193.386	319.488	255.096	188.567	365.8	42.6214	11.0602	153.038	132.968	167.767	213.436	155.238	94.6913	61.6817	66.2396	78.8077	245.573	372.005
C12orf45	57.1725	59.6964	115.982	11.7592	10.265	19.7075	12.15	10.0159	11.4387	5.26333	19.2798	12.7638	29.1651	30.2392	18.2576	5.25749	18.3196	62.2389	31.8113	5.08375	134.228	13.0623	13.1154	16.8642	18.8367	47.4594	55.795	28.979	40.3642	22.9675	52.3924	19.991	58.0433	36.3443	59.9457	41.7385	61.0005	36.7567	90.9347	11.7957	40.4327	43.355	46.8033	21.6359	29.872	111.171	66.8828	40.2912	161.985
C12orf49	3.24271	4.09456	4.9433	5.39823	7.92127	7.24437	5.23355	3.77997	3.53302	4.36412	4.82643	5.00883	4.16145	2.74979	2.28006	4.02905	10.0214	10.7064	5.9583	3.9864	0.578617	5.84529	7.95724	6.2461	4.94521	10.6798	48.1502	27.6546	1.47459	31.3543	28.4065	17.8108	27.5626	42.6433	36.8829	25.0014	6.9496	0.956215	20.7051	41.4654	37.2782	48.4593	53.793	36.1768	11.2793	43.9066	17.6136	14.0356	7.19778
C12orf5	6.5594	6.75936	5.0363	4.20421	4.10267	3.3462	3.52818	2.42054	3.20082	3.44253	2.4552	3.6633	4.56807	0.879211	2.34359	6.27319	5.20315	0.695835	4.01115	3.91711	6.62422	3.25273	2.0408	3.1122	6.1317	14.1989	13.1949	17.716	10.4135	24.1664	15.1936	10.2843	24.4073	7.39139	21.9932	18.2116	12.1242	8.88931	11.5753	16.1479	11.0538	9.39759	16.7965	5.74599	13.2078	7.624	24.0519	10.907	5.54327
C12orf52	0	0.261609	0.438116	1.28714	2.95466	3.16978	1.4771	1.09592	1.98904	1.17999	1.47304	2.36957	0.0454861	0	0	0	0.176439	0	4.21774	0	0	1.51932	0	1.05619	0.669469	5.8502	0.470323	3.02287	1.56375	5.87231	0.155809	16.1092	1.14835	18.7594	8.06059	6.20792	7.37366	0	13.1356	1.81206	9.10344	4.94384	0	0.816048	17.5535	27.529	5.8499	4.16467	0
C12orf57	149.304	158.702	91.9205	21.0377	13.4543	31.12	21.2928	11.7569	24.5233	12.9888	40.1196	44.9429	45.8356	30.1449	31.1598	25.1009	59.8548	23.1797	21.9001	40.4879	2.10263	61.4586	16.6008	51.9808	20.0011	79.3475	143.557	55.3633	50.6661	90.8593	112.507	119.329	131.61	121.562	193.327	106.577	60.4863	32.9725	258.947	328.832	224.36	364.501	161.467	313.295	117.03	65.2861	79.6261	245.272	294.933
C12orf60	2.03391	1.39627	1.4794	6.64589	8.99086	3.75554	7.50367	6.53027	5.57092	2.73677	2.40957	0.912313	6.79115	10.4823	9.19261	19.4062	5.94628	1.12846	3.693	7.73146	0.216787	10.5395	2.91781	0.0627072	26.7734	9.0676	4.1038	8.64072	11.4056	9.56837	2.01528	11.3898	3.15303	3.93412	17.1331	14.53	34.1281	0.565147	16.7851	27.4862	32.9349	20.0896	22.0029	20.6766	14.416	9.92838	21.055	0	61.7252
C12orf65	102.706	100.484	130.492	86.3563	74.0141	92.4692	135.128	136.843	141.632	109.876	87.4898	109.771	35.5393	28.7631	23.6641	24.0698	32.2135	11.6394	43.2037	37.2521	85.8022	30.7339	26.9833	49.1989	7.73492	2.44107	2.99202	2.04076	24.2327	0	0	4.00807	0	0.802728	0.0395722	0.275535	5.16153	11.6604	4.31865	6.94527	0.0766701	1.83835	3.65873	0	3.37292	6.06392	0	5.17681	9.48821
C12orf73	0.08673	0	0	0.0648622	0.201376	0.111614	0.384975	0	0	0	0	0	0	0	0	0	0	0	0	0	0.738744	0	0	0	0	0	0	0.966209	0.0940684	0	0	0	0	0	0	0	0	0	0.0662592	8.62315e-171	0	0	0	0	0.412252	0	1.72549	0	0
C12orf75	40.9293	31.1595	29.3976	11.6586	6.60779	22.074	6.52542	9.73334	13.3268	11.0771	9.41602	6.87213	2.58174e-76	2.48747e-100	1.2076	0.419715	2.128	11.6934	0.170093	0.970094	0.399508	3.71573	3.43588	0.968664	1.05097	0	1.52023e-64	0	1.57182	1.60826e-38	0	4.81085e-16	0	0	0	1.38279e-93	3.2046	0.738224	1.67154e-20	0	0.149989	1.70576e-75	0	1.30819e-05	0	0	0	0	0
C12orf76	0.635171	0.546567	0.66881	0	0.0393899	0.264373	0.660063	0.149909	0.0483578	0.0827507	0.0819632	0.421855	0.133301	0	0	5.40124e-08	0.0343835	0	0	0.0439165	0	0	0	0.046924	9.46501	0	1.68759	5.43139	0.0712017	0	3.30788	8.88793	0.115673	1.37024	0	2.91473	4.7083	8.34634	0	0	0.66261	0.418588	0	7.17755	0.393001	0.109313	5.83312	10.2371	5.53179
C12orf77	48.4886	56.587	35.0553	44.4767	42.5151	37.1037	31.7878	41.0257	27.1774	27.4814	36.4696	34.4771	30.5634	5.90617	38.1877	21.8322	34.8162	38.2597	44.8481	43.9892	35.0182	46.3444	39.9703	39.7505	11.5995	2.84055	3.71601	4.74489	22.3905	4.00677e-06	0	0.181634	0	0	0	0	13.864	14.1535	0	1.96383e-06	1.54817e-06	2.05501e-06	7.95822	0.175222	0	0	0	0	0
C14orf1	132.255	99.9784	149.136	84.7338	80.5851	90.3473	84.1477	50.2157	65.4948	54.0612	58.7077	71.8693	27.74	56.3743	22.1597	32.5802	40.0535	28.3073	46.8691	60.3478	22.4863	40.8862	38.5382	48.0541	25.0517	13.8009	7.87234	11.4337	23.3657	15.7483	7.30137	0.319784	15.7836	15.6456	13.2009	2.48695	29.6227	20.3889	8.76777	10.6498	8.97622	11.0511	6.70195	28.4582	26.3153	73.8371	30.817	2.42478	3.25512
C14orf119	17.4145	20.1698	22.9724	16.9595	11.9527	13.8745	22.6026	15.6913	22.3404	20.7963	18.7833	18.1061	23.3649	16.0285	10.5672	22.9885	12.5408	13.3252	12.9523	13.7202	10.4495	15.5418	21.1426	16.5919	2.26289	67.0383	57.8164	53.9467	20.3709	57.6512	44.1683	59.8521	44.1012	35.4902	25.8735	44.6639	24.0366	19.7026	58.5882	36.0679	18.7009	58.9201	32.918	31.9368	42.9594	85.3567	76.0327	54.8517	27.3848
C14orf142	0.0592039	0.147111	1.00517	2.20622	2.77695	3.95892	2.27221	1.05815	2.43977	1.40087	1.72686	1.12268	0.044992	10.4019	0	0.051776	1.78668	0	0.197294	7.58555	0	0.0860169	0	3.02523	4.62488	10.6495	16.0218	9.98341	2.68602	13.9521	10.721	1.79616	11.6753	12.2562	8.36109	14.2062	7.69188	2.48689	11.6641	21.2305	23.6187	14.6987	18.9572	3.92793	5.26666	8.61366	7.15496	37.6323	64.7699
C14orf159	0	0.152611	0.0990796	0.221175	0.141088	0.0415092	0	0.304956	0.0326891	0	0.0952584	0	0	6.99373	0	0	0.0780633	0	0.843722	0	0	0	0.425223	0.448915	1.63619	0	0	0	6.36197e-08	0	0	0	0	0.652021	0	0	0	3.2002	0	0	0	0.362165	0	4.9901	0	0	0	0	0
C14orf166	630.791	582.133	618.378	288.751	319.691	276.734	660.755	579.076	566.238	668.926	715.189	692.949	1071.9	719.724	755.922	1109.28	970.022	841.223	717.589	931.31	840.625	529.746	712.559	616.881	1052.4	397.865	271.236	300.124	1008.02	249.266	337.948	413.393	431.696	214.94	211.364	206.826	1228.82	985.742	484.044	353.855	406.344	227.329	253.268	470.15	197.72	453.637	225.825	99.208	721.556
C14orf37	8.1335	8.67875	8.54504	8.15676	8.27733	6.01137	6.41085	9.61123	5.6335	7.92869	7.5709	7.89227	6.53273	32.2576	28.0015	18.7489	16.9841	23.2082	20.0523	19.2898	10.6951	17.8633	21.7823	19.5844	2.37054	5.01846	1.73614	3.68733	3.2975	2.98496	7.51188	3.47361	0.372983	4.49636	1.13195	1.11205	11.988	7.15211	4.21788	3.30069	7.55223	3.57454	7.19213	0.376346	1.1198	0.837091	0.26274	0.395567	0
C14orf79	0	0	1.59676e-203	0	0	0.0244916	0.0573215	0	0.102896	0.408779	0.08212	0	0	0	0	0	0.392431	0	0	0	0	0	0	0	0	1.78983	0	2.08282	0	0	0	9.38849	0	1.14602	0	0	0	6.01841	7.59822	0	0	0	0	0	0	0	0	3.32772	2.84451
C15orf27	0.602573	0.274117	0.457682	0.767231	1.54017	2.30585	2.87714	3.42609	2.21944	3.05541	2.84546	1.83154	1.15484	7.46981	2.37833	0	3.44301	2.63666	1.07958	1.67455	0.369014	0.722502	0.273079	2.59575	0	0	0	0	0	0	0	0	0	1.16753	0	0	0	4.6749	0	0	0	0.157782	0	0	0	1.80404	0.200586	0	0
C15orf39	0	0.534674	0.393674	8.44493	7.34322	10.0062	6.86743	6.86473	7.17476	6.33225	5.58584	5.11728	9.36106	2.6383	1.15441	5.92141	5.86885	4.64584	7.28079	12.9008	0.976726	5.0318	6.97854	5.87572	4.27525	6.29108	7.84843	9.16318	4.40827	8.53735	10.0631	2.44022	10.3788	11.4943	10.1834	22.2198	0.227641	0	13.5803	10.7268	8.8576	4.92894	6.89554	10.7767	10.047	2.81231	15.9548	11.4831	1.1061
C15orf40	38.9145	31.2948	34.3901	8.05202	16.0008	14.6677	14.4302	7.77275	14.9777	12.1661	9.35419	10.3184	2.57753	5.70257	6.20215	5.93941	12.1672	0	7.33452	0.943036	4.43169	9.83909	7.64922	5.55468	44.2309	25.3108	21.5948	25.1088	14.0386	44.6102	27.9708	20.1185	24.5309	35.7331	16.0341	7.80627	16.4223	9.31457	16.7726	12.5441	20.5585	7.4252	21.8734	40.7893	32.0979	28.797	29.0406	33.9472	90.3686
C15orf41	5.42685	4.43432	3.79073	1.34784	2.39996	3.47222	2.07538	1.95435	1.48402	1.96644	1.66702	2.14086	0.0215367	0	0	9.37908	1.07963	2.16344	2.5888	4.65798	0	2.84047	2.52364	6.91932	1.30019	7.10722	18.8704	9.97278	1.93957	25.3205	19.9959	12.0292	26.9811	23.2451	7.19181	29.6992	4.35088	2.34264	5.1597	15.6039	7.68648	7.09292	7.38996	5.99878	9.70089	9.6131	8.20638	23.9782	0.293763
C15orf57	0.178854	0.0684829	0.205767	0	0.182319	0.127401	0.0520142	0.0602826	0.0468915	0	0.336681	0	0	0	0	2.15991e-09	0.283084	0	1.58316	1.53807e-08	0	0	0.128018	3.08068e-09	0	3.64123	3.44994	1.26218	8.49816	2.32455	2.56516	3.19399	9.53554	8.37776	6.18314	3.46179	1.17689	9.17559	0	0.685462	5.85953	7.75014	0	10.105	4.895	0	0.366848	0.0573068	9.46634
C15orf60	145.915	119.308	218.028	86.5309	105.467	98.3616	300.266	258.759	233.281	186.303	119.028	115.188	160.559	177.034	132.337	142.49	120.781	209.156	192.756	149.486	147.383	229.653	168.649	150.129	55.2681	1.14595	0	0.79779	33.1196	0	0	51.2238	13.1024	0.920195	0	0	58.2627	35.8992	2.82962	0	13.7505	7.78852	0	7.89395	0	0	0	11.4196	6.5995
C15orf65	4.51968	1.72344	2.11338	3.18563	1.01383	0.443806	1.50714	0.118879	0.805114	0.135394	0.312561	5.12447e-19	0	0	0	0	6.9783e-38	6.40498	0	2.15943	1.07058e-20	0	0	2.08862e-13	10.1851	48.5988	30.1323	6.87696	3.10448e-07	34.161	2.26934	57.7944	14.4132	26.5701	22.3168	17.4668	8.81993	0.935115	10.0154	16.4779	26.8684	51.5447	45.4779	15.2875	1.09783	1.20506	4.00908	17.1775	137.832
C16orf13	1.79583	1.03699	1.90744	1.16276	2.25821	1.8439	1.07458	2.30009	1.43013	2.6954	0.683108	1.68367	0.527414	0	0	0.775779	6.41223	5.79582	4.82908	7.81871	0	3.24439	4.39845	5.38572	0	5.31824	0	0.301239	0	0	0	0.175246	0	0	0	0	4.71072	0.000176533	5.04996	0	0	7.50538	0	0	0	6.03256	2.38067	0	0
C16orf46	6.32314	5.17711	5.26523	6.3866	10.5427	11.0009	7.82617	8.67101	9.03675	7.26028	13.2019	9.83921	14.47	15.3925	11.6823	4.37093	6.39879	14.5238	11.2397	12.1662	36.7193	19.8807	11.5105	15.6319	5.21435	3.11265	1.55058	0.050319	13.4778	2.69346	3.99549e-52	6.38825	1.92674e-07	9.07457	0.82873	3.8656	2.5491	3.46094	0.138843	1.05954	0.337557	4.88866	7.35507	0.553012	1.14235	4.59894	6.86221	2.40212	0
C16orf58	0.991476	0.404347	0.468022	6.38105	6.27672	6.464	6.27796	2.89257	8.46036	7.19034	3.05735	5.97336	8.09586	6.89482	1.43526e-05	3.28743	5.25956e-07	3.17451	5.43789e-06	0.273951	1.3975	1.4791e-05	0.410007	3.60691	17.3815	0.383327	1.01374	3.64427e-05	1.79796	3.53836e-05	0	1.57926e-05	0	3.54116e-05	0	0	3.96648e-05	2.94847	0.522636	0.270216	1.9358e-06	1.8572	0.220535	0	2.00424e-05	0	6.0051e-05	0	0
C16orf62	22.6501	19.4422	17.9928	10.9057	10.62	8.26898	9.88457	19.5199	11.4029	19.4261	8.10731	7.53959	26.756	1.70175	15.7819	14.1476	18.4117	12.8146	12.3495	16.398	8.71988	20.4945	21.2435	11.3536	4.14912	0.0249783	7.1175	5.25266	12.818	2.81268	1.45813	1.31614	1.06073	5.65933	0.0178698	0	4.19479	2.06504	10.8871	0	1.47635	3.35952	3.25391	9.05557	3.39998	11.4747	5.41551	0.023283	2.89446e-07
C16orf71	2.30917	1.40182	0.963655	2.32515	3.33862	1.91492	1.68194	0.962113	1.82676	1.08222	1.99623	1.59903	6.41915	9.51799	2.69503	4.99281	1.48353	2.69282	3.90121	0.678514	7.24849	5.12799	7.29647	2.13925	14.5703	0	0	0	0.129323	0	0	0.0212869	0	0.524091	0.0982028	0.961968	0.286635	5.35804	0	0	0	1.87194	0	2.64383	0	0	3.88259	0	0
C16orf72	4.72818	3.82974	4.61607	49.0246	41.3478	40.3623	37.9953	39.5226	36.7948	41.1365	27.8518	32.9152	31.8255	13.628	20.8852	35.1514	20.6383	23.0376	29.3642	30.6943	19.7639	32.3273	22.9827	30.6136	35.8248	164.926	86.3902	93.1123	45.1145	49.4554	60.6398	171.545	74.3226	45.12	85.4248	60.1347	42.4117	32.2591	165.992	145.34	221.369	120.661	193.34	130.523	62.224	46.981	41.0473	99.4473	0.812231
C16orf74	127.16	79.1805	106.91	39.5575	43.7953	44.0821	30.6026	34.1408	25.2238	40.4456	52.182	46.6902	65.6711	21.6825	14.4728	58.4733	51.5373	30.6256	47.8132	67.6211	15.079	67.3313	50.7757	60.2889	19.9405	14.8971	3.91368	4.66988	28.4348	5.04237	0	2.07065	11.4459	4.98269	1.63711	0.159804	40.5615	16.5639	5.9742	1.69066	18.1061	13.2436	31.2831	0.441513	1.00511	21.4136	1.69508	7.1483	0
C16orf80	16.1393	14.1566	17.8694	6.95554	11.8392	7.01349	5.63893	5.42892	6.20208	5.11455	7.74089	4.51716	16.062	0	13.32	12.7425	3.15962	6.61665	14.2698	1.92995	19.3864	16.1668	26.7594	10.2763	44.3224	238.233	128.256	60.8515	94.9792	248.863	101.343	360.799	87.4794	892.59	258.309	169.345	66.0818	64.0113	228.577	220.309	428.542	284.645	292.95	329.556	107.791	105.353	51.0566	221.689	1.95307
C16orf91	13.9764	13.3533	9.65483	4.52015	3.33516	6.1832	6.95609	4.16517	7.81198	11.1315	3.23649	4.68863	2.97387	1.21556	0	0.89988	3.82208	0	5.04305	19.571	16.2168	12.0646	4.40235	3.17324	142.476	299.436	56.5435	97.7014	109.862	81.026	76.0362	314.333	98.448	44.2039	131.559	65.008	118.49	36.2629	357.672	453	269.861	580.048	406.284	329.047	175.842	218.646	113.741	152.983	0.949266
C16orf93	0.99722	2.49329	1.49564	1.38924	1.59871	1.64865	1.90002	3.36157	3.11374	1.85904	1.56334	2.19373	2.24266	11.2657	0	7.05738	5.60211	0	2.85069	15.1928	0.878548	5.75993	3.92668	11.598	9.47537	0.397854	10.31	5.5272	5.90667	1.35785	0.275253	0	1.83401	13.286	0	1.83838	3.16652	0.08	4.21369	0.25126	5.88749	2.56632	0	0	7.21652	20.3907	0.723507	2.57203	0
C17orf100	0.313741	0.381149	0.0623763	0.281018	0.278401	0.158761	0.204114	0	0.123464	0.0709174	0.275777	0	0	0	0	0	0	0	0	0.249682	0	0	0	0	24.3942	0	0	0	5.98415	0	0	0.109543	0	0	0.904497	0.0810173	12.5113	21.4367	14.0189	0.0459192	2.96738	0	5.27888	0	0.615584	8.49322	0	2.56175	105.93
C17orf103	1.24004	1.61025	1.20311	3.52651	2.70973	2.58167	1.47405	4.12878	1.74133	1.90335	4.59157	3.15848	2.80144	0.0669764	0.995046	3.51993	2.32491	0.0289123	4.69623	3.63638	1.56754	2.14466	0.796024	1.41779	0.0565474	6.91459	4.19447	0.790834	3.71008	0.242326	0	9.07711	2.06405	1.18667	0.795386	0.0542942	5.80501	1.62951	2.89228	7.39322	4.40126	2.29247	6.58449	2.29471	15.9801	16.9834	12.1917	9.84348	0.397356
C17orf104	2.22761	1.40602	1.09569	2.45704	3.30226	2.04016	1.76097	2.55247	2.32904	1.94025	0.87639	1.23042	3.70909	1.19709	6.19475	4.40375	1.51778	8.21021	4.0243	2.06014	0.209127	1.67793	4.46019	3.44291	1.63661	0	1.87486	4.00221	6.78131	1.93003	0.460268	0	0.531018	4.20278	0.0188146	0.313789	8.09328	2.07186	0.273517	0.0506616	1.52794	0.33762	2.15444e-165	0.844647	2.34417	1.03813	0.36367	1.32627e-205	16.962
C17orf49	95.6766	78.0834	77.9941	35.2976	27.102	32.1837	30.4315	39.7624	40.4771	38.4454	43.8043	54.0319	104.684	101.535	34.4805	29.5017	71.811	36.8526	38.649	90.5488	54.2339	33.6433	36.4167	48.5269	45.467	36.6798	9.78914	30.1447	2.64818	31.2792	23.6053	27.479	35.2076	19.6164	11.0648	40.7533	48.6325	22.0368	22.5189	25.1728	50.8071	71.4941	39.2703	57.4101	35.3566	37.7456	51.2078	43.5683	9.34995e-05
C17orf53	11.2696	12.0647	8.0036	31.3905	23.7082	25.0828	23.4983	21.9539	18.2745	22.4849	18.6023	19.1356	29.0359	53.8199	24.8481	24.146	45.0073	45.0188	21.5683	30.7247	12.0565	43.1906	33.6839	36.2444	22.9838	5.35436	28.8627	3.16764	30.9396	22.5805	6.18053	2.51385	7.96236	24.786	14.9906	20.3598	17.4745	11.4744	3.57204	0	16.248	15.4923	5.72532	4.84459	18.335	15.4343	11.894	8.63793	7.52061
C17orf58	18.1804	11.6587	11.3838	4.59808	3.75583	4.52719	3.38666	1.94061	3.52268	1.49258	2.25377	3.68803	0	0.338444	0	0.1019	1.01525	0	0.829548	0.302328	0	5.99614	0.0463086	1.28962	0	3.81249	0.427416	0.245462	5.29689	0	0	0	0	0	0.334576	0	11.4077	0	16.1385	0.0448976	1.42548	15.9093	0	0	5.84309	0.475424	2.27651	6.10169	33.0219
C17orf59	0.0856541	0	0.252956	0.389956	0.0951967	0.111541	0.188704	0.88694	0	0.374622	1.29702	1.08163	0	0	1.12186	0	0	0	1.34754	0.349153	0.155669	0	0	0	2.42485	28.2695	13.1451	3.16167	22.3846	14.907	4.54912	1.61133	12.0701	11.5931	7.14548	34.3228	22.7157	9.02377	22.1345	22.6735	20.2458	3.54781	14.8824	0.29194	35.8152	5.11976	20.443	76.5479	116.58
C17orf62	0.497274	0.945957	0.551643	7.27987	7.00685	5.6523	3.78433	6.17879	2.80093	4.6915	5.96337	4.55488	2.56275	2.85136	5.3231	5.48228	4.21111	2.17665	6.77512	14.2494	0.00134422	5.99023	2.89183	5.95589	9.72867	2.57009	19.0066	5.41853	7.01044	7.58894	0.194125	0.676945	0.000673158	1.73022	0.00251177	12.9732	0.283318	6.47353	1.93588e-05	0.000288038	4.4993	4.65288	9.63019	0.0445174	18.9675	6.36738	2.63575	15.4857	1.97843e-06
C17orf67	0.38283	0.130727	0.152106	0.225813	0.167859	1.45051e-08	0.0418492	0	0.299409	0	0	0.0814333	0	0	0	0	0.142745	0	0.689411	0	0	0	0	0	0.466318	0.278497	3.18276	0	1.30779	0	0	1.61285	1.69383	0.376601	1.03401	0	8.93063	2.04682	9.6042e-08	2.2791	0.209822	1.80024	0.0239251	1.84382	0.348921	1.49727	0	2.61763	2.59422
C17orf75	10.4313	9.63019	11.2426	3.98024	3.68719	3.69486	2.24456	2.26578	3.39332	2.74371	2.83566	2.87615	3.44722	5.34904	2.32938	2.21925	3.40648	3.31445	3.71877	2.91495	3.51739	3.90457	7.21778	3.9129	2.36541	0	0	1.63338	5.52614	0	2.56412e-136	1.33775e-121	0.0238251	0.372675	0.110217	0	6.21275	1.34309	0	2.57689	1.38643	2.50287	0	0	0.315088	0	0	0.0140886	0
C17orf85	37.6614	39.3831	48.0846	25.1297	27.8352	37.0516	26.8039	34.1025	33.9473	28.3573	25.5631	22.4421	22.6358	29.7023	37.2027	14.0305	26.0225	24.5084	28.8382	15.3041	27.9936	26.8286	31.3009	27.2404	5.93462	1.65734	11.4694	4.1832	16.7449	4.23639	6.44286	4.83452	5.13933	3.87573	9.69725	5.66013	10.8696	12.4619	6.37282	3.65016	2.60031	9.45812	0.91037	13.6301	7.53185	8.57587	8.1153	3.8935	81.2495
C17orf96	0.180619	0.335988	0.235301	2.96298	1.42353	2.92647	1.82982	2.22149	3.46754	3.11889	2.26937	3.41119	3.24818e-07	0.302739	0.277303	0.498159	4.7559e-07	0.0501731	1.24268	3.64442e-07	4.62369	0.804815	0.444127	3.92155e-07	0	0.911484	3.63499	0	0.601817	0.405029	0.0494271	0.0492899	0.199123	1.01466	4.733	2.02203	10.5919	11.3428	2.43117	0.0625598	0	2.61585	4.01515	5.31881	6.3006	18.3135	0.134312	0.565406	0
C18orf21	0.674346	0.249599	0.3003	3.81383	2.74405	5.62754	5.94157	3.72421	5.88159	4.35057	6.01448	6.47934	6.84294	4.92712	15.1928	2.24343	7.00909	0	10.357	10.836	13.5613	3.49006	8.4829	11.7248	5.02352	5.17823	51.1146	82.5656	1.42607	21.046	32.687	29.451	40.745	27.5761	50.7893	27.9259	23.5078	1.73238	18.8878	11.6327	54.1012	44.3342	7.73258	125.851	42.9997	89.8339	52.2844	81.3191	138.509
C18orf25	2.57244	2.00491	2.83081	4.70186	6.77694	8.00926	6.14704	3.71907	5.41356	4.86262	3.88665	4.71022	9.58786	9.92504	1.98453	3.92452	4.45796	5.71538	5.98439	9.75461	6.43053	5.15672	7.22839	6.40317	4.36306	19.9822	8.10406	3.32503	0.724108	14.8794	14.5195	31.9053	8.14433	18.0117	22.9073	10.7774	3.9578	3.09795	23.5408	18.9451	30.1074	32.2442	14.7035	29.676	8.19342	3.78428	2.61843	8.69246	18.4917
C18orf32	31.4244	30.6459	29.555	51.4148	26.5407	37.4678	27.4959	31.5842	34.0827	24.4844	15.1323	17.8831	25.4205	18.9656	8.64828	11.2552	16.5153	2.39624	2.48356	1.56723	10.6277	5.03456	2.42667	2.26098	9.4487	7.89549	2.71809	3.01189	1.26003	0.860415	2.4146e-17	2.8779e-05	2.04521	4.13088	5.86604	1.37209	11.3282	3.83814e-05	8.82428	0.680165	1.955	0.890467	1.486	6.67569	6.62908	8.86204	2.11156	1.00844e-28	9.3258e-26
C18orf56	0.561533	0	0	0.295784	0.217073	0	0	0	0	0.435994	0	0	0.243527	0.183254	0	0	0.155973	0	0	0	0	0	0	0	0.220231	21.942	8.22775	0.173859	0.33045	5.92641	5.17686	3.28441	1.36049	3.42675	0.779891	8.48135	0	0	49.6445	0	0	4.74229	0	0	11.9484	12.6613	8.2724	7.26142	0
C18orf8	181.533	161.384	160.822	114.789	115.443	104.941	93.4838	100.565	101.946	144.086	134.868	143.706	155.759	104.694	86.4126	223.877	172.858	112.707	143.584	176.97	56.5861	129.051	130.039	159.355	113.474	8.35884	1.96998	11.1612	96.2308	9.92948	17.6657	2.21347	7.84698	0.057649	3.71687	9.07706	69.4539	64.88	12.7416	4.95849	7.84286	1.01721	0.182895	2.07209	9.02196	5.10255	3.7235	10.9924	0.788488
C19orf10	41.042	45.0904	51.2359	9.37582	11.6621	7.06356	8.66406	8.64255	8.45334	12.016	14.8227	20.3473	14.4755	20.0524	15.0541	22.951	19.1306	13.0475	9.17348	8.29533	16.6535	18.5064	11.0152	8.47131	3.90917	10.4008	9.87831	11.2008	28.4083	14.3724	13.6971	56.701	22.7201	18.5993	31.7919	40.8135	11.5835	1.42679	15.7301	36.6292	33.8799	80.9916	38.5685	60.041	21.297	45.4397	38.9164	41.3489	21.8082
C19orf24	2.37786	1.90655	4.42339	29.5218	27.3104	30.1111	21.0256	27.1008	24.7863	13.2079	22.9409	16.1733	36.2513	28.3988	36.02	20.9162	57.6199	65.7638	39.1484	43.2443	73.3817	48.6124	63.5484	45.3576	59.4216	22.9783	3.17499	5.38881	12.496	4.57162	5.02561e-06	14.083	0.536451	0.648699	2.79436	12.7173	33.1789	22.192	36.9864	26.9312	11.1004	5.59341	0.513493	1.85729	0.92921	16.4969	1.7295	13.9112	92.554
C19orf25	0.272731	1.64798	0.269874	2.58239	5.26409	2.27023	2.59904	1.71618	3.08131	1.79988	1.80247	1.71875	2.52949	0	0	0	1.30962	0	0.923547	0.0465758	4.27441	0	3.57629	2.19681	6.08558	43.3848	9.15001	12.5541	0	15.0657	8.29306	32.462	5.06025	8.31609	7.57072	24.3524	0	0	11.1063	15.462	20.9695	19.4248	19.6934	33.26	3.93115	5.13273	4.11505	11.2459	0
C19orf40	60.6896	53.9221	59.2763	18.3222	26.8763	28.7478	13.4545	24.4412	15.3847	15.018	11.6776	11.4376	1.43911	1.20097	2.63921	0	5.50398	0	26.8389	11.7931	16.6716	1.53436	12.843	4.69021	9.48268	3.47591	40.7957	0.542982	0.284074	0.0938244	22.1691	0.947785	30.4206	5.72503	5.80838	14.4729	14.323	0	37.2864	0.114609	2.07035	4.41359	0	4.43024	8.27351	40.3853	12.7976	8.571	0
C19orf44	0.102767	0.479014	0.325267	0.370045	0.116402	0.57816	0.511642	0.362811	0.172456	0.357651	0.488779	0.639167	0.140017	1.70262e-155	0	0.563032	1.60747	5.03838	0.326744	0.761979	8.17357	1.26237	0.190391	1.23282	0	0	0	5.8892	0	2.27705e-303	0.158818	0.135284	0.83816	3.10187	0.120881	0.0412078	0.396212	0	0	0	0.141735	1.24234	0	0.0562467	0.766226	3.21506	0	3.64914	0
C19orf47	1.92823	2.03443	2.6595	38.4966	34.6898	37.1767	42.5009	44.6467	39.8272	39.6065	35.0585	34.6417	23.0702	0.333228	16.6625	37.1744	23.6206	26.9352	26.99	19.7204	26.7537	38.9062	24.5978	29.1091	2.5164	54.3245	23.5589	61.1293	26.1436	21.9975	38.5321	68.7089	39.6879	16.2772	41.6168	31.1506	1.18351	8.44162	64.1998	24.0013	40.7125	43.3396	19.5702	24.2335	43.7361	13.7819	21.7499	17.0724	0
C19orf48	11.4873	19.4321	29.2545	9.19617	19.6135	21.5343	26.504	27.0495	21.9765	23.2551	26.3471	27.764	42.4299	42.8494	32.935	15.084	17.5501	38.9529	24.9412	40.9994	59.0302	20.3026	47.1971	24.6334	58.5548	121.201	270.419	383.039	49.6675	193.913	325.662	110.234	461.814	154.607	227.225	255.856	25.4702	77.9087	71.8661	123.9	31.4304	98.1698	111.702	158.914	354.95	193.236	190.907	635.797	8.24853
C19orf52	3.29418	1.46585	2.46109	1.7236	2.70146	2.57697	0.819405	1.10582	0.947918	0.472457	0.394558	1.07245	0.250525	0.463049	0	0	4.01938	0.0603105	0	0	0.102056	0	0	0	8.21293	7.9346	13.6987	3.83298	0	14.3749	5.68159	12.2817	17.3361	11.6787	8.03053	6.24076	2.69541	0.559288	21.4506	25.3138	10.1927	11.6168	21.352	8.12377	11.6509	24.5602	6.42345	5.46198	0.690695
C19orf53	3.55424	4.08431	4.45893	13.1111	5.97805	8.35229	8.2449	7.22973	6.14165	8.53443	5.90383	5.7193	15.2333	0.113852	12.2958	29.7043	16.3661	26.8616	9.11523	59.7651	4.35217	13.7656	11.909	8.71545	18.3236	107.615	93.2379	87.3043	61.0252	75.1412	99.4355	107.87	118.874	94.253	115.838	79.2702	5.74111	11.5144	108.34	157.611	159.097	131.576	90.9998	118.44	100.474	154.366	69.0676	128.914	119.016
C19orf55	0.0549211	0.0648546	0.139698	1.18343	1.01455	1.40499	1.22819	1.65266	0.855007	0.814283	0.446517	0.21983	0.346271	0.0610905	0	0	0.527546	8.24463	1.08665	0	0.108861	2.92231	1.4841	0.427824	2.84275	0.571539	0.0876064	0	0	0	0	0.298908	0	0.376423	0.0596124	0	0	0	0.420773	2.163e-08	0.932932	0	2.23631	0.326801	0	0	0	0	0
C19orf57	6.82671	9.91527	10.4281	3.26257	4.35236	4.73619	4.85015	3.27883	5.7714	4.88467	4.4315	2.15261	3.49956	5.01762	0	0.238903	1.04194	4.22068	4.99412	3.16047	0.217529	2.18561	0.786811	1.16715	0	0	0	0	0.144631	0	0	0.0238847	0	0	0	0	0	0	0	0.0610742	0	1.20175	0	0.575166	0	1.056	0	0	0
C19orf60	0.229399	0.271062	0.453677	1.09546	2.97277	2.23186	3.6423	2.96652	1.65399	1.53494	1.3091	0.737321	0	0.384874	0	0	3.12253	0	0	0	0	0	0	1.24201	1.76407	0	1.52648	0	0	0	0	0	0.289307	1.61332	0.48135	0	2.86495	0	0.801973	1.06012	0	3.10643	0	0	1.52768	0.693826	3.08697e-33	6.51859e-25	0
C19orf66	4.0949	5.07182	1.96889	6.2457	5.37932	2.45654	9.33336	4.553	7.8083	7.71183	0.878246	0.857019	8.91128	12.4453	8.92967	12.155	4.98416	6.71349e-06	12.1334	8.86673e-06	11.1211	8.09393	0.19331	11.3161	0	0	0	0	1.5524e-05	0	0	0	1.94566e-05	0	0	1.38589e-05	10.2067	5.18962	0	0	0	0	0	0	1.32318e-05	1.65962e-05	0	1.26128e-05	0
C19orf67	45.363	68.7221	59.1254	23.5978	32.4139	35.825	32.3227	44.3261	32.1458	43.0111	27.0099	33.6795	26.9871	69.6661	26.8077	29.8968	21.2532	74.6394	30.5744	11.4131	21.7516	16.3717	17.3826	37.2776	56.9552	0	3.47793	1.80666	29.587	6.63036	6.3576	0	0	5.02907	0	0.296999	47.0685	31.3154	0.585196	0.0606524	8.59237	9.38128	3.07436	0	0	10.2898	0	0.315143	0
C19orf70	7.78791	3.4224	8.47615	1.66457e-19	2.2177e-14	2.12449	5.1641	4.1735	1.49903	0	1.28618	2.60089	1.31064	13.2218	10.3415	3.59852	3.25193	0.104927	2.19724	6.41936	0.18004	11.1638	0.11704	3.90659	10.7719	41.5216	8.23725	9.9019	3.13971	11.2213	9.6719	89.9456	14.9104	6.47812	8.07844	18.3222	6.69666	23.9319	66.7787	27.8344	74.9907	47.9119	8.3405	17.974	13.4451	25.9518	15.3666	20.2874	0
C19orf73	0.58546	1.03982	1.16794	0	0	0.861132	0.3378	7.85267	0.310668	0.349065	0.598596	0.714328	0	16.0417	0	1.93078	0	0	2.96946	0	0	7.19166	0	0	0.63698	1.02628	5.79953	0	4.22851	0	3.01293	0.154336	0	0	5.60806	0	0	0	0	0	5.21099	3.93958	0	0	24.689	45.1468	0	19.181	2.12456
C1D	0	0.272609	0	0.522397	0.702215	0.127593	0.399464	0.199758	0.267141	0.285576	0.0775561	0.421746	0	0	0	0	1.02977	0	1.01183	0	0	0	0.73295	0.923722	4.25411	21.3612	7.41986	23.8569	0.236785	9.23879	8.72775	13.813	14.1418	8.65674	10.0799	14.4084	0.149586	4.33963	28.6769	30.2049	37.4916	39.4083	29.3201	25.3953	39.3881	19.0915	29.1034	53.3918	4.01843
C1GALT1	3.5371	3.2535	1.83753	4.35125	4.69952	3.44115	3.01708	3.40315	3.86433	4.08415	4.0781	4.92502	3.83576	4.64367	1.74954	1.06757	1.26118	8.29406	1.35948	2.40709	3.23541	2.29934	2.59961	2.24136	13.6785	19.5851	5.9327	17.7751	15.6583	11.7122	8.90353	16.8232	6.86113	10.3351	23.4333	6.99053	8.29283	5.59948	17.6469	15.8285	22.1211	33.7753	15.6351	9.94563	10.7491	2.32055	6.70595	7.76116	4.18065
C1GALT1C1	3.46181	2.64371	2.77128	3.67778	2.88867	3.59198	2.87943	3.24165	2.92557	4.21178	1.72969	2.53194	5.19854	8.47791	6.10036	0.616764	6.24668	1.08054	3.27582	8.45359	5.50299	5.74673	2.55173	5.76205	3.33151	3.40096	0.215042	1.98807	11.2318	3.12706	0	11.2195	0.0632862	1.30092	0.0386741	0.235148	9.88329	16.8961	0	0	5.43655	0.227024	0	0.248021	4.65752	17.5098	10.1061	0.112398	0.388083
C1QBP	8.38142	10.0858	15.9684	21.706	20.1718	27.509	10.7528	14.9646	9.942	9.38622	20.8779	17.1282	11.9891	20.8834	8.77666	18.0909	41.6699	28.7673	24.2694	14.7566	31.7358	17.7919	11.6045	21.5968	89.6215	356.513	543.894	615.944	50.7358	363.47	407.048	312.415	639.631	430.675	559.955	724.897	110.024	66.407	424.845	497.07	601.449	472.19	637.729	605.058	623.862	1052.7	668.591	1199.65	87.1531
C1QTNF1	1.08308	0.744524	2.31455	1.43547	2.70659	0.635877	0.943298	0.467299	0.831152	0.549901	1.51018	0.968289	1.35595	3.848	1.92074	0.843482	1.71649	0.679295	3.44409	2.66708	1.05935	1.72254	2.64948	2.67656	1.55251	0.995473	0	0	1.16899	0	0.383231	0.212311	0	0	0	0	1.00031	2.95403	0.145265	0	0.671126	0.252827	0	0.0333734	0	0	0	0	2.75252
C1QTNF6	2.23884	3.00928	2.0985	27.8952	25.121	15.3714	16.364	15.2975	14.8764	13.2408	24.4208	23.0261	15.7267	7.35015	10.279	16.2419	13.6795	6.33803	25.1917	19.7576	0.96334	15.6187	20.3249	24.4849	16.3124	7.36912	1.06782	4.08334	11.1521	0	0.0894762	0.441371	0	0	8.6306	0.143457	0	7.0347	19.1733	1.23041	0.651023	0	0	0	1.20273	22.5081	6.54708	0.0732676	0
C1orf106	0	0	0	0	0	0	0	0	0	0	0	0	0	0	0	0	0.201693	0	0.0272021	0	0	0	0	0	0	0	0	0	0	0	0	0.0148056	0	0	0	0	0	0	0	0	0	0	0	0	0.0773016	0.387133	0	0	0
C1orf115	0.085293	0.444122	0.112285	0.0768297	0.0580328	0.162966	0.0300887	0	0.0804442	0.0912489	0	0	0	0	0	0	0	0	1.23498	0	1.31679	0	0	0	0	0	0	0	0.484677	0.555743	0	0	0	0	0	0	7.45255	0	0	0	1.66045	0	0	0	0.0261453	0	0	0	0
C1orf122	1.8613	2.71414	2.35676	5.07893	5.65409	3.89116	4.27779	4.09166	6.53195	3.6406	8.21089	6.56212	3.41323	2.28797	5.2407	2.85948	5.26988	0	4.06267	1.2201	0	1.07803	2.96776	5.49635	10.297	30.4436	18.7427	5.00398	10.8338	5.81157	2.4111	19.1519	15.9336	6.10873	2.32268	4.35084	8.41119	5.058	23.756	9.50307	8.09682	4.78908	30.3771	25.4631	11.1682	19.5151	12.1333	20.6552	2.66848
C1orf123	9.90268	13.7238	12.0049	14.4274	15.3935	10.958	12.7664	19.5583	13.5656	12.2366	12.9701	11.0346	51.95	46.5564	32.0476	37.7525	28.2862	37.837	38.7688	28.0004	45.6322	26.9942	29.6524	10.1961	2.17031	20.3463	13.4983	15.4657	17.3097	3.50268	12.7475	52.3874	10.5609	10.9851	0	24.4154	6.74682	25.4145	17.9127	12.1643	21.3911	28.0076	24.4411	33.9396	9.9408	10.4546	6.18512	4.971	0
C1orf131	180.832	207.233	275.452	116.784	172.413	169.939	133.108	158.176	147.132	121.771	80.3009	82.1954	33.1161	37.2631	38.6387	32.4058	38.6323	17.0995	51.225	32.8977	58.9146	55.8041	37.2624	51.0229	6.22451	21.7232	19.6425	39.5788	17.1786	23.1599	55.1232	4.24358	23.8065	13.8557	38.271	36.1371	8.13994	0.391262	9.968	9.16629	34.5108	18.2981	3.06406	13.641	38.3538	19.9454	37.6616	27.3499	37.8682
C1orf146	44.4682	30.2912	8.52607	2.56425	1.7788	3.76517	11.027	1.96299	10.6498	1.88662	1.21775	1.75057	0	0	0	0	1.1963	7.71507	0.754631	0	0.375255	0	6.91576	0	0	0.0682756	0.757069	0	1.0689	0	0	0	0	0	0	0	0	0.971807	0	0	0	0	0	0	0	0	0.150173	0	0
C1orf168	7.83989	6.38013	4.05082	6.83711	8.38329	7.73782	4.71422	4.49576	4.06289	4.22357	3.05431	4.1773	2.02337	0	1.32772	5.99012	1.54779	0.131315	3.00226	1.46675	4.47819	3.50194	3.68235	2.14477	0	0.969034	1.85567	0.0711276	0	0	0	0	0	0	1.06616	0.023795	0	1.05221	2.75129	0	0.340829	0.471572	1.59699	0	0	0.0163373	0	0	9.58124
C1orf172	0.730627	1.32395	0.85073	10.2596	19.7748	17.6276	17.6561	22.9727	20.1568	13.5133	12.8702	16.2508	5.68835	14.769	23.0996	28.5345	14.5737	16.3443	17.0623	11.2689	8.27265	6.49832	16.5338	20.8236	0	3.28522	0.105143	0.238749	0.212883	0	0.20866	0	1.02067	2.80575	1.95597	0	0	5.90358	1.66578	0	0	0	4.57385	8.30175	5.76762	1.02011	4.81533	2.06424	0
C1orf174	58.6983	79.7806	40.0862	24.9396	22.2484	21.1814	26.8054	21.8917	24.6661	23.7698	26.749	24.8797	28.4122	35.2351	41.428	60.6962	31.3256	44.6145	46.6508	52.8452	50.7406	63.1329	66.049	56.9433	19.4958	0	5.53511	0	5.44273	0	0.0584585	0.0289544	0	0	0	0	8.08587	6.34335	0	0	4.00796	0.572667	0	0	5.67092	1.69584	3.49262	0.0468969	0
C1orf198	0.0987283	0	0.0247682	0	0.0569674	0.0319872	0	0	0	0	0.0226019	0.0809037	0	0	0	0	0	0	0.0196407	0	0	0	0	0	6.9566	0.032262	1.37031	0	0.923068	0.85971	0.0607778	0.0148986	0.587017	0.731482	1.4645	0.033181	0.447079	1.11606	1.6777	0	0	0.517875	0.553055	0	2.2957	6.26664	2.88313	0.490102	0.242183
C1orf210	104.518	89.662	72.3315	111.801	106.231	131.062	70.9728	77.0416	68.3792	79.7327	90.2592	100.893	101.104	20.5178	75.0713	55.6015	48.5369	52.1433	64.25	37.5022	30.2249	53.3128	52.7842	48.4312	21.4679	15.9906	2.2334	0.562414	9.24866	9.12015	4.53821	3.6502	0.621418	0.534609	0.0714762	0	18.8743	9.49405	12.7478	0.117165	12.2901	5.67094	1.06472	18.8397	2.14403	17.8694	0	0	0
C1orf216	0	0	0	0.045087	0.486034	0.0965533	0.105237	0.132938	0.0632751	0.107445	0.483996	0.823807	0	0	0	0	0	0	0	0	0	0	0	0.117654	0	4.33225	0.36822	0.186594	0.0554378	0.187402	0.0361034	0.449507	2.53616	2.10441	0	0	6.50258	2.76031	0.511718	5.81143	0.181205	0.874526	3.34645	0.0760154	4.5535	6.17306	0	9.69369	0.253448
C1orf226	28.4973	39.5192	42.0153	28.3356	34.5238	23.1642	20.2733	27.3575	26.9034	32.3602	30.8379	33.6636	45.889	25.9325	16.3028	36.8486	18.2244	19.8974	33.0353	20.6791	11.9471	23.0544	25.6305	30.0114	7.56503	2.00941	2.37561	0.0685281	1.97764	2.13532	0.245462	14.9936	0.77192	4.87528	0.181998	8.39929	5.46811	4.47977	13.2292	2.15769	7.01221	4.5197	3.67093	1.04112	3.14392	0.162048	0	21.4213	0
C1orf233	0.204641	0	0	5.46794	3.67878	6.40092	6.03511	5.06507	5.40301	1.90255	3.19564	6.2101	1.62684	1.6548	0.101291	11.3831	1.66688	9.78405	5.90316	0.880842	7.90338	6.40294	0.367469	3.30862	0	0.711901	0	0.688164	0.752666	0.499945	0	0.0495317	4.62426	0.327556	0	0	0	1.22923	2.62054	0	4.07349	4.10355	9.73481	0	0.195915	0	0	0	0
C1orf27	3.58241	4.10101	2.20615	2.10485	2.88932	2.65302	1.75233	2.03282	1.64488	2.15453	1.48257	1.52651	0.114346	0	0	0.933442	4.2972	0	3.02313	0.0127967	1.10657e-08	0.159624	0.0215355	1.02286	0	0	0	0.0302038	3.05031	1.04197e-08	0	0	2.04701	0.158116	0.0417113	0.690697	0	1.15935	0	0	0.177076	0	0.00880022	3.42026	0.442339	0	2.77618	1.72401	0
C1orf51	61.3224	32.1739	62.8976	49.6861	46.3833	58.4042	36.0492	43.439	33.4025	34.3822	34.218	34.9685	20.1847	25.111	53.2814	30.2075	30.4598	24.5714	54.826	32.8998	31.4336	30.8956	29.0666	39.736	23.0496	11.1934	8.3757	11.0805	0.252537	7.02236	3.46241	30.8973	7.7943	15.0575	2.66714	0.553433	10.6811	13.822	2.84945e-08	2.51813	13.4248	1.5249	22.3069	28.594	73.9862	15.5292	22.3863	38.0448	0.505169
C1orf52	0.545037	0.453273	0.727354	0.340228	0.242655	0.198936	0.431839	0.261777	0.219404	0.212228	0.199996	0.238139	0.029158	0	0.2098	0	0.851633	0	0	2.37347	0	0.153035	0	0.309283	19.2177	37.4912	14.2879	25.7157	21.5203	13.377	16.4883	39.7029	15.2947	12.8001	14.5783	11.7166	40.3622	16.9808	30.4445	46.9065	52.2687	44.9493	44.263	54.7738	21.2462	29.2587	17.2736	29.0179	0.416686
C1orf54	0	0	0	0	0	1.02701	0.199248	0	0	0.205129	0	0	0	0	0	0	0	0	0	0	0	0	0	4.60339	0	0	0	0.402933	0	0.247889	0	0	0	0	3.68528	0.267988	0	0	1.53295	6.16918	0	0	0	1.35941	7.55415	10.4715	2.7878	5.11951	0
C1orf56	7.67779	7.21564	7.5273	24.2315	20.8959	32.0971	24.5996	34.7438	22.5057	32.7166	26.8066	23.5404	15.5758	10.6157	25.067	10.7825	15.525	26.5306	23.2103	11.0233	44.7879	17.5654	13.0382	16.5137	9.20849	2.62673	1.40414	1.06917	32.7723	0	0	13.1283	1.55076	2.92253	0	0	22.7076	11.3473	0.0327302	5.0948	5.11002	3.51569	0	0	1.92739	0.0467872	0	0	0
C1orf63	15.5083	10.2682	16.8629	4.57841	2.63025	3.86963	5.39608	5.73864	4.14326	6.22513	3.46523	0.862802	0.0450573	42.7206	8.02522	0	3.10838	9.59428	3.64897	8.4053	0.419154	2.72681	0.461463	1.54433	342.145	340.535	263.18	169.105	411.087	133.887	172.811	516.591	150.608	222.427	110.881	132.364	417.2	264.473	461.942	331.33	998.945	635.357	346.161	960.882	102.554	85.629	61.5592	119.378	1.13749
C1orf74	2.15451	2.94634	2.42509	8.00874	12.2261	7.371	8.04856	8.48599	8.97137	4.75178	9.90929	5.57197	0.0397083	10.5598	17.3558	10.255	7.41697	0.0379912	10.1624	12.1702	0	6.49754	23.0719	7.72124	0	0	0	0	0	0	0	0	0	0	0	0	9.14414	0	0	0	0	0	0	0	0.405788	0.921223	0	0	0
C1orf85	3.29717	0.890027	0.921547	2.83947	2.31406	2.5531	2.20559	0.535973	0.747914	3.76756	4.15549	1.7021	8.36705e-39	23.7943	2.39754e-99	0.579635	12.0399	0	9.2556	22.8897	0	7.37111	5.81089	3.95329	0	1.49009e-76	0.319675	0	0	0.109184	0	0.0521448	0	4.63213	0	0	0	0.382773	0.299553	2.21927e-120	0	0	0	0	3.67741	0.158927	0.989575	1.50004	0
C1orf86	4.29018	5.58275	4.29574	11.9853	11.5858	9.32205	6.58231	12.3188	10.3585	9.6555	9.86519	8.33192	15.8408	13.0582	12.0557	11.4793	18.3006	24.5373	11.6425	21.4088	23.4396	9.9885	4.1209	13.6676	12.6981	14.5172	8.51729	1.79907	11.0281	4.31908	0.488487	19.6667	5.61883	0.45627	0.303373	7.51636	1.18239	4.25386	17.1737	7.28777	9.32528	1.92259	4.1653	19.9844	7.29131	11.1935	5.92418	0.312743	5.90544
C2	0.0693047	0.27466	0	0	0.0499848	0.0573469	0	0.0949868	0.135758	0.155744	0	0	0	0	0	0	0.308914	0	0.0820401	0	0	0	0	0	0	0	0	0	0	0	0	0	0.224711	0.287023	0	0	0	0	0	0	0	0.211619	0	0	1.29381	0	0	0.406313	0
C20orf112	2.61754	2.55729	3.77922	3.20127	3.05594	3.03341	2.27924	3.87001	2.37188	3.088	4.76936	4.14229	3.23902	4.07644	3.56432	6.2791	3.70189	5.93562	6.303	3.6772	3.04793	4.35122	3.6489	2.43791	6.38489	0.0285798	0.781478	0.045062	5.55401	0.220367	0.120793	1.81108	0.555628	0.313687	0.0807461	0	2.27541	2.0777	3.65045	0.94631	0.730172	1.7438	1.53508	2.44381	0.123767	0	0	0.437088	0
C20orf194	6.58593	7.47009	5.87814	4.98504	6.55805	4.7896	7.75163	4.92497	6.60095	5.45717	7.37111	5.74944	11.6611	9.31141	9.60245	16.2949	8.3655	2.12024	10.1056	12.7304	6.29367	10.8828	20.5153	16.4334	9.18584	0.729089	1.77275	2.20898	17.479	4.48869	2.63238	1.24178	3.91266	8.28621	6.23832	1.87888	3.74917	11.3793	9.43857	1.76428	12.1914	2.06303	3.38596	0.0299207	0.471459	1.66927	3.59113	0.335464	6.77037e-07
C20orf24	80.0833	72.0437	72.6531	47.8802	50.6001	43.7533	30.6689	37.7012	37.1065	33.6606	46.6078	54.9035	40.2076	20.3481	9.24994	32.2805	20.0805	16.4588	10.3517	16.6565	0.994184	14.3806	21.1935	19.6946	28.6467	108.433	44.4291	48.4253	35.2219	29.8264	26.1146	100.833	25.0519	43.1921	40.0952	48.9857	49.3617	44.8301	117.582	106.833	97.3169	116.956	149.633	126.101	89.3864	104.008	59.6824	52.8139	3.91292e-07
C20orf96	11.3062	16.8187	10.6438	9.42738	12.07	5.19678	11.2645	14.1859	13.5526	9.08098	13.1988	15.5376	21.6531	3.28587	0.283722	16.0085	17.8467	4.03855	11.4265	21.5303	1.7624	10.8651	12.4147	17.2192	9.76373	0.230949	1.23855	1.36302	11.5516	0	1.47418	3.17829	0.207602	0.0595446	0	0	11.517	20.3916	0.542232	2.46429	1.21432	0.384426	8.06321	1.10031	0.443542	0.178656	0.13011	0	68.3944
C21orf33	2.48147	6.86948	5.59945	3.23295	4.00092	3.95655	3.60961	3.81053	3.62724	5.21889	4.54379	4.81625	0.727256	3.87295	5.4956	3.84504	2.57957	3.03272	5.42804	5.20382	0.52033	2.92151	5.90244	6.79439	10.9573	0.115216	2.39869	1.1607	11.8533	1.90166	0.30814	0.230948	2.43589	0.171719	0.86115	0.0805804	3.42587	7.61563	1.97553	0	3.53758	13.7992	3.11042	0	0.614171	1.13302	0.932478	2.71162	0
C21orf59	927.453	949.68	1274.41	356.35	343.917	453.121	683.441	386.555	493.53	273.718	455.634	393.458	130.821	273.634	242.539	144.783	113.812	289.435	223.098	166.101	293.679	156.588	262.233	146.705	29.447	74.034	51.8013	40.5947	25.6648	50.986	99.7686	105.414	53.8971	70.6832	40.4558	116.114	82.0974	49.4849	55.6478	89.2342	59.1979	59.7951	86.1372	135.969	103.801	134.688	76.2338	48.9767	60.201
C21orf91	1.66194	1.42618	0.755887	2.36149	1.97363	2.5242	1.76885	1.67425	1.94797	2.13915	0.583239	0.78624	0.708565	2.20954	3.15445	2.3037	1.61852	3.28007	2.30073	6.59436	4.04778	0.192231	1.14728	1.15366	16.4844	30.9399	23.8957	26.1966	14.6154	19.1082	9.51053	50.9792	11.1837	12.9354	14.1307	31.9808	40.4847	19.1821	34.0685	24.6243	30.703	33.1074	48.5085	40.8086	5.31681	30.605	7.51997	3.50522	76.916
C22orf23	0.317007	0.061032	0.300865	1.13147	1.14551	1.00473	0.557432	0.776983	0.196031	0.251597	0.494613	0	0	0.305654	0.0312578	0	0	0	1.55899	0	0	1.10869	3.56576	0.94026	0	0	0	0	0.165007	0	0.766915	0	0	0	3.5576	0.0558201	6.03371	0	6.9668	0	2.26372	0	3.49359	1.17061	1.70373	0	3.61901	0	45.0381
C22orf29	4.94378	5.45763	4.76342	5.41085	6.28906	7.79678	5.23865	8.65633	4.9943	6.42688	8.0175	6.55904	0.693605	0.398118	2.85092	2.92198	2.87565	3.07919	4.08209	0.659103	6.17944	5.08837	3.53953	4.36609	1.15375	1.23557	0.954197	0.570801	0.938448	0.0593961	1.88426	0.0229488	0	0.88809	0.647316	0.0166467	0.560271	3.058	0	0.17335	0.546875	1.1192	0	0	1.48478	2.00164	0.0477453	0.0147479	0
C2CD2	0.869407	1.08843	0.496152	0.802193	1.35766	0.433178	0.660782	0.738733	0.843712	0.379432	0.347153	0.110845	1.28928	0	0.195876	0.146749	0.235729	0	0.390991	0	0	0.411288	0	0.15977	0.0902076	0.711535	0	0	0	0	0	0.00801362	0	0	0	0	0.0173102	0.0603817	1.55226	0	0.659753	0	0	0	0	0	0	4.32379e-09	0
C2CD2L	1.42063	1.75209	1.24907	4.01562	3.51735	3.80433	2.48851	3.86725	2.3057	4.15442	2.54686	3.78711	0.93958	0	4.11194	2.32994	5.05008	0	1.48604	8.06441	2.337	5.30106	6.48085	5.58985	1.16966	8.77932	0.121046	1.66719	2.98218	5.84535	5.97371	0.315049	0.215978	4.5428	9.48052	5.06684	1.33558	2.11043	7.9358	6.60262	2.66509	1.5262	10.3704	8.4512	2.95275	10.0171	15.4041	3.87138	0.287423
C2CD4B	0	0	0	0	0	0	0	0	0	0	0	1.00437	0	0.410768	0	0	0	0	0	0.351113	0	0	0	0	0	0	0	0	0	0	0	0	0	0	0	0	4.79669	0	0	0	0.99646	0	0	0	0	0	0	0	0
C2CD5	13.5217	12.8912	7.38151	12.7177	12.123	8.87176	12.2985	10.4881	10.6031	14.1051	10.4831	13.4453	26.2303	14.9449	24.9785	17.2035	15.4012	25.95	16.1728	15.615	16.8748	16.6949	17.1179	11.9936	13.7328	1.89991	0.953433	4.52945	11.7685	0.599353	0.0176172	0.176574	1.53155	0.535162	1.16628	0.0202555	18.9682	3.78701	1.5306	0.157244	2.44216	3.03394	1.56607	1.72394	0.446466	8.47114e-29	0.894747	0.0303866	0.79303
C2orf15	110.915	87.742	107.749	49.4038	41.8663	55.2251	43.9211	43.34	51.3984	41.736	32.002	40.4255	114.692	50.5528	57.8362	55.516	53.2755	84.4306	56.9621	70.9722	114.319	46.685	93.547	38.7279	47.5422	21.7352	3.66161	18.6206	24.8804	4.9523	11.648	4.5776	12.98	15.9613	12.8784	11.3375	24.2002	50.8418	23.0247	22.5434	28.5679	9.40046	1.92626	15.7423	0.199463	19.1338	2.31901	1.77052	17.9072
C2orf42	3.32333	3.61829	4.09072	10.868	12.1218	10.4356	8.11069	8.49341	9.53414	11.059	6.36206	6.80374	28.1727	13.5493	16.0537	19.9214	9.73617	7.81224	10.3942	14.9336	11.3435	14.4083	32.3446	21.5719	34.063	0.490274	2.66958	7.93939	1.69874	3.00101	9.94521	4.08626	7.08129	2.31018	15.0685	10.4156	0.646047	1.30143	1.9968	0.0444347	4.82228	8.17255	0	0	2.99696	5.59915	9.84188	3.33968	0.549133
C2orf44	12.6705	18.8526	9.29014	22.4938	30.9116	21.4045	21.2589	26.2367	23.8155	29.7597	21.0024	19.6564	24.011	29.2134	26.383	29.5648	32.0631	20.6986	26.0995	28.1513	39.8296	24.5683	22.7783	16.3829	0.38596	4.91672	10.8749	16.2972	6.23731	14.1842	40.0513	13.8356	22.8713	2.35752	8.89094	10.0796	3.12105	3.73444	9.72261	4.88804	5.34534	8.91253	8.91495	4.04507	5.00465	3.45038	4.4893	5.07434	39.1143
C2orf47	16.7978	23.1701	20.6722	15.5039	21.4734	19.131	14.2673	10.1609	10.1541	11.2212	20.371	14.9961	21.3817	22.9712	31.319	11.4603	17.015	26.8757	15.8874	17.0717	30.7671	16.9902	9.80041	9.51887	9.66004	3.94573	2.66865	17.1087	3.6953	11.3682	2.27396	0.720274	1.23326	1.50661	20.0684	1.65907	22.8026	29.2369	1.07647	0	4.18978	10.4758	0.0432618	10.5411	8.95863	2.41022	1.46487	0.114274	0
C2orf49	9.80901	10.3255	15.7414	17.8733	17.0156	23.0254	24.5234	25.4195	29.7109	26.5948	21.5007	17.8793	5.24147	0.183276	1.29931	4.59301	26.8661	0	32.9619	12.1649	17.2826	21.797	16.6354	16.2029	15.7525	130.708	149.613	134.225	41.0844	166.987	168.521	104.112	109.511	98.6182	111.202	168.18	33.8595	25.9908	91.5719	229.789	108.836	101.408	131.778	100.366	56.8757	154.567	114.973	143.528	126.614
C2orf69	4.26309	3.07054	3.44336	2.09444	1.98934	4.63021	1.56207	1.58034	2.46346	1.36033	1.25815	1.19977	2.55733	0.043298	3.15363	7.85532	8.40718	0	3.33136	7.599	4.85296	4.0589	2.89884	2.9046	26.5296	29.8164	68.9632	72.9674	15.0345	34.6949	60.5748	11.5033	44.2783	46.1879	43.3856	54.9376	39.0411	23.9012	56.0302	19.1156	44.1048	17.3104	27.0148	47.8702	13.669	14.7563	22.2755	32.135	22.8817
C2orf74	0	0.0915328	0	0	0	3.09504e-05	0	0	0	0	0	0	0	0	0	0	0	0	0	0	0	0	0	0	0	0	0	1.65336e-08	0	0.0911548	0	0	0.331211	0.0998527	0.654356	0	0.465923	0	0	0	0.412191	0	0	0	12.7008	1.23965	2.82872	6.0707	0
C2orf76	15.9182	9.20962	89.4689	49.4156	61.2677	47.7291	89.2605	97.6974	84.4833	57.0418	33.704	44.524	104.878	102.071	91.0502	144.128	94.5535	60.2555	135.053	89.3125	104.299	77.9483	132.951	105.188	61.3111	4.80893	1.54892	15.7675	93.8506	1.56004	3.83081	0.373989	3.42435	0.639271	10.4671	6.59921	87.8546	35.2902	9.43142	16.7775	10.5555	12.0758	15.8856	6.04767e-07	12.1541	8.01675	13.9878	2.67418	2.01189
C2orf80	0	0	0	0	0	0	0	0	0	0	0	0	0	0	0	0	0	0	0	0	0	0	0	0.0578104	1.42872	0	0	3.984	7.64278	0.74765	0	0.0344034	0.180552	0	1.02433	0.159777	6.89116	1.73337	5.33942	0.0438399	0	0	0	0	0.449481	0.0560157	0	1.45862	0
C2orf88	1.20863	0.820117	0.941437	3.73489	2.68696	3.5733	2.52122	2.59258	4.26669	2.73406	1.23969	1.08384	4.28396	4.54723	3.74211	3.1865	3.57673	0.0345626	3.85604	6.9399	3.38014	3.34139	2.09183	1.75867	4.6306	0.041322	0	0.152808	3.34157	0.065449	0	1.44448	0	0.672107	0	1.01101	7.43047	3.32483	0.750819	0.330481	0.845391	2.01255	0	0.740226	0.272691	0	0.300758	0.780101	0
C3	0	0	0	0.0831436	0	0	0	0	0	0.0580037	5.59672e-09	0	0.0111252	0	1.04468	0	0.267143	0	0	0.103434	0.0173394	0	0	0	2.80272	3.43599	5.67088	13.0601	0.0876151	11.0712	3.12863	7.06546	1.39032	11.0872	11.3434	4.80001	0.0438283	2.65054	5.78224	4.79369	12.3957	8.94105	7.33397	5.58048	9.65082	14.6103	2.82453	0.0308009	0
C3orf17	10.217	13.2757	7.94992	20.3926	19.7319	18.2256	19.8009	20.4104	19.5114	21.4117	15.1016	16.8076	29.0712	20.1329	26.2947	29.4256	24.533	17.8154	32.9178	29.3182	31.52	28.1663	36.9584	21.8523	2.98752	3.81874	7.94564	13.4761	7.37463	8.54421	5.14155	3.66093	12.2896	11.6262	4.56143	8.23095	16.9957	18.6153	3.52162	0.986289	11.5798	11.3211	0.505561	5.25881	13.0544	9.49037	9.98609	7.22535	66.225
C3orf33	27.1877	29.5453	20.4084	23.8298	19.5767	18.7565	11.9808	11.2054	15.9808	16.0171	11.011	15.0444	5.18446	7.18591	18.2292	13.0745	4.92015	12.7404	13.2249	1.54256	6.0201	8.38189	7.43651	10.3464	0.139288	0.281378	1.26672	2.55438	0.479185	0.361335	0	1.12504	2.66749	1.18636	0.0972417	0.595215	3.54988	0.625622	4.68663	2.87955	3.02627	1.75331	1.04488	2.2654	4.61964	7.6571	2.45568	1.50639	0
C3orf37	62.8507	44.1052	30.558	37.872	30.2426	42.8277	41.1223	30.5282	33.1596	34.2094	29.3152	29.5227	51.0846	98.1852	49.6188	32.8566	44.0967	49.0184	103.837	35.824	15.5375	118.27	72.1727	103.689	19.5564	8.14907	2.02007	0.20668	28.3945	7.1457	1.81123	1.05066	4.46875	0	0.645186	2.75883	18.6992	23.2013	5.83793	7.84981	10.2815	3.27502	1.32383	0.171155	7.51351	3.68345	3.15131	4.29201	0.428335
C3orf38	28.2382	25.8564	33.8768	44.5814	44.5478	41.8096	65.3394	46.7715	54.7434	49.3616	54.0902	56.4152	52.053	50.9381	52.1555	52.3439	40.5517	53.5907	53.294	41.604	31.6534	47.5509	61.7962	54.0371	14.9967	1.40683	1.03555	13.9368	17.1575	3.75417	2.9722	0	3.01895	2.08242	10.733	1.02847	13.8747	8.23411	0.0193124	2.30437	3.78712	0.644669	2.14744	0.0239658	13.0926	3.64578	0.358987	0.025013	16.4604
C3orf56	1024.97	965.844	1276.2	621.377	593.888	684.619	1475.41	1225.53	1297.14	1268.68	1351.5	1366.77	564.835	414.361	457.905	539.384	590.234	419.702	742.761	746.458	430.644	656.555	761.595	656.716	297.325	12.7245	35.6154	13.6475	253.494	0.326675	4.8629	10.0529	3.13027	33.7942	8.61241	9.47196	114.951	242.996	54.6758	34.5044	34.1272	25.7633	8.13956	9.90636	6.01222	20.1173	0.212288	1.57327	78.9626
C3orf62	0.0586253	0.309399	0.0193244	0.297645	0.223972	0.205974	0.103077	0.380343	0.539809	0.596633	0.376897	0.538401	0	0.0419184	0	0.0163181	0.0177487	0	0.756326	0.584915	0	0.646042	0.517981	0.0573195	0	0.467673	0.0343121	0.180593	0	1.41125	0.164409	5.23996	2.39051	0.957009	2.75903	3.17301	0	0.255793	0.288392	12.5818	0	0	2.01326	0.0832566	0.938956	0.691946	1.58204	0.632955	0
C3orf67	1.99572	3.43277	1.00926	1.87124	1.16003	2.14432	1.59134	1.33735	1.66515	1.28363	2.06212	1.44258	5.48121	7.54479	0	7.39596	5.05496	0.573402	4.45161	1.35439	4.63587	4.41301	1.49148	6.02983	0.314987	0.0166462	0.777026	3.22314	2.50192	0.592298	0.031438	0.0447856	1.337	0.0362682	0.0486044	0.556866	0.403175	3.15854	1.32698	1.93901	1.44739	2.65521	0.378717	6.11489	0.70212	5.50285	0.260364	0.0483853	3.80054
C3orf70	0.842892	1.45011	0.846361	0.992766	0.686635	0.991684	1.09869	0.938747	0.935162	1.02215	0.768599	0.75987	0.728042	0.652589	0	1.84983	1.53303	0.908637	0.865384	0.719241	0	1.43395	0.680795	1.9126	0.763566	0.555834	0.173102	0	0	0	0	0.00821122	0.0655244	0	0.0389173	0	0.512604	0	0.12787	0.0314133	0.00825004	0.103914	0	0	0.110516	0	0	0.0127447	0
C4orf19	33.9232	28.7012	29.1569	15.9515	22.427	24.0394	15.157	18.622	16.5388	17.4455	16.1623	15.765	11.207	12.3512	17.3729	18.8729	9.35252	8.7928	10.5566	15.4051	22.3834	11.5304	18.1792	10.8552	1.04547	1.96535	0.96549	0.155982	3.52127	1.78926	0.16096	0.920136	0.527022	0.134146	0	0.949127	2.92955	8.55627	3.39778	0	0.827355	2.63388	0.331823	1.30208	3.75042	3.62902	0.0274073	0.122002	0.538739
C4orf27	1073.99	1004.26	1268.25	924.524	699.226	851.754	1883.75	1306.3	1865.43	1158.5	1290.06	1388.19	470.124	529.645	440.919	531.388	433.651	593.005	503.802	534.973	386.813	515.713	538.259	416.748	282.281	31.9132	27.7823	24.4632	130.625	17.8495	2.91843	53.4669	25.1001	23.5579	22.2306	9.36015	252.16	206.403	41.3737	37.0027	86.3308	20.5497	39.6216	38.5764	33.1852	19.8677	8.1268	8.17642	10.7332
C4orf3	1.91988	3.01305	2.53179	1.5073	0.966253	1.63611	0.498882	1.01658	1.42936	0.631458	0.242091	1.01925	0.574682	0	0	0.873092	0	0	0.353838	0.158632	0	1.91724	0	0.733431	2.11744	1.84574	2.36713	0.777364	0.332873	3.12013	0.893661	1.3533	0.477202	1.04077	1.23568	1.63508	0.55767	0	0.446992	1.08213	0.0648229	0.0172097	0	3.99483	38.9194	33.1548	16.377	1.88631	6.48149
C4orf32	0	0	0	0	0.0294739	0.0957032	0	0	0	0	0	0	0	0	0	0	0	0	0.0942225	0	0	0	0	0	0	0.688534	0	0	0.06059	0	0.739971	0.0526459	0.0461254	0	0.510098	0.627818	0	0	0.286073	0.638789	1.79408	0.27212	0.0176677	1.71495	3.40376	5.15358	0.0426771	0.939947	0.33431
C4orf45	2.45596	0.601939	0.977115	2.06292	2.05876	1.05195	2.16725	2.5939	1.45217	1.33201	0.487719	9.48049e-06	2.35901	1.62695	0.0720691	6.58889e-07	2.47106	2.00049	4.23468	1.0447	1.63793	4.48719	3.62539	0	9.7881e-06	0.919378	0	0.919823	0	0	0	0	0	0	0	0	2.45455e-05	4.21992	0	0	0	0	0	0	0	0	0	0	0
C4orf46	0	0	3.0052e-10	0	0.000379424	0.000413491	0	0	0	0	0	0.000421444	0	1.20735	0	0	0	0	0	0.000184211	0	0	0	0	8.14631	18.0802	6.59293	5.96969	6.69314	9.72157	3.9904	7.11049	6.22514	9.99603	5.45855	6.62548	5.98873	6.6257	17.8556	21.2795	11.0072	10.4249	11.6287	14.7699	2.14027	18.5933	2.97828	5.58353	0.00213617
C4orf47	856.399	974.471	799.12	339.438	240.604	216.827	540.171	378.547	494.048	317.214	373.322	359.412	175.037	180.01	216.373	112.005	120.528	245.411	220.472	147.271	123.812	115.452	192.046	118.228	0	23.5009	1.58434	3.65844	5.65186	0.970974	8.10317	33.2794	1.16829	8.91628	0.142259	0	18.9014	23.4104	0.105162	0.111623	12.0943	13.2552	8.15474	0.842756	4.41291	6.51152	0.316558	0	286.205
C4orf51	3.87317	1.51061	1.55458	1.22359	0.657076	0.539663	1.6854	0.102875	0.295261	1.06876	0	0.319238	0	0	0.131874	3.68952	0	1.24574	0.738768	6.0181	0.129468	3.74922	4.93948e-07	0	0	0	0	2.13708	0	0	0	0	0	0	0	0	0	0	0	0	0	0	0	0	0	1.7117	0	0	0
C5	1.69428	4.24233	4.81834	8.97249	8.27917	5.11521	2.76488	2.23364	2.29648	1.94042	7.7143	6.74323	4.42301	9.52907	8.28388	7.12796	3.44692	4.70381	7.37062	5.08238	5.84716	4.9314	5.38453	9.99514	5.39526	0	0	2.15867	3.42289	0	0	0	0	0	0	0	4.66011	0.914442	0	0	0.0457464	0	0.279872	2.94425	0.512639	0	0	0	0.330219
C5AR1	0.708644	2.62095	1.69966	5.82317	5.92675	5.03333	6.41087	8.79617	8.01106	6.47544	2.08034	2.18622	3.51265	1.6112	0.983266	0.241147	2.18019	1.22138	7.97487	2.76597	8.63781	5.46992	5.70654	5.70964	0	1.54968	0	0	2.54583	0.15652	0	0.26543	0.0647108	0	0	0	0	1.73771	0.468927	0	0	0.025626	0	0	0.0420204	0	0	0	2.01967
C5orf15	2.72973	1.77847	1.56759	1.96809	2.48787	2.19626	1.21011	1.72771	1.33128	2.35253	1.3446	1.71153	3.48687	1.22438	0	3.92273	4.32788	5.71213	2.99255	3.54663	4.61139	3.34695	0.309971	6.81565	2.3134	12.6167	12.5052	20.6436	10.0852	10.4339	10.2289	6.81298	5.01197	8.02552	5.62633	21.7478	12.0708	6.59159	4.14131	16.4135	7.73132	11.8827	23.2452	24.9214	11.3507	14.8983	7.85806	9.43525	2.86272
C5orf22	0.634808	0.73464	0.176322	4.3876	5.19073	3.89612	3.64301	4.09096	5.18134	3.52968	3.98458	4.57175	19.0972	5.13988	0.0809068	15.3704	8.46095	12.1845	6.44496	6.42446	4.44254	6.34987	7.58623	1.18134	3.6709	0.628625	8.65122	16.5364	10.4327	6.93132	9.13589	2.93083	1.17618	10.0785	13.5113	5.71146	17.7974	7.00642	4.99077	12.2249	2.56537	6.09937	12.6324	5.91492	4.88354	9.14669	3.79242	7.25443e-07	1.0654
C5orf24	0.231952	0.2943	0.222649	0.493587	0.288293	0.155796	0.333907	0.405229	0.139444	0.0889617	0.114708	0.136196	0.0603326	1.45216	0.730589	0.070516	0.478471	0.0102289	0	0	0.123169	0.0097512	0.990144	0.072177	0.0192148	0.870966	1.74088	0.491565	0.876136	0.155346	0.0179753	0.0593538	0.76154	1.13129	1.19413	1.32041	1.03067	2.03156	0.743485	0.126965	1.98401	2.73968	1.83953	2.25808	2.01342	2.07242	1.71198	3.87631	0.473986
C5orf28	0.164543	0	0.0476515	0.0720728	0	0.370286	0.0784797	0.0602922	0.0502943	0.0880859	0.185195	0.0481508	0	0	0	0.807034	0.0623265	0	1.95359	0	2.44252	0	0.0430759	0.433267	0	2.3167	12.1568	7.12922	0.0578274	2.74426	2.89166	0.600005	7.76369	6.11602	6.41638	9.66513	0	1.5728	8.03968	7.64029	2.0029	3.68336	0.317231	0	3.24926	14.3252	1.38558	7.20543	0
C5orf34	76.0581	70.0855	42.594	35.7008	34.1623	27.3923	61.5292	19.1438	38.026	29.9456	25.1127	27.7613	33.4841	27.0595	33.828	9.68301	20.1545	29.9267	34.0686	11.9162	7.3698	35.4357	37.6555	26.0146	7.60364	4.95836	1.26545e-08	3.15781e-07	11.752	3.18047	2.44378	1.66687e-07	0	1.21108e-07	0.20543	0.126792	10.6487	13.5876	5.25962	2.11599	4.12824	1.91872	1.72071e-07	1.96718e-07	0.935682	6.13075	0.469753	0.0730763	0
C5orf45	201.141	215.979	245.865	113.298	65.7441	84.4171	159.083	107.616	138.298	96.1781	138.461	141.004	184.317	84.0653	163.024	108.667	113.48	149.894	142.76	137.679	106.31	114.212	126.923	116.344	30.8613	22.3224	12.2252	9.70532	28.7851	12.3247	3.66538	0.168372	25.3785	20.5256	1.32064	17.3914	29.5112	27.7629	2.08692	20.3963	11.6342	10.6304	11.349	14.8754	13.4079	23.4866	2.62264	9.4374	6.05395
C5orf47	10.3399	8.39703	9.30322	6.1374	4.05711	9.72864	2.82875	4.09343	2.52202	3.88804	2.5645	2.67037	7.57085	7.11873	4.89464	1.82355	4.59579	0.51034	2.11085	1.56966	6.13755	2.90703	0.953105	1.61778	0.677354	0	0.472316	0.370158	0	0.928509	0	0.0532315	0	1.04705	0	0	1.68373	0	0	0	0.116354	1.97611	0.142699	1.4613	0.969624	0	0	0	0
C5orf51	0.376714	0.520583	0.53593	1.95084	3.81096	2.41604	1.77977	1.65541	2.20206	2.13792	2.12656	1.76741	2.58238	11.0617	4.48298	4.23644	1.24689	0.287577	3.61481	0.0597035	3.32032	3.42898	3.69878	2.40573	1.68956	0.988171	1.19727	0.229565	0.230392	1.13419	0	0.00977974	0.87048	3.30112	0.211569	0.0480363	0.740263	1.04026	0.0782445	0	1.58786	1.64122	0.507238	2.12751	1.13195	1.88446	5.33832	0.724716	2.87777e-08
C5orf55	1.79992	1.46136	3.14963	0.954314	2.14702	1.63583	0.321868	1.07732	0.877178	0.731264	2.0244	1.50947	0	6.53117	0	0	1.03362	0.0395375	0	0	0	2.25751	0.0427301	0	0	3.12957	0	0.403377	0	0	12.7481	0.102467	1.31573	0.385831	2.92914	0	0	0.495876	0	4.43807	0	3.69525	0	0	2.75928	13.3668	4.97457	10.4061	1.42721
C5orf58	18.8264	18.1051	26.4904	32.0105	32.1622	37.0323	58.1112	42.2426	48.5647	40.8278	36.5158	45.1163	6.53725	32.5191	1.90471	19.7244	4.88757	7.87469	15.6695	13.7013	16.4146	25.3975	11.7434	14.4614	6.27106e-16	2.27815	0	0.923211	11.8348	0	0	0	0	0	0	0	11.2631	9.60671	8.29428e-15	0	2.10603	0	0	0.480402	1.95447	14.0358	2.21885	0	0
C5orf63	0.41585	0.458028	0.316108	1.31211	0.932465	1.0953	0.842966	0.540414	0.306904	0.790258	0.906782	0.424086	0	0	2.69268	0.452432	1.1307e-07	0	0	0	0	0	0.063107	0.863992	0	0	0.33053	0.558458	0.657211	0.123075	1.94704	0	0	0	0	0	0	0	0	0	0	0.00654031	0	0	1.57351	0.119787	0	1.97673e-05	0
C6orf1	14.3085	7.73236	13.3202	7.95905	3.52348	7.42505	8.50977	8.49371	7.20453	6.62265	8.73127	6.97723	10.0777	0	0.00289098	9.66541	9.92531	2.57405	5.19874	2.82897	0	6.49904	10.6375	20.5187	5.58741	10.3038	0	0.146418	24.091	0.665583	0	0.324653	0.645867	0.194293	0	8.05989	3.93586	6.14903	9.17879	0.322792	5.61041	1.56317	0	0	3.2387	13.7307	2.40021	0.142055	0
C6orf106	11.0379	15.3246	16.0713	27.5666	30.1472	28.1463	23.553	35.8533	25.5777	27.6482	36.2123	31.8815	34.1857	38.7309	35.8017	32.3447	35.6756	39.3373	55.6122	45.6063	42.0841	39.4533	41.5354	48.6824	28.8231	51.1263	42.7821	55.2669	20.1222	47.3852	54.5811	71.8346	50.8637	43.6887	37.7119	67.4803	16.3236	23.9782	68.6785	60.0904	42.3272	58.7085	36.7713	33.8398	15.3822	19.7085	29.1693	33.888	79.1786
C6orf120	0.609171	0.672827	0.5563	2.45669	2.25473	2.86409	0.877818	1.72131	1.34762	1.41664	1.86012	0.902838	0.915588	3.29674	3.74984	2.04638	0.73193	2.62145	0.699119	0.744802	2.99894	0.931255	0.353648	1.00779	4.84043	26.9275	4.07197	12.635	3.38103	5.86752	2.26177	9.18951	5.73409	0.710084	3.18394	1.81767	8.25446	6.24472	21.6061	22.9625	7.75837	16.5851	13.8177	14.2908	4.98161	3.03831	8.41123	6.66892	36.1017
C6orf132	0.127898	0.0189689	0.094365	0.116934	0.0860107	0.119148	0.153466	0	0.0152249	0	0.0568395	0	0	0.160291	0	0	0.0900347	0.0946741	0	0.0464665	0.015956	0	0	0	0	0	0	0	0	0	0	0	0	0	0	0	0	0	0	0	0.838895	0.32589	0	0	0.104934	0	0.383504	0.0274111	0
C6orf136	93.997	91.6903	82.5231	34.6031	44.4834	32.702	28.576	37.6873	26.471	39.082	43.16	50.6378	23.5978	73.1581	50.3475	77.6759	48.2457	48.1179	47.178	45.2359	7.40488	60.3589	46.7509	33.4093	2.28347	21.6489	20.9444	3.66873	11.2805	10.4631	2.24758	35.7717	20.1468	7.09447	11.8088	4.31202	34.4084	10.1905	18.6806	6.47826	17.2035	6.42308	39.5066	43.3525	5.34107	55.0872	9.10749	15.0022	1.20462
C6orf141	0	0	0	0	0	0	0	0.201096	0	0	0	0	1.01838	0	0	0	0	0	0	0	0	0	0	0	0	0	0.863567	2.28021	0	4.34967	2.6002	0.0790473	0	0.247083	0	0.16685	2.36032	0.258753	0	0	0.310237	0	6.34991	0.171997	0.26082	27.903	4.03216	0	0
C6orf211	0.901899	0.591898	0.125743	1.24528	0.856056	1.34355	0.474485	0.0789502	0.179746	0.17882	0.302604	0.564122	0.160809	7.46094	0	2.73613	2.74424	2.11384	5.15193	6.6714	0	1.65913	2.98567	3.98831	7.24569	16.9328	13.0695	19.7894	16.6373	28.4048	32.7668	25.8697	24.9281	19.4698	61.9127	22.535	3.694	8.20999	11.1934	16.7106	23.5993	28.632	45.2884	15.6236	14.8144	31.0425	34.4182	39.5884	1.44601
C6orf226	3.46904	1.37447	4.24277	7.82958	3.45744	4.30708	6.76849	11.9428	6.89954	6.27867	1.61639	2.41271	7.32422	6.9141	0	0	2.38841	0	3.13947	0	0	0	7.27358	1.28625	26.6242	0	2.90677	0.32165	9.32686	0	0.383457	3.02917	7.72198	4.22023	4.84849	0.799403	5.83809	0	2.19769	26.4736	6.30525	36.1508	11.4892	22.1572	5.59234	6.86155	0	11.5248	124.631
C6orf47	0.122957	0	0.040615	0	0	0	0.306635	0.327278	0.0396887	0	0.438493	0.0442936	0	0.967264	0	0	0	0	0	0	0.041991	0	0	0	0	0	0	0.0381533	0	0	0	0	0	0	0	0	0	0	0	0	0.0227611	0	0	0	0	1.27036	0	0	0
C6orf48	140.944	165.163	144.839	120.203	111.387	121.316	181.723	205.754	165.584	188.346	451.19	358.608	648.882	90.4304	338.266	668.556	586.424	290.226	535.06	629.935	359.666	473.281	485.993	525.926	555.778	563.176	358.453	392.157	516.619	255.709	340.891	536.823	343.766	285.086	380.902	305.617	301.066	480.109	337.437	353.679	378.734	350.593	394.685	539.192	468.308	207.248	464.622	468.384	1533.16
C6orf52	491.389	492.68	428.19	153.055	132.241	112.938	206.624	155.771	186.476	155.662	230.997	190.549	416.461	239.059	254.217	371.781	516.479	149.281	313.364	511.322	116.188	324.547	296.967	304.919	210.513	133.787	80.8185	54.3536	146.318	27.6013	10.7714	125.734	39.8181	54.5469	33.329	21.8363	108.878	229.85	102.533	68.4228	151.342	83.1993	116.882	74.3969	10.7141	4.2106	0.533691	0.891998	0
C6orf62	9.19659	9.12135	8.12867	8.46062	10.7124	21.3538	4.92166	5.39586	4.57701	5.45369	13.2935	9.02862	9.19253	1.05494	12.619	12.2536	6.40322	5.30888	13.1541	11.6233	7.26507	5.29637	6.27604	6.90673	40.3536	40.7233	58.2509	72.3137	60.6027	50.9431	73.0909	37.5255	44.9192	35.5486	70.4706	54.8712	35.6034	45.5014	58.7777	33.2169	42.7883	45.9115	37.1621	42.9524	22.287	26.5114	35.0165	15.0418	152.221
C6orf70	27.7615	32.1023	41.9408	9.09598	11.4411	9.41115	11.367	10.7127	13.2569	10.5327	7.23432	9.4272	12.1603	18.4602	32.9827	22.8705	20.2903	30.6512	34.1488	19.6285	16.8218	17.2365	44.5392	32.406	24.5672	8.54779	6.75095	1.26308	28.7043	7.68925	0.0499125	7.42805	2.29767	7.11791	9.08953	1.26276	22.8171	26.767	2.51507	5.77672	6.91331	4.87623	0	4.52236	2.93112	0.0777048	2.48218	0.189878	0
C6orf89	7.10083	9.37157	5.73578	6.41359	9.6602	7.42184	5.91698	6.73331	4.30535	6.90548	5.03989	4.49867	5.33456	4.37199	4.20945	6.072	5.96029	9.13781	4.8168	3.03889	11.8058	4.85966	5.15925	4.77353	1.89665	2.26055	2.49285	0.79048	2.08493	0.735124	0.242432	0.430781	3.01903	7.3137	0.112844	2.36019	0.0427941	3.7455	4.96155	1.26829	1.20898	0.514875	3.85915	11.1321	2.60949	5.03139	4.75499	3.81427	0.20007
C7orf10	44.0038	47.9006	59.2846	9.53859	10.3121	7.40575	12.5556	6.63323	12.9102	6.24351	12.5569	10.9398	17.9874	10.8655	13.6043	23.4382	16.924	29.3486	17.6963	28.1493	11.862	14.5554	15.9854	16.7861	4.98555	2.87559	3.4351	0.430124	9.34004	0.330487	0	2.41569	0.801195	0.165352	0.661034	1.03807	2.5165	5.59088	1.56078	2.05642	1.65577	0.812468	13.998	1.30711	3.85242	0.101128	5.78797	0.0636912	0.464935
C7orf25	5.61929	4.48001	4.26005	37.3957	35.4287	23.5624	34.4165	23.5678	28.7792	30.8347	21.0004	25.8652	41.9897	19.8066	57.7942	27.9135	19.0885	26.3201	38.6726	24.9571	46.4847	24.948	33.968	24.6595	1.27158	3.69828	2.84534	7.56596	9.86205	7.52182	0.382481	8.36542	12.4324	4.19073	3.32741	3.29177	13.3923	3.88503	11.1942	0.413696	5.09314	3.15687	8.5644	8.80841	4.30438	6.44436	4.84036	5.68824	6.02268
C7orf26	31.5868	52.1856	42.372	24.3389	21.4758	12.2393	15.0774	21.7181	17.5543	19.7561	19.3415	17.3603	6.58429	12.3592	12.5808	11.2067	21.2324	18.1302	14.4017	23.6422	25.5241	12.0842	11.5648	15.4994	4.87617	0.414132	0	0	3.51298	0	0.700275	8.04619	0	7.44729	0.422625	0.144913	9.6758	0.730221	9.04845	0.0866027	8.41097	6.44051	1.20307	2.83154	0.882906	0	0.377467	1.89359	0
C7orf49	0.427392	0.437212	1.92901	13.6846	13.2016	13.6862	11.8986	12.2921	8.5362	11.6905	9.22035	13.9747	15.6842	51.4223	29.7915	50.5788	19.1541	30.4993	31.5024	47.9751	41.149	23.3775	26.6139	24.6854	9.31666	3.34903	3.2781	8.04311	23.9813	8.60399	0.164289	0.600511	1.38482	7.73259e-07	28.3071	2.58489	5.50299	2.7956	0	8.73186	20.3215	2.62981	0	3.62574	70.5509	100.115	10.9216	21.7841	2.74794
C7orf50	0.414863	0.731399	1.01787	4.0628	5.60074	3.26734	3.7184	2.9725	2.94594	1.33661	2.71121	1.72701	2.78613	1.1358	0	7.99951	4.86774	0.33708	4.76719	0.143748	7.87982	0.285681	1.33316	4.64411	0.335032	0	13.3896	9.68516	0	0.715194	1.12834	0	5.77927	0.666598	14.5724	0.856742	4.78382	0	0.0615731	15.5305	0	0	0	0	4.79151	11.3756	16.3762	5.29265	1.24783
C7orf60	9.37581	5.13361	3.89398	6.07684	6.23259	7.09686	6.72127	6.43473	6.37362	6.55714	7.19384	10.4292	8.62674	6.30721	14.9361	5.68311	4.86732	5.67921	4.21099	2.96341	7.6345	6.05625	2.84256	5.47709	6.7683	1.36623	0.743453	5.01836	1.51152	3.9738	3.79438	1.48467	0.833141	4.06536	4.26594	1.4461	4.95591	4.30691	2.2592	0.885053	2.03005	2.10075	0.760479	1.56917	0.450228	0.0163528	0	1.09028	0
C8orf33	0.727218	0.728909	0.817604	1.19156	1.00435	2.7544	1.81986	1.51966	2.06415	1.82186	2.78163	1.76269	4.27101	4.4072	0.106368	2.60172	0.716292	0	2.54764	9.06635	0.03652	2.95636	8.45488	4.25108	82.9111	45.6606	55.8725	88.6803	33.0201	41.4759	43.717	140.468	81.2914	62.0526	49.3467	23.8262	26.8611	39.8218	46.5289	35.9269	81.5813	71.8382	33.0279	46.2928	35.1694	35.9907	32.2408	61.9976	9.97462e-07
C8orf58	0	0	0.117707	0.0893062	0.460389	0.0765073	0.525499	0.480097	0.0589405	0.856251	0.535988	0.134421	0	0	0	0	0.284606	0	0	0	1.90141	0	0	0	0.205633	0.102393	0.0932426	0	4.80085	0.578653	0	0.0628961	1.16805	4.36591	0	0.13011	10.6742	0.771538	0	0	0	7.78987	0	0.176054	1.6276	0.05675	0	0.153892	0
C8orf59	3.94667	3.05359	1.63436	4.12764	4.50734	2.0591	3.7901	3.54301	3.47832	2.11888	1.86401	3.36425	2.92675	0	1.87383e-05	1.65933	6.44225	2.41762	2.25471	0	0	2.92489	2.18028	0.323411	14.1116	8.83793	11.5048	6.21929	4.87455	4.66518	11.0272	1.68788	18.2673	3.91675	18.854	12.5636	3.29817	2.51817	4.51082	2.55469	3.54886	3.88103	4.08155	2.78897	12.0952	6.89697	17.7154	1.30956	69.8665
C9orf114	0.766269	0.435348	0.461387	0.562482	0.33757	0.329043	0.37212	0.394428	0.466891	0.607787	0.377717	1.32932	0.598688	0	0.133402	1.49214	1.91913	0.0141163	0.854522	0.54428	0.118286	0.301694	0.0630025	0.873162	3.45455	1.61926	5.62666	11.6171	0.619113	14.4723	10.1743	0.140179	6.98219	12.1233	7.24092	15.7735	0.0567096	2.56171	0.249386	0.488359	5.2099	5.47376	1.51293	7.91389	8.51707	2.83489	6.93	4.99519	0.857785
C9orf116	1.26518	0	0.382169	1.45688	0.667305	2.13725	1.04513	1.41186	2.31998	3.36106	1.25255	1.49566	5.42792	1.44632	0	9.2498	1.77373	0.651087	0	0.315156	0	5.79343	7.17593	1.51242	0	0	0	0	0	0	0	0	0	0	0	0	0	0	0.561992	0	0	0	0	0	0	0	0	0	0
C9orf123	2.15375	1.76251	3.8069	0.308366	0.438271	0.294245	0.472449	0.308008	0.355238	0.277659	0.144325	0.119419	2.15717e-160	0	0	0.489305	0	0	0.106227	0.319294	0.210251	0.566654	0.83443	0.272473	0.751214	2.97598	0.636271	0.576709	1.26422	0.908546	0.0827947	0	0.154665	0.621034	0.401001	0.24241	2.82539e-32	0.776298	2.82909	0	1.32925	0.303393	0.1286	2.02776	1.3959	0.434192	2.27612	0	54.0554
C9orf129	0.12231	0.289435	0	1.23264	1.76612	1.71874	0.704596	1.22531	0.126172	0.293998	0.731775	0.590199	0.385701	0	0.0678174	2.5284	0	0	1.35669	0	0	1.25255	0.161605	0.632303	0	0.0742739	0	0.223042	0.208888	0	0	0	0	0.720512	0	0	0.586929	0	0	0	0	0.694249	0	0	0.124621	0	0	0	0
C9orf135	6.54651	4.76142	6.686	7.54818	8.2356	6.94537	8.682	10.4712	5.11977	4.23855	1.40988	1.16595	0.071625	18.4565	1.78428	1.303e-08	0.462876	0	4.78924	12.6214	0	3.76538	0.00368861	11.9064	0	0	0	0.000122325	0.000210858	0	0	0	0	0	1.02507	0	0.90888	0.000251135	0.0710289	0	0	0	0	0	0	0	0	0	0
C9orf142	1.97424	5.99618e-08	5.42241e-20	1.1263	5.58947e-13	6.9526e-08	1.5052	1.35763	0	1.56199	1.01646	0.790284	0	7.40158e-07	0	0	1.14866e-11	0	3.0009	0	0	0	0	1.62267e-07	3.63802e-05	0	1.40443e-19	0.924777	0	7.43512e-07	0.063752	9.88336e-24	2.01277e-22	3.26536e-09	4.6054e-07	4.41656e-07	7.82163e-13	1.66521e-27	0	3.99314e-10	0.000119183	8.16017e-06	0	0	9.892e-05	0	0.00078385	6.27946e-14	2.64672e-07
C9orf171	4.59251	5.62635	8.35828	6.15666	3.79324	3.74024	1.36489	2.91182	1.53569	2.47121	2.86907	2.14882	0.280586	5.24929	9.78324	2.74768	2.13047	0.572791	4.18124	3.61742	0.25988	3.24733	2.81627	2.57975	2.84743	0	0.103797	0	0.108646	0.0714406	0	0	0	0.390067	0	0	5.54942	1.7749	0.041811	0	0.177241	0	0	0	0.185273	0	0	0	0
C9orf37	3.16733	2.89811	2.49255	4.74205	2.12535	0.473905	2.37891	1.39998	2.38958	2.7317	1.50367	3.03929	0	13.6956	1.77139	0.000194739	4.8501	0	4.15453	0	0.000223737	6.09362	2.31507	2.46547	0	14.3933	4.55276	11.5446	1.95078	3.26869e-31	12.7249	22.0069	5.32957	1.72844	0.950802	1.5517	0	0	2.52421	10.701	3.64469	5.49739	0.0504468	18.221	3.59999	1.95581	2.71956	19.7201	81.6086
C9orf43	9.0575	12.9791	10.1167	5.28395	4.9374	4.02398	3.56387	1.29209	4.30622	1.90858	2.24592	2.77304	0.406061	0	10.2008	8.56904	2.15987	10.936	0.817094	0.086836	0.28019	4.72084	2.57615	4.53365	6.86738	6.42007	1.29899	0	6.6026	0	0.0843372	9.3611	0	1.11947	3.15683	0	0.0461997	0	5.45588	4.16468	0.0845775	5.29797	0	0	0	0.104246	0.204792	0.0664578	0
C9orf64	1.5613	1.30718	1.87707	0.61893	1.65457	0.808413	0.811389	0.565922	0.674703	0.590971	0.227956	0.583269	2.98125	0	0	0	1.91288	0	0	2.31031	0	0.266265	0	0	1.31375	12.3017	12.0746	10.4756	1.18967	6.8692	19.6502	10.105	10.8295	20.6524	11.2691	12.5413	11.7606	5.34206	11.6384	7.10298	9.94774	5.37124	19.7565	4.41252	2.60058	0	24.7627	47.6733	146.891
C9orf69	9.77998	10.0945	6.39741	8.23242	9.5709	7.08344	7.92683	6.50376	7.57392	6.19995	6.49054	7.1859	6.43637	3.17432	0.189091	5.95874	3.76866	9.6321	12.4643	2.93105	0.266864	9.91226	7.52924	3.93319	0	5.41486	0	0	4.71021	0.0578297	0	2.52991e-09	0	0	0	0	0.934995	2.71358	3.21203	7.8431	1.77711	0.613812	0	0	3.04026	0.0606138	4.43626	6.78227	0.395019
C9orf84	0.233496	0.442383	0.408536	0.325898	0.625561	0.285656	0.257797	0.514038	0.310533	0.425728	0.209855	0.395726	0.0179063	0.399701	0.0596646	0.591617	0.403798	0.521921	0.350961	0	0.0290774	0.436378	0.400544	0.771504	1.14418	0.717083	0.445337	1.21074	0	0.265228	0.0154424	0	0	0	0	0	1.29358	1.43331	0.0785724	0	0.523534	0	0	0	0.0460939	0.382454	0	0	34.3221
C9orf85	2.29946	2.0385	4.23358	1.35125	1.82779	1.26992	0.654551	0.595911	1.6228	1.40189	0.425926	0.568925	0	0	0	0	3.61492	0	0.793889	0.0874892	0	0.182822	0	0.954463	14.1713	63.3591	53.4226	38.9029	3.6793	34.0911	32.6903	103.058	51.0368	59.5454	30.5278	46.8646	2.73578	3.13696	85.1282	21.7278	49.28	44.7617	38.5605	62.0971	15.3934	8.2898	13.128	46.9292	25.8884
C9orf9	1.16198	0.524503	0	1.56263	1.78527	2.6052	2.46277	0.154158	1.15765	1.35241	1.49144	3.98324	1.09425	0.145041	0	0	0.650813	6.06055	6.47038	0.81609	0.316324	5.282	2.34088	5.82952	0.568623	0	0	0	0	0	0	0	0	0	0	0	0	0	0	0	0	0	0	0	0	0	2.60048	0	0
C9orf91	6.02284	7.59654	4.532	14.707	17.5244	12.6757	13.3922	13.9648	10.7921	12.973	14.2211	13.5796	7.48381	18.201	12.9516	7.43826	8.67629	7.58177	10.588	9.26808	8.46952	15.6059	11.1039	12.895	2.15751	0.502532	0.321741	1.45039	0.526097	0	0	1.40497	0	0.4493	0.176321	0.0486011	2.15274	4.18243	5.99352	0	0.437798	2.37428	2.39907	0.0154782	0.803267	0.217986	0	0	0
C9orf96	0	0	0	0.104851	0	0	0.0390477	0.0366647	0	0.0395065	0.065228	0	0.81586	0	0	0	0	0	0	0.206025	0	0	0	0	0	0	0	0	3.51977	0	0	0	0	0	0	0	0	0	0	0	0	0	0	0	0	0	0	0	0
CA10	3.08252	3.09622	2.69715	2.1968	2.56047	2.42909	3.10646	3.60767	2.68166	2.28568	2.15514	2.09116	5.55235	5.26941	1.65525	0.0444083	3.54772	4.04894	2.12872	7.20455	0.243481	1.87901	2.79395	2.61231	2.11317	0.296099	0.423203	0.48804	0.0524386	0	0.0321897	3.49678	0.0829734	1.43305	0.0246505	0	0	0.570279	1.00747e-08	0	1.59094	1.35673	0.0163013	0	0	2.56766e-08	0	0	0
CA12	7.42381	5.67863	8.00732	3.40564	6.50082	3.62802	2.15232	3.21739	2.47342	1.82572	2.62212	1.3064	6.83416	0.0619239	7.49497	2.44162	7.10287	10.8744	4.48003	10.3416	0.245017	6.27805	3.87119	3.19572	2.17265	0.685977	3.00859	3.2281	6.99935	1.08624	0.0467825	0.0615841	0	2.69606	0.907077	0.0505931	8.87052	1.93902	16.9683	5.0421	0.544832	4.09628e-09	0.667825	1.69586	0.0193355	0.810128	0.549418	0	0
CA14	1.33026	1.30197	1.66556	0.919871	0.954621	1.18549	0.810032	1.37337	1.01336	1.17332	0.710362	0.592798	1.59592	0	0.518764	3.12546	3.7239	1.27683	1.92436	4.25609	0	0.83951	3.4571	1.81521	0	0	0	0	0	0.12062	0.0583808	0	0	0	0	0	0.188585	0.211689	0.10357	0	0	0	0.388362	0	0	0	0	1.09895	0
CA2	0	0	0	0	0	0	0	0	0	0	0.0824086	0	0	0	0	0	0	0	0	0	0	0	0	0	0.38311	0	7.13979	0	2.95668	0	0	0	0	0.0673385	0.707255	0.579121	9.97279	3.92879	0	0	0	0	0	0	0	0	0	0.0442868	0
CAB39	8.90773	9.51219	7.8303	8.75491	8.48977	9.32018	6.34028	8.5299	6.75263	9.62516	7.92941	9.72749	15.8715	13.7559	12.3319	7.08092	9.66982	30.6064	9.35183	8.88138	17.6823	12.1612	15.4725	18.059	1.03156	11.3681	8.5061	6.86947	2.5076	13.3836	6.41047	11.453	6.52805	11.9846	21.96	14.843	8.40536	6.41102	10.2691	19.3354	25.3492	17.2077	13.6995	21.9321	4.18518	13.6152	3.64747	1.3618	0
CAB39L	0.505741	0.360385	0.321746	0.316568	0.162191	0.176587	0.359464	0.507648	0.249309	0.461813	0.403377	0.611838	0	1.6727	0.0148959	0	0.289897	0	0.137578	9.24897e-09	0	0.30619	0	0.349857	7.02359e-09	5.19076	32.7674	53.0835	1.68858e-08	33.5828	10.2791	0.786993	33.8226	25.5849	27.4394	42.7869	0.79234	0.101645	7.45874	10.3252	14.3459	12.9984	21.4724	13.1607	14.3316	1.75679	5.2516	15.1944	19.4655
CABLES2	1.41617	1.33459	1.45799	8.46441	5.18129	5.16862	3.75201	6.09231	4.60721	5.84975	4.93489	5.06515	3.15569	9.19928	6.08853	3.38621	0.913007	6.56453	8.31675	3.83725	0.293457	5.99774	10.0122	7.30699	0.709521	0	0.0463871	0	0.148133	0	0	0.0913098	0	0	0	0.52019	1.34521	0	0	0	0.631125	0	0.0160277	3.03027	0.517381	3.78316	0	0	0
CABP7	0.162788	0.23867	0.0401903	2.29742	1.1619	1.91426	1.51773	1.60327	1.30869	0.80708	0.796366	0.322073	0	0	1.34086	0	0.938126	0.114892	0.993444	0.0285738	0.0390582	1.21334	0.489926	1.28924	2.00023	16.7339	10.5092	10.8634	6.26326	11.8446	15.5209	14.2209	12.0136	17.1131	8.64742	12.4602	1.05965	2.6048	14.3932	14.7612	14.6673	15.9893	20.2132	15.4455	31.1211	11.6357	24.2422	11.5429	24.9343
CABYR	31.3861	23.8826	48.9834	37.1506	58.8807	37.6673	37.0149	30.7064	32.7826	29.9967	51.4498	43.2808	33.3599	64.58	60.0327	36.7632	59.0668	40.9283	74.9845	55.1225	42.5959	87.0442	91.3468	105.623	139.766	72.8877	95.2237	54.7595	59.6779	87.1099	25.2087	33.9547	92.6716	65.3894	37.0677	34.2514	60.7324	85.5964	65.1679	27.6502	80.8347	36.1521	14.9854	110.4	82.4355	53.025	17.403	24.0227	116.227
CACNA1B	0.275133	0.300859	0.262066	0.14217	0.106458	0.0134445	0.175954	0.188742	0.0941069	0.309855	0.0682332	0.0356531	0.108788	1.79718	0.0244756	0.222247	0.555021	0.958151	0.217209	0.0401318	0.0109248	0	0	0	0	0.349501	0	0	0	0.011973	0	0	1.20537	0.2869	0.0537236	0.536046	0	0.020405	0	0	0	0	0	0	0.0719187	0	0	0	5.85308
CACNA1C	1.08316	1.16005	1.34136	1.24869	1.48445	1.40264	1.04295	1.53767	0.992629	1.02972	0.666484	0.615859	0.836168	1.11878	2.7498	0.722553	0.329117	1.38522	1.22111	0.955417	0.862678	1.40091	1.7195	1.02179	0.578282	0.178362	0.110546	0.064253	1.36666	0	0.00749338	0.700516	0	0.131038	0.126615	0.00798132	0.98415	1.32365	0.0312321	0.380794	0.215321	0.0931366	0.135012	0.00523707	0.0889081	0.0126456	0	0.418833	0
CACNA1D	9.70834	10.3384	8.25999	4.9025	6.41181	9.18286	4.22859	4.58738	5.3504	4.87291	4.38125	4.02212	4.60392	1.53162	5.14167	7.72725	5.45648	4.84869	5.27482	3.79721	7.86236	6.84615	4.89841	4.52151	3.34095	0.543891	1.36893	0.788818	11.1842	0.389194	0.327633	1.42422	0.790676	0.611388	0.153129	0.0126497	2.96576	1.03292	0	0	1.04177	1.34117	2.23697	3.04891	0.12631	0.00965742	0	0	9.41633
CACNA1E	0.636035	0.681882	0.798609	0.943797	0.580016	0.86545	0.665287	1.00929	0.856254	0.719689	1.21692	0.780852	0.843295	0.841529	1.87629	0.229115	0.84887	0.756069	1.5126	0.0456693	1.2935	0.647147	0.952517	0.64495	1.27122	0.393183	0.303612	0	0	0.117816	0	0.0030299	0.187171	0	0.244581	0	0.0133494	1.0517	0.0220336	0	0.244783	0	0	0	0	0	0	0	0
CACNA1H	0.11342	0.152965	0.241667	0.942686	1.68047	1.91823	1.77159	2.04313	1.39132	2.33347	2.39319	3.1243	1.06554	2.12467	2.06572	4.90355	2.75109	0.582503	1.31578	5.20542	2.56312	3.5847	0.56466	3.06243	1.34053	0.0311101	0	0.0325563	1.41743	0	0	2.65771	0	0.0404677	0	0	0.587023	0.799182	0.0229634	1.75408	0.905583	0.665095	1.17714	0	0	0	0	0	0
CACNA2D1	8.06023	7.09699	11.1224	6.9595	8.97712	8.87141	13.9491	12.6791	12.9136	9.38755	13.7914	13.6552	27.3423	49.017	63.2874	22.4043	23.0805	33.4575	24.724	16.2777	31.3239	26.8948	24.9172	21.375	38.0366	7.41749	5.06179	4.39518	17.732	2.92812	6.4405	6.27808	2.49813	7.77453	2.74546	0.549133	11.3855	19.4812	4.30987	9.05772	9.43837	7.99933	3.48736	7.98527	2.14743	0.120428	0.186246	0.559212	65.6592
CACNA2D2	0.0317777	0.186456	0.0948352	0.445966	0.254495	0.58718	0.689521	0.754909	0.194026	0.224327	0.182619	0.586343	0.041245	0.862802	0.347366	0.853609	0.616918	9.6417e-08	0.29447	1.75823	0.162436	2.35813	0.516025	0.140576	1.67697e-07	0	0.0370137	0.0302783	3.37111e-07	1.42734e-07	0.105149	0.015947	1.87382e-07	0.396271	0	1.55474e-07	1.48176	1.03774e-11	9.6258e-08	0	7.94091e-08	0	0.469674	0.141594	1.53337e-07	0.0360541	0	0	0
CACNA2D3	2.67915	4.05554	3.39392	1.60294	2.60375	1.89707	1.77971	1.31765	1.1021	1.54351	1.18193	0.755493	0.0393226	2.42372	8.80098	0.896659	0.404419	0.914059	1.68124	0.646126	5.61046	1.71267	2.04479	4.65369	1.55522	0.0352231	2.26979	0.244953	2.41711	0	0	2.18233	0.541744	0.176088	0.0338909	0	0.949532	2.30645	0	4.81993	0.599637	0.474181	0	0.730064	0.0722753	0	0	0	2.76606
CACNB3	0.0847767	0.0999798	0	0.3156	0.137973	0.180631	0.49015	0.548273	0.36916	0.328332	0.0771981	0.321508	5.20898	0	0	0.0318366	0	0	2.27601	0	0.0418214	0.674994	0.0274526	1.60456	0	3.22126	15.6769	4.0285	0	12.1434	8.69038	7.41374	13.1072	11.1125	28.0447	13.1634	0.0495036	0.159496	17.4766	32.7174	9.28714	18.1514	8.76876	0.982201	5.18041	4.44891	20.1203	15.6345	0.658865
CACNG7	3.62694	3.75117	2.76716	7.17739	9.01686	6.81911	9.80168	7.48295	7.98018	9.50735	10.5383	7.54581	1.92634	9.648	0	1.55184	8.27044	9.72974	11.1177	3.60677	10.995	10.939	12.0623	7.98744	12.5792	6.41391	0.11749	0.464038	0	0	0	0	0	0.423501	0	0	0.0847454	0.140949	1.43184	0	1.14078	0	0	0	0	0	0	0	0
CACUL1	15.8596	16.6232	17.8117	10.5491	12.8149	12.0583	10.4855	11.9213	10.1186	10.5775	13.0073	13.7683	15.1753	12.5636	15.9332	19.7584	18.5423	11.9892	21.6969	20.3505	17.4844	14.3465	17.9674	15.0293	14.2036	9.61542	5.21702	6.39294	15.1338	5.68925	2.90655	6.72076	3.03999	9.04618	3.53563	5.1742	29.0105	6.732	9.56244	2.16035	8.25596	6.19818	4.91303	2.55894	11.1786	0.0113445	7.6832	5.75646	28.1085
CACYBP	14.7761	16.9016	12.9693	19.862	22.7422	20.0619	18.5669	21.0573	20.4308	19.0187	15.9528	14.7241	11.7059	18.7038	16.1978	10.8494	8.78752	14.7007	11.8127	9.62808	19.0603	14.7443	15.0091	12.243	20.422	33.5953	27.6658	30.3929	35.5341	41.5587	52.4199	51.0996	35.9622	40.0762	36.1622	35.521	12.526	25.7352	45.2821	62.3233	36.8954	51.9493	26.563	29.7002	22.4771	36.161	36.3922	33.5761	1.09243
CAD	2.21391	3.33643	4.49518	9.85782	12.1865	8.04407	9.19438	14.3695	10.2556	14.1914	9.64644	10.1528	7.46773	19.3707	17.6662	9.67595	11.0913	8.35031	12.6049	6.77858	2.38852	13.4239	12.7279	12.8245	9.26466	2.33018	1.80201	1.39594	3.75207	4.43835	5.26473	0.0902872	0.985353	8.89302	3.22376	9.72946	7.75686	4.48875	9.02064	0.377458	0.733306	3.56471	1.37536	0.0854183	1.24128	3.13953	9.34923	3.39385	2.75129
CADM1	8.87057	7.51171	8.5812	4.96539	5.11359	5.71402	4.13585	5.56049	4.58709	5.90189	6.24993	4.35278	9.1744	0.435939	7.0308	3.02131	5.68312	5.79179	7.00401	1.80774	7.05254	9.88345	10.2895	8.73452	4.37019	4.62798	11.2722	9.01982	7.07473	9.54712	1.97914	0.652982	1.43731	7.07442	3.17877	5.12251	2.00026	3.39989	1.30176	4.79598	1.05382	4.513	0.984918	1.13985	1.178	0.0494489	1.48766	0.482495	1.97792e-07
CADM4	0	0	0	0.0881231	0	0	0	0	0	0	0	0	0	0	0	0	0	0	0	0	0	0	0	0	0	0	0	0.109652	0	0.0637395	0.0623941	0.031465	0.083484	0.13784	0.0483036	0.0648285	0	0	0	0	0	0	0	0	0.224021	0	0	0.201888	0
CADPS	2.60353	3.26828	1.77627	1.7148	2.35243	1.46712	1.36777	1.78448	1.26636	1.49364	1.81498	1.09327	5.34819	3.2081	6.99818	3.32627	1.26551	6.87287	3.08013	2.66231	0.761036	2.79345	1.0519	4.11117	0.14698	0.149698	0.889257	0	1.87992	0.086263	0	0.0721776	0	0	0	0.812226	0.17826	0.0942629	0.113541	0	0	0.438535	0.109972	0	0	0.190011	0	0	0
CADPS2	7.51068	8.49541	8.19191	7.84657	8.74007	6.1418	4.07363	7.12483	5.92918	6.7208	5.95234	5.61355	23.682	7.44999	22.2942	15.3801	12.2012	6.53966	12.9727	11.2216	15.7651	16.8833	25.1406	15.8223	7.39485	2.32835	0.0963573	1.29851	9.62173	1.28337	1.53994	5.80235	0.506757	1.91532	1.52481	1.09654	13.1895	8.13986	3.19521	3.347	2.43757	5.5958	5.80783	1.64248	0.911249	0.0213556	1.65686	0.455913	34.5603
CALB1	2.8789	3.46872	3.01846	5.76556	3.76517	4.55811	4.6425	3.77849	4.39016	5.71056	3.21008	2.12879	0.359942	11.5322	16.3376	6.9132	6.20449	5.02958	8.32505	0	18.3765	3.77233	6.24251	2.97729	15.4316	1.32662	0	0.879869	2.6753	1.70098	1.71227	0	0	1.19882	0	0	5.20925	9.70255	0	1.73114e-94	0.0611971	0	2.63949	0	0	0	0	0	0
CALCOCO1	0.896547	0.879995	0.731757	3.65498	4.46295	4.08078	4.013	4.18969	4.56114	6.31837	5.33999	5.2652	20.2369	12.9352	2.41804	14.3527	15.0664	3.5794	8.13424	9.7404	30.0167	6.2941	3.88905	12.8867	0.075015	5.51445	6.683	1.96151	9.47648	10.4849	6.11302	0.0167177	0.353207	0.0838632	0	7.43811e-08	8.16238	7.55004	2.78348	0.0214509	0.0172839	1.58389	0	0.213804	1.2552	0.91035	1.48977	0.813761	0
CALCOCO2	6.62358	10.3329	9.96009	32.7675	25.8444	25.7841	38.2467	33.4364	33.6576	30.2717	31.3457	34.3826	96.8608	56.2398	79.9938	52.5303	43.9372	77.2413	47.5536	52.5631	38.1108	52.5756	62.4303	50.9054	35.2982	31.3439	65.0624	15.4231	22.1218	44.3309	15.1015	36.5749	27.2641	55.9482	58.5465	57.7539	24.5658	26.5602	31.1054	39.8599	24.1274	35.4244	37.1964	33.0726	57.8833	43.662	23.6705	64.0796	31.6488
CALD1	0.0134084	0	2.68012e-09	0	0	0	0	0	0	0	0	0	4.06459e-09	0	0	0	0.470451	0	0	4.49012e-88	0	0	0	0	0	0.259535	0	0.187391	1.18521	0	0	0	0	0	0	0	0	0.0938778	0	0	0	0	0	0	0	0	0	0	0
CALM1	519.731	507.152	628.753	475.291	510.462	491.443	672.087	788.972	738.949	636.74	741.011	734.262	462.341	264.582	240.216	507.922	331.053	178.967	358.948	458.559	277.445	292.573	408.862	270.827	146.509	50.4197	87.5342	29.6052	131.095	58.2521	28.4912	77.5121	53.3427	103.119	43.6473	49.6928	164.335	144.797	45.6483	89.9268	84.7035	69.7936	84.3049	46.2407	24.6045	32.2711	53.4899	7.84728	1460.31
CALM2	498.585	378.054	1161.64	739.253	332.649	656.897	1401.64	937.356	1251.44	790.633	1224.95	1204.29	293.662	408.98	350.087	245.341	288.509	269.442	323.967	234.676	433.792	342.995	414.306	249.897	144.187	224.482	158.486	239.356	153.68	111.13	204.822	178.826	173.182	155.306	139.501	160.509	103.212	114.9	268.407	169.801	229.297	314.8	181.079	248.65	155.245	263.627	118.676	198.012	62.482
CALM3	3.69928	5.41678	6.32408	7.85911	5.76686	4.54861	8.1044	5.65987	3.71506	4.43488	7.6419	3.09099	4.7512	0.677863	3.2456	9.76092	11.9163	7.2467	8.29004	7.68462	12.7362	8.93852	4.15487	5.24755	7.09809	35.3861	33.7066	50.9579	5.1205	23.9089	34.9041	70.8279	35.9442	20.7779	42.1163	22.9658	3.37464	4.8615	60.7992	98.4925	51.9005	33.249	49.304	22.8471	40.1394	63.2937	35.3406	33.3487	2.11387
CALML4	53.7183	48.2627	55.262	47.0671	43.9034	51.5166	57.7044	37.1861	51.16	40.3944	58.5276	52.4468	57.7757	75.7844	59.1078	58.8893	55.321	90.8645	60.2479	60.8684	53.6481	71.4326	57.1533	51.8573	38.9065	3.97332	1.32551	3.76584	37.166	1.72958	1.48244	2.27474	3.00449	2.51551	2.02671	3.5667	26.8257	33.2972	4.66121	4.98943	6.83141	8.6168	5.68727	8.01088	2.18714	0.268553	0	1.04728	0.439692
CALN1	1.46274	2.71157	1.28605	3.70561	2.88683	2.94487	3.49617	2.92064	2.93051	2.27767	2.69071	2.79119	2.54122	1.72941	0.731507	1.79411	1.6047	2.03816	2.96326	2.31642	0.0915143	3.76286	1.99927	3.56105	1.66766	0	0.992825	1.75128	1.03499	0.16265	0.86402	0	0.96737	0	0	0	0.932049	0.460102	0	0	0	0.00996402	0	0	0	0.404952	0	0	0
CAMK1D	29.6983	25.3227	26.5768	10.4746	17.0181	15.2226	8.78652	14.8985	9.16996	10.2549	6.6984	8.43046	12.6619	8.18378	3.58199	29.5818	16.3792	13.31	6.33603	12.32	8.90781	5.47766	15.1295	6.25164	4.37307	0.18661	0.253253	0	1.45228	0.357069	0	0.311775	0	0.779648	0	0	5.27816	4.99119	0	1.19372	0	0.0297578	0	0.256477	1.12699	0	0	5.52045	0
CAMK2A	5.92221	6.51318	4.94431	6.0658	7.60865	7.5421	7.84278	9.65323	7.75033	7.65017	7.50344	7.73052	9.88772	9.42026	6.8978	15.5328	15.0764	7.21289	11.372	21.7001	17.6814	10.2735	13.5373	9.49587	4.62077	0	0.0331599	1.19347	1.2945	0.0693466	1.55134	0.0876792	0.442592	1.16431	0	0	3.30928	12.8867	0	0.0698081	1.47971	4.72819	8.34685	5.31807	0	0	0.641533	0	22.3946
CAMK2D	0.0238926	0	0.0239324	0	0.132584	0	0.0795742	0.0127547	0.0990694	0.0571541	0	0	0.497555	0	0	0	0	0	0	0	0	0.134585	0	0.171962	0	0.0084056	0	0	4.67993e-17	0	0	0.00776995	0	0	0	0	2.48487e-17	0	0.193948	0.635215	0	0	0	0	0	0	0	0	4.98577
CAMK2G	94.7735	81.2015	114.737	57.4989	66.9334	51.3035	57.3615	72.5624	46.684	54.7957	57.1705	57.9401	84.3688	79.4226	86.4331	84.7191	79.8875	77.6366	85.1489	93.2959	97.5856	89.0679	109.589	89.0651	62.49	11.429	4.33111	2.67992	49.2169	1.89789	0.580038	4.16758	0.31122	2.24964	0.433069	3.22191	56.6281	60.0486	6.53548	2.81602	10.4163	3.60767	3.42667	7.90769	3.80214	0.216556	0.191176	4.8877	59.9589
CAMK2N2	0.349346	0	0	0.899927	0	0.259902	1.00312	0.19597	0	1.42321	1.22694	0	0	0	0	0	0	0	0	0	0	0	0	0	0	3.30783	0.264871	0.299155	1.05287	0	0	0	2.37406	3.00048	0	2.66048	0	6.69999	0.214823	2.61767	3.35183	0	5.60331	0	17.0355	3.49712	1.30115	5.65912	3.60979
CAMK4	2.07815	3.77836	1.80026	1.86347	2.49209	1.77723	1.03434	0.834768	0.807243	2.15612	0.873068	1.27773	3.56478	5.0121	1.36753	13.8758	9.64384	1.33629	4.77292	1.60169	0.837065	2.63939	6.63662	3.51013	3.74571	0.0827695	0.67934	0	1.05886	0	0.117761	1.93546e-08	0	1.12235	4.16967	0.738591	1.92019	7.18634	0.964399	0	0	0	0	0	0.127316	0	0	0	20.0244
CAMKK2	2.36302	1.75831	2.46689	0.587421	0.543173	0.943317	0.324085	1.00816	0.379334	0.278286	2.67897	1.23973	6.39463	0	0.0570036	2.33768	2.18482	0	2.41621	0.408661	0	2.84957	0	1.4921	0	1.8646	0.0534087	0	0	0.110501	0.0445102	7.11227	0.0993132	0	1.10024	2.33307	0	0	0.0131779	0	0	0	0.800959	0	0	0	1.70341	18.755	0
CAMLG	177.319	200.217	193.895	101.394	78.565	139.818	186.853	212.031	157.061	166.277	131.825	144.315	80.0441	115.907	160.427	58.8091	53.7849	156.511	84.7441	54.987	161.868	66.1431	68.3832	56.8465	48.3525	34.9876	11.0822	18.0867	62.1162	17.4719	20.8603	10.6927	15.1754	24.6152	20.2085	10.1926	42.2393	40.4993	46.3417	23.8095	29.8129	12.0946	15.4853	17.3101	24.556	45.1759	35.8588	14.0666	1.66064
CAMSAP1	32.0979	36.7631	24.529	29.9472	33.6541	23.1209	18.3999	26.9021	19.3097	31.5684	26.2578	26.1441	15.2754	27.2691	19.3547	27.6302	15.7554	17.1646	21.19	15.555	21.5842	24.1661	20.6576	26.1399	12.1751	3.46373	5.0981	0.99241	9.21001	2.53125	0.431534	2.94156	2.47741	2.87052	2.17265	4.97186	10.0161	12.708	2.59765	5.1227	3.51421	6.19875	6.71677	2.87858	1.9899	0.0834079	1.55096	2.2138	5.36371
CAMSAP3	0.0404587	0.143376	0.277069	1.27942	1.24747	1.1493	2.0593	1.76574	1.67537	1.83813	1.90974	2.22569	0.588917	0.0627812	0.0636483	0.110583	3.42226	0.230418	0.636408	7.58381	0.183311	3.81704	2.51023	1.56078	0.294264	0	0	0	0	0	0	0	0	0	0	0	0	0	0	0	0	0.459033	0	0	0	0	0	0	0
CAMTA1	99.8284	97.7209	87.1193	34.0377	28.2824	41.1787	38.5968	38.8866	33.6898	40.2976	53.0042	41.3236	15.5241	42.6188	20.5716	69.6206	63.5856	31.8123	34.3868	44.7083	54.7549	34.0047	33.6528	42.7718	35.8423	78.8169	63.1648	67.5794	68.5136	28.9791	46.3036	50.712	28.8092	39.526	39.2907	32.2803	40.3754	25.8999	52.5901	104.42	12.1767	49.3466	96.5507	33.5537	38.5901	169.287	35.9961	34.092	0.0846355
CAMTA2	1.57357	2.39781	2.07879	10.0663	14.1006	10.2449	11.542	11.0243	8.78135	10.3054	13.5885	10.483	10.6871	1.14754	4.78678	9.59256	15.7399	7.441	20.9339	10.7516	7.16557	18.0365	16.606	17.2338	6.75586	0.547289	0.455447	1.0362	8.09692	0.0291046	1.86844	0.945742	1.30713	2.24768	0.0769395	0.0342328	1.75274	13.3236	0.388673	1.47558	0.534963	4.84847	1.25395	4.61959	0.271603	0.74721	0	0.0270438	1.45206
CAND2	2.22991	1.63799	1.81492	6.24371	7.09482	4.76312	3.69338	4.10606	3.1014	3.67046	4.85277	5.388	2.81725	0.0241616	2.95132	7.04827	4.58023	3.2937	4.01583	3.05347	0.294039	3.04876	0.700399	6.28684	6.061	0.62065	0.345733	0.0250221	1.61028	0	0.0290733	0.438225	2.09006	1.345	1.43005	0.177379	2.4308	0	0.0939477	0.270196	1.64427	0.0607726	0	0.723246	1.55015	0.0965282	0.394728	5.46051	0
CANX	12.3599	16.8903	11.093	22.5178	28.1821	23.7253	27.3924	19.9293	27.0515	26.7431	21.3216	24.2987	17.0889	18.016	27.7843	17.8563	12.9949	19.79	21.8619	16.8562	21.9056	17.041	20.5962	20.2061	23.0918	19.4401	12.4141	14.1149	22.3623	15.5217	8.01707	7.9335	5.42433	13.0405	21.8605	12.798	19.1882	15.6618	13.9471	12.1763	9.01103	19.0016	9.62118	7.69923	28.6228	22.4229	22.4327	27.6884	6.70341
CAP1	45.3996	42.008	46.3026	8.7623	10.756	16.799	22.4114	17.8867	19.1389	15.6778	16.9978	16.0057	30.3108	6.93872	11.5474	24.4503	12.0599	18.6702	12.6471	16.5185	23.3496	14.4948	25.9703	7.2641	6.83072	26.7221	48.23	25.8445	4.87686	65.3727	65.7238	68.1026	52.9953	77.3533	17.7794	61.75	11.9113	36.0499	48.2987	39.7224	59.7495	28.1778	36.839	30.224	61.9317	58.2209	75.5104	60.685	2.53306
CAPG	0.681166	0	0.503324	0	0.091879	0.105747	0	0.262382	0	0.37558	0	0	0	0	0	5.26172e-07	2.74452	0	0	0.435724	0	0	0	0	0	0	0	0	0	1.25074	0	0	1.03974	2.64477	0	0	0	0	0	0	0	0	0	0	0	0	0	0	0
CAPN1	0.637061	0.511496	0.706294	1.60591	1.88986	0.601409	3.10586	3.22686	2.48873	2.31268	2.52289	3.12607	7.21045	8.70247	0	0.0872365	1.72124	0	5.61747	0.647705	2.23646	5.4734	9.63269	2.61341	0.0447802	0.0229371	0.0615428	0	1.52994	0	0	0	0	0.906343	0.799052	0	3.09676	0.751652	7.41562	0	0.349545	0	0	0.0287806	0.773757	0.153665	0.114454	0.939409	0
CAPN10	20.4917	18.039	17.4562	13.1061	19.0675	10.6487	8.65919	14.7039	7.43607	12.6103	14.8488	15.3267	2.81081	4.39789	6.41676	14.2806	8.11554	10.2879	5.22898	5.11496	0.37363	7.32366	1.18083	7.00566	2.21801	1.34676e-07	1.27831	0	0.484379	0	0	0	0	0	0.050369	1.80521	9.68446	8.65756	0.203918	4.45576	0	0.217789	0	0	0.683498	0.192783	0	0.084626	0
CAPN13	32.0711	33.8948	29.3551	8.41276	6.47872	5.3173	11.8995	18.5565	14.0311	10.5579	15.0228	15.7357	29.5	8.01401	4.93073	36.449	31.0574	10.8122	18.781	38.4945	16.1813	18.8522	26.2992	21.6224	38.0006	15.1746	12.3501	6.14863	18.6054	3.42267	6.66485	13.1134	10.7495	1.57445	11.9139	5.77075	23.2059	10.4146	6.16499	17.6075	15.241	22.9146	19.5964	14.583	1.69028	4.42555	0	1.42949	0
CAPN15	0.0685157	0.544113	0.599832	3.5662e-07	4.03567e-07	0.380151	0.149962	0.215742	0.45605	0.51354	0.465783	0.402966	1.31273e-07	1.21646	0	1.67261e-07	2.78056e-07	2.0858e-07	1.06572	1.64362e-07	1.59267e-07	0.069792	2.99281	0.0948892	0.0654558	2.07088e-07	6.93316e-07	2.65444e-07	0.483537	2.49897e-07	2.00042e-07	5.65503	5.11394e-07	4.33607e-07	3.37703e-07	4.23422e-07	2.01633e-06	0	1.87566e-07	2.65004e-07	1.13267e-07	2.04115e-07	2.00785e-07	2.08069e-07	4.41927e-07	2.29475e-07	5.48489e-07	0.0549135	0
CAPN2	3.13596	3.60596	1.94291	1.38034	2.16104	1.08104	0.841661	0.883628	0.615359	1.57008	2.12671	3.37432	7.03351	1.42505	6.15883	2.22068	5.51819	1.74109	3.67421	6.55834	2.72572	7.7688	4.71276	2.2279	0.941278	0	2.169	0	4.42048	0	0	0.248641	0.642887	2.4204	3.69165	6.30588	1.22734e-05	0.92316	0	0	0	4.462e-06	2.4616	0.0543307	11.6307	13.4549	0	0.0703917	2.99575
CAPN5	0.852118	0.921253	0.0994458	4.29067	4.9503	6.59151	2.78894	4.6456	3.03861	3.45474	2.97066	2.86554	0.542152	4.53714	2.57556	5.41792	4.16388	2.53018	4.2032	6.11442	0.466528	4.39179	2.50234	6.85636	6.58968	0	0.0412412	0	1.15135	0	0	0	0	0.433146	0	0	0	3.63137	0	0	0	0	0	0	0	0	0.406504	0	0
CAPN7	11.4542	7.93556	7.07753	12.3683	15.4484	9.02574	8.49293	9.42452	8.67548	9.72017	9.2805	9.08812	13.208	16.952	12.56	14.3261	9.15635	29.9257	10.7913	5.05046	7.20077	11.4628	10.22	7.34149	6.3955	0.0742282	0.218218	2.93373e-07	4.94591	0.88289	0.759242	0.051344	4.6198e-07	0.148017	0	1.47044	5.28743	1.92202	1.58702	0	4.18472	1.15633e-07	1.78384e-07	0.278021	0.0951084	0.0283387	0	0	0.14723
CAPNS1	3.48477	3.5887	5.65928	4.38519	5.44017	6.882	6.47326	6.27144	8.25968	4.60013	6.82681	6.84855	9.67886	0.524927	8.66872	5.53746	2.27635	8.12499	5.83714	1.9393	1.00888	5.31836	9.99619	11.7411	1.44294	3.87064	21.6676	6.58668	6.63074	5.27551	5.73605	0	5.33948	5.93935	4.7771	12.8065	0	0.271621	17.3846	17.9768	0	0.789303	0	11.9643	38.308	15.014	12.2051	0.0710677	0
CAPRIN1	8.78363	8.45433	7.77951	23.5309	24.9513	17.3252	16.1717	17.6646	18.0616	19.7681	19.5675	17.4247	22.7519	29.4574	42.4259	30.496	30.9225	23.3056	30.1992	29.7043	27.0322	26.8661	28.1015	28.2279	52.3346	6.87587	15.7393	13.6526	34.6194	10.949	19.4835	12.5626	12.3908	19.7174	27.3306	5.5903	22.9996	18.3721	7.51586	7.63669	14.0441	5.19616	4.35991	4.62917	6.96295	3.77695	9.44636	10.1731	0.415715
CAPRIN2	18.8647	24.737	9.60804	22.6816	29.0697	18.8811	17.0762	26.1138	20.43	23.508	20.1643	22.3219	19.9468	25.3513	30.2311	30.1444	14.836	33.0451	23.4959	9.19554	28.0324	18.1576	16.5056	17.5103	26.9804	2.34685	6.43717	6.18159	16.7733	9.66032	0.0176651	3.01322	1.86582	7.00801	7.82112	0.493025	14.3261	20.1997	7.0487	0.143621	0.775417	3.41585	0.00895744	3.8957	1.78733	9.40156	4.73333	1.58922	93.2943
CAPZA1	20.4027	19.0162	11.8329	51.7048	46.157	45.7698	51.0521	42.9551	50.6048	49.8892	52.6916	48.148	41.5612	40.8948	84.0788	34.1585	30.1457	91.3819	49.674	30.7329	69.7701	46.9796	58.5133	37.0364	23.4744	5.65337	6.01999	28.606	16.4663	9.99279	14.8202	1.08641	6.60417	9.13904	10.5758	1.73796	25.1034	14.3231	13.5464	8.30714	6.49822	4.54051	1.88831	1.66031	19.4727	9.09022	7.61788	7.87012	80.2414
CAPZB	22.8987	22.9144	18.058	27.8008	34.2661	29.5841	31.7886	40.0341	30.8659	33.5707	30.993	27.2899	142.749	56.2761	39.781	42.5415	74.0725	77.3124	80.6717	95.1885	51.4062	59.7141	59.3358	78.1787	26.3637	12.2979	15.2259	15.6025	34.3687	23.4315	33.6713	1.88877	19.174	29.6969	21.2771	12.2432	15.6583	47.1753	0.211037	19.0886	3.07199	11.9599	23.5147	9.3024	27.2512	24.5616	18.0297	24.0611	0.406172
CARD10	0.441003	0.236177	0.232819	0.988944	0.29155	0.410422	0.184242	0.821851	0.475648	0.615972	0.653601	1.19306	3.31633	0	0.286829	0.347015	0.441441	0	1.4196	0	0	0.260385	0.382087	1.81286	0	0	1.24062	0	0	0	0.0333655	0	0	0	0	0.214859	0	0	0	0	0	0	0	0	1.77504	0.318996	0	0.0563298	0
CARF	0.130242	0.0406545	0.0866807	0.171981	0.108366	0.210824	0.279158	0.121766	0.0432727	0.0631487	0.100004	0.0108479	0	0	0	0	0.342049	0	0.00964752	0	0	0.48302	0	0.571386	0.300083	0	1.72837	2.30942	0	0.392748	1.60399	1.19843	0.134395	0	0.0587932	0	1.48774	1.72766	0	0	0	0.0824523	0.0811819	0.0319407	0.0114771	0	0.0865855	1.16533	0
CARHSP1	1.02819	0.266619	1.0382	1.13529	0.638647	0.397611	0.601432	0.703008	0.452071	0.552777	1.23052	1.10173	2.57398	0.268037	1.05597	4.39168	6.05952	2.39473	1.85769	1.03806	2.23858	2.87862	0.708059	1.09779	3.00398	14.3784	4.5123	1.15472	6.60875	0.981837	0.837291	30.2717	0.825956	2.02221	3.00575	1.40521	3.42871	1.53816	14.7412	7.30224	12.2593	9.96196	15.9581	4.09026	2.27097	1.97497	0.993341	0.545791	0.328601
CARKD	6.29828	10.5868	11.1708	24.4934	18.2182	29.8189	27.3062	15.1003	16.9986	15.0378	34.1383	27.9221	55.8873	55.5307	44.2439	34.6713	55.8098	37.4736	46.025	35.0433	30.66	44.0792	43.263	64.6635	43.2145	11.9338	15.2555	8.87013	41.2059	3.64892	8.64497	7.90274	9.99765	7.75306	10.1413	27.743	34.9984	26.0618	25.7187	18.6091	17.1259	21.6712	2.226	14.9817	11.5751	20.3173	6.06265	11.6148	0.511557
CARS	52.6494	52.2302	53.4886	18.3807	22.5397	22.5245	31.465	25.9525	24.489	22.9695	25.4324	27.7761	15.5125	70.5299	23.2098	38.1148	33.1774	58.0472	32.8288	33.2687	36.5221	29.0652	57.6685	32.8387	8.03519	11.6583	7.81884	3.0622	32.1613	7.77393	0.0913676	10.7085	5.15012	22.0398	0.262464	7.37295	3.46739	9.81256	0.141943	0.123429	3.68846	18.2723	8.1211	0.0403135	6.86831	19.7841	36.2867	11.5312	4.06841
CARS2	0.0558728	0.0669358	0.276714	1.00187	1.16797	0.0765639	0.249136	0.275197	0.302117	0	0.246333	0.0722707	0.362623	5.18563	2.45881	0	0	0	0	0	0.0594168	0	0	0.0506144	9.21297e-22	0	0	0	0	0	0	0	0	0	0.986927	0	0	0	0	0	0.169976	0	0	0	5.03968	0	0	5.02137	0
CASC1	19.4773	15.9422	12.7801	47.1049	40.837	24.7288	40.5199	39.3298	34.0133	36.762	33.0975	34.4232	15.2923	23.8148	24.9593	14.9712	24.595	29.2169	20.8989	11.0402	18.8512	20.1116	22.2065	15.3179	9.63012	4.74175	1.94005	2.05666	4.33821	1.30532	0.597609	2.42747	0	1.97246	2.7726	1.43035	16.8009	9.52984	4.49944	2.74363	0.842069	0.540976	5.69774	2.94667	1.85805	2.51776e-52	3.77786	1.21895	33.5254
CASC3	15.8626	21.5463	38.3412	40.7915	48.2402	30.4986	55.3526	51.3559	51.2287	34.5656	48.5142	46.6052	32.0395	34.3715	33.3234	16.1526	34.5228	21.816	41.6798	32.8685	39.4517	39.126	41.5405	50.7654	11.515	5.30814	3.47839	4.39749	6.0259	3.20758	2.89015	0.7904	0.460223	1.98463	0.0832854	0.338359	12.6295	1.7381	5.45868	4.28257	5.5476	6.58061	0.0894083	1.25292e-06	0.289959	0.385961	2.62835	3.29337	3.95337
CASC4	0.505545	0.281363	0.192888	1.67488	1.32169	1.42793	1.22386	1.09769	0.916296	0.995303	0.746566	0.869106	0.564557	0.919253	3.4621	0.800079	0.797255	2.63289	3.29147	3.48662	2.85047	4.14524	4.2357	2.36735	0.0965724	0.248672	2.95345	2.64325	0.680129	0.444812	0	0.157667	0.609306	0.385593	0.369496	0.0254747	0.719648	1.17593	0	0.186229	0	1.20291	0.290168	0	0.268201	0.315977	0.582556	0	0
CASC5	4.98885	6.16655	4.28092	4.07944	4.59801	5.44627	5.41577	6.44456	6.7674	8.8534	2.67754	3.73074	0.239089	6.01474	10.0218	1.65	0.848754	8.09956	0.960677	3.24992	9.92358	1.15687	0.32381	1.07465	5.45617	8.0107	20.7851	23.6274	11.0272	16.2008	12.4169	2.84141	12.454	8.98742	19.1683	7.494	16.3528	10.7773	9.89075	7.122	3.44713	5.86937	7.82671	4.32608	7.98342	4.86991	11.6666	6.46721	36.5205
CASKIN1	0.65173	0.858409	0.982951	2.54922	2.73828	2.6161	3.64608	2.88741	3.62302	3.00653	3.90211	3.08025	2.39008	0.232218	4.08655	0.464774	2.30576	0.154886	2.67446	0.621477	0.0258462	3.78414	2.94479	2.55576	1.06986	0.516035	0.0875197	0.429022	0.7522	0.317205	0.0290127	0.905635	0.315461	0.125874	0.52989	0.0291028	0.449368	3.77608	4.1844	0.606653	0.212232	0.0456307	0.30413	0	0.110898	0	0.885516	0.122144	0
CASKIN2	0.0309927	0.252302	0.22187	2.07247	2.77169	2.70216	2.34759	3.8097	1.64198	3.55829	3.2962	1.90416	0.918975	0.0252805	3.18888	0.176296	1.98164	4.81248	1.90255	1.70742	0.262693	4.5178	5.77799	2.33261	1.31888	3.11072	2.39996	0.739135	0.184063	0.44108	0.0314309	0.384714	0	0.624651	3.76118	4.28041	0.103935	2.19883	0	3.50795	0.409809	0.0498081	0.016437	0.930556	3.32438	2.2206	0	2.82669	0.216829
CASP2	3.01632	4.15906	2.57924	9.26947	8.80711	6.22847	5.57025	7.75082	6.20178	9.1297	4.58691	4.96839	6.30882	17.4434	4.0869	5.24603	4.40237	0.0155872	5.9214	0.664914	0.0812216	6.66145	6.2341	8.57566	3.38836	0	0.368249	0	3.96323	0.146812	0	0	0	0	0	0	0.0878123	0.725476	0	0.0173952	0	0	0	0	0.259751	0	0	0	0
CASP3	2.28684	3.23358	2.0094	4.33854	7.30477	12.865	10.8921	3.39353	8.84803	3.56511	3.85819	4.8231	6.37693	0.900258	0.713785	1.06366	5.90749	6.31158	7.49223	6.87694	1.11666	4.76484	9.26054	3.1654	15.2805	11.7149	19.6281	64.7826	10.4899	22.4859	29.2039	11.2166	32.4072	7.40487	31.0169	21.3344	13.9787	6.76536	26.5979	34.1007	38.5694	58.3952	35.3247	16.0553	14.2545	35.1786	16.7765	5.79193	17.1228
CASP6	134.331	161.127	152.356	59.0512	88.6316	73.9339	29.6154	22.4841	23.6414	18.2497	13.2568	13.0953	0	36.2536	14.7754	0.190696	0	11.3387	3.78351	15.2891	39.4965	6.48696	10.483	3.29789	9.90895	0.952442	21.0443	15.7925	3.19821	3.62575	5.43984	24.065	27.1801	11.9398	57.3947	20.6352	0.0749813	0.802535	0.0412153	0	15.5581	8.40384	0.528911	8.12606	71.1429	125.108	100.167	121.022	4.13919
CASP8	3.07688	2.66278	1.04936	2.50491	4.58418	1.81274	3.66073	2.31851	3.16708	2.51204	2.12355	4.18853	6.88842	0	5.77453	0.259257	0.537105	5.39611	2.52492	0.205928	0.626423	3.65773	4.24605	0.957842	0	0	0.700557	0.027253	0.283314	0	0	0	0	0	0.0991414	0.0362182	1.93542	0.573039	0.0373283	0	0	0	0.763811	0	0	0	0	0	7.48666e-06
[truncated: 14,307 more rows]
[truncated: 41 more columns]
