# Supplementary material for: Identification and functional analysis of long non-coding RNAs in human and mouse early embryos based on single-cell transcriptome data
Source: Oncotarget. 2016 Aug 16;7(38):61215–28. doi: 10.18632/oncotarget.11304 (PMC5308646; doi:10.18632/oncotarget.11304)
Supplement: Supplementary file 9 [file oncotarget-07-61215-s009.xlsx]

## Sheet: Sheet1
tracking_id	Oocyte_1	Oocyte_0	Pronuclei_2	Pronuclei_0	Pronuclei_1	Two_Cell_0	Two_Cell_2	Two_Cell_1	Four_Cell_2	Four_Cell_0	Four_Cell_1	Eight_Cell_2	Eight_Cell_0	Eight_Cell_1	Morula_1	Morula_0	Morula_2
0610007P14Rik	450.792	217.34	117.336	119.916	104.266	6.51065	7.98298	0	9.12598	5.37962	19.1613	19.4197	8.57639	10.435	19.0913	24.0759	10.446
0610011F06Rik	0.284222	0.275008	0	0	0.492683	0	8.40082	10.8411	7.00689	0	13.3633	0.847326	0.484165	7.4753	14.8529	17.533	28.782
1110008F13Rik	5.30781	10.006	68.8003	63.1907	54.251	176.812	92.8528	125.208	49.1681	7.72522	39.5345	67.9557	3.59712	23.5561	40.524	29.479	106.364
1110008L16Rik	0.0831072	0.460228	5.1318	4.32366	2.90955	14.65	20.4951	19.7378	10.3168	7.45318	7.08965	16.0272	1.65912	12.5235	5.80728	4.96208	4.17564
1110012L19Rik	14.6188	16.2097	141.784	138.776	119.971	1.12394	1.07335	0.0864051	29.7389	22.8386	10.3857	14.1674	17.6513	0	28.617	10.6274	14.6497
1110037F02Rik	40.8311	40.0945	13.6254	19.7671	14.6949	0.63142	2.88302	5.60381	7.65901	5.40065	7.35723	5.46392	4.21122	0.968245	4.07916	2.98153	3.38415
1110059G10Rik	49.3931	28.747	8.83675	9.25091	12.9858	1.72639	2.57739	0.728357	1.85443	6.40613	6.34331	4.93427	0.895625	17.4227	1.46766	3.07084	4.27699
1190002N15Rik	237.638	130.026	34.0907	35.3149	44.1347	5.42463	5.35087	3.76817	2.78163	0.0151921	0.0237441	0	0	0.0350784	0.265762	1.01543	0.595047
1190005I06Rik	348.262	189.024	178.098	193.739	189.03	16.348	13.7393	36.3007	1.16334	0	0	0	0	2.20806	0.181888	0.160954	2.48698
1300002K09Rik	4.90561	6.51735	16.7152	14.4852	10.5407	0	2.84584	0.0201228	0	0	0	0	0	0	0.010404	0.0172868	0.0260424
1600002K03Rik	0	0.316048	0.269957	0	0.276812	62.2847	89.2568	110.006	93.461	36.9827	141.704	31.2635	62.3503	0.234418	99.0104	65.9863	93.8435
1600012H06Rik	1.38476	0.0899307	0.0394352	0.241267	1.411e-67	21.8834	27.4323	30.7671	11.482	55.9523	13.1957	11.9621	9.1126	2.78752	3.61325	3.20864	3.61269
1700010I14Rik	58.1455	57.0454	19.9138	24.4616	25.4381	0	0	0	1.39261	0	0	0	0	0	0.0431694	0.0346468	0
1700011A15Rik	6.19415	26.293	41.7342	33.8572	37.0044	0	6.04213	0	0	0	0	0	0	0	0	0	0
1700017B05Rik	0.230067	0.390022	5.94194	5.84914	4.11077	19.7365	17.978	25.3645	9.37121	20.5159	5.98448	13.5916	3.10081	0.0981318	1.48874	0.460748	0.407104
1700021F05Rik	10.9115	2.14798	1.81488	2.14139	3.76827	50.7858	37.8735	32.6256	97.0698	215.219	175.193	168.315	244.72	242.603	89.6793	146.239	101.369
1700029P11Rik	47.9534	34.1937	48.4273	31.8657	28.6152	15.9471	0	16.2465	11.0386	9.9283	12.3145	6.7691	0	0	11.62	3.19729	17.8293
1700030K09Rik	0.328733	0.648144	10.7994	11.8996	9.60379	0.538896	0.368372	1.01719	0	0	0	0	0	0	1.07815	0.0851431	2.52399
1700049G17Rik	0	0	0.145022	0.182032	0	3.98305	4.39336	2.33049	3.54007	4.6801	0.094023	4.65303	0.0272896	3.34131	0.471107	0.00879398	0.416598
1700123O20Rik	0.524286	2.22279	0.635614	2.07296	1.3987	37.2479	33.3322	64.0019	43.5265	11.8724	33.7048	27.2232	21.0003	27.1022	26.6899	28.4715	43.9598
1700125H20Rik	0	0	0.15327	0.123721	0	4.37911	2.98094	3.15683	0.339748	0	0	0	0	0	0	0	0
1810009A15Rik	8.4001	13.0667	38.3638	36.9506	31.9775	157.391	100.131	107.672	120.377	148.675	244.705	184.66	188.341	159.762	123.357	95.2435	217.342
1810013L24Rik	1.9152	2.69262	18.2557	14.3168	16.0504	28.166	23.9826	22.3418	33.8707	34.4998	25.5359	35.559	15.7109	37.7237	22.3074	26.0165	15.4513
1810026J23Rik	7.97401	4.8313	4.68517	5.06118	3.20616	57.3608	43.7211	43.5336	46.7986	29.0332	21.9997	25.8607	44.3628	8.53579	19.364	22.2516	20.3335
1810030O07Rik	0	0	0.1229	0.476673	0.0815652	2.82639	2.42527	1.07094	2.53008	0	0.03338	0.496604	0	0	8.98642	8.84334	7.54817
1810043G02Rik	44.7654	42.1792	33.6411	58.3817	47.2038	7.25337	3.50604	8.03135	0.910755	0	0.083665	0	0	0	1.83105	0.0950908	1.36154
1810055G02Rik	0.565279	1.46525	51.6429	39.7579	45.6067	64.6858	69.2821	59.905	30.5275	15.418	82.6543	19.3285	28.4898	8.76297	12.6157	7.12057	13.7346
2010012O05Rik	5.49461	7.86114	2.13015	2.13893	1.57533	1.70724	1.92582	4.12704	0.377463	1.67497	0	2.52823	2.7721	0.103628	2.40229	4.72551	7.3587
2010107G23Rik	1304.8	810.447	622.072	775.535	637.029	101.866	114.625	66.2694	8.12825	0.50989	12.0961	6.38738	6.29901	1.99406	2.12981	3.12891	5.06675
2010300C02Rik	1.78726	1.60001	0.289992	0.0298621	0	0.0376886	4.24528	4.70452	1.16975	0	0.562413	0.356101	2.79917	1.98959	4.95986	3.36212	7.86806
2200002D01Rik	0	0	0	0	0	0	9.59944e-21	0	5.05896e-19	0	0	0	1.25854	1.62339	12.3025	11.9551	12.8601
2210011C24Rik	0	0	3.86031	1.01185	1.27787	42.4465	17.8841	37.6569	14.2957	3.4343	34.1826	6.81077	8.02524	0.327945	1.98497	3.90207	8.8449
2210016F16Rik	0.261107	0.513298	0.754547	0.562397	1.70088	32.9293	29.1785	33.5748	25.4867	11.7784	26.2018	14.7058	21.364	27.0248	19.7355	18.5635	35.7802
2210018M11Rik	57.6882	58.8567	28.6523	31.8125	26.7668	1.48098	7.3587	3.32264	1.68192	0.826992	11.245	4.43813	3.81001	14.9248	3.75874	3.62203	1.70095
2310014L17Rik	0.144418	0	0	0.162267	0	1.43575	1.14581	0	0.641872	0	0	0.737163	0	0	0	0.416778	0
2310022A10Rik	50.5812	56.1611	16.0248	14.4623	21.3016	34.3153	19.0218	22.4476	11.1923	18.9737	0.545257	19.8802	15.2338	15.1227	13.0096	12.2729	20.0582
2310036O22Rik	9.55929	14.1805	58.3702	57.2868	37.4534	297.962	347.365	300.433	475.152	550.361	545.019	486.281	645.414	818.317	261.664	277.152	561.553
2310047M10Rik	1.88458	0.995332	0.244572	1.12832	0	120.164	42.8629	33.1778	44.6545	34.8745	36.0861	16.4123	0.167379	0.109114	9.4331	3.70657	5.18917
2410015M20Rik	0	0.523251	1.10894	3.30638	2.77286	31.4237	18.6112	27.5785	50.7182	36.2175	51.4389	24.5297	37.7233	25.3356	33.2276	37.9992	97.2168
2410089E03Rik	6.48361	3.97777	2.40611	2.26781	2.86621	5.66545	6.83594	5.49372	4.48747	5.67809	4.05679	3.40039	4.24597	4.23945	5.06721	2.7173	3.04255
2610015P09Rik	18.5279	17.4047	12.3355	15.1826	9.72759	0	0.307935	0	0	0	0	0.488433	0	0.111579	0.423609	0.428805	0.395631
2610318N02Rik	0	0.145833	0.124143	0	0	39.7674	20.4866	20.4016	37.2047	7.23	1.61692	3.42614	22.4337	47.4812	9.91918	10.3417	28.3072
2610524H06Rik	42.0861	38.8767	43.6798	29.375	35.3661	5.57275	8.86675	4.73274	46.069	45.3312	22.3989	17.0417	3.62333	11.155	13.3932	8.79165	7.65406
2700029M09Rik	2773.11	1075.94	649.099	993.289	719.846	108.553	102.769	76.1524	48.7893	58.3138	38.1392	29.7592	76.9213	92.4342	62.2874	86.5437	51.8528
2700049A03Rik	149.735	174.31	88.4634	93.2686	106.506	8.87033	7.89522	5.61838	2.88909	4.54672	2.888	0.267035	0.0943965	0	1.21107	1.79363	1.40274
2700060E02Rik	139.537	137.949	216.697	308.163	234.786	63.9653	43.0875	47.3631	30.7273	23.1954	29.0997	33.1322	41.028	73.598	71.0095	63.4606	63.8575
2700062C07Rik	21.0861	11.3944	118.335	132.865	108.513	37.7105	36.7978	59.3387	67.8343	61.5879	108.624	68.4711	110.238	65.7509	61.2119	52.3436	68.3707
2810004N23Rik	1.02334	8.0903	3.73064	0.905495	4.5203	49.2469	58.4236	82.4462	43.2588	35.232	62.1174	69.6735	70.4078	58.8045	68.6828	65.9824	91.5126
3010026O09Rik	2.34335	14.6441	63.0517	39.226	51.3858	0	3.78049	0	15.119	1.73386	17.2261	12.5167	0.0914789	26.3455	3.18326	6.7687	4.09756
3110001I22Rik	645.93	258.734	156.735	191.097	195.572	23.9459	19.328	7.24572	25.6831	17.9018	2.12822	16.5656	14.807	3.60503	7.3861	7.27338	5.94442
3110002H16Rik	39.6105	37.8094	20.0842	21.3247	19.5653	49.1567	102.404	130.547	53.1597	159.018	216.325	86.2735	63.5375	118.249	134.638	129.909	111.3
3110009E18Rik	240.046	138.755	79.4361	103.698	88.5305	7.32918	3.11102	4.10513	1.94324	11.4772	2.21588	6.66381	1.51106	4.00915	2.24555	5.34605	15.2892
3110043O21Rik	6.10142	5.243	9.74562	8.85015	12.8479	0.706205	1.6283	1.70432	0.302866	0	0	1.34577	0	0.023403	0.0107662	0	0.02756
4632434I11Rik	6.93762	22.1481	24.9519	20.7305	22.6911	88.6719	118.434	120.073	73.2241	95.8658	128.827	81.7404	45.5111	43.4123	12.071	8.17696	4.34859
4833420G17Rik	255.994	171.339	93.1728	121.819	114.683	23.0116	24.2562	12.4376	35.9613	30.135	102.899	19.8733	31.4155	2.69231	20.9829	20.1595	13.8401
4921524J17Rik	158.369	297.484	165.678	177.967	161.298	24.0516	17.9956	41.287	73.0439	78.6856	41.3101	44.3935	101.241	90.6083	38.8342	32.9245	19.4747
4930427A07Rik	0.048066	0.047705	0.28383	0.0332097	0.58552	71.1278	35.3219	51.9042	23.3301	14.7715	13.8245	32.9475	39.5196	36.228	21.1457	10.0584	22.1951
4930432K21Rik	2.73612	2.00217	18.3262	10.9372	14.4888	32.8584	29.7365	40.1319	47.9943	23.617	10.3109	56.4406	12.5384	20.7713	6.25163	5.52437	4.72665
4930451I11Rik	0	3.5255	11.3296	7.39982	9.08056	0	0	0	0.813875	0	0	0.61239	0	0	0	0	0
4930453N24Rik	17.594	12.7034	66.1184	55.7464	40.7575	510.691	254.964	209.109	182.211	187.266	356.845	308.756	58.3578	59.6422	42.6398	34.8023	31.0766
4930468A15Rik	0	0	6.85354	2.78328	5.10794	0	0.177157	0	0	0	0	0	0	0	2.25062	1.27921	0.41016
4930506M07Rik	2.95977	11.2855	13.9508	10.0872	10.8182	3.83734	4.80785	4.67404	0.337817	5.63465	3.17968	0.646427	0.187249	1.35252	0.920909	0.234571	0.452547
4930550C14Rik	21.7952	33.3474	36.5374	53.3303	35.7713	3.10873	3.58279	0	0	0	0	0	0	0	0.0309056	0.243185	0.550829
4931406C07Rik	64.0401	28.7881	12.4377	17.0256	12.3936	3.37981	6.07684	17.4763	4.55398	0.0514714	1.37188	0.650159	0.0236751	0	1.99724	1.87227	1.56563
4931409K22Rik	0	0.776584	0.219725	1.2828	0.111729	0	22.4729	14.2714	0.596492	6.5827	6.32739	0.086085	0	5.08881	0.818896	0.215658	0.496076
4932438A13Rik	2.01896	3.0368	1.9176	2.0773	1.42682	2.36561	1.52234	1.16	1.10094	0.159924	1.27511	0.123962	0.112785	0	0.440462	0.183705	0.236793
4933411K20Rik	40.8573	49.1619	33.9604	37.6694	25.142	4.34164	6.71755	6.70574	0.862292	2.41406	0.029705	0.727574	0.437684	1.43416e-13	1.21421	0.680077	0.209239
4933426M11Rik	13.5199	7.9602	1.94627	1.8817	1.171	10.2066	11.2552	12.7192	7.35073	7.22718	11.2364	10.823	7.01947	19.4143	7.19438	5.25167	5.31054
4933427D06Rik	330.674	373.548	450.715	363.539	329.362	15.2035	7.04277	12.4515	2.5474	2.92267	0	0.119921	0	0	0.498417	0.175821	0.373016
5031439G07Rik	17.0873	15.5052	5.51861	4.80387	4.84397	12.9942	18.6352	11.5824	18.172	19.6111	6.36847	34.8824	16.7933	28.1951	15.375	9.9865	24.0831
5730409E04Rik	0	0	0	0	0	4.72517	3.02721	4.47161	0.165051	0	0	0.275769	0	0	0	0	0
5730455P16Rik	0.0719477	0.117747	0.621537	0.365964	0.759687	3.78421	5.43347	4.59954	1.24032	1.45644	0.469053	0	0	0.192733	0.223019	0.146891	0.292872
6030458C11Rik	97.303	78.4784	38.9758	48.8529	49.0689	11.9349	11.5832	13.6023	6.82177	13.6091	0.0607002	2.48207	8.01591	10.2811	3.96259	2.61829	3.84601
6720489N17Rik	5.62437	10.0672	16.8798	5.26112	8.08473	3.20829	7.22784e-17	5.5508	3.38478e-227	4.73311e-20	3.47093e-17	6.80962e-11	1.69135e-08	3.61455	0.69398	0.0671237	0
7420426K07Rik	799.651	382.674	349.19	385.481	365.899	25.7251	7.86202	29.6965	0.228333	0	0.73553	7.96741	0	0.0679158	0.159656	0.260853	0.32849
9130023H24Rik	0.856778	0.727897	6.86314	5.70397	3.70975	9.19618	2.43241	4.94816	2.79451	0.689797	3.34891	0.211028	2.24494	1.1856	0.192303	0.111814	0.199059
9130401M01Rik	1.48174	1.29953	5.28634	7.0919	9.95717	29.0844	19.5234	24.6381	55.9308	66.7998	54.4645	36.5467	52.4583	41.28	44.9764	56.6507	64.1535
9430016H08Rik	0.131919	4.23093	0.111408	0.265253	0	23.8174	34.3398	17.9532	23.5163	68.2779	66.3988	55.7694	68.4039	131.642	47.5474	65.4657	44.066
9430038I01Rik	95.1363	129.988	50.9554	58.3341	55.1578	82.9591	70.2029	124.076	38.0891	24.3112	21.4165	21.9269	18.8815	23.8908	9.02782	9.19461	8.19945
9630033F20Rik	12.3244	12.6746	10.9429	10.4829	12.5412	71.8763	72.8436	76.3126	75.1362	101.389	67.188	56.4594	48.0023	71.7302	69.6677	86.3424	99.7449
A130010J15Rik	1.03703	2.00248	1.57486	0.998433	2.37868	2.69697	0.149487	0	0.726952	0.542445	0	0.745118	0.061178	0	1.88092	0.0574011	1.51875
A1bg	12.4668	13.468	30.2105	43.2371	28.543	7.51644	2.73217	10.6124	0	1.68553	0	0.130159	0	0	0.0238302	0	0
A430005L14Rik	22.5434	22.5234	20.0909	11.983	21.621	40.5075	46.3386	46.1952	103.183	103.455	64.5457	99.3893	173.976	76.8685	66.4938	73.8986	113.625
A430033K04Rik	79.8812	78.0287	273.423	249.212	271.031	13.7605	0.910426	0.0207425	0	0	0	1.1774	0	0	0.227776	0.110973	0.29168
A530032D15Rik	1.53781	0.941767	1.65689	3.25441	2.1691	42.4807	42.8157	53.9532	27.5855	19.2845	25.4955	32.7451	16.0051	6.93255	4.29615	4.99843	3.7129
A630001G21Rik	0	0	0	0	0	0.39916	1.63452	0	4.67563	1.32557	3.03526	4.39103	5.2831	0	0.604534	0.804466	0.450613
A630007B06Rik	109.576	210.724	67.6665	107.122	74.9692	8.12406	14.384	3.82437	5.5136	8.5765	0.0653919	4.90537	1.39801	5.6515	0.677001	0.396791	0.13644
A930018P22Rik	0.388628	0.38053	3.28603	4.41558	3.8115	0	0	0	0	0	0	0	0	0	0	0	0
AA792892	31.1849	47.5522	55.8768	39.0953	35.6583	10.2219	8.63731	10.4569	0.141215	1.15437	0.224873	0.138735	0	0	0.589679	0.280127	0.0733172
AI314180	47.4738	54.0302	43.9731	35.6986	31.6006	10.419	15.1088	11.2988	14.0421	8.65988	6.40704	10.01	7.95595	17.4306	11.2635	10.3055	6.68929
AI462493	0	0.26334	0	0	0.242158	86.578	54.9006	92.493	139.646	227.514	245.559	149.31	162.297	235.133	66.0964	77.7081	56.8501
AI464131	0.0436342	0	0	0.0300027	0	37.7767	33.5094	40.9263	26.9961	55.2086	29.6358	18.6666	15.5342	14.7442	13.3023	6.19189	7.13771
AI597479	19.3604	7.81808	10.2047	9.36702	9.9995	3.90359	0.947471	0.074298	1.17349	10.1337	0.711653	2.39664	3.03525	2.62847	0.538205	0.633445	0.618123
AI661453	0.0739474	0.0363894	0.5514	0.178732	0.128394	17.8758	10.5465	19.919	11.281	1.32932	6.94019	5.75527	0.330615	6.67922	4.74779	5.18359	7.48807
AI987944	229.337	265.055	228.548	224.83	233.478	11.892	16.4222	6.71201	2.04415	2.41935	0.768027	0	0.790642	0	0.323674	0.189465	0.957135
AK010878	1.52069	0.118028	2.05955	2.15299	1.24956	43.627	31.6841	26.2066	50.0871	28.9239	51.2598	54.1173	11.7822	42.3371	27.6381	19.3475	21.1447
AK129341	3.47267	1.5033	1.22428	2.77893	2.23086	0	0	0	0.538384	0	0.0204421	0.880276	0.0153571	0.0193819	0.778922	0.771922	0.557777
AU015228	0.152447	0.0373667	2.5854	1.27885	1.0126	58.2398	28.8409	16.227	4.16815	12.3479	0.0785152	1.78162	0.0400751	0.0249413	0	0.110646	0
AU018091	15.4188	12.9258	8.61512	12.7206	8.6639	25.2076	30.8389	25.5025	21.7728	66.2133	55.1593	18.8897	119.748	106.956	93.7192	145.446	85.3421
AU018829	0	0.0376986	1.32178e-06	0.100201	2.27184e-05	1.12967	4.51843	2.37702	1.32405	0.677958	1.35772	2.7931	1.66919	5.73901	0.363246	0.455011	0.457957
AU022252	0	0.165324	0.776432	0.114149	0.721874	14.6935	14.7774	9.26017	4.92578	10.1453	13.102	7.53748	17.0319	4.34818	17.6026	10.895	27.1414
AU022751	4695.7	1649.68	1785.74	2189.02	1912.63	90.3099	81.7154	117.205	10.6428	7.4268	0	3.1648	0.127611	0.0819976	3.12025	2.81447	3.43353
AU040320	144.197	94.4452	43.0111	60.1219	48.4301	16.5453	10.9196	8.37063	5.75426	4.82901	5.27352	3.6924	5.80083	0.297596	1.43373	1.98134	2.71056
AW209491	7.10432	12.4936	6.85491	4.73836	5.60679	14.4781	15.9615	10.8574	10.4159	25.1082	36.5075	6.45615	13.5837	14.4637	1.60623	3.88208	0.30476
AW551984	0.102107	0.0503603	1.29783	2.50718	2.75734	0	0	0	0	0	0	0	0	0	0	0	0
Aacs	0	2.01899	1.06711	0.927799	1.36851	14.3891	11.0943	24.9825	17.4416	59.4166	111.322	58.7214	55.7234	54.0438	42.0731	45.0629	10.8939
Aagab	0.7061	0.699015	13.2803	10.3095	10.9201	2.46454	1.27226	0.677041	4.32469	3.09688	2.2312	5.40806	15.9637	0.847933	5.46282	4.49237	3.82573
Aars	0.553621	0.496986	3.43855	5.04047	4.05504	35.1761	48.395	62.0016	66.0335	95.5137	63.8545	48.1509	35.2543	36.5387	26.32	24.5803	40.199
Abat	0.0616176	0.304528	2.50258	2.13054	1.25444	2.17961	1.95594	2.32793	0.0722623	0.826071	6.18888	1.77506	0	0	2.90337	1.51522	1.86804
Abcb1b	217.8	89.3139	20.7217	34.5213	26.7194	3.80121	4.0833	3.45704	3.65293	0.0169751	0.0210982	0.785382	0	0	1.64171	1.69883	1.16976
Abcb5	1.56053	0.982578	0.709423	0.820591	0.736666	5.77263	6.41314	3.84747	8.2635	0.860991	1.41354	4.79348	0.0168352	1.64585	1.69838	3.50549	1.50675
Abcc4	7.35272	3.76964	6.78703	8.69766	9.12015	0	0.108865	0	0.298212	0.0155808	0.0193812	0.506345	0	5.08033	0.313064	0.631358	0.381605
Abce1	2.00387	0.885596	1.13913	5.25503	3.92868	33.9126	38.0256	34.4906	55.4837	62.5696	47.3972	49.2305	35.7882	58.6972	43.1041	55.6375	35.8257
Abcf1	8.02979	19.4378	13.3386	18.896	14.3348	56.0278	33.0914	37.8864	37.6609	36.3452	46.1701	45.0219	52.0508	66.6306	23.3388	31.6137	20.4486
Abcg1	2.80452	4.84213	6.02204	7.78366	6.22622	0.042645	0.036691	2.58754	0.0742689	0	0	0	0	0	0	0.0242654	0
Abhd11	329.136	151.062	45.7532	72.8751	79.9325	23.3521	12.0727	10.5002	26.5048	2.25827	25.5702	23.3099	50.4436	13.5078	45.9111	36.3726	81.2988
Abhd13	149.865	151.48	51.3823	74.3323	97.2662	14.0738	10.7981	6.7286	2.77489	5.57433	6.85016	7.09248	0.0322197	0.121109	5.24312	3.60016	3.80758
Abhd16a	377.263	356.098	119.126	180.219	197.865	6.34159	3.10584	10.4519	0.93867	0.402513	0.0857298	5.27425	0.118232	10.296	5.04606	4.46986	12.9443
Abhd17b	188.668	212.689	99.2503	97.868	86.2483	43.7169	33.0653	33.1622	4.78652	2.74249	7.31539	2.31093	5.31341	0.072651	1.58759	1.83296	0.493016
Abhd4	191.26	166.065	140.295	170.521	199.631	12.8963	7.19806	14.0447	3.44186	5.93684	0.0514819	2.89463	0	14.6238	2.34841	0.40046	0.678416
Abhd6	149.986	144.407	44.6955	42.8527	58.3653	78.5208	121	121.907	62.281	88.4666	72.3398	36.2493	17.6314	78.4507	10.7935	17.1138	16.4074
Abi1	117.002	73.1656	35.7919	42.9201	47.1545	20.2233	17.2576	13.3801	9.02251	15.6533	16.1834	6.85171	3.7949	9.13265	7.87993	5.47304	7.10981
Ablim1	0.655164	1.67101	4.02413	3.53823	3.19888	1.55208e-07	0.77601	5.15021e-08	1.06754	0.143805	5.79672	1.12662	3.1334	0.102859	0.474833	0.722591	0.451728
Ablim2	91.3835	64.9197	26.1039	30.9396	17.0641	4.31955	3.01386	1.88318	2.58693	0	0.0422723	0	0	0	0.0673734	0	0.0672519
Abt1	0.594023	0.0505453	1.04356	0.734499	1.09554	9.60817	9.28636	6.06354	15.7338	19.0635	7.23343	9.10355	16.059	12.5571	8.50995	7.81765	7.09033
Abtb1	1.99099	4.6838	9.77603	7.24311	7.78739	4.11736	2.37242	2.64877	4.12355	0	7.76601	8.74524	4.92513	4.50485	8.0474	7.51211	8.39843
Acaa2	0.856355	0.239708	1.43196	4.44151	2.00796	0.101282	0	0	11.1533	0	0	1.91135	5.61689	7.40025	22.7931	25.6622	23.3636
Acads	0	0	0.0957885	0.160129	0	2.77911	2.06207	3.3268	9.4484	32.7283	45.9611	14.6244	20.0263	19.8709	11.5466	19.087	19.4352
Acadsb	9.27641	9.41845	5.34636	4.45452	4.11168	0.0685413	1.67615	0.184295	7.52358e-07	8.49366e-07	1.35178e-06	2.36164e-06	0	0	3.16362e-07	0.0811782	0.126207
Acap2	23.4133	17.3839	8.52283	9.37783	10.7326	1.87219	0.0427329	0.0392867	3.41237	0.0093512	1.87139	0	0.220488	0	1.57265	0.550279	0.60067
Acat1	435.148	246.032	110.04	119.658	115.436	19.7201	22.5209	33.6652	10.5471	3.41449	18.2411	12.5498	14.5959	19.4051	12.5412	9.04507	11.4545
Acat2	0.0695765	0.13698	4.19503	4.66177	2.27693	6.37864	10.3827	10.8231	9.30357	0.859378	29.7437	9.20887	16.2824	0.612673	10.5445	12.9274	12.1276
Acbd3	138.997	140.289	77.7653	78.6207	68.9441	3.55761	8.02075	8.70308	6.56268	1.68277	16.7044	1.12181	0.991259	4.7837	1.56298	3.83617	1.76958
Accsl	4652.79	1706.82	886.701	1668.44	1240.85	83.3421	93.0082	79.2933	5.54997	0.633521	1.26886	2.33536	0.982417	4.32995e-08	3.14958	1.75588	3.70975
Acd	87.205	141.699	220.45	209.922	206.362	73.8569	33.8626	34.1042	34.2568	58.7332	24.5288	39.6912	14.3107	80.5405	30.5775	34.3992	47.9612
Acer2	0.117247	0.293471	0.327906	0.089382	0.277521	12.2065	14.9829	11.2132	34.5978	92.3228	86.1065	39.8541	58.9814	35.8674	32.8296	29.9876	30.3339
Aco1	1.29174	1.37266	9.86137	8.89726	9.9546	3.00295	0.802086	0	4.75657	0.286254	0.101482	1.51264	4.84749	0	4.92835	5.65411	9.12092
Aco2	0.183951	0.961225	18.25	11.4364	10.5517	1.42595	3.66272	1.07732	19.7718	18.3954	20.5815	20.7796	48.99	47.4621	54.8159	63.6903	73.7177
Acot10	0.153569	0.225675	0.585533	0.55229	0.452551	0	0	0.109107	0.434781	0.210031	0	0.291534	0.195585	0.541507	0.0451727	0.282842	0.116732
Acox1	2.52578	3.23169	9.45621	7.78754	8.64555	5.60086	8.99994	6.01864	8.57532	9.16317	3.5767	5.40191	3.04043	6.13827	2.83038	8.35683	5.79149
Acoxl	6.61691	17.4789	13.3768	9.23276	11.2741	3.47003	0.0775973	0.0619303	1.2679	2.13368	0.0844914	0	0	1.96845	1.82392	0.60535	0.340748
Acp1	10.394	18.186	12.4132	13.2014	14.0213	3.20692	3.02499	3.63545	5.96813	10.0675	7.81528	10.4633	24.6178	37.2838	23.0744	29.7627	16.2054
Acp6	65.1721	47.9232	49.7243	45.9451	47.8977	2.68934	0.593269	0.942968	1.00696	0	0	0.594165	0	1.393	1.87135	1.69024	1.77304
Acpp	26.3787	16.0603	16.9655	13.9113	15.5561	0.0584169	0.750482	0.0513528	5.90788	37.1814	0.145528	5.6383	5.65281	3.16668	3.68797	4.32519	3.67119
Acsl1	8.63544	14.4152	20.0664	20.0836	23.6972	6.9978	6.28252	3.23076	9.30902	2.44308	0.830445	0.289742	7.8233	16.2745	0.598932	0.534947	0.128952
Acsl4	3.04766	1.57443	2.21238	2.92308	2.88835	14.4297	14.368	34.9553	28.5061	30.7955	14.0687	12.3007	2.83631	12.1252	10.5755	17.2256	9.31951
Actn1	1.80761	7.67964	2.19647	3.69573	2.11847	0	0.244325	0.193186	0.00827102	0.957587	2.06359	0.0603396	3.3967	1.55587	0.962094	0.497763	0.891362
Actn2	0.32085	0	0.107097	0.087146	0.108626	3.77273	11.9085	9.9982	9.48912	9.19122	25.0641	8.84166	18.9522	30.8419	41.8297	35.0125	63.3585
Actn3	0.0723091	0	7.15407	5.55133	5.83765	1.11055	0	0	0	0	0	0	0	0	0	0.18315	0
Actr1a	55.3084	57.2187	66.8163	82.0042	78.5542	25.0409	28.9915	14.7815	18.7897	15.3917	5.97544	21.4121	35.9447	27.4371	15.0873	24.6361	26.5296
Actr5	1.51709	0.495987	0.676873	0.641649	2.1339	58.3394	33.3499	79.2696	104.652	60.9464	64.7557	74.1401	74.1472	16.8437	53.0306	25.5542	20.6363
Actr6	5.41434	7.11831	2.55894	5.81183	3.2525	27.5569	29.4918	15.9424	33.1905	37.221	32.4333	23.755	26.5707	18.3387	16.9383	13.9588	7.06458
Actr8	12.7404	19.6553	35.7174	21.8912	36.7033	4.07819	2.50898	2.46129	2.76527	8.31185	38.1463	7.4997	21.3881	21.7481	10.851	16.2673	10.6751
Acvr1	43.8737	43.5464	0.826115	4.11396	1.79864	0	1.49226	0.0257306	1.33896	6.53437	3.49738	1.6837	0	0.0333338	1.14056	1.60234	1.52289
Acvr2b	51.5117	59.6097	25.225	25.2053	25.5447	15.3889	3.55796	3.66042	0.497479	0	0	0	9.36138	1.8346	0.702981	3.56047	1.52268
Acy1	0	0	1.43218	0.0908505	2.05616	0	0	8.24507	0	9.82639	0	1.56614	5.25443	0	1.49557	1.98714	1.36029
Acyp1	0.893629	1.13365	0.500676	0	0	31.0232	22.2519	32.169	32.1172	37.821	35.6372	24.6232	59.5318	23.7805	6.58513	11.2569	8.35971
Ada	4.13828	0	32.1042	31.7343	21.1599	0	1.35317	7.06105	0.102578	0	0.0822855	0	0	0	0.266235	0.0900134	0.338639
Adam10	89.7363	83.064	22.3757	25.5274	32.6714	30.1019	35.1992	18.5836	20.4287	33.7826	16.5956	14.6845	3.75969	1.95918	4.22111	6.36529	5.06062
Adam17	58.2591	60.3396	29.1666	23.5222	25.2556	11.124	21.6868	23.97	18.1103	31.2567	36.1638	21.8739	26.4118	15.5737	15.5041	20.8077	10.4244
Adam19	0.0234153	0	0	0	0	0.660157	0.803552	0.0133008	0.768466	1.99428	0	1.39799	0	0.0165464	0.293299	0.355021	0.0476244
Adam4	0	0	0	0	0.0411893	1.34436	1.23277	0	0	0	0	1.65162	0	0	0.954574	0.0674897	0.362902
Adam8	43.0003	17.7795	0.977117	2.07553	2.0194	0	0	0.066735	1.5967	0.0351942	0	0	0	0	0.014018	0.0496494	0
Adamts3	1.21842	1.44248	2.90172	2.82082	2.36633	1.39594	0.52782	3.99757e-09	0	0	0	0.0439925	0	0	0.0812247	0.325117	0.232924
Adamtsl1	13.5389	22.1197	19.8389	18.0351	17.2924	1.78319	2.11116	1.05409	0.848622	0	0.0154359	0.0275528	0	0	0.0104867	0.00899757	0.355693
Adat1	2.52658	1.60642	1.56306	2.10763	2.31754	0.140543	0.303796	0	1.61104	0.0800585	4.74286	2.92179	0	2.28822	1.51561	1.67164	1.50428
Adcyap1r1	0.720504	1.46523	0.895358	0.671306	0.71041	3.12754e-08	0.156821	0	0	0	0	0	0	0	1.02612e-08	0	0
Add3	49.2036	56.2536	21.9264	18.0099	23.1774	6.18119	2.679	1.5992	2.3388	0	0	0.469102	0	0	1.74733	2.51442	1.909
Adh5	515.279	587.432	417.587	331.494	463.598	78.7318	38.6389	42.5225	13.0782	30.0179	10.747	21.7946	17.1012	17.3853	20.4263	16.3148	9.46537
Adipor1	3.91036	1.73246	6.87299	1.70992	6.77376	111.776	88.9306	98.8444	55.7761	36.9587	65.5591	67.4263	31.8542	58.7719	32.2375	36.6602	35.802
Adk	62.1594	89.5561	90.8363	82.2745	87.5225	22.9313	5.45795	12.1449	3.9976	1.12286	0.860782	6.22902	3.71612	0.347099	4.37837	2.85617	4.87565
Adm2	1.92734	4.97734	22.8299	24.2281	19.7902	2.97349	2.65657	0	0.446623	0	0	0	0	0	0	0	0
Adnp	0.265562	0.0783426	0.385772	0.123893	0.521253	53.7066	43.8681	38.6528	60.5063	35.8808	30.2875	57.1884	33.0543	49.3936	36.8151	40.7859	26.1587
Adnp2	11.4104	11.072	4.66673	5.85372	5.56617	3.0185	1.85162	2.00791	0.219615	0	4.85655e-07	0	0	0	0.503873	0.817682	9.97689e-08
Adpgk	321.659	182.67	30.5166	53.8546	47.3485	9.08698	5.41551	6.03201	14.0232	17.2505	8.08335	5.1704	0.0672215	0.510498	2.25284	4.46718	5.00873
Adprh	63.3175	112.464	101.583	101.859	108.492	10.0611	7.02256	16.2599	23.0754	39.9813	102.668	41.8631	98.3641	80.3515	40.5435	41.3341	42.8537
Adprhl2	3.16509	0.325251	3.1669	1.04433	1.01724	37.6159	33.0956	32.4967	50.6013	37.8258	72.8245	32.0364	29.1775	68.8825	21.62	24.5725	19.891
Adrbk1	2.68409	4.57426	1.848	2.03384	0.973964	17.4595	24.098	17.9433	30.1471	52.0863	42.0714	41.3764	13.7701	27.163	28.9267	27.6389	24.9447
Adsl	2.94053e-09	0.375773	1.24706	0.588611	1.72436	36.8797	22.6056	26.3411	12.8613	3.37644	26.0223	11.6716	10.6543	23.0064	18.6442	21.6689	20.5138
Adss	25.8352	59.1148	212.276	162.197	163.412	49.8559	57.0346	43.7755	37.6792	28.8981	25.771	16.8691	60.185	47.0545	32.2108	37.371	15.6379
Adtrp	28.4894	32.4072	9.14718	18.2148	23.6983	10.4225	4.46164	0.487628	4.03496	4.06695	16.1393	3.19691	0	4.05138	7.77756	7.73116	12.029
Afap1l2	488.114	316.897	137.238	225.608	160.387	12.5192	6.35902	9.74361	0.356617	0.0264872	0	0	0	0	0.159783	0.231259	0.199586
Aff1	0.886241	2.4334	8.58193	5.7394	6.74501	19.9885	18.6118	13.3189	10.1846	10.046	17.8801	15.3515	16.1871	12.8063	3.35606	2.96105	3.07199
Aff3	0.234399	0.179066	3.40196	2.61691	2.39502	4.89433e-07	0.250433	0.34351	0	0	0	1.58394	1.20551e-07	4.84684e-07	0.125711	0.92397	0.145207
Aff4	0.538003	1.62363	1.52103	1.74191	1.35737	5.50292	9.42155	10.8139	11.3938	4.50533	12.9743	5.54526	5.43621	4.17882	3.28023	2.64833	1.85251
Afg3l1	1.34485	0.608808	1.34379	0.584818	0.369676	5.04791	5.70811	12.2872	8.06256	8.91585	8.68204	7.98699	3.81625	6.91526	14.2369	11.8498	21.4792
Afg3l2	120.688	83.1828	73.6063	102.529	72.8656	12.3819	12.378	12.3478	8.63548	35.0454	0.673308	7.73958	12.7499	0.537981	16.9372	12.7803	12.1047
Agap3	22.2788	20.8295	24.7809	22.33	23.2863	5.71596	4.87098	4.96542	8.68268	1.26401	8.8862	2.61873	1.17926	0	5.77561	2.41005	4.02046
Agbl5	0.481434	0.519285	3.43945	3.40468	4.08265	4.55404	2.13974	2.49807	3.89234e-48	0.906026	1.56409	1.946e-29	5.40909e-39	1.98152e-42	0.382782	0.24663	0.118276
Aggf1	38.0422	18.7838	14.8346	9.95541	14.4719	150.417	107.47	111.2	109.611	141.4	130.75	131.158	56.2889	73.7789	52.8071	52.1703	32.4782
Ago1	0	0	0.220125	0	0	0.341343	1.36885	0.899576	4.15998	4.4517	1.54707	2.35483	0	0.0128499	1.77302	2.56943	1.96522
Ago2	1.31978	6.2868	4.14797	3.19405	3.58075	12.3945	25.9038	13.9037	33.4187	31.808	30.4544	38.1898	24.86	38.0494	18.2839	19.2978	15.9758
Agpat5	25.2224	21.5161	8.96409	8.85802	9.5466	22.3167	22.3766	18.1276	22.9995	18.0771	27.7947	14.9966	29.537	11.155	35.0283	34.7947	28.8543
Agpat6	85.0771	38.2075	27.7468	39.9535	34.9416	10.4789	10.0846	9.95545	4.09246	0.871021	13.5783	4.19837	0	0.0264203	3.7898	1.49784	1.68833
Agpat9	0.0838355	1.07514	0.652205	0.11147	0.216097	19.0158	17.0211	11.8816	16.1537	49.3483	26.8653	13.1974	8.19423	32.9885	43.2967	55.7302	36.1003
Agtpbp1	177.641	164.646	105.317	121.441	119.266	30.9152	36.8004	20.6029	12.0403	16.3043	5.77678	1.82471	0.587636	0.1023	1.02153	0.723117	0.208622
Ahcyl2	1.55026	1.33126	4.86321	4.56983	4.08457	5.2034	1.70506	10.9556	3.47569	10.7214	2.50531	2.29334	0.137217	5.81504	3.66859	1.72002	2.91541
Ahr	15.733	20.8665	10.1823	8.60061	8.76139	0	0.645183	0	0	0	0	0	0	0	0.210337	0.0104818	0
Ahsa1	1624.29	1124.27	504.512	652.08	658.85	154.277	93.2406	115.211	123.537	94.7304	134.713	117.871	103.811	110.749	213.726	148.951	200.061
Ahsa2	1.50629	2.45418	24.8102	14.1181	16.9196	13.5018	6.99354	7.24741	14.833	5.92017	15.9495	11.6166	25.7045	29.1072	19.43	16.4901	19.5205
Aig1	3.16443	2.17866e-06	13.7781	9.0849	10.3469	0.380376	0.220641	0	0	4.31565e-06	0	0	0	0	0.130991	3.2268e-05	0
Aim1	3.67152	1.62919	15.6278	16.1953	12.8481	0.730476	0.247305	0.834978	2.57721	0.0118217	0.0297306	2.02041	0.5788	10.0728	7.59988	6.1255	3.2905
Aimp2	1.88976	16.4793	57.8438	48.5058	37.3179	106.261	163.025	130.829	216.976	95.6806	112.734	147.794	161.726	82.156	175.344	214.351	316.869
Ajuba	0.440199	0.10813	0.0932407	0.190893	0.0484301	26.0034	24.6646	25.2097	22.6422	37.1608	6.66894	24.0418	20.133	42.7003	23.1147	14.8337	17.4153
Ak2	152.699	190.905	147.921	139.271	145.017	32.7559	17.2976	26.185	29.5574	20.4105	3.86697	46.3865	19.8807	41.9002	44.5659	33.2075	60.3275
Ak4	92.6146	47.7392	18.32	28.5022	29.2873	1.15262	1.76758	1.58819	7.421	24.0941	11.5938	33.001	38.7904	32.7266	60.4317	67.6682	47.397
Ak6	8.16693	6.54077	4.3492	9.57858	5.49344	261.224	167.143	165.383	121.019	66.0222	74.5219	126.907	89.0779	156.638	110.926	138.412	104.431
Akap12	45.9268	39.1336	38.8925	38.376	38.5142	12.1545	7.47145	6.07661	6.18426	3.47203	14.0707	3.95384	2.34358	3.85701	5.93146	3.17597	1.36488
Akap17b	32.7198	31.8319	43.3425	31.1614	35.1348	20.4194	16.631	19.3077	6.09488	5.24709	6.91732	1.24155	0.0185434	0.023355	2.00872	0.111547	0.126407
Akap2	51.3171	44.9003	26.0433	35.606	28.9151	6.35258	7.16409	3.74163	0.33258	0.218703	0.502895	0.636228	0	0.0125937	0.0223183	0.0303146	0.0549326
Akap8	1.17874	1.02849	7.83104	4.95627	7.38766	58.5252	92.5726	95.9087	86.5032	84.1407	131.721	129.084	94.5017	160.301	44.5002	66.9953	32.881
Akap9	3.27657	6.00282	6.99852	6.40485	7.47937	0.92388	0.92019	0.0107716	0.696125	0.26174	3.68656	0.595047	0.118043	0	0.182717	0.032723	0.0150778
Akip1	80.9857	64.1878	61.2774	99.6466	71.2081	15.5732	17.3653	8.30096	7.91688	4.01273	0	10.0668	0.287232	0	19.2761	5.61377	13.519
Akirin2	337.757	426.312	409.222	361.069	448.423	151.328	86.7997	82.9191	77.0386	86.1475	92.4346	87.3894	43.4188	87.3759	67.964	72.7381	48.5655
Akna	3.60825	4.29519	0.306174	0.20923	0.145484	0	0	0	0	0.128908	0	1.82679	0	0	0.353726	0.506758	0.0602187
Akr1b3	17.0526	23.6786	184.62	236.322	164.167	7.62918	4.65651	6.83867	8.11418	1.39978	3.27643	6.69429	0	4.37576e-07	7.15657	1.12567	2.53628
Akt1	510.943	338.892	158.544	174.386	190.15	43.5641	53.3884	34.6518	23.9706	28.2309	37.708	65.5116	47.711	19.8178	38.4924	37.014	52.4186
Akt3	21.3046	16.0941	27.8242	24.7415	29.9141	13.9529	9.4776	8.87169	0.379916	2.5908	0	0	3.98462	0.382839	0.349129	0.301708	0.455949
Aldh16a1	0	0.0799453	0	0	0.287723	13.902	9.42978	15.1032	4.76327	12.0352	0	8.00956	3.18339	5.60142	6.44865	10.8162	9.61305
Aldh9a1	150.861	240.659	257.404	224.862	252.794	47.9778	45.0266	27.7764	27.7459	13.2645	11.5539	19.2572	0.253988	9.00618	5.4815	4.37058	3.64323
Aldoa	0.266511	0.786919	46.851	34.8734	25.5626	34.5282	32.4005	8.16159	47.8538	82.4021	65.9924	99.3934	185.886	206.628	157.979	151.583	182.891
Alg10b	25.1134	25.1473	29.3788	29.6953	36.4164	7.42023	2.61317	3.08309	0.785489	0.132638	0.277265	1.53852	5.13662	0	1.52855	1.12455	0.854922
Alg12	0.928274	1.32405	10.4386	6.91923	5.48381	5.81342	2.30783	6.01699	7.22739	0.423162	1.60424	2.55929	2.29461	2.24516	6.30838	4.75999	3.0151
Alg2	39.7092	32.7449	7.68442	9.66437	10.6377	1.04566	1.65126	1.68975	6.95959	18.8604	6.39978	2.81768	1.07956	0.143842	10.4398	6.62618	4.46294
Alkbh4	0.811071	0.0997795	1.01647	1.8069	2.20808	15.3183	21.2614	14.6955	10.5039	7.01615	23.6348	17.0275	40.9882	42.7298	17.4205	14.4137	28.4327
Alkbh5	26.2327	83.5594	66.0101	52.5051	64.5724	20.6064	17.5131	19.8604	8.15813	1.71521	3.99017	3.07836	4.14837	0.132198	4.09616	4.29288	2.82203
Alppl2	5.77448	2.71449	7.888	2.78577	2.5571	202.138	284.234	381.867	687.974	1112.55	808.62	589.56	903.038	587.864	1858.04	2726.26	1419.66
Als2	3.97306	6.65887	7.5856	6.32117	7.59221	49.7966	43.6496	56.4768	44.6053	36.6643	28.2049	36.6404	29.691	40.8521	18.6911	13.6332	15.5911
Alyref	1.90803	0	5.19522	4.63313	1.24806e-05	77.062	64.8891	164.705	9.24558	55.2349	43.3585	29.9489	22.0477	12.4077	25.3421	67.9702	4.37947
Amfr	819.369	631.233	57.6148	120.251	184.34	12.3834	6.99376	0.627336	2.97066	0.790791	0.0537147	0.100408	0	0	0.704066	0.615376	0.446552
Ammecr1l	30.2585	33.2959	28.0775	28.1245	32.706	9.53896	16.7081	11.2602	6.12941	26.3952	17.8851	11.0079	8.81784	9.66781	4.87424	3.81469	2.63115
Amotl1	0.41644	0.321833	1.36508	1.00012	0.958855	0	0.0210743	1.11508	4.9336e-09	1.21158	0	0	0	0	0	0.0639898	0.0421446
Ampd3	125.771	126.004	34.9216	39.6711	40.7276	9.03387	6.36527	3.04816	0.981021	0	0.0268322	0	0	0	0.0197577	0	0.0499573
Amph	0	0	0.868742	0	0.963287	3.80164	0	0	0	0	0	0	0	0	0	0	0
Amz2	19.0235	10.9526	12.1007	10.0978	12.9739	0.425549	2.02144	1.48823	7.2249	5.46904	8.653	8.1363	2.24659	0.393656	10.1549	3.91605	4.80067
Anapc1	70.4316	51.9174	23.9867	30.0882	26.7733	8.87958	12.9712	8.02735	7.44233	0.603796	15.1477	5.7139	5.10831	9.57493	10.3892	10.1157	8.69039
Anapc15	31.3705	23.7516	139.823	104.702	123.529	147.863	140.015	109.807	167.783	88.3998	106.369	84.8265	100.273	101.025	113.005	113.092	213.184
Anapc2	1.50349	3.01367	17.8419	21.9654	20.3272	10.8809	14.9526	30.1083	16.044	14.0442	18.0071	11.458	25.1343	17.879	17.8209	25.2847	29.4101
Anapc4	76.0019	70.2268	51.9368	68.9923	68.8446	24.0742	22.659	22.5777	17.1884	22.7549	20.5676	7.33425	22.0663	8.93213	20.5119	18.2934	14.0059
Anapc7	13.8861	12.4719	8.84075	10.3175	9.30845	42.4173	67.998	117.345	72.3285	30.7457	53.4526	140.703	102.396	115.888	70.5146	33.6589	78.3981
Angel2	601.567	483.857	245.935	268.872	241.368	48.2721	90.7044	47.2857	15.5372	4.87401	22.9578	2.41218	0.041214	0.103222	1.78141	1.80201	1.58491
Angptl2	81.0515	53.4804	45.0361	58.1985	35.7943	6.00244	7.282	7.22624	0	0	0	0	0	0	0.0484398	0.0425946	0.212586
Ank	33.4277	32.1833	12.6898	15.5395	19.1287	0.424428	1.26379	2.17541	1.56211	0	2.00557	2.05151	0	0.113024	3.85118	3.66795	2.92594
Ankdd1b	0.119143	0	2.10197	1.35958	1.83371	1.40604	0.105191	0.242046	1.01324	1.11725	0	0.841442	0.0210008	0	0.0998079	0.403543	1.38713
Ankle1	0	0	0	0	0	0	3.08841	0.53774	1.27161	6.26628	0	3.36274	0	0	2.85051	2.55724	2.5525
Ankmy2	0	0.225994	2.48128	0.763055	0.926693	9.36592	17.7827	24.0499	22.7851	20.1768	27.8946	20.8824	12.3085	23.0791	8.5713	19.3538	6.8323
Ankra2	168.101	83.2267	53.1155	101.065	85.8559	5.67094	12.3735	11.2096	5.33542	1.51212	6.00499	2.28105	2.69924	0.0873079	1.72394	2.52331	1.14649
Ankrd10	7.61988	2.83665	2.23474	1.48566	2.56949	306.223	370.106	314.068	422.319	400.529	483.257	685.73	707.388	790.67	329.425	309.783	310.702
Ankrd13a	8.45788	5.69788	55.0338	67.2461	57.0338	5.90707	16.4903	17.4243	27.4615	19.4592	67.546	49.8303	37.3957	9.57066	13.1466	22.315	14.5007
Ankrd13c	42.0358	38.5122	14.2447	29.7499	23.528	126.473	112.801	95.2633	55.816	37.1666	44.4413	133.521	64.6239	39.5908	23.3252	22.8442	22.3029
Ankrd17	197.145	156.798	97.6187	120.194	101.772	33.7001	26.0061	16.7972	22.7117	22.7343	15.0992	30.4615	25.4515	17.2937	19.3528	16.5535	12.6896
Ankrd27	2.42989	1.41542	19.2965	15.3008	15.0932	4.48313	1.94502	0.68375	2.39891	2.04893	0.114737	3.78465	0	0.437192	1.87708	0.898408	0.740427
Ankrd44	112.71	130.521	106.078	134.093	117.662	11.4754	22.0768	22.5616	2.14955	0.941092	1.02867	0.367609	0.0395602	3.79444	1.38918	1.19062	1.0332
Ankrd52	0.167273	0.252212	2.04498	1.3335	1.24551	1.42672	1.51123	1.44778	2.48124	2.7186	4.23275	0.711482	0	0.0335693	1.24768	0.219104	0.992488
Ankrd54	0	0	1.54753	1.57962	0.947835	20.6408	12.978	16.9978	38.2003	8.01306	32.5454	22.8386	11.9759	7.06009	12.8751	5.24771	12.4671
Ano2	9.50837	12.3315	6.0948	5.57736	6.16702	0	0.571005	0.0415881	0.974955	0	0	1.03841	6.09923	0	2.52698	0.559198	0.881398
Ano6	10.6558	8.68138	2.43313	2.82594	2.16393	0	0.184021	1.78073	0.393614	0.0198283	0.0249639	0.138607	0.089591	4.16052e-08	3.83717	5.0694	1.39766
Anxa7	1561.75	1340.85	941.574	1170.96	1024.11	104.559	108.076	115.828	76.2777	66.4952	84.8395	57.5284	98.102	65.1162	75.4319	88.8612	48.1611
Aox4	3.39589	1.62312	3.8556	2.73318	1.91004	0	0.108203	0	1.15891	2.12476	0.0194258	1.11004	0.0140995	0.017968	0.340388	0.436574	0.0565943
Ap1b1	8.9537	8.02771	24.1441	26.8572	23.7777	3.19448	15.3293	9.02805	16.8127	9.77074	8.81978	10.377	7.14282	34.3793	14.5093	17.2186	11.3001
Ap1s3	0.84107	1.64821	0.621767	0.605222	0.607423	6.15	2.7758	2.46971	0.0927932	0.0341019	2.55689	0.0385607	0	0.0194668	0.507434	0	0.0268801
Ap2a2	0.368788	0.366678	2.7984	1.88559	1.04113	28.6773	10.5649	33.042	11.2459	9.32229	7.00698	32.1347	65.0857	130.594	67.7405	70.4566	62.784
Ap2m1	4.6648	7.12831	23.0036	54.9827	45.7138	5.04906	8.75295	4.00968	15.6889	70.0682	35.8759	48.3669	82.8536	97.7846	82.8322	121.593	108.106
Ap3b1	8.00895	15.6028	16.9566	20.8235	21.3483	2.0559	1.12642	2.76662	3.38895	4.83169	15.4041	3.23058	19.2231	7.8451	17.4527	22.8181	15.073
Ap3d1	1.73835	11.0143	6.79987	4.78971	4.85314	19.8556	14.4358	22.7488	22.1428	32.9204	46.9978	24.2983	22.0044	34.8095	26.7476	34.2472	33.1284
Ap3m1	195.438	142.293	82.0436	105.077	87.7772	14.5798	2.1502	4.7702	3.30686	2.87745	13.227	5.01121	6.34951	12.0421	20.4585	11.7014	11.0687
Ap4b1	3.76086	5.17274	2.43909	5.46318	2.19037	25.9555	26.1821	25.4629	47.5078	35.2066	30.8586	31.8839	19.9568	31.7401	11.6568	9.8927	6.16306
Ap5m1	34.1039	31.7854	9.16449	9.02257	12.8555	9.12192	3.84399	3.0297	0.65269	6.10087	0.905172	9.60863	2.29679	0.0207063	5.58433	4.63244	0.672142
Apaf1	3.76477	2.45075	0.697308	1.36204	1.14992	7.41322	10.6672	11.3561	8.06934	14.199	10.3937	6.65471	2.0613	7.80263	1.14164	2.02877	0.501748
Apba2	21.4672	25.9224	20.5015	11.2931	21.3944	0.818374	0.771834	1.23336	0.442176	0.0329883	0	0	0	0	0.0136452	0.163284	0.0340157
Apc2	0	0	0	0	0	2.42577	1.39457	2.36549	0.113422	0	0	0.372728	0	0	0	0	0
Apeh	2.20217	3.39524	13.9444	11.6312	14.9282	0.190165	3.02973	2.07393	0.871331	0	0	0	0	0	1.70559	3.27849	3.90706
Apex1	6.82152	4.98429	20.0078	12.1849	6.29312	114.868	142.256	91.4318	335.188	529.374	329.301	373.672	821.637	619.732	213.066	236.711	352.78
Api5	78.0469	62.9909	41.2513	43.4128	32.6723	10.4089	11.5154	11.3965	38.3113	28.6638	9.83283	52.546	58.2039	71.7562	56.0179	64.6864	32.6181
Apitd1	43.0316	52.7253	312.971	270.826	257.496	128.198	152.106	108.008	117.793	58.2079	57.6708	80.9638	130.68	34.6905	71.367	72.1172	105.579
Apobec3	0	0	1.34496e-07	0	0	4.10636e-05	2.06755	0	2.92963e-05	0.982718	15.208	0.529836	0	0.0379029	1.98058	1.74088	1.60973
Apom	0	0	0.240362	0	0	18.011	9.34551	9.31352	0.731577	20.9075	4.43654	12.1002	0.167307	5.99086	7.26135	10.3305	12.8497
Apon	0.394084	0	0	1.05278	1.6382	0.0621252	0	7.0723	0	0	0	0	0	0	0	0.159863	0
Apoo	5.35409	6.86564	105.519	74.3685	62.9971	5.26974	6.50505	1.88009	14.4003	6.48764	67.0212	14.4458	20.795	7.51255	29.5984	24.7889	21.1779
Appbp2	13.4947	12.7366	12.9289	10.2054	8.42047	68.2212	82.6088	116.217	167.505	77.0681	114.485	63.4321	85.5542	51.9123	99.0722	77.8107	45.5865
Appl1	20.3801	24.0302	13.9414	18.1171	15.2086	3.31915	4.39525	1.52175	1.69084	6.0678	2.80874	2.01625	0.00680315	2.35228	3.09919	4.1533	3.26521
Aprt	37.17	16.4417	6.9495	7.16052	4.94858	144.147	265.024	221.066	588.494	675.365	456.738	587.168	1312.12	525.512	1067.4	1113.46	1555.03
Aqp11	0	0.853626	0.614077	0	0	58.2335	50.6164	17.6597	18.99	46.0481	128.189	29.957	15.0859	0.314258	6.86537	14.1086	14.001
Arel1	50.1486	26.9298	14.48	22.1911	19.6598	6.26124	7.51805	6.44683	5.36143	0.678565	9.16797	2.43909	0.500185	0.0367129	3.07244	2.04241	0.567389
Arf1	1851.21	2005.79	1172.96	1558.24	1391.77	152.517	145.342	115.195	158.83	193.799	159.442	145.595	381.489	363.964	508.197	482.65	468.442
Arf5	84.084	75.0515	64.3998	74.2412	34.5247	0	20.8857	0	5.58663	0.166536	0.212074	3.47983	8.22589	0	13.4858	9.99258	5.3482
Arf6	13.7961	9.96818	13.4172	11.6825	13.1609	41.8443	26.6702	25.8543	15.2809	5.45552	12.5244	24.323	13.323	7.03619	11	13.2343	8.31143
Arfgap2	3.82204	1.99131	1.12763	0.392883	0.538085	9.89344	19.1464	21.5446	17.2812	25.7014	17.8754	20.6991	36.6386	13.7936	24.7914	27.9017	46.0509
Arfgef2	17.4623	9.98556	13.5755	12.915	12.5229	3.27074	4.77259	3.4323	5.73658	0.945188	2.02307	0.936681	0.00859516	3.3937	1.33412	1.97404	1.46678
Arfrp1	0.102159	0.202537	1.19882	1.05199	0.702029	22.2422	16.8291	22.9782	25.3748	25.1942	23.2708	30.84	35.4224	25.0253	31.8099	26.7979	38.5983
Arg2	2.36398	8.71268	262.395	133.824	125.682	4.60082	23.8467	6.5355	7.18122	0	45.7086	0.256256	0	0.0646515	3.93244	5.54651	6.89678
Arglu1	0.235399	1.75945e-05	2.97153	0.781744	4.80059	172.739	120.649	239.017	11.1565	13.2381	29.6007	16.4247	14.0386	17.7553	23.123	21.7531	36.9503
Arhgap11a	10.3207	9.33494	6.91087	4.25363	5.53092	33.6055	35.7067	37.9434	21.7956	31.2026	15.2901	19.2038	2.18806	4.93668	1.75549	1.4857	0.648162
Arhgap12	393.459	198.501	61.6338	78.8396	85.113	23.5489	26.4955	20.7914	9.33084	9.99316	14.3631	1.09348	1.52319	0.256013	1.8214	1.24169	1.15166
Arhgap17	11.6372	29.7912	20.5206	12.7408	17.4295	5.35683	4.07949	0.0755745	2.55676	0	0	2.47468	5.81376	0.0635132	5.90458	1.66023	3.46733
Arhgap29	6.88227	6.45601	12.7346	14.1818	12.1583	45.9457	43.3434	25.7717	17.3932	5.55461	18.0447	14.7202	22.152	9.93232	5.24322	5.70353	4.40768
Arhgap35	21.145	9.94034	9.13553	8.29091	10.6496	4.31123	2.54088	2.41205	6.65118	2.07684	3.20768	7.01137	6.00336	8.94264	7.31985	9.30039	10.5106
Arhgap42	41.4065	24.2338	20.4619	25.7015	18.2575	5.36244	4.76167	6.05391	2.17557	0	0.0247847	0.695503	0	0	3.7993	3.11895	1.54644
Arhgap5	0.587814	1.38187	0.461002	0.309321	0.688958	1.61502	1.46361	1.79676	6.04614	1.81792	4.55558	0.743945	2.03622	4.32102	4.24832	4.39669	0.846216
Arhgap8	1.43531e-07	0.13029	1.40369	0.929459	0.675085	8.27476	28.4201	46.9312	4.23049e-15	0.641556	0	0.940086	2.79927	0	4.86549	2.79086	15.0696
Arhgdia	3.82259	3.90994	47.9886	43.8877	43.6948	33.3058	48.3586	34.0562	46.6967	76.1892	57.8693	64.7567	107.694	195.019	90.8941	97.8667	118.213
Arhgef16	2.49707	3.21771	20.2478	27.9384	21.6248	5.21584	4.06329	3.06762	9.91279	10.7209	22.2275	46.7699	31.8858	37.6798	41.2596	25.7811	60.1443
Arhgef39	803.507	877.287	328.814	452.771	427.578	33.8501	34.2402	43.8467	4.0357	4.9795	1.46878	12.3435	7.62984	17.3302	3.24556	2.09082	7.66454
Arhgef4	0.275718	0.271699	0.116815	0.0479501	0	2.14588	2.12816	0.787436	0	0	0	2.63728	0	0	2.32835	1.20711	1.2146
Arhgef7	18.8851	29.1116	15.8449	14.0356	17.2941	5.66554	6.05287	4.65132	2.39989	0.0841962	9.07259	3.45748	2.53913	0.719099	3.94065	1.86846	5.76981
Arid1a	213.644	204.946	99.5611	123.172	131.134	36.9758	42.2456	67.3329	65.0108	61.4009	80.57	73.6794	85.7859	88.383	25.785	26.8401	20.8103
Arid1b	1.78136	2.69579	11.6595	7.24295	8.53173	3.94308	4.6251	3.51194	1.98371	1.87577	0.0343431	0.925141	0.324555	0.0178308	1.96814	1.03698	1.61126
Arid2	58.6132	48.6534	24.1399	29.6637	24.0897	5.15629	11.6138	4.55618	6.65336	4.1428	5.35437	2.21943	2.58266	11.0674	3.82347	3.75283	1.0093
Arid3b	72.2101	72.2979	26.9659	37.083	31.4331	5.82877	4.77412	3.51292	0.779444	0	7.3538	1.79443	7.55496	2.69678	20.1034	12.0429	7.50111
Arid4a	8.24692	8.01762	9.17119	8.22494	11.313	2.43053	2.4995	4.66516	1.80942	0.20042	1.07073	0.532361	3.82809	0	0.3395	0.547446	0.670155
Arid5b	26.9067	58.2413	37.2964	51.5587	73.5073	19.2276	10.3624	18.5474	0.771517	0.796222	0.314235	0.44903	0.0174932	0	0.141346	0.191576	0.0704087
Arih2	0.738009	0.528772	1.00047	1.26952	0.895607	55.6082	71.8804	77.4623	116.472	96.09	173.809	197.371	267.778	214.551	150.693	306.129	221.719
Arl4d	29.5573	39.2956	3.21743	5.2958	4.22025	2.83739	1.2606	14.013	1.75919	10.3597	0	0.829403	0	0	0.452504	0.128086	0
Arl5a	1.05467	1.42084	3.86382	4.49772	4.00515	7.81526	4.48795	2.39959	1.33003	2.17244	1.36497	2.38285	0.165408	1.15072e-08	2.73426	2.30754	1.20524
Arl6ip1	425.861	508.833	474.93	335.688	371.283	48.3152	50.7614	38.1892	49.5591	68.8405	49.0754	59.386	89.0163	70.755	90.5439	95.4546	76.665
Arl8a	63.8415	70.4292	47.7434	34.2463	39.5903	0.0758626	2.89368	0.0508493	4.02807	8.91683	0.775763	2.07592	0	0	4.57474	1.44605	0.56456
Armc1	36.3554	42.2771	30.8645	40.278	36.6049	12.838	16.8951	15.1674	16.1613	13.6696	8.80505	11.6668	12.4166	25.3222	15.3445	13.6137	9.35709
Armc12	0	0.335166	3.58916	3.75595	3.09859	0	1.9284	0	0	0.519807	0	0	0	0	0	0	0.114208
Armc2	8.5025	5.47761	4.46932	4.10691	3.09194	0	0.227355	0	0.737559	0	0	0.0376442	0	0	0.00794398	0	0.119334
Armc4	1.63008	2.02151	0.744108	0.633401	0.580443	0	1.105	0	0.21483	0.471721	3.11744	0.71112	0	0	0	0	0.0263148
Armc6	0	0.183951	0	0	0.164151	29.4852	9.13176	26.315	14.7552	7.84783	1.12332	28.5572	33.1957	25.3261	47.7618	28.6497	42.2763
Armc7	3.52175	1.46688	5.89286	4.06776	4.39322	23.2116	34.07	15.9371	15.6307	11.6259	1.12186	15.7368	0.0868885	18.4363	7.19439	5.81212	5.68495
Armc8	60.2338	49.8521	28.9199	34.5965	30.2588	2.0675	4.68504	3.66439	3.04362	6.82691	3.06866	6.83615	12.8947	6.15206	12.306	11.6222	6.1783
Arntl	374.292	300.729	168.477	232.709	205.626	12.017	27.2604	6.20845	5.27382	4.37258	1.25168	1.53902	0	4.81746	2.46973	3.95713	2.49997
Arntl2	19.4505	11.0671	9.42226	10.095	12.6075	0.466769	0.252742	0.570349	0	0	0	0	0	0	0.0144382	0.0460578	0.0730335
Arpc1a	1.2056	2.23436	7.84813	4.77659	7.22633	70.5643	111.02	83.8477	110.615	109.306	85.9365	83.7722	36.2498	4.25564	64.7404	75.9236	103.324
Arpc1b	548.64	753.091	235.599	204.48	309.013	8.39063	7.05622	1.19575	13.1086	127.551	104.559	64.8272	166.406	17.3932	33.5228	22.0769	47.7995
Arpc2	346.571	467.254	267.385	282.781	341.969	157.802	149.478	110.066	187.134	225.86	190.378	170.102	119.294	255.261	195.777	180.075	163.765
Arpc3	16.7785	6.6593	22.1428	17.5703	18.9679	11.5306	0	7.99321	16.6453	13.5874	0	9.51868	8.41947	41.0285	20.2251	18.0442	19.0253
Arpc4	53.6006	42.9588	18.0122	12.3258	17.773	16.3082	11.9438	12.7626	19.3318	28.5739	50.7709	58.8624	69.5572	72.7472	67.1417	77.8923	124.856
Arpc5	13.8224	12.1599	10.505	7.45471	10.2964	31.813	49.5552	27.1174	31.27	18.9971	35.6526	28.9598	31.2738	8.37831	62.1159	55.4593	37.4272
Arrb2	1.42957	0.948279	12.9817	6.87784	9.62017	13.0818	0.995999	5.67429	3.24396	1.16344	7.32091	3.99911	0.759723	0	4.31072	1.80433	3.29645
Arrdc2	356.896	261.358	100.854	150.181	110.923	23.9954	20.2823	23.7508	20.3272	10.3005	0.406538	14.1693	5.9474	3.62839	8.96225	0.971528	4.53767
Asah1	0.0664125	0	1.76132	1.94366	1.24654	12.3235	32.9514	30.1204	25.6776	66.3434	28.8674	21.5126	10.7706	24.097	22.7228	34.1062	12.8115
Asah2	1.79331	2.95512	2.22931	2.27461	1.6984	0	1.23518	0	0	0	0	0	0	0	0	0.0106358	0.0174385
Asap2	7.07857	7.84562	2.30581	2.34506	1.71708	0.0198961	0.267206	0	0.0620702	0.389753	1.62683e-19	1.07132	0.646413	3.81774	1.90816	0.677707	1.11319
Asap3	0	0.210135	0	0.0418521	0	0	0	0.195553	0	0	0	0.172539	0	0	3.12342	2.85568	1.72663
Ascc2	0.441159	0.436815	3.31392	1.86764	1.92753	15.2041	9.46526	11.2129	23.5802	17.1815	9.56289	22.1581	30.1013	45.882	18.563	14.5837	19.5971
Asf1a	92.3508	90.0339	67.5163	59.3337	68.4363	13.2953	4.80513	2.7753	12.2924	8.00303	11.1021	8.36144	8.2507	0.0813757	9.06721	6.4411	11.4219
Asf1b	990.576	590.907	280.529	400.605	346.788	72.0342	85.7647	79.8564	50.3272	16.9865	42.5185	13.4083	6.15752	8.71424	24.8218	28.6949	36.0986
Asgr2	0.253181	0.372264	7.53024	5.57075	5.95592	0.538709	0	0	0.0618529	0	0	0.54836	4.61318	0	0.132504	0.445662	0.893009
Aspg	0	0	0.918609	0.383138	0.179794	31.3015	22.9658	21.2797	10.3971	9.64969	2.95347	16.9884	6.51038	5.65993	13.0061	18.0067	29.902
Asph	15.5954	11.8349	9.27435	6.13384	8.33918	2.24217	4.83838	3.09387	1.65723	2.20277	0.0361908	0.148586	0	0.0385953	0.346196	0.0322434	2.51734e-13
Aspm	24.3442	44.6386	168.873	146.454	129.991	13.1235	6.0281	4.06436	5.03602	5.47443	0.304385	0.77396	1.21625	1.42746	1.50762	1.23856	2.83814
Aspscr1	14.1023	10.2521	36.924	49.1934	37.1064	36.4205	27.6469	26.1099	20.4809	29.1579	26.2634	13.8177	44.715	61.5065	18.1663	23.5498	25.1466
Aste1	2.43667	2.88673	6.64995	4.59098	4.04137	35.0221	26.7043	23.9386	7.46275	9.2576	4.00259	6.48888	5.59136	4.4064	6.33202	5.64849	6.95368
Astl	1332.08	687.596	33.7692	52.0326	78.4618	19.356	5.16906	1.88649	2.40999	17.1858	4.94785	1.79156	0	0	0.84378	0.649837	0.769098
Asun	43.105	45.1686	25.2203	26.9748	24.8417	64.5245	47.69	56.0371	53.737	58.3067	36.5129	43.9925	68.1355	48.6453	33.9683	40.224	17.336
Asxl1	17.7525	20.6738	33.0879	37.0356	31.9147	14.8487	12.7872	19.2373	9.39664	9.31739	13.3811	8.29026	3.50448	10.9774	6.39174	8.06879	13.5792
Asz1	33.5459	29.6727	58.9591	64.0299	47.3927	2.61475	11.0754	4.63226	4.42078	17.4275	0.136782	7.62959	0.586948	0.0868422	3.65891	3.70409	2.03183
Atad1	395.331	266.369	150.673	205.348	171.248	36.6003	44.9597	23.3335	24.6728	18.0441	24.2631	14.662	16.8985	13.9777	13.4272	12.8839	9.15608
Atad2	11.318	11.4565	4.46254	6.19108	5.31456	19.6283	30.935	35.2382	14.5088	10.5546	12.8089	4.37796	13.5114	7.13461	4.50121	3.73753	3.09001
Atad2b	13.0534	7.26668	5.39303	5.75374	3.64186	15.7444	13.1876	13.5701	7.62476	7.51044	4.22629	2.74379	7.31312	6.01147	3.45063	5.54429	1.34398
Atad5	13.4877	11.2371	4.71586	4.67814	4.85691	3.02165	7.14149	4.66348	2.07054	1.98349	8.16149	0.369474	1.54736	2.59051	1.46927	1.81777	0.254197
Atat1	130.165	107.646	52.7819	54.5237	51.6879	3.1883	7.26003	4.27733	10.5428	0.0915759	0.350638	5.13276	2.38251	0.104589	0.566429	3.72858	2.28061
Atf1	79.132	153.611	59.1645	78.7375	67.7552	118.118	98.9801	110.599	79.7201	83.7155	201.459	93.0308	84.5747	100.625	44.6325	42.7943	37.3288
Atf4	73.4355	85.6183	190.742	137.466	162.668	204.664	206.013	230.134	137.835	190.951	199.078	439.396	369.711	451.692	166.285	269.026	352.963
Atf6	17.7296	18.4073	11.0504	7.88751	8.97537	0.867302	1.03126	2.06966	0.542294	8.88845	2.40521	5.00627	4.15273	7.19248	4.24222	5.06978	3.28021
Atf7ip	2.15852	1.74851	20.2492	16.8637	18.0278	14.5223	10.6351	5.06148	9.01401	0.803161	12.3273	7.08238	6.73197	7.23496	5.7898	5.45714	9.94201
Atf7ip2	1.26998	0.455564	2.35664	2.48022	3.32534	29.7778	26.5816	21.4167	14.328	8.62604	7.14488	9.10457	19.6602	14.0725	11.1328	8.32241	5.57479
Atg13	0.186756	0.220304	5.45208	3.50377	4.52481	36.7464	35.4012	54.9295	38.9075	25.3535	75.1709	74.1783	67.4106	58.6984	36.6471	29.7105	39.6705
Atg14	16.1612	15.0912	14.9916	13.1856	14.6235	51.6024	45.3353	39.5141	15.4833	63.5898	47.659	44.8072	33.3526	48.8412	35.7134	32.7716	49.5043
Atg2a	1.9652	1.11937	6.08246	2.98056	4.82902	10.6355	13.3014	9.63736	13.2053	27.7844	22.1136	37.6252	58.7963	61.3413	52.6001	40.5684	75.5734
Atg4a	13.6408	12.2952	8.26348	6.78572	11.0304	0	0.0657696	0.341107	1.73471	0	0.0347894	0	0.0263847	0	2.09784	0.607197	0.673935
Atg4b	3.8395	4.7484	7.8929	10.0165	7.80313	38.6104	19.957	40.2003	68.3184	80.373	96.7514	60.1884	99.6235	192.673	95.4066	112.348	144.516
Atg5	231.498	371.213	227.721	220.849	244.417	52.3634	44.0942	25.9561	16.6629	31.9458	31.4631	20.5995	27.4297	2.89201	18.3863	17.6854	12.6239
Atg9a	0.705264	0.130502	7.71892	8.48869	7.75507	39.0643	31.9824	51.5282	61.5862	29.467	35.1517	58.911	67.9831	43.984	72.59	86.5562	112.857
Atl1	338.357	262.817	104.692	147.899	125.97	3.34338	2.19595	0.615732	0	1.57457	0.383021	1.00511	0	0	0.819875	0.169245	0.409422
Atl2	199.078	94.5378	67.9967	77.5884	73.3022	10.3233	9.0951	9.77307	13.1723	8.13559	14.7627	8.61048	8.27314	3.86233	9.99412	16.5061	3.79266
Atl3	5.66556	5.44855	1.47123	1.76566	2.23721	14.5038	9.76759	12.6581	7.43278	3.40058	1.65652	3.45284	0.0494177	3.7831	0.443994	0.806438	0.698253
Atmin	9.50997	12.0604	50.58	34.9568	32.3824	72.4489	34.1099	45.3558	16.1414	17.8713	18.7879	16.848	9.40411	14.9228	11.3791	8.26248	15.4362
Atp10b	5.99758	2.54282	3.66733	3.39222	3.07112	1.89087e-08	0.586908	1.22592e-08	0	1.45305	0	0	0	0	0	7.87299e-09	0
Atp11a	55.8154	43.29	20.9451	28.68	32.0708	5.21827	3.43265	5.54171	0.680173	1.756	5.1896	0.896084	0.0709398	0.0454394	0.652087	0.035796	0.0837023
Atp11c	22.8281	16.8678	8.48989	7.67824	7.19171	0.341327	6.11362	5.20821	5.03574	2.44219	5.27678	1.98087	2.16969	4.68511	2.0053	2.16156	1.07822
Atp1a1	583.701	415.457	4.88754	9.36285	13.9067	2.84757	7.32161	7.48791	22.8078	39.2171	20.4837	24.407	77.814	71.3967	28.1499	25.1361	29.4025
Atp2a2	500.702	459.149	154.495	164.133	183.282	48.6447	45.3544	35.7111	20.5114	62.4193	45.5752	24.462	13.2075	32.1325	25.7674	34.0997	11.7336
Atp2b1	35.3211	57.5166	14.6378	15.3152	16.11	1.6944	2.60194	2.53054	1.21296	1.57597	3.64916	1.09098	0.0999204	0.128261	0.509771	1.13162	0.573881
Atp2c1	131.293	108.619	84.5687	99.7805	103.333	24.0151	20.7993	15.768	5.09145	9.92837	5.15578	2.61493	0.044119	0.0761575	2.44437	2.07478	1.29567
Atp5a1	18.8606	33.7605	141.113	155.659	143.298	68.5599	97.0252	109.693	196.775	186.186	160.965	162.528	300.188	264.378	343.204	463.041	380.408
Atp5c1	145.257	72.9599	49.3643	35.4232	67.2611	124.102	132.855	121.082	325.957	336.459	210.044	273.074	399.418	515.215	410.025	347.583	430.579
Atp5d	3.23362	1.03839	8.50722	12.2141	6.2092	26.4177	55.2384	51.8643	129.036	91.7726	84.2395	199.203	448.976	468.802	489.785	404.166	706.292
Atp5e	8.95779	10.38	112.383	55.8872	90.9097	43.4093	42.0403	66.4476	71.0798	104.843	62.7497	80.0593	75.9901	88.0569	88.1272	96.648	222.261
Atp5g1	2.03295	1.77842	21.9196	13.9769	23.6285	104.102	92.4964	142.758	121.924	136.679	120.081	139.812	113.865	159.013	134.139	214.221	546.835
Atp5g2	6.55624	15.5857	68.1811	48.0862	59.2211	34.6784	24.047	0	40.9604	66.3328	40.6954	69.7283	141.833	171.933	92.7247	79.5975	216.951
Atp5g3	10.6807	11.7326	42.8699	39.314	37.2489	89.4961	38.0074	70.7261	226.426	143.554	207.657	178.514	173.842	132.021	306.271	318.126	627.935
Atp5h	4.90458	4.42766	26.6068	9.993	18.2227	46.5508	37.1018	48.161	130.934	142.74	104.788	104.465	169.399	244.169	203.729	140.067	207.658
Atp5j	2.68666	1.55446	10.9031	3.66483	4.88629	167.864	74.5941	161.265	148.394	154.431	190.916	161.293	147.618	141.771	167.378	297.358	362.748
Atp5j2	4.75556	1.52074	118.38	75.1978	61.9238	118.111	36.1781	178.98	91.3275	159.655	144.114	93.4918	188.714	137.453	192.204	281.412	856.619
Atp5o	0	1.31614	8.07781	2.3591	9.43695	111.043	94.7014	151.277	210.089	171.325	259.781	234.602	326.747	275.92	588.956	402.969	741.621
Atp5s	0.151767	0	0.130673	0	0.452185	7.25244	5.17048	5.38268	2.71492	3.47778	2.63723	7.68894	3.67802	0.576965	2.71399	2.40131	5.04644
Atp5sl	15.4922	6.65517	37.0089	21.1768	19.6866	0.770206	2.79187	2.93124	3.82879	54.9399	32.9713	24.72	19.5394	50.8409	15.6128	15.17	14.5872
Atp6ap1l	0.130638	0.763735	1.32166	1.39708	1.56574	0	0	1.13474	4.60035	0.0749542	0.0926469	0	0.206805	0	4.28112	3.3102	0.191023
Atp6ap2	81.2921	56.2379	8.7018	9.49959	12.6162	8.10701	25.4873	9.64727	52.0649	83.0844	30.5567	17.3988	39.1451	5.13822	117.407	116.779	66.8581
Atp6v0c	36.91	26.6173	151.512	131.946	235.338	92.8785	49.0536	63.9183	86.8522	85.3636	42.6828	71.7752	165.954	311.74	370.859	470.726	174.37
Atp6v0d1	10.6977	15.4953	79.7461	109.588	83.8677	123.603	77.9602	115.452	108.086	82.0329	66.8871	97.9863	79.5407	155.362	127.732	151.149	166.217
Atp6v1b2	349.333	216.284	116.243	123.069	130.274	26.086	25.2112	16.2601	24.1559	32.3869	28.3151	32.818	31.3254	57.9001	55.8417	74.4493	54.3067
Atp6v1e1	5.91243	2.64944	57.4952	44.6915	31.9608	123.515	91.4838	93.6147	227.961	326.548	242.262	207.32	192.054	424.028	358.144	330.248	295.257
Atp6v1g1	103.519	123.271	191.839	129.622	131.571	12.3935	11.3667	2.5167	45.9279	94.4744	16.9503	39.4093	42.651	16.8736	36.2374	40.0293	40.5279
Atp8a1	5.6643	7.42858	4.79908	5.58967	6.11928	3.32682e-10	0.160558	0	0.0182756	0	1.20697	0.162898	0	0.00884662	1.15398	1.53867	0.848498
Atp8a2	0.164635	0.0406094	3.83507	2.38878	2.59667	0	0	0	0	0	0	0	0	0	0	0	0
Atpaf2	18.5398	2.85864	3.12294	3.17443	5.84241	23.2097	12.2877	30.6178	39.588	19.3358	14.2725	36.9711	40.4637	53.6552	20.875	18.5599	17.9549
Atraid	3.02748	1.63683	12.1456	8.57435	14.5206	29.1322	32.108	32.0058	42.956	86.7714	68.0871	49.2195	21.5145	62.5589	35.246	53.2472	71.1844
Atxn1	11.2778	12.9473	4.44043	5.10039	6.63534	1.52419	1.3014	0.616852	0.00510891	5.02038e-09	0	0.224177	0	0	0.344751	0.097883	0.203874
Atxn2	130.575	165.518	38.0367	43.001	50.6898	16.1109	16.4307	30.9211	8.03217	15.9511	20.3348	8.84852	10.2862	37.0613	19.7561	22.0158	6.92791
Atxn2l	72.3945	46.0166	37.1949	39.1912	33.136	16.5293	10.6221	10.3088	5.76509	5.53437	2.74035	3.94533	8.59451	17.1079	2.31774	1.98257	3.75459
Atxn7	3.71306	16.0977	7.39284	9.45144	9.59035	22.5404	17.3963	16.2812	4.72085	8.04396	9.67087	5.04067	2.18169	4.60672	1.02688	0.914607	1.13346
Auh	494.47	274.818	139.202	225.603	164.211	16.8595	18.9117	18.1979	0.933598	8.76656	15.3834	6.37142	0	0.191433	4.45669	8.14794	4.97193
Aurkb	71.2823	93.1495	21.0166	14.966	19.7158	112.777	61.2504	98.61	151.772	124.723	127.043	67.4398	32.7319	16.2525	25.568	8.17272	19.7879
Aurkc	1896.63	1435.55	682.279	931.437	1002.84	29.6375	32.2068	24.4023	35.7437	79.2364	145.974	120.33	116.286	201.764	21.214	33.2229	20.2593
Auts2	29.2465	32.6258	24.7553	22.3152	21.9869	8.54223	10.9416	5.83739	6.31518	5.39951	7.09839	4.24958	0.076635	1.9153	0.911235	1.02375	0.334873
Aven	4.20009	4.38032	124.032	62.6969	47.0874	54.6214	43.7325	29.4326	39.2551	12.9201	29.8208	83.3076	84.3694	158.102	48.765	30.8797	37.8776
Awat2	0.253794	0	4.62581	3.38315	3.18036	0	0.242368	0	0.735696	0	0	0	0	0	0	0	0
Azin1	98.1916	94.1075	35.9018	49.1667	42.0894	51.5372	38.068	35.9306	51.4634	133.609	80.934	69.3177	103.874	95.8118	46.8066	53.6094	31.5363
B020004C17Rik	0	0	0	0	0	117.259	88.7335	92.279	61.3892	9.43237	19.0309	14.3017	0.0477567	16.0186	0.291653	0.300994	0.0349741
B020004J07Rik	0	0	0.10438	0	0	32.5878	12.0814	24.0847	4.89367	0.0725467	0.0895181	1.49994	0.0333988	5.28869	1.22449	1.79273	1.36707
B230118H07Rik	0.731029	0	2.27796	1.9294	0.443063	1.0185	0	0.757627	1.0183	0	1.29029	0.0669382	5.48028	3.35698	6.15546	6.48019	5.60309
B230219D22Rik	0.491214	0.834194	0.949283	1.02441	1.53513	8.59569	7.70269	11.6947	12.1609	10.086	22.7584	13.8656	3.97652	7.64961	2.70781	2.24708	0.944005
B3galnt2	138.072	67.5672	35.2187	40.7599	40.7353	16.2808	7.28526	9.12447	3.88796	2.12021	5.38527	3.04214	1.42206e-33	0.206268	1.98876	1.34497	1.63003
B3galt6	0	0	0.147975	0.0574392	0	3.45901	3.51293	7.32459	1.1172	8.54504	0.0303622	3.87828	2.13449	0.0285605	0.31132	1.88141	0.893041
B3gnt1	1.32155	2.56845	14.6678	11.5091	15.2504	6.81364	3.24959	0	1.99915	0.533138	0.0664117	4.68628	0.0477632	1.58397	0	0	0.49221
B3gnt2	108.001	42.748	23.0787	34.3058	19.5931	9.96449	14.4412	17.1003	3.28303	4.10957	3.75315	1.32281	0.0223038	0.0275983	2.32693	2.80369	0.652446
B3gnt4	64.3488	51.3063	19.1643	34.4832	36.1829	0.223314	1.48077	1.30723	1.16727	2.20816e-10	2.52863e-08	2.33122e-10	1.10932e-11	4.58904e-10	5.40477e-10	1.32081e-07	0.0914003
B4galt3	25.7501	7.77955	1.93907	2.03351	2.8956	48.7574	23.6202	17.2261	68.7731	152.167	49.979	94.758	141.571	93.9581	44.0524	65.2169	39.3202
B4galt4	9.57458	12.3573	31.3349	25.5799	31.2309	2.81865	3.89701	0.0469233	0	0	0	0	0	0	0.0221027	0.25883	0
B4galt5	18.7131	25.421	40.0208	42.3201	34.8724	5.86924	2.52686	2.82703	0.532872	0	0	0.153041	0	0	1.16844	0.86865	2.1727
B4galt6	121.445	135.003	71.7614	80.497	75.6595	10.61	14.7	11.945	0.367107	0.0110481	1.5945	1.33749	0.010201	0	0.057658	0.281424	0.245021
B9d1	534.306	194.969	80.1715	141.155	120.315	13.9688	14.233	7.7442	4.69911	5.66721	18.8178	0	0	0	2.32596	1.57173	0.488429
BC005537	6.45622	1.77789	10.2204	9.93392	9.3522	48.9229	38.8227	45.5391	23.3487	29.7415	12.5685	18.1174	10.5571	15.5123	20.1108	21.1191	13.961
BC017158	0.628562	1.16693	12.3602	9.32286	6.33518	0	0.836975	0	2.53439e-05	0	0	0	0	0	1.68682e-06	1.37358e-07	1.76745e-06
BC017643	0	0.378513	0	0	0.602435	50.0499	17.0345	26.0789	46.1573	17.3633	7.8443	5.76864	0.0362759	0.276619	7.90594	1.92975	1.64417
BC018507	430.294	303.39	153.991	207.775	183.902	39.9462	28.2627	25.7359	10.1254	12.0544	12.4235	16.1961	4.17016	6.12306	6.75585	8.62452	4.56879
BC021891	5.83011	3.46259	3.96087	9.53627	4.97108	0.0913761	0.0394283	0.27902	0	0	0	1.41033	0	0	0.0077859	0.0391433	0
BC027231	1.1347	0.171627	1.19032	0.753298	1.63463	45.2551	45.3131	49.8975	11.74	23.7678	5.67267	26.4917	8.88001	13.5377	16.9094	9.23073	13.7542
BC030867	1.70176	3.53723	39.216	28.1112	34.6762	19.5625	29.2123	29.5943	53.9091	32.0268	46.6571	46.9051	59.847	2.84606	11.8559	22.0078	24.3298
BC031181	5.19743	3.18123	60.0532	47.6355	34.1421	108.712	103.314	61.2398	130.628	156.149	58.5498	125.666	131.732	177.964	78.5226	97.3295	127.41
BC051019	303.997	115.567	50.5983	51.9969	101.095	3.38367	6.00411	2.07107	7.65624	11.1731	3.32366	7.42905	2.41947	13.9726	4.03053	8.58382	10.1427
BC068157	0.696662	0	3.04651	3.39254	3.85151	1.22647	0.843239	0.478301	1.16497	0	0	1.08288	0	0.0587712	0	0.0183373	0
Babam1	0.460731	0.226248	9.48485	7.38504	6.35062	4.33844	6.90808	16.2521	3.24002	3.33948	1.01822	8.07141	30.1905	58.4743	37.2859	21.4349	37.0631
Bach2	0.890732	1.24005	2.56281	2.27185	2.20592	0.159791	0.132834	0.142055	0	0	0	0	0.52984	0	0	0	0
Bag1	0	2.07215	2.49677	2.2729	1.32567	127.389	168.464	113.91	148.221	75.9901	99.4667	156.123	98.1071	148.62	133.461	115.394	155.519
Bag5	19.8284	8.1057	8.58993	11.2341	8.21692	69.0032	76.9793	69.38	85.6905	60.3065	143.112	37.2597	13.6024	22.3372	28.0798	41.6401	28.5729
Bag6	9.60688	7.37477	12.2281	12.264	14.1546	36.4741	24.1723	44.5882	38.1849	33.9859	39.3045	47.9147	83.5489	84.776	42.8363	40.737	68.5376
Baiap2l1	63.2963	110.252	112.319	89.6152	112.876	12.546	4.45491	5.13481	2.44321	3.86273	4.86936	2.32876	5.93463	7.47184	8.0074	7.57411	4.15429
Bambi	0	0.0203532	0.0358184	0.02731	0.212462	0.0439667	2.78677	2.36919	3.04596	0.0114646	0.0689272	1.40675	1.26671	4.23259	0.472206	3.90447	3.15133
Banp	105.478	141.141	59.5413	69.4726	73.3654	6.99263	6.73058	4.90803	4.45254	5.32126	9.78291	3.37367	12.1132	5.62766	4.5492	4.54889	5.77522
Bbs2	7.41418	8.69022	10.3667	10.2772	10.3126	41.8975	23.5031	26.3545	9.31972	8.57536	6.37924	8.63389	5.13352	0.0379647	3.27446	3.4698	4.85248
Bbs4	104.455	249.496	135.721	156.855	153.6	32.4514	25.4936	9.01996	15.4102	0.058173	2.49053	14.0057	0.426809	6.18818	5.66732	1.9936	2.1546
Bbs9	39.1544	38.2169	23.457	28.9565	21.8091	2.95636	7.02236	7.02386	0.898142	0.0242418	2.02506	2.68139	0	0	0	0.171329	0.0585494
Bcar1	14.6495	27.977	51.3241	37.9245	47.4727	4.86997	3.89303	8.72265	0	0	10.7899	1.38751	4.7748	0	0.546193	1.01856	1.74931
Bcar3	11.2821	15.6239	89.3579	90.1359	73.7327	1.58093	7.45974	3.86745	2.03778	0	0.0845952	0.386478	0	0.0383137	0.0140625	0.0240709	0.0709214
Bcas1	4.41408	5.81167	12.2065	8.5882	6.77441	0	0.369031	0	0	0	0	1.9291e-19	0	0	0.0444251	0.0243868	0.0465054
Bcas2	264.682	121.656	76.6981	111.244	94.5546	41.1613	29.1411	37.2541	28.723	51.4642	55.5943	50.036	125.113	93.7697	164.97	151.789	143.593
Bcas3	10.01	15.0281	7.88485	9.29277	11	17.9541	14.3107	15.5006	29.3326	36.0307	31.8985	41.8934	50.1713	50.3271	36.1722	57.156	34.9813
Bcat1	2.33137	1.91561	4.81441	4.56383	4.93162	16.495	14.8433	21.8393	36.3958	42.9631	24.5166	33.9631	80.7212	74.7434	76.3981	109.39	90.0752
Bcat2	1.27047e-07	0.146476	1.51869	1.05604	0.778405	8.89235	6.17829	14.1384	1.84944	2.51768	9.0377	1.49343	16.6441	3.35957e-34	7.03088	4.02018	3.97799
Bckdha	1.45584	0	0.304433	0.427643	0	6.20248	15.0668	20.6298	15.9698	43.6909	5.91646	23.7998	38.1801	43.9064	42.0369	44.9751	61.2129
Bcl2l1	38.5958	48.387	94.4825	109.012	79.0815	12.6946	21.3195	11.0663	2.32202	14.1479	11.8199	3.12526	28.2906	33.3288	9.9424	7.09856	14.5071
Bcl2l10	22883.4	12870.2	6293.96	9311.41	8477.77	149.38	101.106	106.613	9.43763	8.87421	16.0791	7.98664	0	0	8.55048	10.1967	19.4571
Bcl2l13	36.0241	30.5422	13.214	14.7877	14.2684	38.5637	36.9302	39.6734	30.6918	39.7733	41.533	31.3673	14.1875	41.706	11.3669	8.9277	9.0001
Bcl2l14	0.0662348	0.196574	0.167434	0.133534	0	44.032	41.8143	56.5922	77.5801	140.273	120.482	145	128.481	156.135	82.0511	61.9095	67.5217
Bcl7a	0	0.200947	0.521925	0.298638	0.422254	0.0357797	5.80796	5.24647	5.97966	5.6384	1.07046	6.00534	1.25663	6.21564	1.21713	1.81664	1.19865
Bcl7b	105.97	117.46	59.4538	66.0362	39.0385	14.5988	16.8028	11.563	27.6678	27.6514	10.6064	42.5367	40.5585	64.2959	30.1406	31.2923	37.5146
Bcl7c	390.009	250.332	139.814	179.03	156.476	73.0219	81.3078	51.4893	10.0773	0	16.4411	2.55972	6.93914	5.13411	2.45002	1.08163	6.95698
Bclaf1	4.87607	10.8681	12.1465	11.7401	12.4155	55.6811	66.4473	71.0309	55.0547	43.0179	59.8598	23.6431	48.2703	48.2538	20.5215	27.8773	17.2997
Bdh1	26.2069	25.2272	19.7129	19.343	20.9116	2.56584	0.13896	4.03718	2.67237	4.41155	2.18664	3.35331	0.0272554	0	3.62357	5.19675	6.21234
Bdkrb1	54.1465	45.5148	30.3485	33.8975	32.8723	0	2.40179	0	0.557153	0	0	0	0	0	0.141111	1.1757	0.0854777
Bdp1	0.827591	0.570047	0.618181	1.20093	1.08832	6.16395	9.89801	11.2198	6.72873	9.25746	12.2294	10.3376	7.57717	10.0814	3.22883	3.24637	1.43664
Becn2	1.84506	0.260217	2.93655	3.85513	0.528757	61.3542	48.021	62.4071	41.8512	25.0409	35.5146	109.124	94.9214	76.9666	75.3208	61.2506	65.1621
Bend6	0.87018	0.266479	0.0464621	0.396606	0.509991	0.0765763	2.52285	0	0	0	0	1.76158	0	0	0	0	0
Bet1	46.645	39.8516	17.4351	15.9313	18.3454	1.67303	1.87403	0.0299212	7.12965	5.76744	9.65028	6.68322	8.83996	18.6394	3.28604	7.0486	5.09688
Bex6	0	0.311965	0	0	0.405783	175.67	150.193	189.188	48.7661	149.368	191.737	164.6	82.2969	58.9321	54.5953	44.2334	61.398
Bgn	1.21406	0	1.45046	2.09711	1.51207	0	0	0	0	0	0	0	0	0	0	0	0
Bhlhe40	3.28608	0.850634	21.3589	14.1333	10.8088	1.76802	0.583783	2.43979	1.89915	0	0.0618196	0	0	0	0.344921	0.536186	0.508558
Bhmt	2.17344	1.52016	1.6417	1.05755	0.739893	13.9278	41.3061	45.6826	189.737	267.739	309.36	392.741	1169.66	1286.83	829.766	1117.37	988.074
Bhmt2	0.0684387	0.134611	0.115981	0.0461769	0.0589768	2.36806	20.5349	6.85447	8.05534	22.0709	2.29472	37.047	33.8571	62.3355	30.88	40.1398	23.9312
Bicd2	19.3332	18.6806	10.8294	9.18499	11.0044	3.67141	4.02162	2.37659	0.862712	3.47405	0.0351247	1.98302	1.02277	6.72984e-08	0.355577	0.228442	0.523061
Bid	0.507395	0.16542	0.563921	2.29057	2.90546	35.6193	43.4963	76.8676	21.34	42.9445	36.4152	11.0412	0.0464201	0.65124	12.2182	21.0574	21.9865
Bik	11.0232	3.8909	9.28533	14.7118	13.7215	4.59159	3.08416	0	0	0	0	0	0	5.34377	0.158535	0	0
Bin2	706.424	548.568	34.2056	95.6548	104.525	0.324156	1.36776	0.115064	9.79414	1.82585	4.2946	7.68761	16.8942	21.7393	13.8058	11.7005	13.7163
Bin3	157.154	96.494	99.5782	137.739	108.51	6.54207	9.2302	9.4947	1.91701	1.51436	0	1.19628	4.5885	1.38114	2.93383	1.552	2.29632
Birc3	1478.53	985.027	437.719	602.103	541.144	61.1152	48.8243	32.6442	7.711	33.5994	20.8303	16.6496	11.5814	9.53874	8.45609	14.8116	10.2943
Birc5	297.512	289.749	757.325	618.207	607.249	333.128	308.032	264.339	426.69	227.219	196.24	235.453	236.578	225.062	208.391	209.268	183.377
Blcap	875.466	512.078	140.87	261.654	259.4	18.1855	26.067	20.0804	10.6847	0.580118	2.12743	15.1135	13.5418	0.37424	17.2987	18.0625	7.57848
Blm	44.5649	42.5345	24.9429	33.8564	26.0062	6.27113	4.86226	6.93935	3.94838	13.2851	20.1472	4.16606	19.2013	5.99414	5.98176	5.35083	2.86176
Bloc1s5	0	0.168203	5.97581	2.25017	3.31993	0	0.955096	0	0.0409553	0	29.3379	8.86884	20.3513	5.76847	10.9242	8.53658	10.6854
Bmi1	523.192	485.882	283.599	376.003	294.475	172.32	295.652	203.315	89.0886	33.1341	55.4126	19.4262	6.63308	10.222	6.06037	6.26192	1.98058
Bmp15	2121.9	1826.97	988.364	828.801	952.21	28.5489	25.8105	15.8086	5.88747	13.1734	0.617277	3.45672	8.26537	5.16487	1.00903	1.44586	2.27767
Bmp2k	15.8058	20.3541	14.5127	15.3233	15.1425	2.40438	3.31637	2.10926	1.43062	0.593819	1.36858	0	0	0	0.0168282	0.0638238	0.142678
Bmp5	45.6083	30.6691	28.7915	32.649	27.1203	2.57991	5.03546	1.53534	2.27536e-09	0	0	0	0	0	0.0628215	1.99375e-06	0.119629
Bmp6	47.4377	73.3141	128.145	176.486	160.762	15.812	24.2146	15.0563	3.33882	1.65185	7.31198	2.43835	0.0490297	3.52846	0.766304	0.283927	0.527386
Bmpr1a	17.5029	15.6412	4.25572	4.41273	3.76699	19.0141	25.4938	13.9979	17.0866	11.7914	34.1118	10.839	7.0938	7.5168	10.7752	6.26596	5.09766
Bmpr1b	97.8292	68.642	24.2377	31.2717	29.5713	3.0892	3.51814	2.91792	0	0	0	0	0	0	0.0315825	0.0294205	0.032325
Bmpr2	11.4155	11.724	8.65543	9.07241	7.07457	4.23502	3.56861	2.81485	1.51012	1.274	1.2142	0.915201	1.19676	0.515466	1.0614	0.487029	0.329372
Bnc1	54.1753	71.7453	38.3131	35.5582	41.0165	6.92225	7.55941	2.55251	0	0	0	0	0	0	0.0236349	0.152903	0.0396295
Bnc2	10.7098	17.565	14.0425	14.1941	12.6343	2.53232	0.835197	1.6281	1.30096e-09	0	0	0	0	0	0.011133	0.0271806	0.0142263
Bnipl	0	0	0	1.11043e-08	0	0	6.20299	4.64497	0	2.19781	0	0	0	0	0.823097	0.103362	0
Bod1	3559.07	1586.75	933.83	1375.09	1194.91	302.527	258.102	162.619	126.275	95.3801	151.178	95.0121	28.7588	51.8111	87.6332	55.5651	142.392
Bod1l	52.0632	39.775	11.469	20.8357	13.3881	20.9433	28.1949	25.2662	20.8553	21.1056	21.254	5.07688	6.10931	5.04711	3.96592	3.53765	0.999286
Bola1	0	0.327063	6.29882	9.76923	6.37695	113.232	64.4531	115.328	52.9487	116.923	47.2989	104.062	23.6329	31.9285	114.454	80.3184	159.707
Bop1	0.16207	0.158914	6.12154	2.92656	1.76142	30.8628	25.4789	29.2299	37.6725	29.0799	15.8844	38.0956	14.3855	24.527	35.1485	29.0411	54.6842
Bpgm	4316.67	1726.58	816.636	1293.11	1115.93	25.2288	16.0446	18.8287	5.19727	13.2992	0.210868	3.51865	0.618074	1.2718	2.75296	2.37309	3.28331
Brca1	26.8187	32.2682	20.2713	20.7721	24.9725	2.54598	4.20211	3.24009	3.77456	6.17513	1.41862	1.03623	3.77674	5.04877	3.22802	3.65709	2.21037
Brd7	321.923	175.866	99.0085	164.607	123.155	46.1971	35.6099	40.6165	24.5071	53.5126	52.4486	38.0282	42.549	21.0415	31.9447	22.46	26.0269
Brdt	627.639	472.443	349.258	430.864	346.605	134.772	50.6042	88.1691	70.4167	35.0839	45.6188	13.4611	1.98406	18.4213	1.86632	1.5348	1.00446
Brf2	159.814	278.74	119.252	121.033	128.066	34.1574	17.3353	14.7643	9.06066	19.616	29.604	2.7632	4.35385	10.249	2.29108	4.12005	7.22762
Bri3bp	0.811239	0.499244	0.264118	0.307814	0.102856	16.3207	20.2498	21.3675	14.6906	27.3938	31.1412	17.3827	17.2853	12.0811	16.5492	15.9043	20.6939
Brip1	15.3184	23.4183	17.3116	19.246	18.5821	0.95803	1.85678	1.12443	0.328844	0	1.80271e-24	0.480825	0.744987	0	0.615348	0.450323	0.530751
Brms1	0.295098	0	18.7862	13.1912	14.3379	38.8789	39.131	43.7687	81.6471	63.2434	49.8521	76.9223	127.223	150.954	47.4858	55.4618	56.9395
Brpf1	2.90599	7.22496	2.07483	3.11977	2.90258	11.1908	14.487	12.7899	19.1148	18.6906	15.6717	31.9098	21.1288	29.2248	11.9554	14.4113	8.46689
Bscl2	912.092	862.8	374.506	469.13	523.93	3.17298	42.7514	22.6382	8.29599	8.48919	0	3.68302	0	0	6.37334	5.81268	8.10564
Bsg	36.2567	27.2386	66.1169	67.9953	60.3016	28.7017	40.2656	44.8794	67.2777	41.926	72.6467	38.1999	143.965	42.5203	174.859	258.041	223.367
Bspry	3.90859	6.11822	6.1533	10.5825	8.3458	153.26	64.0216	64.113	20.3506	19.7997	28.8218	33.8343	12.2112	2.97668	17.3279	9.69558	15.0935
Btbd1	7.64242	9.50937	0.999166	0.943435	1.73375	3.43345	7.00601	2.08379	2.39349	1.84842	17.0074	5.762	11.9116	17.5777	7.38226	11.6469	9.04191
Btbd10	751.397	470.262	216.434	334.1	309.301	48.7892	42.8853	41.0971	23.1476	20.9876	17.5888	15.9079	21.7016	19.0525	25.1065	22.021	6.17248
Btbd2	21.2354	7.64233	62.6826	75.9381	68.9486	0.259044	0.413821	2.0402	0.140722	3.73954e-06	5.04758e-06	7.73296e-06	0	0	1.61427e-06	0.406899	3.5943e-06
Btf3	257.327	200.718	371.393	503.368	348.352	141.532	179.745	207.597	396.45	402.867	232.478	382.989	736.736	593.848	492.593	637.411	399.196
Btf3l4	97.0857	75.9088	85.3904	86.9147	67.5209	9.54025	11.3416	9.58184	7.49399	12.3746	16.036	13.1323	10.8383	14.9507	8.14615	11.0648	9.83756
Btg4	5944.5	4167.64	2199.96	3207.08	2549.36	373.406	252.917	217.172	23.9726	10.6705	20.4264	4.89111	0.26129	0.259521	3.02788	3.54653	5.00007
Btk	7.96708	2.14249	2.15037	2.20172	3.58971	0.204003	0	0.0842562	0.221	0.0306685	0.0385938	0.995354	0	0	0	0	1.00582
Btrc	8.81709	6.51704	28.2414	20.8414	25.1511	7.32918	11.0389	7.51594	8.9515	17.8797	16.9598	21.4907	58.5519	68.9794	51.7638	68.4218	76.1852
Bub1b	1926.9	1106.32	99.8188	193.93	271.613	0.725053	3.63205	9.13095	18.6108	16.6113	15.2152	9.7752	3.28783	5.63345	10.1375	12.3143	16.0879
Bub3	215.468	235.592	174.144	201.255	164.042	41.6397	30.164	46.9398	47.9169	26.0963	67.8929	71.2803	80.0688	54.0737	86.4586	75.083	93.1277
Bud31	2.14066	4.9698e-05	30.1299	12.1686	23.7301	91.2555	89.5831	75.5939	130.959	203.598	133.283	98.4826	137.226	118.388	195.278	133.745	157.056
Bysl	0.649993	1.77956	1.98082	1.35627	3.98358	11.1982	18.4534	21.2452	27.584	34.3554	34.7072	39.9426	41.8547	54.6257	34.1461	41.5005	55.4924
Bzw1	44.472	26.7782	16.4763	14.0946	15.2598	216.588	201.086	157.197	181.174	240.783	182.042	229.617	116.741	88.0008	73.1388	107.083	57.218
Bzw2	6.85543	6.82798	5.96536	13.0427	5.46385	31.9623	46.314	44.0322	113.745	74.9665	76.5908	106.808	108.102	94.0582	44.0107	95.9977	42.4325
C030006K11Rik	0	0	0	0.194658	0.12267	6.48562	6.0793	11.2652	6.61701	0	10.7816	1.1203	2.6898	0	0.946895	1.8995	5.89246
C030046E11Rik	20.6421	19.8417	8.64044	12.412	11.3019	2.6308	2.27532	2.22111	0.794293	0.990482	0.0312061	0.306522	0.0345302	4.37051	0.0851006	0.159391	0.0840333
C130026I21Rik	0.94725	2.9178	3.36039	1.44107	3.62163	128.334	129.184	180.991	95.162	79.6724	101.105	130.276	46.9775	92.2172	28.5139	24.4367	15.1545
C130074G19Rik	0	0.169843	0.192382	0.0776032	0.0492054	16.3567	11.7201	12.7903	37.5141	91.7227	61.8907	58.5097	66.1529	39.3231	30.8542	33.1025	48.7394
C1d	0.174646	0.514621	0.434173	0.09795	1.11724	58.2984	57.8892	38.1814	42.9497	51.7213	67.7758	34.8706	52.0706	37.9781	40.278	31.4336	24.0448
C1qbp	11.9235	37.3551	47.3265	52.9818	62.2909	437.308	514.153	437.274	598.71	679.244	597.195	824.333	786.934	758.674	839.514	875.028	983.447
C1ql1	0	0.779082	3.01833	4.76676	3.67008	48.0732	34.2757	24.9214	8.88214	2.81632	0.162561	10.1579	25.47	0	2.27665	3.03026	1.01912
C1qtnf4	0	0	0.862414	0.518898	0	44.9383	53.667	67.9248	50.3117	17.9909	50.5767	52.8605	18.9671	37.4425	15.8531	11.3301	34.4841
C1qtnf5	8.5159	9.40119	27.8384	31.0028	29.6639	0	0.825555	7.65634	0	0	0	4.28845	0	0	0	0	0
C230052I12Rik	2.01779	0.945544	6.029	0.990534	3.77784	94.5437	93.2959	117.812	57.3105	70.5038	84.6316	39.0098	25.411	33.249	10.3414	11.1291	9.13007
C2cd3	123.382	75.8531	27.0436	38.456	32.9374	7.67261	6.45207	6.21136	2.39229	1.21117	2.89644	2.21878	2.07616	0.173226	0.0242549	0.370331	0.0604347
C2cd5	501.64	392.214	155.727	232.18	187.063	34.2402	38.445	26.3465	7.52347	6.67507	4.93491	2.55287	2.06124	1.54654	1.95112	2.82148	2.57919
C330018D20Rik	30.285	32.1882	19.6605	22.8662	19.073	4.05735	3.45669	1.46948	3.64729	0.04268	0	1.37102	7.56913	0.0247262	1.16472	1.05285	0.706258
C86695	573.123	234.981	166.966	212.949	194.64	6.7039	0	0	0.420395	0	0	0	0	0	0.167239	0.138087	0.359645
C87414	458.672	577.972	322.911	357.656	327.866	67.4355	30.7843	11.9897	1.6616	0.39022	8.82653	1.1552	1.23649	0	0.503539	0.633113	0.656461
C87436	77.1278	52.2406	127.433	174.624	122.762	37.4822	18.4722	22.1488	7.2282	5.90857	7.22465	9.78042	12.1255	0.072996	4.09169	4.27937	7.11225
C87499	1504.89	1383.58	826.348	1261.5	899.528	54.9796	23.6312	35.5053	3.251	0.0381466	2.56208	0	0.0351388	0	0.798694	1.11591	1.30151
C87977	107.176	76.4743	448.736	333.858	372.736	26.6669	14.5234	6.49349	0.824317	0.236589	0.237343	8.38428	48.8346	17.292	4.77371	22.3798	14.7104
Caap1	0.20574	0	0	0.100522	0.0441323	19.6869	9.892	24.5502	15.5231	15.3644	29.8192	13.7751	4.54321	10.6946	3.85225	4.31075	1.40847
Cab39	13.2256	22.6825	18.7867	21.6229	20.4871	95.042	77.1943	108.34	40.7767	102.527	81.8247	61.955	42.6287	65.3015	45.251	52.019	51.4831
Cables2	64.8327	43.6968	18.7169	20.1885	24.94	19.8029	18.4887	13.9954	12.2572	0.0939828	11.6168	9.65312	5.95317	7.80194	6.39705	3.56612	11.2013
Cacna1h	3.77451	3.36035	10.0622	10.6788	13.3628	4.0559	1.78175	1.85034	0.286664	0.0166179	0	0.232219	0	0	0.00628783	0.0338504	0
Cacnb2	0.15967	0.123185	1.60448	0.92567	1.56509	0.0224224	0.0401482	0.91972	0	0	0	0	0	0	0	0	0
Cactin	8.28538	10.2444	18.0753	20.8447	15.2249	81.9899	43.8688	51.7192	64.7555	45.6431	32.2593	44.7226	84.7312	71.1292	27.4692	28.6489	49.6813
Cacul1	2.03383	1.48177	2.23477	2.47294	1.7824	7.46089	6.5066	7.00295	3.04702	5.7553	1.2803	3.85842	13.9725	4.97288	8.08583	11.3263	6.39769
Cacybp	1.24492	1.48353	0.752534	0.357708	0.927312	58.1469	44.2909	26.622	95.7514	33.8738	67.2537	42.7605	80.8228	39.3102	70.7039	52.1066	29.0878
Cad	0.10713	0.0788086	0.680746	0.923208	0.611576	15.0105	17.0391	40.1459	38.5054	20.8776	33.4572	37.6515	65.8087	52.793	51.4747	52.4211	60.2434
Calcoco2	3.30082	2.24811	3.62515	2.50692	2.56687	69.5248	109.24	79.0108	490.083	305.593	344.045	497.121	1318.7	1532.89	1408.99	1461.06	2203.24
Calm1	321.377	578.014	191.065	202.847	205.887	38.9372	38.0222	41.5836	26.2992	53.286	40.4591	22.1641	40.0724	46.4986	106.022	68.7339	57.8747
Calm2	84.3026	122.495	61.9831	20.9465	32.9154	351.904	230.225	241.611	216.313	209.967	295.361	179.862	211.98	167.671	288.951	271.895	269.637
Caln1	55.9989	60.7522	28.3672	33.5814	38.9088	0	4.37716	0.0864949	0	0	0	0	0	0	0.0225196	0	0.254215
Calr3	106.946	73.8887	77.4241	54.4395	81.6291	0	2.52776	0.0550372	0	0	0	0.120601	0	0	9.27854	0.875122	3.48664
Calr4	5.97028	6.4039	57.4351	21.8632	20.861	10.8018	9.73651	12.5195	0	0.230347	0	0	0.0352152	0	0.696344	0.0312123	0.152075
Calu	13.1098	13.5811	80.8277	59.9905	78.1374	5.99405	26.5737	11.4414	41.0462	32.9014	49.8588	21.4274	30.7178	7.53662	45.9402	36.1567	33.223
Camk2g	120.777	182.196	111.08	98.7744	119.77	22.3277	10.2285	13.3425	9.32287	9.52901	6.78272	8.37041	10.6149	2.59455	9.27103	9.92654	10.2513
Caml	3.58832	3.71993	70.7666	73.9448	59.7721	111.312	72.0782	98.8911	74.9547	144.027	123.706	92.954	53.965	17.8666	40.9116	38.6554	39.1069
Camsap3	1.56761	9.60947	26.6505	24.9265	30.6359	4.44589	0.871403	0.583843	0.0730201	0	0	1.29767	0	0	6.44788	1.2378	2.94662
Cand1	12.2377	12.0118	55.8138	62.6107	54.3007	94.4956	91.0185	96.2392	109.901	112.11	125.334	120.223	145.893	227.917	136.812	197.58	131.998
Cap1	0	0	0.157707	0.18089	0	0	0.0847206	4.02779	0.738473	2.37523	5.11411	0	0	0	0.865138	0.17451	0.416586
Capn1	0.245079	0.363521	1.39174	1.6562	2.13105	0.598134	0.366468	0.15288	2.04067	2.20176	0.601738	2.09457	4.46611	5.7008	4.15416	3.73124	8.5994
Capn12	2.17077	5.52105	3.24631	2.43847	4.51013	0.116972	3.12184e-11	0.396967	4.89968e-10	0.0524446	5.17841e-10	5.32995e-07	0.147526	0.0688277	1.18168e-31	1.90107e-05	8.61427e-10
Capn15	0	0.119451	0	0.343508	0.321138	0.171397	0.191412	0.719729	0.477718	0	0	1.32738	0.974678	0	0.379908	0.693258	0.522746
Capn7	174.826	93.8641	54.6073	78.3676	83.642	3.30006	5.66086	7.46829	5.07026	2.29264	8.03497	3.30334	0.0159615	2.12384	8.19319	5.85132	1.63903
Capns1	2.78853	6.22912	46.1939	27.394	35.5816	7.428	10.3656	10.465	43.3869	0.0827161	17.0339	12.9359	4.29797	20.8991	65.1055	28.6147	57.2891
Caprin2	14.3694	20.923	30.5333	22.9406	31.1493	6.82745	8.37621	4.48644	4.34512	6.27248	5.31718	4.06039	0	0.022311	1.37793	0.825996	0.556064
Capzb	4.78954	4.90324	24.0586	17.1498	13.3584	0.0827192	0.426643	0.398353	12.567	0.0612326	33.3568	3.96856	27.2944	30.1356	56.4628	42.4541	68.0254
Car9	3.54964	3.05082	98.8137	60.7926	57.2136	0	2.24859	6.26498	2.36167	0	5.38189	2.12996	0	0.29548	2.0738	1.14026	1.32616
Card6	1.92258	2.58723	4.89688	5.15556	3.6585	6.96965	5.24598	7.92366	2.42893	9.79944	0.75778	2.72017	0	0.0421624	0.464666	0.0806413	0.0206356
Carhsp1	315.086	199.372	114.526	133.993	141	19.1049	25.2504	18.7939	12.0425	23.3994	7.81679	5.06128	6.38009	0.0695706	16.0986	4.99736	10.5717
Cars2	0	0.515382	2.13893	1.68667	1.19409	15.0306	33.5923	27.7071	8.86807	19.535	7.17999	37.7352	21.9477	41.1425	36.3196	41.7704	58.6342
Casc1	1.30882	0.676671	28.0777	11.2583	17.8172	0	0.0841231	0	0	0	0	0	0	0	0.0160434	0.21118	0
Casc3	1.5635	0.832961	0.746163	2.54599	1.38081	15.311	16.4959	8.16599	30.4927	21.2285	10.6908	13.3404	19.44	34.2801	17.2577	20.5703	21.1615
Caskin1	1.3771	0.132268	0.452446	0.40455	0.385554	9.59336	11.118	17.6454	10.3008	11.238	27.9638	16.0961	5.94645	7.936	11.7536	11.6962	14.0637
Casp3	0.26027	1.77148	1.77671	1.64535	2.3865	7.59819	23.4804	8.9819	14.2221	17.7586	29.9653	19.7871	25.7017	9.50555	13.5862	14.1551	7.84568
Casp6	3.24198	1.48399	0.731235	1.08029	3.37398	17.9308	25.5299	17.7449	67.5478	35.3799	45.3631	49.0009	95.9032	33.1804	138.877	157.982	103.316
Casp8	4.02045	5.36329	49.1777	36.38	34.0352	0	0.466386	0.0512308	0	0	0	0	0	0	0.0147374	0.0230338	0.0745074
Casp9	12.9714	11.2772	5.46944	5.39579	5.21091	1.08459	0.861649	0	1.4393	0	4.56113	0	0	0.454437	1.73798	1.37569	2.174
Cast	5.25773	5.57502	15.3647	7.21313	9.23066	2.10649	1.48648	2.67148	2.46803	0.0473534	0	0.0546578	2.29937	3.15204	0.634465	1.06781	0.0614493
Cbfb	2.63854	2.63665	3.82792	5.27067	8.2296	28.6298	45.4088	35.2064	36.9	71.243	113.221	25.9096	0.729034	0.199844	3.78177	3.44591	0.919011
Cbl	1.89524	2.63821	5.8564	5.27374	6.94465	13.4778	25.8034	17.699	24.5915	22.2435	6.34142	14.8919	17.1104	6.1946	6.64819	3.83398	5.78716
Cbll1	4.54834	9.54383	7.92365	8.63902	7.04533	21.5056	19.5019	14.1255	12.391	8.34392	9.46071	20.8675	14.6044	15.3863	3.5799	4.03569	4.6272
Cbwd1	0.112324	0	0.388185	0	0.191361	46.22	14.3802	13.0163	16.0857	25.1135	25.2715	17.1907	32.4784	18.6879	11.6784	11.0574	7.48515
Cbx2	389.878	260.888	98.461	125.765	96.7594	40.7173	31.6011	40.8592	4.0828	0.232552	0.0732171	1.38784	0.0513885	0	1.68118	0.704515	1.14851
Cbx3	0.057688	0.0563899	0	0.114196	0	15.6398	98.0252	21.885	2.14152	5.51162	7.76758	4.10738	2.9205	4.45897	1.56489	1.3148	71.6548
Cbx8	0	0	0	0	0.133522	5.09026	6.81786	23.3112	5.89306	23.0539	9.97253	7.13056	3.52402	0.107114	2.32341	1.25408	1.12018
Ccar1	50.3567	88.5704	28.6005	42.8945	31.0979	64.2396	99.0313	81.6516	49.1796	21.9806	36.4138	44.3559	77.0877	61.113	34.4262	45.3195	12.7374
Ccdc101	5.84006	15.8341	93.5502	57.9054	81.791	17.7114	21.8204	26.0871	56.0791	66.741	33.43	113.443	125.164	63.2231	105.812	106.437	122.231
Ccdc104	16.8623	23.0447	23.5824	13.2317	19.0192	6.77505	4.45748	4.8393	3.65097	17.4226	0.952319	0.51742	0.0827733	22.0048	5.41492	1.59991	2.94728
Ccdc112	20.752	11.712	6.04964	10.6374	7.92846	0.161446	0	0	0.0332041	0	0	0	0	0	0.353153	0.0330838	0.216916
Ccdc114	17.9967	15.649	9.07742	9.60376	11.9792	1.64345	0	0	0	0	0	0	0	0	0.20918	0.0976188	0.284141
Ccdc115	293.593	321.19	249.087	237.602	186.727	116.946	104.146	100.273	70.1675	86.7614	45.9156	44.3045	77.2359	118.758	74.336	64.0845	66.197
Ccdc117	1299.15	968.47	411.955	579.645	474.598	79.5558	77.8968	72.6332	173.441	141.202	169.229	213.325	61.4787	131.029	67.196	73.8584	45.6207
Ccdc120	11.5381	14.1815	17.8361	17.2578	18.8687	7.03877	9.13367	7.40876	6.80948	6.79848	5.686	0.0715507	2.22534	0	0	0.603999	0.438762
Ccdc124	8.55754	8.3051	16.0575	11.8065	13.2648	139.87	149.481	239.269	317.587	450.797	313.262	499.873	769.527	762.499	558.648	516.729	410.347
Ccdc126	0	0	0.0796529	0	0.156898	21.138	20.9731	10.8179	11.1681	18.8552	18.522	6.49568	1.13832	3.3434	2.71457	2.57409	2.71695
Ccdc132	88.5481	56.7732	24.7258	36.1284	31.6486	3.45407	1.91529	1.17384	4.6186	1.0506	0.0639547	5.21377	7.0028	4.47204	8.16321	8.46479	3.2818
Ccdc137	0	0	1.06328e-11	0.0728191	0.13571	33.5655	28.6632	41.5826	12.084	11.9318	13.5897	12.6403	5.42366	3.40564	4.92602	5.78228	3.84402
Ccdc14	322.66	142.824	68.7349	99.6805	79.2805	0.951345	3.0158	6.24518	5.73158	0	0.080971	0.527661	0	0	1.64129	1.9392	1.70851
Ccdc141	0.708336	1.74958	0.965963	0.907147	0.534452	0.123497	0.121289	0	0	0	0	0	0	0	0	0	0
Ccdc15	10.3515	12.132	10.3771	13.8944	8.7551	0	0.537581	0.172808	0.818157	2.40585	0.0240867	0	0	0	0.170354	0.0783061	0.477703
Ccdc173	19.7431	17.0097	7.53403	9.56758	6.809	2.4859	2.48674	1.86961	1.90762	0	0	0.778728	0	3.33203	1.96886	0.88663	1.9931
Ccdc181	2.8477	3.40199	14.6004	10.7618	12.5062	7.04242	0.204069	13.702	0	0.0433124	1.45144	0	0.0396797	14.3942	0.940297	0	0
Ccdc19	2.812	3.27622	27.3476	30.7008	14.4791	0.49058	1.80242	5.52277	2.72885	0	0	0	0	0	0	0.0460203	0
Ccdc25	2.20559	5.87098	12.769	5.26741	7.63054	74.4196	87.3849	63.0475	76.6455	84.012	106.457	60.9564	14.4868	59.4067	34.3525	33.2704	29.9472
Ccdc28b	0	3.97572	14.3375	10.5316	8.8425	1.16094	1.01065	1.29279e-07	0.126304	0	0	0	0	1.35246e-06	0.607797	0.646429	0.290509
Ccdc3	0.534558	6.61011e-06	10.8924	12.4891	7.52345	0	0.299942	0	0	0	0	0.00015202	0	0	0	0	0
Ccdc34	162.135	164.015	52.6535	70.0391	59.4919	1.14644	2.52258	8.85493	4.4425	2.79044	2.27576	2.96886	1.96597	0.097525	2.30601	1.39686	0.908009
Ccdc42	0.141242	0	4.19555	3.20634	2.15592	0.225304	0	0.638169	0	0	0	0.771133	0	0	0	0	0
Ccdc43	0.144106	0.619035	0.0833586	0.0631886	0.0825309	0.0334265	0.954892	0.0649302	7.76126	8.42349	5.93981	20.5115	124.983	58.027	46.2583	78.5593	42.5721
Ccdc47	17.5754	30.0341	36.1506	26.5077	28.5997	10.242	13.8344	15.1257	11.5928	14.7295	11.335	3.9764	10.694	0.337926	7.26008	9.568	7.91056
Ccdc50	14.3559	9.22238	11.5976	14.4511	11.0558	4.05094	5.38827	4.08258	0.189547	0.908719	0.47201	0.712731	2.65301	0.137876	1.30047	0.589105	1.08065
Ccdc51	0	0.125442	0	0.0863693	0.110012	8.95101	6.81408	6.3857	9.53236	27.7567	10.3327	9.62005	17.6202	9.36706	6.94767	6.69484	10.5182
Ccdc55	109.181	113.05	94.1348	74.3845	86.4233	2.75385	9.92762	10.6369	10.0942	9.55781	11.1286	5.37158	7.8164	13.9854	11.1016	12.6422	7.0113
Ccdc6	274.812	93.2236	60.5909	81.2997	71.5211	25.1894	29.6581	38.8473	4.78396	5.17608	3.14986	2.57362	3.40062	5.39064	0.761486	0.736215	0.595291
Ccdc62	23.8521	27.8707	6.24267	5.35233	5.33902	0	0.690438	0	0.600327	0	0.0214493	0	0	0	0.11175	0.104301	0.0474288
Ccdc69	5759.79	4467.32	2074.17	2940.98	2564.21	37.5016	53.294	63.1968	2.55151	0.205356	6.38314	0	0.12417	22.5377	2.20663	2.9677	5.72268
Ccdc73	3.6776	9.86729	10.1552	11.3309	10.4319	0.354085	0.505557	0.247592	0.36272	0.0134392	0	0.0621593	0	0	0.604925	0.386504	0.335701
Ccdc79	21.0692	24.8306	12.1676	16.3265	12.5716	1.56211	1.29785	0.015284	2.45576	0	1.24981	0	0	0	0.117806	0.099197	0.110681
Ccdc84	144.641	181.765	75.9987	87.3898	77.1912	16.2419	14.3024	1.20401e-10	2.33508	6.50378e-10	0.127726	1.16187	7.47729	17.02	12.9959	12.0247	10.4875
Ccdc85a	3.95667	4.57359	2.56388	2.47404	2.42482	0	0.24535	0	0.092676	0	1.14288	0	0	0	0.0551357	0	0
Ccdc86	18.2711	31.199	15.9177	15.4949	13.7505	54.382	50.2432	44.0233	69.776	21.8235	28.6645	62.4038	50.2437	39.4213	39.9688	39.4401	64.8934
Ccdc9	0.442028	0	4.37907	3.504	1.88762	12.4747	22.0103	20.1964	45.4716	36.4564	28.8992	21.7281	42.1173	30.7731	41.7018	28.4936	75.7218
Ccdc90b	232.406	229.742	99.87	139.328	127.788	10.3476	9.24014	16.0938	5.90652	23.98	4.19823	20.1235	22.6526	25.4432	11.9971	19.152	11.2792
Ccdc92	20.5181	21.432	91.7617	71.6896	99.6556	33.3746	14.0421	28.5634	1.50578	6.66293	4.14679	3.59114	0.0524013	0	4.73515	2.66378	8.11281
Ccdc93	0.140029	0.0857285	1.76201	1.22009	1.19965	1.59967	4.93758	0.662679	5.13068	10.8011	13.1479	12.3896	29.0871	6.80957	11.2055	8.84473	10.1494
Ccnb1	2171.42	1450.32	888.472	1011.58	941.996	230.205	318.1	228.875	410.408	503.152	516.229	386.423	516.834	731.29	291.024	246.053	267.556
Ccnb2	552.075	349.1	154.501	216.427	217.586	43.5302	32.1882	59.6889	49.2236	68.0865	32.3756	64.0147	40.763	55.6007	42.3113	49.3676	43.7013
Ccndbp1	3063.49	1172.74	638.82	908.579	707.288	137.184	163.743	189.675	36.0202	35.1723	33.3566	22.2277	25.2989	30.8892	25.6834	32.2901	29.1972
Ccne1	18.8079	14.1094	10.1536	20.445	14.6801	374.461	305.646	350.824	218.914	311.355	154.371	217.371	218.438	312.845	281.129	259.688	278.593
Ccng2	38.7339	34.1538	24.3429	23.0447	23.5163	5.97171	7.09789	5.88204	7.71629	2.51613	0.0914469	1.7948	0	0	0.0144314	0.0686356	0.0367586
Ccni	4.42036	3.00283	15.6054	16.1691	11.1749	14.6911	5.3452	3.22527	2.16023	12.8885	0.17563	0.723577	0	0.0278491	0.444914	0.415559	0.736663
Ccnl2	354.831	290.483	121.868	134.109	121.858	60.6521	82.4869	83.2158	79.5648	70.8745	59.2677	65.5767	36.7295	42.6931	32.946	52.3442	36.7588
Ccno	127.384	112.62	463.942	379.039	362.446	20.8468	10.9311	16.1555	3.91026	0	0.088135	1.13441	3.54177	0.0791798	1.46029	0.31752	0.443042
Ccpg1	3.23985	3.46232	7.23492	8.07857	9.06475	29.1904	28.3329	44.8342	60.0936	49.8561	84.4252	17.4948	30.0306	27.8684	38.0473	45.3143	25.0491
Ccrn4l	798.969	848.859	276.447	355.386	295.981	178.488	126.118	117.796	39.0916	2.02413	18.5877	31.54	26.5985	30.3207	28.7704	70.0669	25.7741
Ccser2	22.3801	22.9655	17.5951	17.4411	23.1267	6.83868	10.9034	13.5642	0.492041	0.295117	0.909041	1.51371	0.0218733	0.0610925	0.546964	1.26626	0.358343
Cct3	7.98194	16.7985	130.651	112.044	103.71	119.978	215.011	187.143	237.844	487.767	310.596	211.457	307.497	339.433	507.896	513.268	634.255
Cct4	18.4419	9.90757	18.9888	16.1261	13.1645	132.282	155.503	125.17	487.258	371.005	267.199	358.947	560.138	499.408	412.855	507.468	351.532
Cct5	9.55414	15.0903	90.9658	70.31	58.114	129.273	133.037	154.081	248.672	411.161	411.32	479.714	609.27	547.488	691.799	663.948	631.265
Cct6a	0.592356	0.759426	0.811348	0.705423	1.16083	61.01	96.1513	104.843	140.38	196.048	224.671	140.136	330.499	232.307	195.628	276.443	173.622
Cct7	34.4402	66.2027	63.5037	90.1235	62.0005	83.0381	129.562	116.66	224.828	282.174	201.706	413.956	654.369	562.265	644.447	558.545	625.21
Cd151	11.523	10.1688	13.9864	22.6358	29.5641	5.6698	6.9903	5.63928	15.2783	16.6976	16.272	14.3485	8.66738	14.5299	18.0335	13.4828	23.509
Cd160	105.147	142.887	72.2812	88.6165	81.5141	2.95088	3.01382	2.38523	0.0439867	0	0	0	0.0249037	0	0.112114	0.393249	0.109241
Cd164l2	329.102	697.523	482.994	666.992	714.252	16.2022	11.3443	3.43082	5.12986	0	0.655858	27.7858	21.2063	25.2444	7.15778	10.8878	5.51686
Cd177	7.96923	12.0595	33.4537	35.2872	33.6034	18.4232	10.9215	6.41208	0	0.0387673	0	0	0	0	0.0314358	0.0275439	0
Cd226	1.99292	1.69095	0.626922	0.821581	1.22348	0	0.108702	0	0	0	0	0	0	0	0	0	0
Cd320	7.08731	14.9598	19.8172	29.3402	20.0094	81.0289	78.5001	93.5742	178.234	163.691	104.887	115.208	188.46	199.112	124.554	190.847	180.89
Cd36	16.8943	23.1174	14.6886	17.8395	12.6166	0	0.099379	2.58125	0	0	0	0	0	0	0.017848	0	0
Cd3eap	11.0628	20.1292	8.8593	5.90424	7.46115	34.4599	28.1386	36.0003	10.6553	0.148798	14.5335	13.6877	15.9426	8.49608	13.5286	8.50816	19.2529
Cd47	0	0.524672	0	0.179781	0.17277	15.8787	8.25378	8.71271	0.0299363	0	0	0	0	0	0	0	0
Cd55	354.451	331.721	108.085	137.64	134.951	5.38759	10.6747	10.9401	4.38248	0	0.0888645	0.839844	0	0.0264745	2.50805	0.327926	0.554572
Cd59b	1.03474	0	2.04776	0.800357	4.0227	1.16902	0.457609	3.20167	0.0789808	0	8.89384	0	10.7845	10.0963	0.908816	1.45011	1.60436
Cd63	1.88465	1.28194	2.21826	0.694283	0.32579	292.164	254.456	264.228	511.326	461.381	580.089	490.111	835.621	481.718	1209.26	1220.43	1351.35
Cdan1	1.4261	2.66403	1.27475	0.418284	1.36764	22.5343	16.9189	15.2633	18.0252	36.746	20.8538	27.7648	22.0077	6.8359	13.1435	12.4458	17.6846
Cdc123	4.54253	1.5726	6.4313	6.58295	5.55799	0.572229	0.111636	0.0625627	0.555255	0	0	0.184492	0	0.0868566	3.47854	2.50957	1.00839
Cdc14a	0.167871	0.343028	0.899327	0.883362	0.343522	5.69619	4.12433	6.36334	0.248476	1.18367	3.08121	0.161736	0.0130381	0	0.446479	0.397219	0.0435181
Cdc14b	2.10851	1.25769	0.919924	1.01501	1.66612	18.1176	27.5461	19.1877	25.0575	34.1421	20.6109	34.7668	33.3241	45.9156	11.8248	13.5891	3.97947
Cdc25b	37.018	13.3763	43.9215	43.8594	37.873	8.1538	7.31199	14.4925	35.1213	28.507	40.3099	16.7533	1.06895	19.3803	4.05976	9.90332	7.25754
Cdc25c	0	0.573423	0.860953	0.0486423	0.0626884	94.3116	92.1055	110.223	37.4553	66.9802	84.3196	48.1198	5.62318	20.3263	10.0325	11.7789	16.6411
Cdc27	92.8523	67.4427	35.7147	32.409	30.2813	18.6037	23.4242	29.6744	39.877	37.0917	46.3994	21.5157	35.9262	27.2866	19.2169	24.3131	10.3986
Cdc37	0.394079	0.259818	12.8618	10.7086	8.42071	28.6153	34.0307	46.0496	60.7087	24.65	50.8525	44.072	61.0225	68.5087	99.6596	112.309	117.079
Cdc42	187.936	188.42	160.378	116.528	139.695	72.6214	59.4164	69.8459	99.6626	145	111.82	124.851	174.563	214.062	155.832	213.656	146.473
Cdc42bpa	7.60977	8.3881	8.95313	9.49933	8.36324	0.450046	0.723361	0.422468	0.00626282	3.08864e-09	1.59495	0.668416	0.143734	0	0.231332	0.161557	0.156269
Cdc42bpb	73.6926	28.009	13.9507	20.4688	18.9205	7.0091	4.72169	3.65437	4.70913	0.496918	4.26924	2.1603	2.65406	2.17544	2.10409	2.33268	1.7207
Cdc42bpg	0.387289	0.694839	0	0.24765	0.123755	2.26858	0.595495	2.89968	2.33401	0.972233	5.94962	1.59559	1.81608	2.53418	0.441926	0.322079	0.341737
Cdc42se2	1817.48	984.308	540.732	783.466	643.002	244.532	273.556	208.477	52.9987	18.4013	25.9629	15.9509	0.187515	8.34042	12.4773	5.14067	9.03649
Cdc5l	0.346048	0.589917	0.531922	0.165005	0.697513	26.2426	34.6303	13.6813	69.2666	64.9695	54.2198	50.3305	108.137	109.954	176.141	268.223	139.214
Cdca4	546.731	445.595	214.837	270.719	255.975	55.4365	49.5029	57.4529	39.6011	42.4813	33.2112	63.0053	64.7101	41.4735	34.2072	25.9197	31.1
Cdca7	48.5513	26.3545	11.6461	10.3034	12.1793	59.1635	50.2771	31.5389	69.2706	57.5737	85.1522	73.0047	66.501	48.4529	34.0756	32.2595	23.6253
Cdca7l	7.8505	12.0993	19.8782	18.9701	19.3044	6.24646	4.99975	3.11144	0.0235858	0.0592669	7.84903	4.54137	2.35707	0	0.028665	0.0243989	0.295292
Cdca8	1241.96	1097.98	512.342	635.476	568.405	423.474	330.045	410.345	254.704	231.634	205.994	187.376	161.08	149.958	192.281	191.207	228.497
Cdh1	220.498	118.742	22.9406	36.5289	34.5886	3.00655	4.80859	2.13903	8.07499	7.82179	11.6113	22.2673	28.8319	16.2115	32.1082	38.5002	23.5547
Cdh20	10.6782	9.39839	2.62774	3.73169	2.85478	0.472221	0	0	0	0	0	0	0	0	0.0105489	0.0350079	0
Cdh3	1.24752	10.5484	3.25016	4.95911	5.23277	0.255475	0.164774	0	0	0	0	0	0	0	0.010344	0	0
Cdk1	1.40599	0.249177	20.005	8.01546	7.88509	145.372	120.554	104.795	72.1911	163.115	136.279	102.265	121.952	103.882	162.059	124.24	186.248
Cdk11b	8.32243	12.735	59.4602	43.8132	50.2701	28.2045	43.0106	46.5861	53.2269	34.6247	20.3323	66.6815	107.032	98.0307	62.3797	44.6794	69.0584
Cdk12	7.04646	15.5971	13.5509	12.5132	9.59348	9.99708	10.2682	13.7551	6.97157	6.56661	12.6262	3.69177	3.63104	2.53861	2.38101	1.9393	2.5208
Cdk17	4.28068	3.63848	20.429	20.58	15.7539	1.37053	3.0104	0.643426	6.67299	0	0.10203	2.86785	0.631878	0	2.8554	2.57048	0.201341
Cdk2	1.55969	0.768349	7.92359	3.92988	4.05408	34.0737	44.0185	70.5652	19.5325	46.0969	30.3757	25.1321	32.7066	21.9224	17.6441	20.5714	6.52399
Cdk20	6.99817	16.7161	116.459	114.931	105.059	11.1832	5.86695	16.0282	5.98809	2.86739	20.91	1.31227	0	19.8562	2.07446	0.979223	1.51653
Cdk2ap1	4.94968	19.2684	4.46211	4.06053	6.71077	487.26	561.023	242.8	293.253	928.411	1154.18	723.803	350.608	637.173	169.099	356.096	465.523
Cdk2ap2	3528.13	2552.87	897.205	1135.1	1180.23	249.728	129.591	157.241	25.9721	27.8491	62.8241	62.1231	26.7515	78.9712	82.7444	96.2996	134.524
Cdk4	0.141533	0.274793	10.4982	2.52602	7.07419	85.008	146.753	82.6237	193.789	201.363	313.06	300.847	347.309	312.928	232.685	235.654	289.637
Cdk7	8.62923	8.08988	4.28034	3.01711	2.1726	10.783	11.2579	8.75108	13.0446	10.457	4.29652	11.9748	8.98983	8.53497	5.31291	6.9706	5.2417
Cdk9	25.1738	17.2242	10.5998	10.1073	8.71189	66.2738	62.9153	87.5691	43.6812	60.438	27.4605	22.4204	23.25	12.4713	22.7825	24.6892	32.1787
Cdkl2	29.5417	15.8482	8.48268	9.45414	9.88616	5.88019	8.50701	4.95245	2.98916	3.23704	14.2928	11.1293	9.85884	7.47065	1.5238	1.83103	1.6772
Cdkn2aip	34.833	50.6311	12.2549	15.1241	13.2281	12.3667	9.64639	8.28163	1.23329	2.38741	11.2892	6.70485	2.11071	7.50239	7.39121	6.39865	2.65484
Cdo1	9.41547	35.9262	223.523	291.568	332.264	31.9246	22.8931	13.2359	6.68993	0.0482911	0	0	0.0444315	0	0.949338	0.382055	0.742673
Cdr2	73.6791	90.8374	262.095	368.078	262.813	115.548	70.82	62.8872	5.20244	17.3061	15.5522	14.0148	7.81763	1.34699	5.72422	4.36804	2.07428
Cdsn	0	0	0	0	0	0.234821	0.396204	0.366399	4.4315	0	0.0545315	0.492373	0	0	0.12232	0	0
Cdyl2	0.421489	1.44982	0.678995	1.32779	1.25365	0.763107	0.0387001	0	0.0914115	0	0	0.514085	0.00769428	0.439096	2.15705	2.47798	2.64277
Ceacam20	12.5138	25.8968	46.209	36.1948	42.4918	7.25604	2.12945	7.1067	0	0	0	0	0	0	0.157011	0.638675	0.228938
Cecr2	116.207	95.8553	44.499	57.4479	47.5684	39.8327	38.302	53.3619	22.9696	28.8617	29.3423	37.6452	16.5467	22.1534	12.7109	10.7045	10.0718
Celf2	65.3102	87.1753	30.6548	37.9021	40.3802	2.14485	2.16589	4.21184	1.71232	0.157889	2.33425	0.305219	0	0.0170163	0.690633	0.186709	0.655739
Celf5	1.25177	0.0589268	0.550623	0.380648	0.596636	0	0.108923	0.0209244	0.30312	0	0	0	0	0	0.053475	0	0.105818
Cenpc1	8.1169	8.25223	6.23632	4.08412	3.35018	0.74377	1.457	0.806514	4.81774	4.15244	9.38711	1.26448	2.45036	3.88493	1.85559	1.9079	1.07866
Cenpf	26.8963	35.7402	49.5776	58.3149	57.2792	7.40692	9.72916	6.85218	2.26895	2.81485	2.17004	0.836603	1.45744	0.0196011	4.12191	0.718862	1.57888
Cenph	501.806	238.905	92.7317	153.164	119.321	30.7388	26.3402	12.5136	39.698	11.5811	44.5092	38.4477	3.44503	18.079	27.0155	32.3931	19.1963
Cenpj	132.971	59.8666	39.0702	53.5937	42.8582	4.69615	8.18946	4.91654	4.8312	10.0218	0.0605025	3.89043	4.62169	0.0188994	0.763278	0.623368	0.356176
Cenpl	1.91632	1.15818	4.59055	2.32672	7.12647	26.6381	35.2945	26.1674	6.57405	11.4963	12.5484	14.0954	15.5282	0.00074739	5.68274	3.68765	5.71281
Cenpn	1308.99	739.252	512.332	696.565	563.643	93.0738	70.7877	69.8563	28.3156	98.0128	95.283	74.507	83.1412	69.6775	35.5204	29.8645	43.1678
Cenpp	8.69679	11.0746	8.30595	7.62962	8.04962	26.3051	16.8763	29.9264	10.5998	8.88932	9.85132	12.4803	14.9393	0.427012	11.7262	10.6879	10.2574
Cenpt	0.0968295	1.91072	1.60673	3.48038	2.91724	69.2946	36.2282	32.3898	32.8499	21.044	13.8399	22.4092	17.532	33.5814	39.6906	27.6424	34.0245
Cenpv	221.115	166.772	106.033	109.126	109.142	7.33622	13.1344	6.74486	0	0	0	0	0	0	0.584786	4.14151	2.28252
Cep162	1.54463	2.28277	1.90974	2.66061	2.76458	1.43813	1.46702	0.0128991	0	2.85237	0	0	0	0	0.0269819	0.253912	0.410362
Cep164	210.541	242.385	94.8116	100.544	108.139	0.809697	1.31409	3.66137	4.8676	0.020228	1.92773	0.185942	1.89953	0.0233175	0.749872	1.32983	2.63658
Cep250	0.0726126	0.699802	0.814704	1.06925	0.929606	0.501927	4.53847	0.490182	4.49442	6.85282	0.900171	2.79013	3.00727	1.68218	0.482179	0.90766	0.799439
Cep41	4.52206	8.92444	22.261	16.2584	17.2151	5.0184	1.99644	1.38347	0.992334	0.757891	0.0518758	0.91808	2.14094	8.66386	0.621209	0.926775	0.591664
Cep55	196.426	175.779	102.892	142.94	111.8	24.0456	14.2895	14.5938	8.36758	21.0022	13.3975	2.50042	0	2.56359	2.70991	3.78335	0.451734
Cep70	95.6884	47.3939	33.9039	50.9359	36.6805	13.4404	11.2606	10.7715	5.69204	8.23922	4.86994	5.45583	5.15952	2.14006	1.65798	3.57016	1.71138
Cep83	32.3732	28.5527	30.887	27.5485	33.8463	17.7387	15.1102	11.6906	4.88634	10.5912	4.24258	8.65114	17.3827	1.22321	5.01974	5.73378	1.59785
Cep95	94.586	59.8621	39.9757	30.8568	53.9755	8.65311	6.17289	8.81502e-07	6.72161	10.7978	0.060887	1.07387	7.01186	14.6813	3.86324	3.22146	1.46754
Cep97	0.943223	0.397857	0.342745	0.539154	0.169157	6.49298	2.75541	15.6248	4.59469	0	0.118482	1.14439	8.64753	0.00824502	2.97202	0.420601	1.19425
Cers2	225.536	86.89	6.41205	8.81684	18.9429	49.7707	57.8515	78.17	106.082	144.595	97.4008	106.928	281.389	203.854	155.06	153.789	135.317
Cers5	413.074	311.236	168.122	184.081	186.635	36.9482	56.252	40.9425	53.9956	122.07	55.9618	48.006	57.5785	54.9483	46.4024	35.905	38.8136
Cfdp1	86.8079	41.9978	39.8064	46.3229	36.952	386.442	368.527	285.506	290.492	260.41	168.168	311.242	377.372	398.871	232.243	241.136	184.858
Cfl1	250.662	298.832	371.766	271.441	271.297	84.6953	124.553	136.119	255.075	346.366	256.413	358.098	474.957	467.541	481.054	546.179	515.178
Cfl2	10.1063	8.7207	25.645	19.5557	17.0385	49.2036	81.4228	56.1874	31.3284	69.0686	88.1275	39.8722	33.1349	70.2982	23.7858	21.0894	13.2579
Cfp	0	0	0	0	0	0	0.707805	0.833595	4.70801	0	0	0	0	0	1.23463	0.424326	1.3796
Cggbp1	1.20192	2.18538	0.498187	0.373142	0.845702	34.5283	21.8266	19.8123	31.1725	27.8448	14.2696	32.0632	16.3678	42.8933	25.2778	14.7339	23.1124
Cgn	59.5927	38.7174	25.9789	27.15	25.7313	11.0975	4.38014	11.8936	2.80104	9.20503	8.89712	5.14214	5.22117	4.75572	17.7834	17.2715	20.6232
Cgnl1	3.2134	3.70184	6.60353	5.28523	5.31535	2.58416	2.55436	0.0357886	0.0146745	0.387416	0	8.20326e-08	0	1.58054	0.675835	0.0507885	0.0965242
Cgref1	0	0	0	0	0	0	0.201699	0	0.968732	1.047	0	6.26962	5.64758	0.917824	18.8883	6.39741	7.11759
Chac2	19.0603	25.6121	9.45194	10.8326	4.60749	2.22635	0	0	1.12694	0	0	2.16657	0	0	0.23389	0.272116	0
Champ1	71.0859	122.426	123.605	114.086	119.332	26.5231	20.5535	22.3383	27.243	13.7388	26.3263	29.5839	35.3209	13.5832	18.7233	21.3245	13.4259
Chchd2	7.06007	9.99832	83.6865	59.377	53.5406	323.489	280.231	239.445	444.254	358.099	610.891	580.085	603.777	603.459	729.225	714.897	923.475
Chd1	1.49001	1.35537	1.9645	1.97734	1.90075	14.4749	21.962	25.7426	29.197	15.3401	19.524	11.2608	2.91168	3.01771	5.66461	5.31816	1.06712
Chd1l	2.07054	4.58713	3.63664	3.185	1.83225	0	0.150203	0	0.102579	0	0	3.95553	5.28843	0.0375447	1.81155	1.66531	0.362584
Chd4	95.7974	80.9983	57.8163	74.5239	46.9581	13.6492	8.76848	13.4248	30.1399	56.0621	44.6858	18.3167	23.9892	29.7884	5.91811	11.865	7.03343
Chd6	3.96432	4.39904	3.54138	3.26245	3.42132	0	0.254094	1.37624	0.0387834	4.13283e-16	0	0.781898	4.2808e-118	0.710238	0.263949	0.251693	0.0914173
Chd7	27.5693	43.1422	21.2697	20.7568	20.0986	13.5204	16.5499	20.7005	5.39372	9.61864	17.8087	5.46778	4.05037	3.00921	2.14342	1.26772	0.578124
Chd8	14.8977	22.8693	11.7877	14.4949	14.7438	4.58068	7.35791	6.0812	2.83215	2.52747	1.65361	1.88114	2.82985	1.86498	1.95396	2.03299	2.29253
Chek1	185.308	226.264	189.09	206.868	179.09	24.2977	17.7302	10.9556	9.03108	14.7774	18.1248	11.5145	15.6118	19.3474	10.8911	11.1934	9.40198
Chek2	0.581692	0.34491	0.89606	1.70323	0.199192	65.3908	60.8065	78.8922	96.9213	201.737	195.756	90.9063	182.234	294.897	63.6451	81.7672	41.3543
Cherp	217.499	149.645	41.7537	58.3353	58.0152	38.043	57.937	52.0242	54.3712	35.1562	17.8658	71.0171	75.9023	74.7504	43.0531	47.4421	59.1533
Chfr	92.2486	83.0877	45.1668	55.6765	44.4668	10.4137	10.3046	12.1853	9.23411	1.34349	8.88495	6.89603	3.7327	12.1148	7.45486	5.9892	2.88702
Chka	2.09875	1.27207	4.79167	3.06426	2.71808	191.798	272.579	305.884	258.474	424.472	363.275	612.8	521.09	642.179	762.029	546.137	557.264
Chm	0.160597	0.956852	0.393556	0.387986	0.357825	3.90635e-08	0.126727	0.11804	1.02945	3.47928	0.890722	0.641325	0.0379492	3.99923	2.96997	3.15799	0.522101
Chmp2a	8.76585	8.21247	33.2057	19.167	23.9292	76.7747	101.376	56.9372	58.4346	198.24	82.6143	90.7613	97.9992	247.077	138.728	89.9701	115.787
Chmp2b	43.0629	37.3577	30.0985	25.2942	26.2149	5.21517	2.65648	2.43096	0	0	0.0421296	2.80663	0	0	7.99135	3.23751	0.856759
Chmp3	120.308	159.674	128.316	123.058	111.753	6.65612	4.62852	8.90259	1.60103	16.7253	10.2387	10.1939	3.88767	46.9173	22.3295	19.1124	17.1118
Chmp4b	0.818995	0.90969	0	0	1.02274	0	5.12019	14.1782	9.95938	5.43864	16.7608	0.986977	12.0183	14.4367	11.3438	16.1594	13.5697
Chn1	133.842	87.196	69.4555	81.3313	82.2045	8.77375	9.82111	6.93443	3.32799	0	1.29032	2.99269	0.0547776	2.62023	1.45941	1.684	1.28046
Chn2	18.0547	36.1306	21.5164	21.9502	24.2647	0	0.673823	0	0	0	0	0.0554795	0.0407054	0.584716	1.26668	3.07565	1.30725
Chst12	2.68108	4.66516	1.53023	2.21177	3.94382	40.1509	17.4406	33.5038	19.6237	0.866041	6.64855	6.46898	29.4001	1.16427	6.39967	3.47507	2.08554
Chst14	1.96132	1.3403	0	0.116781	0	0	0	0	0	0	0	0	0	0	0	0	0
Chst5	10.5608	6.83872	0.0963887	2.23855	1.82157	0	0.174414	0	0	0	0	0	0	0	0	0.0551152	0
Chst7	16.4158	12.3834	30.1564	38.6928	36.3937	1.56754	2.48226	0.508683	2.47829	0	0	0	0	0	0	0.776732	0.0780407
Chtop	3.22697	2.17504	12.0496	11.2712	11.1025	15.5149	13.9831	12.698	22.3224	26.3932	31.57	21.8217	42.589	41.9209	22.6135	29.7515	24.3862
Chuk	8.6756	11.1329	3.77517	3.86884	3.22287	2.02079	9.82222	9.50317	8.26125	1.06219	4.27433	4.76035	3.16644	0.867371	7.63893	5.6046	3.05159
Ciapin1	70.4275	44.3088	22.6049	24.0984	20.4627	3.62089	2.50806	1.28413	0.744348	1.11728	1.07951	0.523398	1.23575	0.0644929	1.57959	1.77427	3.65275
Ciart	25.9445	19.9099	9.54593	7.10752	1.40304	18.1325	11.231	17.7983	12.622	0	0	9.40167	0	5.72736	2.2273	2.94179	3.25266
Cib1	292.137	262.167	106.374	156.196	145.383	50.6327	30.6317	22.2064	43.6005	42.9933	7.7654	63.7033	66.7347	28.9738	64.5567	87.2672	158.205
Cib3	11.6021	0	2.13073	2.45912	1.43661	0	0.394815	0	0	0	0	0.399401	0	0	0	0	0
Cisd2	21.4801	15.8719	12.7441	19.4895	17.5396	6.21029	4.8944	4.01002	5.62454	4.55458	0.654953	6.58262	9.77153	21.8528	5.4562	6.60316	6.65571
Ckap2	151.825	156.212	55.4008	68.8882	55.7153	18.7851	21.0794	17.9118	32.6946	32.0426	70.2168	10.5355	5.53895	9.05836	19.2246	12.5473	5.55325
Ckap5	131.715	73.2998	23.4851	36.1929	33.8223	15.7958	18.8367	21.0394	13.6572	17.2951	12.9803	4.7017	3.98175	6.9442	6.62461	3.22696	3.94846
Ckb	1.71892	2.73072	62.6688	37.7022	40.1343	0.638579	13.6571	27.026	108.729	108.167	46.4054	111.949	507.535	205.182	766.805	812.396	1171.75
Cklf	22.7407	19.3222	9.89087	8.27112	8.03057	0	0	0	0	0	1.05427	0	0	2.0051	3.91986	2.23651	2.27378
Cks2	1806.65	296.062	164.425	199.026	197.299	503.178	380.062	332.595	412.917	533.702	570.555	678.863	330.971	446.877	281.512	499.715	713.117
Clcn4-2	2.46653	2.37425	1.68598	2.12391	1.42281	0.0207833	0.147387	0.0276368	2.40206	10.1521	2.61475	2.2698	2.15471	5.56669	6.42454	4.57082	3.88285
Cldn10	1.02566	0	2.0023	1.36839	0.883309	12.3153	0	0	1.48618	9.25566	0	0	0	0.663037	0	0.81154	0.625524
Cldn12	0.354568	0.348415	2.12516	1.40789	1.5773	0.278173	2.37413	1.19221	4.67634	2.10503	0.266831	5.12633	0	0.0781862	0.512601	0.268288	0.262955
Cldn26	0.717767	0.69947	13.9694	7.81441	9.13333	0	2.18052	6.53791	1.56716	0	0	0	0	0	0	0.497212	0.115808
Cldn4	63.3281	62.1455	2.60352	2.74639	7.37338	1.5263	0	0.198093	1.41562	0.280718	7.41858	25.6527	319.254	79.7694	222.726	92.7987	224.828
Cldn7	3.29365	9.29702	0.389215	0.144472	3.44263	6.3554	2.1761	13.6518	29.5735	69.6214	68.0001	39.5603	41.3739	33.2166	182.959	176.82	198.206
Clec10a	1.34985	0.670931	11.6025	7.65702	6.96578	2.35031	7.85148	3.21198	13.5676	20.7166	13.2132	7.37325	25.2767	2.72445	11.988	18.616	13.0661
Clhc1	15.5381	33.4221	58.9873	50.7657	46.5111	6.09739	13.9923	13.5251	6.90977	4.33494	26.9665	23.1608	11.0937	0.172878	8.51796	2.2806	6.08013
Clint1	181.995	159.456	23.6262	23.7826	17.8815	1.55831	10.5504	3.12167	20.0356	21.0472	34.9667	5.75136	14.8198	3.50532	9.34842	7.94279	4.78827
Clip1	7.11225	13.0275	10.2811	12.1443	7.87143	3.05325	2.28054	1.15149	3.70416	4.25627	5.97229	0.5431	0.0126745	0.0467557	0.916635	0.17775	0.35238
Clip3	0.1505	0	0.517693	0.0674342	0.473871	0.517646	2.24606e-07	3.18028	0.564149	0	0	0	0	0	0.869771	0	0.0954201
Clip4	36.3323	62.2155	27.6694	32.5287	37.8538	2.37155	2.61576	0.697254	0.533533	0.0167268	6.80701	0	0.0153872	0	0.0204318	0.0302399	0.196122
Clk1	331.711	510.975	220.374	223.891	227.743	30.3284	35.0558	21.3383	40.9208	134.541	68.8879	106.468	124.491	195.157	50.013	62.1531	40.6489
Clk2	288.576	217.296	138.923	162.803	152.919	37.3693	47.7351	37.946	27.0256	22.6264	21.3866	15.1853	26.0023	39.4546	11.0248	20.1998	23.6172
Clk3	158.424	168.639	64.0757	81.1278	75.4472	12.9113	24.0379	22.4092	35.5342	6.59898	9.01357	10.1133	11.3323	25.7238	41.9697	25.3428	30.7209
Cln8	0.0412374	0	0.0353558	0.0139849	0.160654	1.59063	2.70712	6.5806	3.48491	4.02381	5.36651	8.56822	17.011	15.3084	9.30211	12.8268	13.0819
Clns1a	3.43291	4.36157	20.112	17.2501	15.2091	73.4509	69.1422	58.5226	77.7425	126.153	160.935	109.483	143.09	157.328	127.038	117.414	81.3208
Clp1	1.39922	1.6793	0.131807	0	0.0669399	65.1863	24.8343	71.0303	33.4	45.8376	8.7515	38.0167	40.9142	44.9786	34.5288	30.8312	31.7118
Clpb	1.85877	2.78401	7.33948	5.32474	5.16023	0.895405	0.178176	0.364298	1.25899	8.81442	1.73636	1.77223	8.23356	5.55507	10.1902	5.6932	11.8386
Clpp	0.506327	0.164495	0.420838	4.05173	1.9012	113.213	91.8861	100.951	55.6045	28.8394	32.4289	69.1088	67.2158	137.378	140.674	137.812	261.118
Clpx	4.97897	12.7009	9.34601	5.51966	7.46923	108.503	119.248	142.56	219.933	260.361	251.889	197.569	265.009	222.166	243.104	278.167	131.054
Clta	37.2302	27.1473	78.3148	89.4018	70.8674	117.857	162.169	300.607	521.86	603.496	456.967	251.458	557.003	674.818	677.327	657.785	533.297
Clu	0	0	0	0	0	0.0874407	0	0	0	0	0	0	7.6446	0	0.683202	0.575293	0.0654348
Cmas	437.322	210.787	161.93	184.283	164.303	62.7384	40.702	25.4835	6.78256	4.83175	0.0664498	6.90917	5.23026e-07	8.77437	16.1633	8.60296	3.05219
Cmpk2	13.7011	20.0291	43.2541	44.6671	35.0367	7.65154	4.31547	2.96365	0	0	0	0.0568652	0	0	0.0127556	0.0207317	0.0966331
Cmss1	0.291214	0	1.59023	0.487829	0.748344	10.2053	31.7066	32.9001	20.274	13.1051	1.68045	41.4688	35.1756	15.0089	27.518	18.9222	24.9489
Cmtm4	2.56147	2.99788	0.576183	1.09114	1.90882	16.692	14.2379	17.4836	9.16099	4.83807	6.68247	6.21816	4.5516	7.08492	7.45792	5.91475	12.47
Cmya5	35.5588	42.4366	25.2922	30.7943	26.5142	1.88831	1.04957	1.31846	0.0318875	0	0	0	0	0.0077901	0.0186697	0.0350066	0.0628134
Cnbp	454.958	521.578	173.993	193.222	154.116	418.585	378.936	275.026	519.142	603.319	676.22	1011.23	679.955	865.094	611.95	813.022	682.039
Cndp1	60.7508	71.367	9.96083	16.1249	14.3673	0	5.90993	1.59038	0	0	0	0	0	0	0.322616	0.195448	0.0339655
Cndp2	0.752023	0.829887	0.632089	1.20313	0.577049	63.6868	58.8208	51.6335	99.3861	79.164	92.9384	102.38	234.924	252.327	290.25	320.559	369.58
Cnksr3	0.550396	3.18269	5.49422	3.81819	6.74971	2.5228	6.40902	2.90053	1.38833	2.46752	0.0336385	1.68546	0	0	0	0.12938	0.162388
Cnn1	51.3487	40.7569	19.7196	16.7784	13.6395	8.65205	0	0.13268	0	0	0	0	0	0	0	0	0
Cnn3	1039.67	825.536	376.725	531.014	479.118	63.1161	46.8175	50.6834	8.62939	32.1519	45.6545	23.6399	119.941	150.783	138.117	124.077	100.038
Cnnm2	2.33479	0.802158	9.88533	5.70388	8.67774	44.3979	59.106	119.88	23.5096	26.1966	11.7179	16.2407	0.0960573	11.2093	13.0651	9.23855	11.3596
Cnnm3	0	0	0.0801775	0.0426626	0.163528	5.45671	4.41312	4.52233	3.44347	1.33414	0.120564	2.23354	0.0177012	0.0443352	4.42648	2.67035	3.07634
Cnot1	2.18037	2.31529	13.3142	8.75236	9.61345	41.4664	39.536	46.1487	53.4408	54.7171	29.3778	48.7134	89.7451	56.3898	63.0513	78.2288	67.424
Cnot11	122.762	204.064	87.8564	94.9798	118.086	10.309	15.6708	11.8277	6.73898	2.87397	4.94395	8.03508	13.8325	11.5242	13.977	8.41507	10.8613
Cnot3	131.813	103.836	115.362	109.136	111.442	9.13627	9.01543	19.7473	9.72476	3.12242	5.77826	6.68813	10.246	19.8532	12.5455	14.825	23.6312
Cnot4	27.7045	25.0146	35.0471	30.0563	28.8054	11.0594	10.1133	12.2159	9.02255	6.50842	6.43034	5.35578	1.23045	4.16318	2.86126	4.98945	3.10232
Cnot6l	206.864	241.061	151.503	181.598	178.322	6.0204	9.72822	12.7122	2.85646	1.04622	3.65629	0.415554	0.328572	1.69548	1.12935	1.1055	0.405347
Cnot7	1053.52	627.451	364.362	524.649	419.22	77.2294	84.2562	49.7254	11.3528	19.9665	33.5753	51.1672	34.3495	51.797	28.5353	28.5515	13.9028
Cnp	0.58972	0.072533	0	1.5195	0.768659	0.0618465	1.48109	0.0424639	3.90314	3.23388	0.0573304	0.521023	4.90375	3.72304	1.17172	0.270124	1.95853
Cnpy3	1.20331	1.22048	2.04518	1.70362	3.54908	19.289	8.36019	19.2704	4.5213	8.93791	0.515001	7.31957	14.3801	23.5409	9.30032	14.0403	16.2635
Cnpy4	127.444	141.211	314.839	272.334	253.698	26.5364	32.2163	41.6697	6.20771	34.5548	25.3842	7.37374	14.0747	12.5969	8.68856	6.42127	7.72238
Cnst	15.8371	25.7064	79.8043	63.5199	75.0713	18.9821	17.9369	13.0813	11.7897	7.35534	16.4311	9.85445	4.68544	1.38165	3.26347	4.50018	0.846017
Cntnap1	1.65344	2.06867	7.96789	6.11555	7.26508	3.48502	1.06009	0.546805	0.938727	0	0	0	0	0	0	0	0
Cntrl	23.6388	8.29349	5.90994	5.53868	5.10823	1.41969	0.18252	0.0133347	0.391802	0	0.0180945	0	2.97825	2.68248	0.219029	0.255802	0.226632
Cntrob	39.0153	42.6906	9.85439	14.9524	12.8528	0.0192684	2.27896e-07	1.07812	0.313348	5.26395e-08	0	8.48952e-08	0	0	0.52775	0.366297	0.758483
Coa7	0.0934662	0.416899	2.83105	1.77574	2.13424	9.12781	5.35607	11.0141	4.77923	15.7636	9.15098	9.59353	21.214	15.7389	29.9636	20.7601	47.392
Coasy	1.68195	3.70649	7.62704	13.5501	7.21988	15.7685	3.71124	5.52228	0.120988	0.102873	0	6.99611	5.08145	20.9557	3.54982	5.54793	9.97513
Cobll1	82.9073	80.2065	20.0943	21.2329	22.0133	0.0704206	1.12821	0.0115907	0.654928	0	0.0164388	0.0924796	0.110236	0	0.400122	0.153045	0.146028
Cog1	0.192967	0.381873	6.68885	7.61151	8.59752	0.112135	2.079	11.1383	14.1273	0.0808496	0.260458	1.33176	9.02911	2.8294	6.32502	5.01514	10.1212
Cog2	0	0	0.139912	0.0374823	0	2.42628	2.04641	3.3023	5.28384	2.78056	6.03462	8.30724	2.37046	0.379147	7.01089	7.08117	7.87195
Cog4	1.69157	8.0479	28.6764	33.355	31.8505	84.4953	75.4214	108.298	44.6937	44.8193	4.35476	48.6967	15.9185	25.9058	17.6567	12.8779	11.714
Coil	0.0591729	0.940255	1.55794	0.638461	0.203654	19.1554	33.3214	39.2675	27.674	27.6458	16.939	19.5072	26.9818	14.839	17.2673	43.3992	16.646
Col23a1	0.302027	0.326739	0.117267	1.42755e-17	1.95288e-17	0	0	2.08635e-15	0	0	0	0	0	0	0	0	0
Col5a3	0	0	0	0	0	2.69295	0.152072	2.17509	0.397018	2.49305	6.3039	0.146818	0	0	2.17237	2.70008	2.89205
Col6a3	20.6911	18.3438	6.30434	8.34485	5.71808	1.33478	2.53486	3.59217	0.0888551	0.0112685	0	0.0521139	0	0	0.0141072	0.0161453	0.0118518
Commd2	145.078	87.0012	44.255	51.5861	59.5717	22.9604	16.5762	10.907	14.2206	22.0088	16.8382	18.0672	30.6036	16.7672	33.7874	25.8655	43.8254
Commd3	95.8409	98.3155	78.7889	129.979	111.326	24.7111	14.5483	12.1012	4.94827	7.05134	0	11.276	2.49124	38.5657	10.061	13.1914	11.6964
Commd7	0.0797524	0.195732	0.204872	0.268341	0.653737	23.6924	24.4609	19.1545	11.6438	9.6141	23.5936	18.209	23.5506	14.7337	16.8608	13.6578	20.7081
Commd8	0.557123	1.35401	0.763851	0.85011	0.906427	0	0.148804	0.0133194	2.86089	11.5726	4.49676	4.32546	8.28441	3.92104	5.52963	3.70687	5.99268
Cops3	20.6181	23.5482	13.7447	6.843	13.9383	49.0715	44.4509	55.8452	21.5576	65.5483	49.4368	60.1752	56.0107	29.2698	87.5983	83.2431	62.992
Cops4	8.06517	10.8303	68.1822	58.2242	61.4233	88.5428	78.6407	97.7425	149.078	94.4259	91.8441	102.018	187.564	222.158	143.672	140.978	108.571
Cops8	302.373	324.756	255.455	361.129	276.164	53.5115	55.0637	44.4003	38.4146	27.3487	22.8491	59.0999	75.3239	114.413	69.1401	71.8205	84.5803
Copz1	7.57287	4.8583	156.966	77.9521	90.6055	26.2899	39.4143	19.9055	38.1769	56.4878	52.5083	57.9143	87.5216	106.58	82.4942	93.7777	124.663
Coq10a	34.189	25.1732	10.4997	11.4179	12.038	3.32945	5.44181	8.27785	2.38159	0.0414728	11.0355	1.53007	0	0.0476122	0.780288	0.351559	1.43579
Coq3	2.55587	4.29254	2.48165	1.73417	2.53217	14.1414	16.247	9.55276	11.0278	3.78719	9.76324	14.3924	10.547	22.8192	7.23309	12.0763	9.17107
Coro1b	11.9603	17.1036	38.7949	33.5723	35.9583	8.05517	6.12299	22.068	12.5977	9.70537	12.6739	9.35909	0.238463	29.2649	23.8044	23.4264	35.3779
Cox10	267.162	346.175	186.407	189.701	191.759	18.781	28.4981	29.8417	13.6811	9.01355	14.1906	13.2422	28.5493	12.481	11.4957	10.9107	11.485
Cox11	1.89872	3.73442	1.12149	0.838214	0.96846	6.75042	6.90806	3.77604	5.63966	6.73304	1.18656	5.31471	6.35566	8.15567	4.63491	9.47208	9.3651
Cox15	0.0514195	0.0754783	0.265367	0.276572	0.0885397	0.0189737	1.02516e-18	0.286386	0.0706554	0.0582895	0	0.0332584	0.0337569	0.0498631	0.66306	0.484411	0.176399
Cox17	0.666313	1.26556	6.41634	3.14055	1.74574	38.8705	29.5906	48.2486	22.5745	57.6181	60.6942	73.7003	88.7821	133.972	92.3723	190.977	290.406
Cox5b	43.7653	61.33	208.274	158.359	148.044	116.803	70.986	102.553	154.88	81.359	107.305	151.731	153.007	108.092	307.528	237.514	613.617
Cox6a2	1.69775	9.82563	29.6292	19.9966	19.7585	0	2.57706	0	0	0	0	0	0	0	0.0940209	0.639196	0.91526
Cox7a1	0	0	0	0	0	0	2.10908	2.57591	4.38676	0.459233	20.6072	0	0	1.06235	17.5725	15.5631	38.704
Cox7a2	127.438	123.861	59.0825	51.0672	63.9166	105.85	48.7444	67.5476	74.0589	69.2109	54.0411	87.7066	70.3707	67.426	85.29	132.263	389.607
Cox7a2l	5.48641	3.18448	65.5613	75.8663	36.9785	108.911	24.0926	35.931	99.0951	217.62	160.925	192.889	202.79	85.4009	170.354	233.565	303.646
Cox8a	981.67	1092.9	402.825	359.73	420.952	613.598	356.95	452.074	356.684	347.727	252.056	471.373	374.115	280.209	255.027	434.77	1380.99
Cpa1	5009.13	2857.41	678.276	1063.42	1127.63	48.1791	87.8332	37.93	6.70848	0.324833	0.0822555	1.81414	0	0.525867	2.84137	2.2505	2.64212
Cpb2	27.3904	28.5737	9.10711	10.9438	12.5753	0	2.48444	1.06519	1.68876	0	0	0	0	0	0.267186	0	0.13941
Cpeb1	91.8754	108.187	67.687	56.1275	74.6681	8.28672	13.1401	3.76572	3.64999	3.2351	3.05294	2.15469	0.0648786	0.242352	0.556485	0.601403	0.403865
Cpeb3	22.401	23.199	10.7167	10.3403	11.974	6.82531	6.26645	4.75714	1.25731	4.60331	5.23931	2.62047	0.0207273	5.67675	1.99574	2.03376	1.06703
Cpm	2.33326	4.33549	5.59864	4.49664	3.90505	0	2.72129	3.16926	1.50619	6.1561	7.95277	0.919984	4.16857e-49	0.0163403	1.36331	0.941302	1.37821
Cpn1	0	0	0.39911	0.166014	0	7.55618	7.08485	15.0874	6.07064	0.0734756	0	5.35415	1.94166	0.75506	8.81186	15.8979	6.16065
Cpne9	8.36243	10.4393	34.5012	25.5928	30.5927	3.6556	1.57598	1.78088	1.4404	0	0.68366	0	0.0582493	0	0.534972	0.835077	0.759752
Cpsf2	30.8173	31.501	19.5884	26.1127	23.8925	5.6884	5.63665	10.4805	13.4797	16.7377	7.57296	12.3444	14.2604	8.7687	7.55514	7.80582	6.76909
Cpsf3l	1.827	1.59591	2.74917	5.97292	3.79016	29.0481	42.7317	52.2272	41.9518	54.5609	27.8973	68.5951	76.2569	93.5647	64.7717	96.9977	87.0803
Cpsf4	5.15734	5.04422	9.83001	11.6633	10.0081	25.173	55.5034	85.5714	38.5883	36.6243	33.4619	35.2834	12.4771	0.611559	24.0867	26.9016	43.4481
Cpsf4l	38.6972	22.2924	144.213	57.5605	98.9735	5.74895	3.74424	6.89007	10.3639	0	0.227281	5.49181	0.080842	10.2068	2.7651	1.88478	2.43808
Cpsf6	7.78824	9.37268	5.16215	4.39214	4.82122	23.1197	17.3949	16.2964	16.7386	11.8501	16.0206	18.6276	5.61382	6.72913	10.2527	12.5388	13.7476
Cpt1a	0	0.0341861	0.353105	0.424973	0	8.65479	7.43763	15.2236	6.75495	26.1846	32.6809	9.99946	4.85656	0.0239881	6.10414	10.1619	5.12835
Cpt2	6.22362	10.8852	6.28158	10.4439	14.7891	4.11309	4.70772	0.0377568	3.85109	0.0815703	0.0512889	0	0	0	0.0179665	0.518657	1.27008
Cpxm2	0.846677	1.70989	4.24839	2.1128	2.55179	0.226379	0	0	0	0	0	0	0	0	0.0123136	0	0.0311028
Crabp2	180.6	163.238	199.679	295.092	248.333	25.2382	6.13359	11.6881	4.52825	0	0	0	0	0	0.0533836	1.04527	0.133228
Cradd	2.541	0.191948	0.496544	0.798747	0.25252	0	1.86865	0	0.591014	0	0.0717847	0.265522	0	0	0.370749	0.0895467	0.33643
Crb1	0.919204	1.00314	0.862225	1.30523	2.06435	2.00654e-06	0.146524	0	0	0	0	0	0	0	0.00736787	0	1.81112e-07
Crcp	0.436632	0.428267	4.75759	3.19271	2.17288	22.4459	31.5513	33.0728	46.9041	52.8801	27.4511	87.7956	50.6907	57.7989	70.0771	58.5463	116.195
Crebzf	0.366908	0.417339	0.188447	0.263702	0.414887	3.76877	1.96374	6.57862	1.99933	2.01155	0.778938	0.339452	0.207628	0.102868	1.76889	1.51487	1.33372
Creld1	0.563224	0	0	0	0.247573	5.29852	17.5794	9.87384	3.41466	0.0623777	0.0790946	0	0	0	0.422609	0	0.06128
Creld2	281.132	426.74	292.662	269.538	323.832	131.598	102.035	109.993	47.9614	39.6214	80.8838	51.4271	77.9194	43.9972	61.47	32.6319	73.7158
Crip2	16.5619	15.7746	15.5313	22.5258	13.9501	0.301786	2.02895	0.210554	0.0847873	10.5826	0.276898	35.6446	239.272	154.814	456.81	712.43	1074.7
Cript	13.2705	16.4682	99.4689	78.5011	84.4485	146.352	54.1247	31.1495	89.9236	42.4937	13.9835	61.226	36.0345	106.4	79.4027	108.527	86.2199
Crlf3	10.1144	21.1071	11.2347	14.519	13.9106	33.7034	26.5073	42.3961	77.2594	56.4066	48.2343	24.6406	20.6683	34.5225	31.6613	32.8438	16.5657
Crls1	40.7438	44.865	15.0052	19.7856	18.5731	39.7986	37.0901	24.7994	44.9513	45.2644	26.7642	67.8699	26.0648	12.3783	50.5441	44.5243	66.461
Crmp1	49.8905	40.6781	6.35561	10.0857	5.43385	0	0.343678	0	4.39724	0	0.0467898	0	0.0327806	0	0.871067	0.39993	0.116003
Crtc1	8.45328	8.41506	5.97725	7.31521	5.20345	1.51786	0.901546	1.69707	0.219551	0.203103	0.0785657	0.328473	0.288237	0	1.18823	1.06546	1.25888
Crxos	3.02382	0.750148	1.16746	0.042203	0.0483406	225.76	206.411	268.973	478.284	441.274	381.173	485.012	1003.86	1339.01	1079.6	1361.16	1144.93
Cry1	363.175	252.263	143.871	221.01	193.828	79.7	73.373	61.1231	39.5786	27.0199	38.4325	27.2613	11.1938	0.253944	28.9875	27.7706	11.7859
Crybg3	7.67231	12.1483	13.0225	14.8313	9.20026	2.23553	3.51948	2.1681	4.36759	1.35647	0.674079	1.9558	0.728794	2.59653	1.02983	0.478654	0.140514
Crygs	0.297413	0	0	0.207512	0	7.90737	15.2423	14.0756	21.4848	50.4493	35.4264	46.6515	47.1105	38.4163	23.8742	14.8433	36.0484
Cryl1	227.159	373.955	144.978	149.514	236.922	0	1.08407	0.073738	0.183425	7.3544	0	4.3242	0.0700633	0.0900821	0.0970541	0.888299	2.26074
Crym	2.49033	3.71083	7.17797	7.19641	8.72892	0	0.209433	0	0	0	0	0	0	0	0.152682	0	0.0967323
Cs	163.557	153.974	194.244	216.924	179.375	87.2994	50.0577	70.1748	63.8207	55.9354	34.8697	76.2206	92.0581	50.9298	112.038	105.422	103.753
Csad	133.637	265.348	82.0968	95.2859	96.3922	2.8845	5.50519	4.69114	6.07916	9.09755	4.09426	4.61407	0	2.56631	3.62506	3.834	0.952687
Cse1l	4.23597	4.92418	19.4446	14.8006	13.973	42.3841	47.6592	45.2087	73.431	45.9971	70.9964	29.5429	62.6139	49.2185	50.0377	65.8862	34.9143
Csmd3	4.83442	5.64029	5.02641	4.96225	6.3855	0.0575367	0.205524	0.00379629	0.232324	0	0	0	0	0	0.00722283	0.0076831	0.0124947
Csnk1d	4.3098	7.52617	6.29386	6.56126	7.01132	17.5311	17	11.3797	15.6142	12.6746	21.8901	22.834	6.30455	25.786	9.71996	6.64526	10.8361
Csnk1e	778.818	893.435	270.238	285.932	284.165	62.2776	64.718	73.7453	91.6519	80.2056	104.111	148.371	145.507	92.4849	59.4038	86.5473	47.4167
Csnk2b	1330.63	1111.59	506.095	652.271	585.994	246.815	225.145	206.345	209.094	122.22	224.065	175.215	250.645	252.619	309.696	337.27	357.732
Csrp1	1.63803	4.04973	11.4554	12.0201	12.7356	0.775068	0.132972	1.06576	6.85081	7.39726	10.6812	11.4289	41.9973	24.2578	37.7858	35.4311	50.6291
Csrp2bp	11.5336	16.0786	163.368	154.846	143.947	38.1131	46.0566	51.9727	39.3355	33.4755	42.851	26.6767	61.9718	45.1479	31.6681	31.5668	43.667
Cstf2t	2.76282	5.81682	1.80921	1.6911	3.81724	50.1003	52.5045	52.7492	17.9505	11.4792	23.3879	9.48595	7.12969	9.76019	1.58717	1.8275	2.42506
Cstf3	0.752221	0.336651	7.94979	6.98385	5.91915	21.8687	11.1814	7.69858	31.395	8.34542	18.8258	7.9378	4.72846	24.5919	10.4579	12.1659	12.7472
Ctbp2	377.309	403.873	199.761	199.554	213.012	9.25344	4.51389	1.60689	3.73499	4.11556	10.2131	8.30091	24.2322	0.0597479	22.4387	31.0022	13.216
Ctdnep1	0.804693	0.964755	10.7408	4.58389	10.9483	57.5405	38.3362	57.6668	10.3741	3.94914	39.6815	13.7811	6.74683	22.9369	11.9809	16.9351	14.9597
Cthrc1	3.52186	0.132579	0.114996	0.0912076	0.234825	0.100884	0.532119	0.202611	9.96047	0	51.4049	53.1518	55.0085	50.0794	108.37	100.642	47.0141
Ctnna1	331.304	186.395	74.3763	95.652	80.8669	22.6311	14.3527	7.17254	42.238	56.1211	49.6155	35.7129	61.6486	94.295	66.1948	64.3885	49.6506
Ctnnal1	107.345	91.705	65.9151	102.89	76.0877	25.1812	29.5351	32.3659	11.7224	30.3107	36.0035	25.0019	54.3387	47.2181	32.3773	22.8212	18.9805
Ctnnb1	429.477	555.556	185.693	277.122	213.646	39.7162	44.9482	62.9872	41.123	53.3116	62.4739	44.1502	72.7715	62.7912	40.3447	77.0014	38.9869
Ctns	22.1363	20.8098	7.40477	6.05025	7.70616	0	0.358639	0.0232184	0.950286	0	0.0646638	0.418473	0	0	0.389034	0.0618375	0.156517
Ctps	303.744	331.224	196.586	241.74	195.834	53.8142	42.1515	40.0253	82.1599	76.1884	65.0069	39.3066	48.8721	29.2644	48.4675	73.1896	51.7882
Ctsa	0.597456	0.294942	0.42169	0.375953	0.51724	102.329	99.9982	134.626	128.773	322.346	309.256	167.783	467.076	167.952	251.602	319.938	327.067
Ctsb	0.214246	0.791238	4.42692	4.2502	3.5866	47.4075	76.3735	80.5787	108.592	176.527	116.114	35.5048	63.8448	20.2874	28.331	21.9891	32.316
Ctsc	0.671787	0.187525	0.944705	0.190262	0.285635	177.235	235.987	259.477	274.605	541.311	472.209	213.645	226.424	112.958	179.168	234.087	118.328
Ctsh	30.5991	34.6385	96.1563	108.167	88.7854	62.1703	65.4448	55.3486	28.7896	32.5299	17.9216	47.9306	29.6939	25.5787	15.3807	16.1641	10.6426
Ctsl	1.39476	2.64553	1.13832	0.464361	0.435241	584.681	776.94	723.178	1079.49	2216.27	2179.43	685.584	684.139	592.424	526.021	615.935	425.093
Ctsz	0.284455	0.139025	0.595038	0.0989178	0.245517	23.8047	41.3835	77.3456	53.7461	206.677	55.7493	105.265	110.621	115.067	180.248	174.558	127.725
Ctu1	0.401801	2.28354	2.66386	3.0334	2.96516	14.9975	17.1085	12.5467	9.56659	7.64763	3.73069	40.5162	5.0908	49.1704	8.25636	8.35013	6.98236
Ctxn1	1.32793	2.41136	3.04073	5.33599	3.60096	0	12.1565	15.6052	5.70809	0	1.23092	7.32282	0.194291	9.2705	3.31415	6.26429	12.7085
Cul1	2805.17	1688.76	863.664	1111.18	1042.28	203.053	234.803	148.248	73.147	80.4604	93.7856	59.1188	31.2006	17.212	82.568	64.0628	50.3243
Cul3	29.7298	20.5649	21.7086	28.0304	33.1779	123.306	158.788	148.879	140.047	74.1558	47.9097	40.6411	28.289	57.6129	52.9292	72.3136	34.4607
Cul4b	155.513	95.4131	66.784	85.0841	68.7256	25.2378	30.3858	19.62	28.8704	13.3062	10.3371	8.33991	0.07674	4.49882	12.7376	16.4089	6.17565
Cwc22	117.514	103.602	18.512	25.6167	23.1299	20.2432	24.7838	16.0637	54.7466	70.1117	16.8158	26.4884	33.5473	32.0422	10.1476	12.6578	9.41606
Cwc27	2.93518	2.74561	9.23957	11.9555	11.0705	11.5933	5.39914	10.7863	4.81738	0.966799	12.8791	8.90698	9.43035	29.8717	14.092	14.5855	4.36281
Cwf19l1	0.108035	0	3.16577	1.46992	1.70467	1.65606	1.51561	1.33761	2.89489	9.40653	2.94005	3.73225	6.97391	11.499	3.91488	9.3991	6.06244
Cxcr3	335.243	139.522	132.719	101.181	171.768	0	0.315784	0	0	0	0	0	0	0	0.0863107	0.100755	0
Cxx1a	0.337234	2.12807	19.1953	17.1998	11.4204	0.320839	0	0	0	0	0	0.537361	0	0	0	0	0.104768
Cxxc1	232.728	262.706	86.0004	87.1897	99.9843	18.0298	12.6163	47.6789	18.4036	16.0395	12.0464	36.9559	51.4368	72.9563	32.2701	33.7349	49.1564
Cyb5b	38.3397	37.8179	24.4692	39.0918	29.5234	11.0371	12.3146	14.8473	25.6298	5.51821	11.8772	23.8713	7.75883	30.2977	5.41278	3.99358	5.27304
Cyb5d2	0.506187	0.278519	4.23836	4.7252	5.24126	18.7824	1.39146	1.01585	1.47538	0.236461	0.251066	6.93867	2.09914	0.0388351	0.275827	0.593059	0.368115
Cyb5r2	1.56453	0.348103	9.88407	6.08832	12.6125	0.700614	0.644714	0.430748	0.10973	1.9896	0	0	0	0	0.540728	0.176088	0.81203
Cyb5r3	22.1844	13.0069	35.1117	31.2926	42.3398	7.79265	14.6447	7.53173	9.49945	0	0.140496	6.78095	3.91646	0.0627836	3.05349	4.42846	14.9698
Cyc1	0.50305	2.93973	5.5569	2.29944	4.94985	66.2977	65.6356	65.9822	84.3306	65.7893	147.384	136.806	164.599	158.785	262.952	221.83	496.658
Cyhr1	5.11138	2.59803	9.15877	6.5797	12.2054	27.0847	14.9896	1.03713	5.05131	7.08155	0.224805	3.24582	2.96199	0.0262455	7.09152	6.1888	8.25328
Cyld	0.523428	1.05713	1.46488	1.8452	1.18661	0.00950094	0.133486	0	0.260309	0	0.0525892	0.385845	0	0	0.0482252	6.44487e-09	0.0134979
Cyp19a1	120.221	65.5193	21.0597	40.9521	31.7618	0	0.222966	0.028586	0.0255945	0	0	0	0	0	0.0784639	0.0518009	0.0410337
Cyp2b23	0.40535	0	6.21568	5.00756	2.11247	0	0.15804	0.030722	0	0	0	0	0	0	0	0	0.128414
Cyp2f2	5.23597	2.96118	28.8726	20.1146	26.6353	8.10794	0	0	0.91105	0	0.0796895	3.60646	0	2.03625	2.05167	2.75036	6.4248
Cyp4f39	5.97306	17.8033	8.72732	14.1285	4.8697	0.867881	0.185173	0.374247	0	0	5.79303	0	0	0	0.315772	0	0
Cystm1	2.76694	10.0425	3.421	2.23465	1.20392	53.1609	30.5891	28.1606	28.3393	37.3823	39.9868	32.4171	59.9965	109.849	33.9046	37.6488	60.693
Cyth3	6.9085	9.98395	11.6722	10.282	12.8839	1.44181	1.33798	1.40508	0.520407	1.31187	11.1701	1.82051	0.684123	4.4939	4.3925	0.672011	1.94719
D10Jhu81e	0.923068	3.75693	19.669	3.72358	8.07459	0.137897	0	0	0	0	0	0	0	0	0.396917	0.687055	0.588745
D10Wsu102e	369.573	374.396	431.459	432.738	461.775	50.5254	53.8954	92.9028	43.6467	21.9034	42.2189	22.3197	30.9245	38.1179	27.6307	25.4104	32.7556
D16Ertd472e	0.192078	1.76323	2.25066	0.862285	0.97856	15.7841	19.3303	18.3933	12.2679	7.51813	0.180914	11.9228	0.070306	0.0703049	2.22419	1.61212	1.2822
D19Bwg1357e	10.6442	9.73015	9.64618	8.80696	12.0814	35.272	36.9094	24.3189	61.7506	57.4631	48.1047	50.3781	80.2743	44.0573	50.5606	80.4413	74.2553
D1Ertd622e	191.276	195.514	122.448	131.207	121.504	119.142	75.4307	64.3676	15.0193	0.729571	7.32414	5.50522	2.52561	1.06401	1.53678	0.853851	0.642934
D230025D16Rik	12.3535	14.9112	24.9051	27.3458	22.6034	69.0049	74.4709	67.8581	127.817	112.51	101.264	111.389	160.88	122.365	93.4713	121.655	111.926
D6Ertd527e	3744.5	1699.95	913.791	1372.41	1070.33	39.3826	30.509	12.712	4.72598	0.208441	6.26277	0.390028	0	0	1.27506	2.0681	1.85078
D6Wsu163e	0.763994	0.940008	18.2344	6.98771	11.8763	16.815	18.7036	23.6916	18.4744	14.6631	12.6359	34.902	25.5894	21.1415	12.4667	13.3058	13.1666
D7Ertd443e	94.4344	176.165	97.1258	90.5321	125.933	25.9381	19.0162	17.0626	1.20287	9.46451	6.38625	10.8497	8.81365	9.3748	0.0480215	0.184876	0.0800506
D930015E06Rik	64.3796	47.6394	6.29371	6.84749	4.67534	8.30632	5.17571	7.53635	4.53138	0.635166	6.06315	1.10441	0	1.70889	0.940743	0.837961	1.40104
Dad1	66.2994	150.604	531.653	522.206	747.064	34.0185	40.7305	29.3328	58.6321	127.66	19.747	99.5288	33.6631	126.636	132.415	207.846	415.505
Daglb	96.0887	49.7773	10.6307	10.064	7.64934	0.752832	1.0099	2.51511	0.194697	2.97191	0	1.00665	0	0	0.835869	0.848374	3.20869
Dap	3.84835	4.73156	3.62671	4.39621	4.96023	0.104672	0.177336	0.144234	13.8787	1.67866	0.676039	43.9969	55.6687	27.5687	31.4091	39.2266	69.8964
Dap3	16.0307	10.2342	20.0084	20.2406	17.3659	4.15701	3.90124	3.57832	1.54374	2.10473	0.255611	5.43019	5.15956	6.98783	5.18844	5.50364	2.2126
Dars2	0.101917	0.46971	0.379596	0.294424	0.524293	3.33663	3.79612	9.31944	7.66905	9.13498	13.2292	11.5256	12.7372	17.2651	9.03455	4.48648	7.95812
Dazap2	880.652	536.069	210.683	256.263	255.177	54.8669	51.6372	28.1703	57.0329	112.934	84.5664	43.4053	42.9937	86.2282	56.3336	76.5019	53.5721
Dazl	423.794	799.031	223.645	427.212	436.781	8.45359	6.55702	10.8214	5.77532	1.25858	17.4087	0.996514	5.18289	2.65188	1.66346	2.01406	1.00853
Dbndd1	38.5211	58.7678	90.3514	101.271	102.641	9.20311	6.14023	3.78814	0	0.0787413	0	0	0	0	0	0.62434	0.23949
Dbnl	0.532281	0.449644	1.08398	1.83136	1.64868	13.5032	19.2698	23.7309	33.9732	7.54773	23.8186	17.4179	35.3175	17.3771	34.1142	37.901	69.7383
Dbt	8.50549	8.08165	1.92033	0.9258	0.92536	25.6281	13.6823	17.2526	14.5445	12.6889	37.9245	8.13079	10.1238	8.91864	8.61973	11.0641	3.61357
Dcaf12	569.313	364.538	139.709	146.318	161.134	67.6654	49.4406	56.7842	18.4366	64.7501	45.6169	40.4056	11.2334	44.1684	16.1903	23.0215	31.2487
Dcaf13	0.359043	0.087923	23.157	13.3785	21.6301	47.8908	90.7001	51.8916	87.9777	141.739	75.2596	108.98	226.299	171.452	152.917	192.637	120.031
Dcaf7	178.662	59.2534	47.6337	49.547	53.1027	10.1251	10.5957	21.8444	9.83748	3.38292	6.38317	7.81658	6.29417	8.89098	10.2668	11.8893	16.3927
Dcaf8	318.226	290.687	210.117	233.431	210.151	33.5186	23.496	35.4006	12.1787	18.8929	10.4954	9.2446	8.67755	8.17806	3.91884	2.49702	3.98422
Dcakd	2.72331	3.924	42.8686	66.1073	44.0244	4.61806	3.74379	0.441603	0.365423	0	0	0.943237	8.8089	8.65797	0.423938	3.1294	0.215259
Dcbld1	2.86812	2.80696	6.00892	6.41235	7.82594	20.3058	11.5571	18.9365	27.84	14.5149	17.8826	25.4495	16.2189	43.21	30.7808	29.6703	24.419
Dcbld2	132.363	119.613	30.1853	46.0101	57.4643	3.02987	3.28801	2.85407	1.28766	0.0202654	0.353883	1.01708	0.00934624	0	0.613271	0.858334	0.465911
Dcdc2c	0	0	0	0	0	0.953169	1.12326	1.02411	1.19392	0.0486545	0.120147	0.11177	0	0	0.0759988	0	0.0642069
Dck	2.74843	1.47812	1.02751	0.774202	0.606983	13.0257	10.0257	16.4427	20.3731	21.9826	30.096	10.34	5.09695	4.96336	6.90172	6.6594	7.58149
Dclk2	512.904	370.167	200.747	287.518	228.868	3.30482	9.38263	5.5961	4.04025	1.08343	0.0710672	2.15652	0	0	0.778692	0.339435	2.03317
Dclk3	46.1531	36.9593	12.1851	8.79671	10.5779	0.035403	0.184759	2.42005	0.985856	0	0	0.666542	0	0	0.242854	0.157814	0.0304642
Dclre1a	616.428	695.097	120.917	186.366	224.119	1.95983	1.13998	0.0169942	2.05542	0	1.78752	1.00384	0	0.0219137	1.30994	1.08977	0.932998
Dclre1b	0.279703	0.429981	0.596492	0.719778	0.362821	8.82039	5.0282	10.3282	6.67811	3.00223	11.4203	4.07644	0.0605543	6.6208	0.522691	0.602927	0.529524
Dcp1a	181.058	98.3392	96.897	108.331	99.7185	2.31475	1.41875	2.84369	2.05004	0.685784	1.12045	4.17461	3.89805	0.0269835	1.24115	1.50632	1.05186
Dcp2	8.23264	7.12843	34.4289	31.1399	34.1934	14.9081	6.38734	4.70756	1.88672	2.05077	0.0904523	0.952369	0.0100828	0.0251141	0.882443	0.606391	1.21558
Dctn4	4.9671	5.4362	13.8702	15.3182	10.6979	3.95269	3.8966	2.58838	5.28525	8.20943	3.05973	9.72802	11.7219	9.17155	5.96448	10.8187	6.79602
Dcun1d1	54.2959	83.8959	88.3424	75.3687	78.0808	20.3362	14.3211	16.6866	7.17162	0.0318334	5.76973	2.44438	5.55948	0.561559	4.20618	3.83979	2.14592
Dcun1d2	0.228248	0.408704	1.44418	1.60954	2.16675	2.09868e-05	3.04222e-05	1.43178e-05	1.02288e-05	1.32569e-05	1.69908e-05	3.29898e-05	1.18217e-05	1.63392e-05	5.48539e-06	1.06572e-05	1.56589e-05
Dcun1d3	0.157982	2.33892e-12	0.386003	0.297851	0.90927	7.06362	8.16547	13.7244	1.59477	3.76572	4.43781	2.87953	0.938699	0.870979	1.07809	1.87403	1.78554
Ddb1	597.142	322.367	154.558	192.584	179.131	50.101	29.7582	60.9586	37.0425	36.38	56.372	71.4062	48.8182	68.8191	93.5491	102.911	125.698
Ddb2	354.056	246.901	98.849	136.41	125.078	24.8823	14.2853	10.4141	10.5111	4.02645	4.08885	7.11346	6.24025	9.50221	8.42842	10.2745	6.03831
Ddhd1	47.9293	53.94	65.4374	80.0225	73.2246	6.97144	14.3388	6.64079	3.92808	0.645026	0.106324	4.65459	3.38143	0.693454	1.38653	1.07584	0.553251
Ddhd2	12.3022	9.43617	3.46928	2.93086	4.13229	13.8021	15.1289	17.799	4.78946	26.4557	12.3482	16.3182	10.3288	3.32516	7.1135	10.668	13.7822
Ddi2	41.1616	16.6359	9.54773	11.8024	11.4163	0.358694	0.809534	0.335075	2.06458	2.2953	5.61949	1.59585	1.08213e-06	1.50502e-06	1.11456	0.788335	0.0895783
Ddit4l	0.0426725	0.589351	0.110059	0	0.256288	11.1281	9.29915	7.12924	6.45768	3.53888	6.3512	5.67905	2.27579e-09	0.0576039	6.22146	2.28767	2.27438
Ddx1	0.157914	0.207888	4.15295	4.2526	2.76603	1.1004	8.40387	3.38109	24.3499	15.5278	15.1265	13.912	37.359	40.032	72.2968	41.7746	32.8005
Ddx10	18.4616	20.5703	6.95857	7.19547	8.33321	28.2466	39.8871	46.3583	39.4313	40.0701	18.8885	12.3012	34.862	25.2654	20.3031	16.8061	7.49535
Ddx19a	1.84579	1.5226	16.2358	15.8287	14.2497	1.50221	1.62702	4.08751	0.609096	2.06651	0.132636	0.560357	1.13925	3.98111	1.33077	0.92259	0.39899
Ddx19b	11.047	9.99833	3.23136	4.56894	3.84295	7.47342	5.1154	9.01718	4.74445	6.94429	7.90677	13.7325	7.60801	10.4558	7.52949	4.99824	5.72524
Ddx20	0.0515629	1.27038	5.12532	2.34688	3.14691	76.6029	66.1433	73.0717	68.5505	34.8557	64.3751	39.3676	60.0991	41.9259	41.4886	31.8672	28.8869
Ddx21	0.918522	0.990276	5.88237	5.45802	3.05854	32.5144	58.5769	50.1075	77.3597	97.3585	131.13	124.328	127.591	117.999	110.599	115.24	124.25
Ddx27	3.14363	15.1296	5.51455	7.09985	9.25187	113.587	57.5159	44.1067	41.7233	63.8711	47.3561	48.3554	43.6169	36.0622	22.6149	33.9044	16.0261
Ddx47	14.8228	22.3891	17.2708	18.6572	26.8232	66.9561	93.7947	90.559	75.5219	85.619	127.431	85.3194	61.0019	78.2362	89.6732	102.514	86.8813
Ddx49	0.697225	0.292822	3.9339	1.67591	2.34877	46.9491	40.8885	38.4733	68.8475	41.5608	92.2201	88.6002	197.551	171.727	117.741	144.69	133.728
Ddx51	0.75392	0.752501	1.37738	2.6356	1.94372	8.34102	14.5337	14.0565	8.51752	6.61836	5.06787	7.02191	18.0711	5.66944	9.00524	8.66128	11.2951
Ddx52	15.5131	15.2715	8.89834	15.0301	11.2771	25.8505	42.569	41.9859	72.394	37.0943	46.8213	49.2913	71.2146	41.929	22.9581	28.8233	18.2167
Ddx54	9.2849	6.64303	5.36431	3.77178	4.30683	63.0654	73.5639	109.589	68.4908	54.6456	47.9737	67.7702	67.9834	72.6954	34.9976	35.6081	50.4433
Ddx58	0.435929	0.937476	19.8674	8.99823	11.7981	0	2.42095	0.0515611	0.277646	10.6877	1.90526	0.938246	0	0.0168631	0.0148337	0.0238936	0
Deb1	0	0.710714	13.3113	5.49189	8.83037	52.303	51.3807	74.1934	33.1163	26.7	11.4782	30.8699	28.7556	57.4339	28.7229	54.9012	85.5509
Dedd	5.8102	6.94094	68.4008	44.6608	43.0137	22.2823	15.997	13.6632	3.4036	5.0916	19.353	20.0047	7.08333	5.18778	11.5903	8.73956	13.7454
Dedd2	0	0.251619	0	0	0.22792	58.823	43.7448	35.473	57.1415	26.822	40.7131	78.1823	94.0356	89.816	42.0418	23.5006	72.8732
Def8	1.12498	1.42862	3.47684	0.652561	1.58328	20.0019	34.3059	29.804	30.0565	42.2693	31.9426	74.298	37.5173	82.8312	65.7063	52.5522	74.8489
Degs1	1113.37	872.772	294.22	367.05	359.407	85.1527	61.9739	21.174	72.8219	38.6527	52.3175	19.1542	35.8322	49.4778	64.9136	60.6443	47.2826
Dennd1a	7.03839	3.54179	12.8599	9.97446	9.07641	5.29543e-08	0.214612	0.0889335	2.4266e-08	0	0	0.217584	0	0.107457	0.433142	0.288392	0.0316165
Dennd3	1.95791	3.58	7.3472	7.55279	8.72381	3.84758	1.81778	2.07763	0.458139	0.020683	2.39712	0.718258	0.588664	0	0.720784	0.0145945	0.0636099
Dennd6a	5.50901	4.38644	20.5567	19.7925	24.761	9.49806	3.80953	4.93949	0.361559	0.142566	1.87686	0.425136	0.00749994	0	0.246202	0.314111	0.255525
Denr	5.56305	4.15121	6.67076	4.86145	3.01215	52.8511	46.6369	41.7191	30.8927	49.2439	51.4668	45.8124	57.852	48.0909	62.9887	66.3933	45.5279
Depdc7	1187.92	1081.96	289.883	339.104	392.617	128.979	153.135	173.68	163.255	63.2097	100.029	65.4074	39.5966	113.509	63.6907	47.7672	36.4538
Deptor	80.3244	88.6549	43.9353	63.3033	66.0596	2.22418	4.76491	5.65205	1.37339	2.54165	2.78983	3.75256	8.25177	0.813517	3.82363	2.76907	2.3735
Derl3	7.15171	20.686	81.9359	47.3685	44.5553	33.3681	32.0381	35.791	5.28621	9.48645	0.234424	0	0	0.105402	2.47765	0.514086	9.52273
Dfna5	0.142172	0.209547	7.59643	6.0849	3.04371	0	0.692165	0	0.0678291	0	0	0	0	0	0	0	0
Dgat1	0.190081	2.5213	6.2015	2.47885	4.12227	0	2.72574	7.82382	2.05647	6.40691	3.54085	0	0	1.9467	21.6812	16.4248	21.1034
Dgat2	65.6709	42.0647	5.57418	5.40545	6.5183	6.9386e-08	2.8198	10.8862	6.1527	61.1786	0.243229	19.5924	7.26613	12.8748	19.2015	7.38274	6.97625
Dgcr14	0.482157	0.29764	24.3974	18.5476	18.1933	31.2126	16.5818	24.2184	19.5686	16.0614	13.5411	17.0938	8.1429	27.218	12.8342	8.70201	15.6617
Dgke	27.1259	19.6698	1.41446	3.38607	5.04539	43.5808	29.7011	20.116	32.3119	9.99429	4.62668	7.14115	4.25845	4.33558	6.80564	3.86302	2.1047
Dgkh	0.670882	3.60468	5.89978	3.28225	4.63301	0.122336	0	0	1.20462	0	0.0833707	0.0528757	0	0	0.168995	0	0
Dhodh	128.618	110.379	48.7715	56.633	49.5752	0	6.55691	2.70041	14.5142	2.48434	23.4765	6.96122	24.0778	4.14334	10.1896	11.8038	7.16733
Dhrs1	613.827	331.106	174.364	253.517	172.287	5.71869	5.26441	11.2051	2.1341	0.226937	0	4.35431	5.72803	0	4.83357	4.82158	10.1355
Dhrs2	13.3866	3.72362	23.0788	18.5749	17.2464	0	2.07619	0.0845182	0.0705263	0	0.11429	0	16.5893	0	0	0	0.552701
Dhrs7b	0.756739	0	0.361583	0	0.093691	18.0851	18.3935	7.82024	21.6342	44.6117	12.8115	34.0722	71.934	11.6426	38.6096	36.3796	35.2376
Dhtkd1	0.468941	0.879658	5.51118	5.99186	5.83339	3.89821	9.28032	8.4713	3.47295	4.55973	5.58248	4.48763	16.7516	4.87699	1.79044	1.27985	0.779325
Dhx15	12.8182	15.3862	25.5404	22.888	22.7392	41.6523	67.7823	51.2283	109.931	80.0824	126.076	95.4819	114.754	100.723	84.0457	91.8315	46.7978
Dhx29	2.32799	3.02513	15.4998	12.5048	10.3153	6.58012	4.24616	9.32557	9.32458	0.119768	8.62808	5.46601	6.14542	1.89436	4.20774	3.87656	3.63881
Dhx33	4.22378	1.77462	3.69581	1.54936	5.24937	23.03	17.821	23.3072	31.712	5.063	9.84667	14.2205	8.26885	70.008	9.2038	11.347	8.39341
Dhx57	19.6486	30.7758	40.7173	45.0431	23.6602	2.66411	5.97426	4.85405	5.01322	4.98746	13.0673	6.68948	6.96087	7.80172	6.06294	6.1478	4.56921
Dhx8	0.70219	1.18406	3.65608	2.09437	3.18018	43.672	42.1335	36.7962	53.217	42.4212	34.0429	27.1896	33.26	22.0702	13.2415	16.2483	24.6927
Dhx9	0.883886	0.527411	0.091626	0.463112	0.159781	4.94186	5.67255	6.46696	8.37333	9.49591	11.0814	6.36435	6.48473	4.73118	2.76524	3.95142	3.79627
Diap1	19.8463	14.4478	8.09861	11.6466	10.0259	2.02508	1.1169	2.8819	0.111694	0.0807921	0.669016	0.557224	6.42196	6.12384	0.112354	0.150087	0.625185
Dicer1	68.1997	45.7232	24.984	30.2592	24.1197	13.2154	8.23866	10.4907	10.4952	6.35336	10.6595	6.4159	4.43668	6.27201	2.38231	2.56921	3.00992
Dido1	0.917285	3.05218	3.12696	2.55554	2.32814	15.2394	20.1441	18.6163	18.0953	4.65997	29.528	6.92733	9.18508	20.6592	2.23172	4.44259	3.41912
Dip2b	66.3505	57.2283	7.65247	8.87019	8.65125	6.87844	7.5269	12.1237	4.08541	3.64235	3.59551	2.94244	0.707352	0.778484	2.62123	2.14048	2.29127
Diras2	326.546	269.487	128.824	154.479	136.292	0.188109	0.622701	4.0364	0.916059	0	2.09944	0	0	0	0.131933	0.187762	0.490227
Dirc2	6.20169	4.06582	1.28247	3.31175	1.6092	104.905	77.6735	117.073	63.3277	77.255	116.797	102.659	106.047	59.6587	141.411	115.316	150.174
Dis3l	3.00052	3.53849	12.229	8.31025	12.4289	6.83458	19.7199	13.0976	7.35139	0.354915	0.0640193	6.41632	4.98604	0.0589682	0.777776	0.756402	1.13494
Dixdc1	0.431139	0.445699	0.0185463	0.187743	0	0	0	0	0	0	0	0.0827079	0	0	0	0	0
Dlg3	0	0	0	0.0266699	0	2.56057	1.8187	2.90218	5.39788	3.22769	5.15399	8.24315	9.81655	11.2288	10.2257	7.9869	6.33145
Dlgap4	175.725	198.763	167.977	133.782	156.215	46.9955	22.7029	22.4931	13.6173	16.9692	4.2347	14.9505	1.52788	8.51721	8.88699	11.4857	13.7946
Dlst	5.07284	8.79847	38.6498	22.8657	30.0641	5.04837	3.7496	1.30302	1.0492	2.13889	0.160356	6.65858	8.5523	26.965	14.9055	11.596	17.9932
Dmbx1	0	0.198196	0	0.178306	0	0	3.43242	0.0743583	2.10278	3.80758	3.62411	2.15396	12.0416	0.023904	3.76281	4.33479	3.3802
Dmgdh	0.0567408	0.101845	0.196081	0.114665	0.100765	14.601	22.8608	11.2559	4.23936	27.3075	1.03595	23.5197	38.8249	38.8589	40.6983	38.6533	27.3855
Dmtf1	13.9583	17.4753	8.37413	9.64117	9.95862	30.1098	24.4604	27.4546	26.7742	27.739	57.1794	24.6908	16.5364	33.739	17.3952	20.4808	7.07561
Dmxl1	6.21675	4.86483	2.17191	2.67159	2.61218	2.61122	3.80219	4.38862	1.40186	0.15989	0.926866	0.31311	0.0182953	0.479494	0.514785	0.474488	0.238928
Dna2	60.6677	47.0294	16.1178	19.7391	18.5182	54.6271	33.6178	12.8972	9.21	5.8176	15.5166	6.95852	11.8226	14.0068	1.84523	1.61268	2.13759
Dnaaf2	1.14308	0.184908	0.323216	0	1.62001e-17	98.6075	72.0814	117.267	79.4207	14.5145	77.6284	69.7078	38.1967	31.2503	29.4497	35.9689	35.5672
Dnah9	4.71747	3.19801	2.34183	4.20006	2.77489	0.893108	0.560056	0.452195	0	0	0	0.142692	0	0.187032	0	0	0.0137869
Dnaja4	126.995	89.6094	63.0277	60.4892	88.0797	2.7151	5.81344	11.6366	1.37378	0	0.0323802	0.059822	0	0	0.998954	0.124562	0.128541
Dnajb1	18.948	24.7289	122.859	109.788	115.402	63.7851	31.4958	25.9724	40.3787	33.3309	75.5974	48.3748	66.5406	84.6119	61.6999	52.2789	86.2283
Dnajb11	74.0754	37.1929	11.1715	7.57811	12.6136	50.7693	54.5758	33.1595	62.3466	60.3625	65.2194	51.6826	79.6927	20.9002	50.4042	49.3605	33.8315
Dnajb14	0.797287	0.516044	1.28198	0.4753	0.846519	69.3085	47.7356	13.587	32.5588	33.8428	66.5313	36.2635	0.133309	28.2933	5.13975	18.818	4.37696
Dnajb4	263.548	205.985	218.259	238.373	187.626	2.56636	3.80151	0	0	0	0	1.82393e-06	0	0	0.112452	0.103299	0.170703
Dnajb9	1.54949	1.50666	3.40539	1.78388	4.09052	254.621	332.749	317.621	207.916	168.689	133.045	99.8717	111.113	53.0925	51.2373	79.8806	29.8442
Dnajc10	37.7446	29.7563	5.47819	5.98745	6.36117	5.3179	5.59949	5.21861	2.60455	0	4.09648	0.288907	12.6204	3.85875	6.26426	6.25267	2.79424
Dnajc13	68.8387	68.3418	23.8408	25.6299	29.8417	3.09763	3.94649	5.06632	6.96704	5.69415	5.53802	6.91458	12.4264	3.48166	10.8285	8.27145	8.31662
Dnajc14	3.14954	2.13181	16.8312	12.804	10.8446	8.42611	9.50857	4.98278	5.04155	24.0209	13.5596	17.7568	4.08998	6.28299	3.70176	4.7411	4.18902
Dnajc15	1.0352	0.250506	8.03099	3.59803	3.10258	74.59	80.9938	134.455	206.985	203.014	125.293	170.243	193.149	302.87	221.784	202.738	308.675
Dnajc17	13.3997	6.73677	49.586	49.6107	48.2663	9.47601	5.23415	40.1462	10.9518	1.39615e-19	4.22384	1.59629	0	37.4158	18.9181	19.0993	15.9568
Dnajc25	3.62417e-07	0	0.25178	0	1.91501e-07	18.7947	6.4434	11.5968	3.415	2.10875	5.8716	6.18107	2.24084	3.14752	10.5932	6.80231	4.94007
Dnajc3	99.4563	168.497	41.2464	48.701	57.7851	20.6495	21.3302	24.4256	15.8493	25.9369	21.9746	18.1449	0.675961	14.3422	5.75161	4.45278	8.62727
Dnajc4	7.49521	2.59506	9.90519	9.57228	8.69138	24.8609	21.3941	24.2091	4.8142	0.332374	0	2.35361	4.02278	37.6144	4.3153	9.95872	8.66289
Dnajc7	3.67777	4.09853	39.1682	32.6493	38.8074	2.99309	10.0718	10.4916	26.2741	13.4678	19.5621	25.4428	47.6479	21.434	19.5834	37.8229	18.5206
Dnajc8	548.765	386.984	424.792	408.562	385.745	80.4724	91.6759	38.8541	95.3515	101.728	136.623	101.904	181.256	166.241	139.564	165.306	135.824
Dnal4	846.037	583.973	252.565	399.217	316.154	42.509	24.8716	78.1348	10.6092	28.341	25.5378	14.4475	16.4308	19.7448	11.1038	6.83484	6.06531
Dnmt1	612.699	455.751	154.678	83.6343	107.664	16.8864	22.0407	25.8465	4.20387	7.87614	6.43897	5.55547	14.8802	6.33084	4.59509	6.91216	6.18688
Dnmt3a	26.6792	31.6634	20.2232	20.3209	25.5045	6.23336	5.93407	7.46031	3.23314	4.71118	3.30074	3.53157	2.50524	5.65761	3.79729	4.27826	3.37727
Dnpep	0.119785	0	0.298214	0.248226	0.103866	9.97615	7.22554	16.2796	63.4822	19.9376	28.6216	53.9761	50.6041	45.0368	66.7734	63.849	99.4838
Dock1	2.13804	1.86497	1.76258	0.998843	2.76686	0.352237	0.416847	0.48283	0	0	0	0	1.78948	0	0	0.155655	0
Dock7	149.571	98.0063	46.0761	69.5403	50.9826	9.61888	6.29919	2.97475	1.8187	0.0192495	0.0356251	0.846706	0	0	0.151566	0.0485397	0.0911859
Dock9	38.5097	23.5874	12.8258	17.4958	13.5891	5.50102	5.5207	5.59534	2.01477	2.90704	3.87789	2.68899	2.86005	0.0356482	2.24805	1.89592	1.72292
Dpagt1	0.241414	0.787638	2.7679	2.55877	1.1757	12.7144	13.2964	13.1864	20.8171	5.38329	54.6891	26.8703	17.1691	11.5679	14.0571	7.79219	7.43196
Dpf2	7.27489	4.99568	3.39704	4.01592	4.2213	30.5511	29.8263	30.6042	48.3622	75.3222	27.4483	48.4944	68.9941	115.762	63.2279	57.2395	52.8788
Dph2	0.678379	0	2.42273	1.70313	1.99724	48.7235	47.6879	30.0719	38.0155	20.775	23.1304	15.9414	28.9601	2.52506	19.5622	15.6732	13.386
Dph6	105.271	141.339	107.363	88.43	83.3387	1.82841	1.54372	3.59543	2.38677	2.20487	0.337241	5.63173	0.198879	3.81896	12.0578	7.14573	5.22307
Dpm1	4.63909	2.08636	1.40087	1.33102	1.2483	19.222	8.43595	15.987	16.1716	21.5993	18.8711	10.8789	35.462	16.3768	6.09984	11.2466	6.61421
Dpp6	1.22248	0.293613	3.94044	2.46191	2.65071	0	0.226013	0	0	0	0	0.755078	0	0	0.0693091	0	0
Dpp8	1.52215	1.67997	0.942989	0.880622	1.25624	1.21543	0.0618198	0	3.64967	0.05431	0.0489809	1.92175	0.0244681	2.2149	0.333943	1.62912	0.602719
Dpp9	7.45999	7.00869	2.66684	2.32855	3.05745	1.76658	16.7065	33.3877	5.45904	0.035496	0.0451751	6.51662	0.0312135	2.25178	2.2421	1.91381	2.59609
Dppa1	0.538945	0.839674	3.11381	1.14564	2.36694	0	0.112005	0	0	0	0	0	0	0	0	0	0
Dppa2	4.90185	6.27892	15.9952	16.2493	12.716	140.401	119.753	150.809	329.146	509.915	472.99	257.078	346.803	363.933	173.961	230.103	124.488
Dppa4	1.25064	1.00752	4.42963	2.7713	2.23525	276.976	256.676	312.949	247.167	430.944	436.081	229.581	398.492	322.814	359.258	281.051	286.185
Dpy19l2	2.75792	1.79631	0.378536	0.287774	0.533273	0	0	0	0	0	0	0	0	0	0.00972808	0	0
Dpysl3	60.4078	73.2745	48.2649	43.5666	61.7316	4.24297	2.86496	1.68065	0.0114345	0	2.16178	0	0.607791	0	0.0142778	0.0816318	1.4398e-30
Dr1	0.80136	1.03124	2.17049	3.57619	3.4263	81.5535	59.693	77.3264	46.5581	14.6578	42.5631	27.6845	12.296	16.7455	9.49674	11.0566	6.60355
Dram1	0	0.087571	0	0	0	0	0.11694	0.0430729	6.90201	9.2617	5.22141	0.753615	2.59375	5.08049	1.55632	0.543344	0.587376
Drg1	0.944691	0.169516	17.483	5.28349	4.22838	57.1084	88.4445	72.6828	206.674	220.793	171.083	139.451	293.723	189.343	189.514	180.955	149.29
Drg2	1.52616	1.10122	20.873	13.2865	14.6735	39.5155	63.7278	59.6372	159.796	144.572	158.261	144.866	276.678	382.93	182.404	203.965	200.229
Dse	75.083	51.9296	3.2489	6.77219	9.74705	0	0.246571	0	0.83925	0	0	0.0406454	0	0.02042	0.262695	0.0883958	0.0463268
Dsn1	334.87	331.632	149.201	199.914	181.278	89.8703	84.6138	81.3241	47.494	35.875	73.9413	41.3881	61.8871	73.0913	11.3451	12.3671	8.88518
Dst	11.8369	6.27382	4.29302	4.28717	3.08958	9.2877	8.74669	10.5066	2.92533	2.32816	2.60571	2.52587	0.0549928	0.0461518	0.790313	1.11603	2.284
Dstn	1.5858	1.62018	36.8726	29.5716	23.2998	34.0931	27.3372	38.876	93.7352	117.58	47.069	57.807	63.3276	91.2222	55.8133	56.6858	30.4805
Dtd2	0.296239	3.09703	1.27528	1.22608	1.61806	0	0.129167	0	0	0.0279133	1.46448	0	0	0	0.857671	0.311244	0.522705
Dtwd1	36.3757	8.55597	5.5763	13.3684	13.0135	0.169627	0	0	0.410959	8.3516	3.00681	4.04651	11.2528	0	2.89758	3.48896	0.083712
Dtwd2	11.4209	9.26688	1.65534	2.00808	1.86781	0.165055	3.48698	4.88039e-07	2.84298	7.68644	1.73918	3.63729	4.63115	5.83279e-07	2.75544	4.96156	3.62504
Dtx2	2103.22	1865.49	768.467	932.277	879.346	164.561	162.211	187.603	38.1033	58.6812	50.3172	36.3554	35.5954	17.5018	18.6198	15.9839	22.2733
Dtymk	61.5967	72.6333	31.1269	42.9109	37.0763	266.278	141.717	167.29	167.347	90.4362	128.011	169.995	84.4672	133.956	184.599	311.321	567.499
Dusp1	324.132	319.79	160.257	190.822	152.291	22.9532	6.07199	3.64608	1.83492	0	0	4.50067	0.0514107	0.065009	3.84917	6.3151	5.32788
Dusp10	64.6629	64.4355	16.5816	13.6827	20.6774	21.5306	29.4627	36.429	7.8631	5.34308	11.8612	8.338	3.30933	9.35325	9.19565	2.4682	1.77117
Dusp12	60.5942	130.794	310.886	295.497	278.479	62.976	55.5939	21.7591	53.5297	92.1209	89.5832	68.2074	59.893	125.318	144.517	102.271	136.777
Dusp14	940.961	1108.27	501.722	503.241	544.615	189.507	176.003	110.573	83.1233	37.4387	21.8805	57.1254	36.6056	57.8505	103.129	80.1295	111.819
Dusp19	1.79829	0.962276	6.93583	5.93715	5.90758	0	0	0.0378776	0.736132	2.33146	0	3.47369	0	0.103142	6.86725	1.2559	5.87591
Dusp4	0	0	0.513196	0	0.594302	0	0.421748	0.370625	0	0	0	0.836984	0	0	2.37558	0.144084	0.893943
Dusp7	241.734	315.266	195.657	180.36	211.827	61.8448	62.1514	79.3548	3.48653	15.3475	2.36661	8.28941	0	0.76819	5.18175	2.22329	0.719595
Dut	345.145	118.387	72.8176	115.888	87.6702	22.9794	25.8676	11.478	27.2351	17.5246	31.7814	18.7768	61.1976	39.8791	39.9428	58.7009	89.0972
Dvl3	2.79654	3.59986	11.0415	14.6434	15.3742	0.238551	0.604873	2.86276	0.202956	0.172861	6.98266	0.702654	0.0759625	0	0.828576	0.720499	1.58171e-07
Dxo	3.48418	1.9281	4.90251	8.69944	5.55007	20.964	14.9167	16.7375	15.1488	14.2108	6.54501	16.6778	10.4571	15.904	5.92992	15.7652	9.51291
Dym	2.48167	2.68369	36.0762	19.8272	25.2388	4.81472	15.7263	29.8475	15.639	6.84955	23.4238	20.7398	6.07875	12.2495	19.8781	22.4115	33.316
Dync1i1	2.81752	2.59247	6.67559	5.15761	5.4445	0	1.76099	0.952921	0	0	0	0	0	0	0	0	0
Dync1i2	33.9375	33.1683	84.1448	81.0928	74.8904	0.0678714	15.103	6.72819	8.67604	6.26817	0.191934	6.36225	4.75928	5.09211	8.39496	6.86438	3.06261
Dync2h1	0.962349	0.980003	0.00795451	0.359915	0.374855	0	0.214997	0.0269828	0.590108	1.12228	0.0163653	0.0608474	0.00407787	0	0.243199	0.206991	0.594678
Dynlt1a	1.77116	1.48462	2.84163	1.08011	2.72217	0.018544	0.345549	0	0.0268943	0.0958467	0.111663	0.0619186	0.609531	0.566579	0.705503	0.552441	0.347366
Dyrk1a	7.74054	11.2054	24.5575	20.7841	19.8118	52.2877	51.5904	39.6137	18.444	29.9885	14.4694	27.1798	0.829998	12.7245	5.1655	8.77565	6.15571
Dyrk1b	0	0.0918048	5.57698	3.17828	2.13075	0	0.144883	0.0616153	0.915591	2.40912	0	0	0	1.87252	0	0	0.555219
Dzip3	15.283	14.8873	7.22471	8.66123	10.2889	2.28881	3.50145	3.31705	2.03472	0	2.90739	0.298347	0.009027	0	0.492904	0.0991332	0.108036
E130308A19Rik	11.9339	14.2432	6.01531	6.67408	9.20854	4.24018	0.97871	0.119532	0	0	0	0.154256	0	0	1.56856	1.32745	2.40478
E130309D02Rik	1.72277	3.8711	1.36297	0.950703	0.558906	53.9083	97.1803	92.3066	89.5479	18.8532	60.0265	92.5879	20.3088	69.5573	41.7315	44.2481	61.2277
E2f2	18.8431	17.0973	14.4535	12.513	11.9959	8.25279	6.13147	8.58692	0.102602	0.199848	0.166461	0.754185	3.90456	0.0251114	0.906523	0.57252	0.476604
E2f4	336.306	192.328	143.509	205.089	180.037	41.965	56.5887	27.0859	33.8322	33.1556	19.5313	31.9196	41.9015	51.3348	27.024	31.7985	23.2658
E2f5	1629.72	1119.35	583.762	661.401	592.449	74.3121	110.603	89.3261	12.3741	23.3259	24.9567	8.75026	0.106371	23.6576	2.21958	2.23583	2.42281
E330009J07Rik	1.00019	3.04747	5.59159	4.15879	4.35929	0	0	0.255693	0	0	0.887802	0	0	0	0.470772	0.0719425	0.162416
E330021D16Rik	4066.19	3000.5	1572.59	1500.28	1645.8	54.0833	40.523	38.8566	9.43873	11.6875	10.9397	5.82305	1.89004	0	2.12114	2.12363	3.63051
E330034G19Rik	13503.9	2527.67	2253.19	4008.63	3012.1	106.616	87.8683	54.4179	6.42816	0.802269	0.135225	0	0	0.125927	4.33526	4.38031	7.50506
E430025E21Rik	4.08841	5.44633	9.49117	10.435	8.35189	21.5023	28.6895	42.3659	23.288	16.9712	47.1452	26.8712	16.9305	39.0098	23.5785	23.2781	20.719
Eaf1	15.5373	5.13829	4.70086	5.7932	6.31809	24.4339	24.6714	19.3299	17.2325	18.7477	22.634	19.2841	22.6048	10.2683	13.6448	12.8945	15.8771
Eapp	1.87093	5.9779	19.4595	12.18	11.5302	40.2839	61.1802	57.1804	36.6113	69.5425	23.7619	67.0446	84.3974	155.434	94.6308	135.329	142.95
Ebag9	94.3046	77.7085	24.1223	44.3028	48.0667	4.06548	6.54648	7.97391	9.82996	0.0440098	11.561	4.46591	8.99388	0.102256	1.22272	1.24632	0.614734
Ebna1bp2	27.7847	31.1213	10.8051	5.91846	10.1003	91.0236	85.152	77.9297	114.605	93.786	84.1982	104.932	97.0608	89.5441	74.4213	65.8212	67.016
Ebpl	61.3004	77.2271	46.0443	52.0866	54.9569	9.54151	14.9422	17.3811	5.59962	3.03923	12.4709	4.24257	3.8281	0.045705	3.61887	3.05158	2.00871
Ecd	203.006	294.778	109.252	131.945	131.345	15.2387	21.6686	10.3368	16.0333	28.7933	41.0095	22.6373	35.1431	25.189	16.2001	13.1091	12.9896
Ece1	12.7249	15.6973	3.59899	5.92659	6.10642	0	0.301462	0	0.186642	0	0	0	0	0	0	0	0
Ece2	2.65886	0	6.91574	1.45294	2.45149	60.8036	69.1514	77.3162	39.3458	35.4848	49.5978	46.6902	54.9683	61.1825	41.2593	24.2171	48.634
Echdc2	2.9848	3.53806	6.32805	6.39867	5.44711	80.5397	62.1716	87.7401	124.4	85.7679	107.489	123.893	267.973	254.907	392.533	448.406	795.87
Echdc3	11.5494	28.9774	72.7231	90.5734	89.4282	10.4799	5.23168	14.7865	1.93728	0.461725	0	1.29662	0	0	1.86186	2.21267	3.28219
Eci1	6.58135	16.2824	8.24832	12.0359	8.04335	123.359	80.3139	67.679	90.6268	74.8621	110.716	83.1345	35.8633	111.447	45.5847	72.4409	42.1571
Ecsit	0	2.17449e-257	2.99622	1.49885	1.88334	17.2514	50.7884	46.3193	54.3653	22.1622	21.2404	47.5358	11.9018	18.1381	23.2097	15.4548	15.3276
Eda	1.89708	1.0686	1.84282	1.27579	0.780156	9.88279	6.64671	10.6045	9.78891	9.13319	20.4069	8.46306	2.43279	0.865929	4.66382	4.95787	8.92258
Edc4	428.582	356.933	117.185	127.823	158.056	20.1591	7.11438	10.9951	11.2274	6.59849	16.4548	7.08968	28.7603	6.55934	27.5405	30.0291	56.3079
Edem2	447.894	268.418	140.013	154.803	155.693	38.9485	43.4159	36.9676	10.328	3.34439	4.32797	3.59039	10.796	36.4523	8.27274	9.67478	11.2196
Edem3	1.60961	1.56609	0.531691	0.310193	0.40821	2.88712	0.663993	1.44553	0.831369	1.92647	1.65007	0.155749	0.0751124	0.0787167	0.859211	0.681294	0.427379
Edf1	13.1092	7.1711	6.22589	3.0769	4.63754	162.67	219.471	256.454	388.873	338.02	387.359	511.23	678.66	599.872	525.553	367.724	696.213
Edn1	25.1967	33.8708	3.13528	16.4076	7.70766	0	0.236535	0	0	0	0	0	0	0	0	0	0
Edrf1	155.015	133.918	71.9354	83.4046	84.1784	2.12264	2.0277	4.30754	3.49423	1.85173	1.01851	0.0809414	3.55593	4.47483e-08	3.8436	2.73002	1.70733
Eed	396.048	294.156	329.366	381.961	325.113	48.741	62.423	38.97	92.9481	77.7642	58.3166	86.3199	150.382	197.074	126.648	160.081	72.1594
Eef1b2	155.239	134.214	82.6277	88.1591	85.8559	69.0659	36.2673	37.2593	125.123	132.848	193.085	229.226	310.458	362.985	614.924	604.165	817.382
Eef1d	3.12447	4.92737	37.2973	27.7877	26.1127	8.75714	9.89942	33.3837	69.1051	79.6111	62.3489	59.1274	162.117	114.139	151.832	192.31	186.998
Eef1e1	86.8222	106.907	47.6443	24.6137	28.0264	110.27	141.267	102.025	150.535	186.951	244.212	242.484	373.721	503.638	201.857	209.728	181.186
Eef1g	0.664824	3.37687	2.44538	2.0563	1.15623	17.7045	37.915	45.4003	177.077	344.972	325.817	444.55	944.213	706.077	700.101	789.553	878.028
Eef2	3.79911	6.30741	53.05	47.4493	51.6973	87.5267	113.882	155.634	238.72	252.346	271.808	505.817	618.6	525.054	465.317	620.902	649.903
Eef2k	7.3618	7.79689	49.9732	43.8692	44.3974	3.38253	1.768	3.56306	0.35012	1.2148	0.0316694	0.819092	0	0	0.0369161	0.0305775	0.140018
Eepd1	8.94218	11.0208	4.48518	3.83953	4.08165	0.164643	0	0.686419	1.23648	0.441502	0	0	0	0	2.47338	0.46156	0.169423
Efcab11	40.3914	56.0645	13.3649	17.4056	14.1737	0.0868567	2.26284	0.028671	0.13399	0.0336185	0.90024	0	0	0	0.502871	0	0
Efcab3	0.825495	0	15.8192	7.88323	3.267	6.68395	9.1836	7.28331	2.92839	0	0.0503259	3.01696	0	0.0474455	0.673091	0.61284	0.384977
Efhd1	12.1692	6.76008	4.32813	3.60119	4.94622	17.1174	19.0426	25.9308	15.3271	48.9587	47.2924	27.8549	15.3804	14.7117	21.5624	14.6227	11.0269
Efna5	20.5508	19.8884	10.0102	9.59111	10.0753	0.899754	0.550189	0.118456	0	0	0	0	0	0	0.126435	0	0.0177375
Egf	49.9709	48.3468	15.5224	19.4513	19.6542	2.81671	0.383981	0.201134	0.0291509	0	0	0.0849476	0	0	0.11795	0.0282212	0.043033
Egln1	54.4938	68.1226	56.0285	57.0247	52.4808	56.8244	26.5796	28.9035	20.2978	13.5324	16.7036	27.4134	39.0899	36.1723	95.9427	114.665	128.129
Ehf	13.0069	24.7952	29.1106	25.6817	27.6001	3.79712	4.59482	3.53255	5.08309e-08	0.0304418	0.687522	0	0	0	0.0103538	0.160835	0.037539
Ehmt1	24.2958	27.869	9.20849	10.407	11.237	6.83509	11.1554	13.2574	13.4996	17.3942	2.98843	5.01157	1.65987	7.5549	1.81606	1.78047	0.565964
Ehmt2	0.176926	1.2778	0.148167	1.41108	0.309779	14.9457	15.2171	11.4816	66.7397	46.9446	36.5883	51.9491	74.9263	99.8564	34.073	50.2937	36.4615
Ei24	5.94316	6.98191	3.48148	4.98253	4.19777	128.018	94.5139	140.255	103.477	140.954	198.144	143.913	80.1478	106.383	23.391	19.2722	27.9898
Eif1a	1.35143	0.135798	0.360865	0.0227137	1.00418	54.5442	45.9914	25.0857	80.0184	89.371	75.5885	149.879	92.8081	118.533	60.6571	72.6142	65.0684
Eif1ad	2.50818	3.1987	10.5774	5.26111	5.37578	41.68	43.8717	44.6953	54.1685	41.5363	32.8913	37.39	60.5346	32.6069	51.2164	45.5998	58.3589
Eif1b	562.492	584.851	389.328	273.42	340.307	120.23	82.5898	46.4263	87.0291	29.6472	104.943	43.8899	53.9964	11.0943	24.2461	57.33	45.431
Eif2ak1	118.5	88.2754	26.1228	28.1962	32.5459	8.07561	9.05233	4.41255	8.9693	1.70945	9.55546	12.3852	4.46461	3.59872	8.65722	8.46356	6.24234
Eif2ak3	0.983498	0.859424	0.297792	0.617242	1.11806	11.7086	8.95172	15.9095	10.5396	16.3256	5.32699	5.53787	2.62346	3.39448	2.8519	1.4718	1.586
Eif2ak4	164.005	85.6664	38.7518	55.8978	52.4413	4.65152	4.07423	1.98829	0.796561	0	0.0228894	0.252444	0	0	0.121808	0.177347	0.10386
Eif2b1	2054.9	1316.29	665.681	842.346	828.287	112.464	128.256	113.854	167.53	175.709	217.129	166.379	204.008	224.428	246.384	274.699	273.46
Eif2b3	18.0461	17.0403	68.277	60.0681	62.6835	18.7599	36.8656	39.1951	51.1192	122.017	71.0522	63.0755	130.255	53.5707	141.914	153.653	120.385
Eif2b5	0.451658	0.636956	2.55873	0.482709	1.04795	32.5626	38.0233	39.8494	46.5274	104.234	66.9958	104.072	135.392	77.952	130.87	155.298	227.976
Eif2d	5.5165	3.44902	35.0344	37.4258	31.6018	26.8377	16.9663	49.0076	30.0705	1.4978	9.6974	41.0438	28.4088	30.8419	40.4626	41.6675	65.1557
Eif2s1	3.8871	4.40261	28.7749	24.2036	25.5359	65.7373	79.4936	47.778	108.228	116.067	84.8155	118.939	138.736	148.415	96.2173	116.666	72.8545
Eif3a	22.73	29.6234	14.0752	15.6552	14.3724	73.2601	110.576	104.076	125.133	189.372	248.533	154.256	170.858	264.044	125.923	167.964	89.0945
Eif3b	3.72537	5.28246	14.723	16.2802	7.67071	91.0162	131.165	248.86	190.276	117.865	140.678	165.923	120.886	105.678	202.287	231.182	324.037
Eif3c	10.6131	45.0218	26.9634	23.0301	24.6079	204.214	268.073	223.415	357.855	295.71	322.455	294.762	363.149	341.027	310.719	346.231	400.857
Eif3f	3.8383	3.15787	21.0742	12.655	14.4761	187.951	161.577	293.491	192.297	171.3	165.025	261.897	181.335	292.084	564.181	378.917	692.974
Eif3g	3.36955	6.83582	15.5354	12.6464	11.4149	148.325	248.426	323.984	390.486	727.468	666.268	612.53	674.628	553.511	589.26	591.39	764.989
Eif3h	6.15925	3.27686	62.4167	44.9787	39.1886	207.492	259.707	347.806	485.335	338.656	275.446	475.66	726.197	677.19	607.976	520.906	573.238
Eif3j2	11.8207	0.0311161	14.5924	17.6741	23.0797	112.698	70.9937	4.5275	95.7532	67.8849	68.6143	32.2895	61.5844	40.3348	59.5091	34.6761	15.1877
Eif3l	2.42112	3.59408	6.83435	6.38175	3.67575	40.9332	31.7983	33.8432	108.352	99.8114	112.308	169.123	322.616	342.473	219.472	347.046	266.473
Eif3m	1.03635	1.47332	13.0673	4.57458	8.29966	159.22	113.632	93.8868	283.157	188.323	146.939	262.205	372.644	437.123	379.307	384.113	277.713
Eif4a2	355.956	230.632	109.549	139.738	119.966	53.2861	29.8853	48.5849	69.0953	136.733	77.908	89.069	121.575	237.342	120.736	227.543	128.501
Eif4e1b	4.01827	5.9238	90.8712	66.0733	67.6977	1.89962	1.21112	0.151976	1.08544	0	0	0	0	0	0.0462368	0.076042	0.166695
Eif4e2	0.303026	1.42057	10.3814	4.99742	5.44253	84.9657	65.1651	65.9332	80.3785	43.4124	101.912	78.057	44.5544	83.046	48.72	77.8995	67.5472
Eif4e3	687.841	748.821	321.7	344.947	353.135	21.859	34.895	19.7342	1.58249	0.783895	0.409678	4.59657	0.10262	1.34647	0.425858	0.593171	0.829423
Eif4ebp2	0.377784	7.60521	9.34998	5.48184	8.49977	23.5971	51.1406	33.4874	12.9063	0.632123	0.265492	25.3595	18.9372	17.4271	4.15095	6.82487	8.28578
Eif4enif1	188.031	273.594	330.636	304.884	323.691	87.8302	71.1918	89.7679	48.3199	59.8264	48.5376	25.826	19.3226	14.7345	14.3713	11.4891	9.8775
Eif4g3	56.6646	38.5847	12.1432	18.9218	18.0489	4.48341	5.30345	2.63353	3.18337	13.9027	8.4804	7.18824	6.73639	0.397912	3.79492	1.95806	3.73055
Eif5a	827.599	777.308	712.409	1049.72	752.617	540.811	569.68	615.533	1479.49	1046.54	1413.62	1501.94	2506.09	2524.11	2491.43	3058.02	3314.61
Eif6	9.43453	19.1323	136.049	124.496	112.518	286.326	235.562	407.747	307.044	319.652	252.117	380.819	279.195	353.944	576.654	533.444	752.034
Elac2	14.6006	15.8209	36.181	47.9825	32.2843	15.4996	18.1325	17.8593	38.933	3.93316	17.2507	8.43732	11.3837	0.265736	12.8138	12.5582	11.751
Elavl1	5.71861	10.3199	3.97718	5.64195	5.28931	5.79882e-07	2.61677	2.00876	1.5845	6.49094	0.401708	3.78337	3.67953	0.0323576	4.15297	5.39648	1.81448
Elavl2	62.5188	75.9452	57.1041	63.8215	47.6482	15.214	14.6694	18.6403	2.54414	1.93861	0.243844	0.105198	0.315944	5.24893	0.307295	0.277953	0.298012
Elavl3	70.2223	61.5104	30.6443	28.7622	35.0248	2.02968	1.97	1.33457	0.363803	2.21862	4.9284	0.217866	2.59773e-08	0.0207122	0.310296	0.581419	1.12152
Elf3	1.77117	3.70764	22.4508	10.9037	5.91436	10.4601	6.80979	4.17602	15.3116	15.8315	0.224559	9.59964	0.0518387	0.0672893	157.245	216.688	217.32
Elk4	4.93362	4.62502	10.847	11.9316	12.0229	3.90212	1.59794	4.69347	1.94254	1.38637	5.06344	3.30275	3.25929	0	0.703656	0.821894	1.51865
Ell2	3.93439	0.330892	5.03214	4.79715	5.54148	170.146	150.147	161.083	97.6073	27.4489	36.8468	80.3424	36.8485	105.106	15.0314	20.2823	9.24768
Ell3	0	2.17118	3.91584	4.57957	4.1296	5.42148	15.8594	19.3459	18.6758	63.1995	58.6909	31.1442	22.2708	51.3085	15.7023	12.3399	14.7024
Elmo1	9.32866	6.45726	1.65814	4.7115	3.40432	0	0.209854	0	0	0	0	0	0	0	0	0	0
Elmod2	104.143	103.163	91.1678	90.9279	90.0585	16.9864	11.4314	9.61753	5.60641	1.86145	10.7998	4.53144	5.63158	1.23911	1.85547	3.52776	2.37955
Elof1	19.9121	19.0606	379.814	276.307	219.206	103.065	119.774	149.881	213.241	82.3039	124.166	182.361	229.412	225.328	97.1471	193.984	244.359
Elovl1	0.689893	2.42411	47.2745	57.5694	34.4126	6.59298	2.72141	9.61103	1.49706	2.13235	6.04604	0.143515	0.563304	0	2.63689	4.03909	2.74263
Elovl3	0	0	1.45547	0.19079	1.89091	0	0	1.65474	0.949388	0	0	0	3.28879	3.70614	0.519002	0.467301	0.522546
Elovl5	56.3143	96.5667	31.3457	44.4462	58.5174	2.98263	4.77772	6.80111	2.07153	1.70541	3.29286	2.88929	1.19256	0	7.63362	5.88571	4.28788
Elovl6	0.114284	0.0562894	0.147722	0.0506692	0.0325674	12.4478	65.9361	45.459	45.5998	91.0867	81.8448	65.704	54.5788	57.9238	41.7553	54.8006	33.464
Elovl7	5.6986	9.29868	14.56	10.4955	14.0378	2.41817	2.16802	0.0493436	0.181294	0.0299216	0	0.136569	0	0	0.237956	0.23779	0.0300086
Elp2	1.6919	1.96166	46.5086	30.927	23.3869	15.8327	9.62433	12.7384	14.0602	13.5017	9.5127	11.3953	32.3555	8.63177	19.3382	21.4541	19.502
Elp3	1.1102	0.941327	20.7074	13.8762	21.1658	1.36067	1.1041	2.0371	1.72631	7.21086	5.7794	5.99104	22.2396	5.72375	18.1808	22.8467	31.7704
Elp5	36.7997	26.1141	84.2957	87.9391	84.4706	198.231	179.665	204.283	224.757	136.697	66.4118	107.989	73.4882	188.279	106.514	103.332	166.198
Emb	45.218	36.3705	10.8794	13.7346	10.0997	0	1.96603	0	0	0	0.121362	1.43575	0	0	0.945157	1.75739	0.0357041
Emc1	0.000125489	0.422392	0.540356	0.247831	0.176422	9.05217	3.94823	12.4405	5.20037	17.3098	9.76927	4.78007	10.749	10.3922	4.66853	8.11945	8.09386
Emc10	20.707	18.8311	9.86929	6.8462	10.895	0	5.07532	3.67311	0.225786	10.8462	4.21284	5.59731	28.2641	24.3869	18.2233	35.0199	56.4832
Emc4	2.78927	2.53034	2.73732	0.741587	0.308059	252.222	156.052	117.487	274.008	352.438	240.038	273.56	404.202	477.401	264.089	246.445	292.503
Emc8	3.47622	3.52692	20.5127	15.6249	12.8831	15.5468	11.9335	10.1827	16.6753	2.6919	6.55239	10.989	5.37914	6.44164	21.0386	12.6992	33.5579
Emg1	13.0761	15.3467	35.6755	13.6098	36.1553	376.879	467.532	395.085	306.394	479.82	440.545	436.027	498.122	419.071	311.05	308.393	406.246
Emilin2	3.0719	4.83876	19.276	17.2756	16.322	18.2182	1.76812	0.224375	0.0923224	0.0581789	0	0	0	0	0.0235932	0.247222	0.0296819
Emp2	37.9365	81.3495	54.989	54.3568	65.8684	8.53603	14.7435	12.1222	4.34282	300.568	3.94496	8.09003	21.2937	36.4697	2.79121	2.05864	1.04615
Emr4	1.20917	1.41643	2.29378	1.69308	2.43404	0	0.13357	0	0	0	0	0	0	0	0	0.0131848	0
Enah	3.44762	5.06894	6.22764	4.47884	4.42809	2.76568	2.17878	2.51462	5.07611	11.2535	20.3417	7.79623	22.3298	20.7501	14.115	16.0983	11.2087
Enc1	0.361507	0.978369	0.568648	1.02566	0.732033	3.55256	9.98405	5.52686	8.65535	5.48929	2.71796	3.3074	4.58822	4.1411	4.80479	1.09821	2.07725
Eno3	0	0	0.108084	0	0	0	1.49291	0	5.08209	0	0.205256	0	15.0207	0	2.43448	0.0560529	3.17703
Eno4	0	3.13809e-15	0.324433	0.455079	0.333101	3.65096	0.0895489	6.4447e-20	0	0	0	0	0	0	0	0.233485	0
Enox1	20.3625	18.7119	27.8962	17.7948	17.0857	0.660653	1.87823	2.45642	0.0626919	10.9196	9.41674	0.602909	2.0174	0	1.7281	1.4327	0.861225
Enpp3	0.0472517	1.2047	0	0.156869	0.200104	1.52376	2.01269	1.33266	22.464	7.79021	20.0114	9.04196	10.234	0.151665	5.79999	10.897	4.07103
Enpp5	11.3894	2.4023	17.3093	11.3069	16.2964	0.411743	0.730784	1.31285	2.0357	0	0	0	0	0	0	0	0
Entpd1	0.438546	0	3.66665	2.85353	1.34095	0.160905	0	0	0	0	0	0	0	0	0.321945	0	0.229803
Entpd4	28.0359	21.0176	5.20678	10.6451	9.85397	0	0.222999	0	1.54279	0	0	0	0	0	0.0383879	0	0
Entpd5	5.89851	6.20161	3.93288	4.33173	4.10962	0.658517	3.36271	7.99801	1.54641	0.481024	2.84474	0.0311426	0	1.88231	0.00714727	0.26276	0.233399
Entpd6	3.28161	3.14431	7.54656	9.27832	11.9379	0.512497	2.61136	0.928311	1.64173	3.42884	7.61491e-07	2.91999	3.22432	6.23543e-07	0.514716	0.847796	0.152856
Eny2	100.628	49.2361	33.42	39.675	31.5339	20.1503	17.7962	10.5256	9.23635	0.0649324	8.57295	5.02838	4.22027	1.88538	10.2235	6.36462	7.62749
Eogt	7.99189	4.92914	2.64929	1.73796	2.11428	0	0.207893	0.352349	0.0713032	0	0.138775	1.14585	12.6418	2.60152	5.04576	3.39963	3.81928
Ep400	96.7923	85.673	46.7039	58.8544	50.8331	14.3876	8.71719	9.11166	11.0984	12.7367	8.41014	7.6444	9.40281	3.89008	8.19755	9.52891	13.2045
Epb4.1l2	152.833	101.637	36.2699	42.8125	37.8837	18.9046	8.23313	2.72937	3.61495	6.64801	7.03628	3.59449	0.864227	0.625342	4.53554	4.41686	4.73124
Epb4.1l4a	0.644764	1.00031	16.8344	9.16453	7.3523	0	2.00023	0.362977	3.21738e-06	0	0	0	0	0	0.105782	0.0194484	0.353489
Epb4.1l5	109.662	62.3213	30.754	43.2828	33.5117	4.10664	3.46897	8.70429	1.13515	3.28124	0	1.42226	0.439251	4.14977	11.8773	11.7423	5.24782
Epc2	7.97605	17.6005	24.7109	17.5265	14.6572	39.9286	60.3307	53.6665	28.5556	23.6302	23.8025	23.0755	5.6865	20.9295	6.82036	8.14785	6.08657
Epcam	3.03114	1.63351	1.01682	2.92193	2.28326	51.0271	68.0839	48.1195	14.2493	5.90218	16.3434	7.14985	0.042702	0.10711	88.8479	43.7186	53.1025
Epha4	50.1955	57.3826	25.755	30.2132	43.3915	4.03294	0.970753	2.5798	0.409854	1.46102	5.87815e-08	0	0	0	0.257608	0.869633	0.15267
Ephb4	0.918715	1.08496	9.2666	3.09027	8.29225	9.21945	1.37236	1.89727	1.03401	0	9.20824	0	0.128781	0	1.67527	1.58507	1.18627
Epn2	100.488	218.418	205.805	232.51	220.562	37.8199	35.1769	25.7373	31.2165	24.5386	35.0486	20.8299	54.1845	22.2848	12.1966	18.2476	11.3217
Eps15l1	1.33102	5.15225	38.4158	33.7253	31.932	18.6221	10.4471	13.9113	15.1382	5.38933	9.73215	7.34614	8.59194	9.13139	11.9102	15.5143	15.4774
Eps8	126.244	138.641	71.461	79.8378	66.8746	23.9616	9.92843	16.1612	1.51192	0.0186055	0	1.59167	0	0.0430671	0.124261	0.0663855	0.32067
Epsti1	458.363	221.174	100.44	96.5588	88.2286	0.412405	0	0	0	0	1.93952	0	0	0	0.250304	0.13108	0.215998
Erbb2	0	0	0	0	0	0	0	0	0	0	0	1.32354	0.0783438	0	2.14835	1.88192	2.58459
Ercc1	1.74259e-05	0	1.31419	2.34561	2.72899	12.3954	12.7798	21.2026	16.6602	61.2959	8.13652	23.5947	17.5695	50.3785	13.8893	16.4876	9.15995
Ercc6l	1.69502	2.23431	14.415	13.8854	14.51	7.16864	7.74417	7.68892	19.9354	0.816781	7.14296	5.70895	3.1048	10.1439	5.3385	5.54099	3.44209
Ercc6l2	15.3448	8.30715	6.5766	5.04062	4.00417	7.90943	7.34672	0.0866902	2.37133	0	3.12117	2.77302	2.46142	8.1124	1.90217	0.967161	1.45619
Ergic1	2.51669	4.09557	6.18239	2.00337	7.42314	0.0420891	1.31761	2.7022	0.417744	0	4.99705	0.509829	0.433632	0.471651	4.11754	4.63036	3.73395
Ergic2	445.894	476.227	152.879	174.974	202.753	42.2939	33.4641	28.7189	12.1269	30.0681	27.9938	27.3202	31.2464	8.75838	22.938	30.0779	13.4398
Eri3	0	4.5741	11.3771	7.01815	9.03762	2.47367	2.62211	0	0.709075	0.224025	3.44918	10.7429	3.76324	39.7156	13.5289	14.2489	31.6855
Erich1	7.17964	16.6528	8.47612	5.77188	7.6923	0.074735	4.16788	3.19407	0.0446305	12.0927	0	7.23955	11.5231	4.06421	7.62799	5.20683	6.66029
Erich5	37.5161	79.3834	62.0116	59.1949	63.2649	12.4926	2.72692	3.25826	0	1.19635	0	0.894862	0	0.037871	0.0325805	0.052201	0.0408896
Ermp1	489.893	451.824	330.869	481.726	442.19	92.4272	138.55	76.1613	13.1434	34.1664	14.14	15.8389	15.2776	11.7664	23.8169	31.5757	26.0023
Ern1	70.9645	44.7185	27.0666	37.4366	27.8082	3.45167	6.9449	3.71757	3.27509	3.98777	8.46961	0.98756	0	0.0290239	1.76854	0.354933	1.36392
Ero1lb	25.5625	18.3583	26.416	28.4842	28.3656	0.55037	3.31322	1.60789	1.01753	0	1.35724	0.129717	0	0.0163379	0.978469	0.596115	1.02634
Erp44	179.217	88.3014	4.69894	7.48907	7.02233	1.71326	3.86397	0.198274	13.7287	13.3271	0.217453	6.18073	29.848	5.96062	14.9772	14.7629	8.19953
Esco1	159.815	99.8634	63.5742	92.2469	66.414	77.4945	65.233	61.4726	31.4188	16.0971	27.9351	15.3724	11.0114	6.45732	7.8925	8.93328	3.35142
Esf1	1.15081	3.38995	1.00899	1.42865	1.97401	43.7402	40.1916	25.2206	42.3765	33.477	20.2982	19.9577	41.983	16.0691	9.69072	14.4369	2.66809
Esr2	38.4019	68.0869	40.2565	36.4907	58.0497	1.25401	4.42427	6.70911	0	0	0	0	0	0	0.445533	0.499349	0.09155
Esrp1	149.521	146.58	114.826	144.142	171.645	19.1627	21.5077	12.7953	19.9175	0.881446	18.6772	12.7895	31.6957	27.3309	5.96629	5.28281	3.6554
Etaa1	6.92066	5.28101	32.1549	34.7803	36.4408	57.1009	43.9546	26.6177	37.2338	31.4655	30.344	18.5424	17.1061	18.7002	8.43757	13.4893	4.42169
Etf1	4.46153	10.3839	25.3129	17.0751	16.7243	239.52	247.042	228.293	230.334	230.163	254.518	208.067	153.949	194.43	136.882	188.657	118.049
Etnk1	39.1021	19.1596	1.62501	4.58452	3.97515	22.2302	22.7165	19.5562	26.7214	42.1274	41.5132	40.5368	7.44108	7.36486	7.25053	8.39781	3.32712
Etv5	0.359742	2.66313e-07	2.25103	1.26054	1.23907	2.44417	3.35092	4.20613	0.396169	0.433001	0.583475	0.165383	1.38552	2.74886e-07	1.22088	0.932924	2.13236
Etv6	0.505245	2.18182	1.00646	1.01375	1.67536	2.47195	6.18664	2.40023	6.79822	10.7415	5.73934	12.8351	13.6208	19.613	3.20075	4.38981	2.72381
Eva1a	0.179964	0.0880726	0.153484	0	0	42.7705	25.6904	21.2077	7.70012	25.8687	28.8295	35.8151	46.3975	18.3238	27.4979	57.1135	21.0737
Evi2b	10.4309	8.58656	4.52188	3.76224	4.02786	0	0.106202	0	0	0	0	0	0	0	0	0.0137898	0
Evi5	121.418	89.5451	51.2547	62.4437	53.2952	82.7895	87.4826	77.0355	31.5957	22.5583	41.0297	13.4289	7.44365	11.2593	12.9595	18.6097	9.70562
Evl	37.5297	85.9894	122.609	122.941	130.202	29.3019	27.3614	40.6092	2.29598	1.08896	0.588157	4.52516	0	0.0670243	0.233402	0.91828	5.13507
Evx1	46.2165	33.1627	4.95133	4.99793	5.20498	0	0	0	0	0	0	0	0	0	0.192997	0	0
Exd2	2.8523	1.54782	1.29453	0.188162	1.34422	21.4434	23.2387	26.1897	15.9299	17.9569	36.0439	24.2581	9.87456	12.0555	12.8757	3.90261	5.88974
Exo1	10.3718	13.2913	32.5329	25.304	28.9177	11.2792	15.8222	24.0858	9.62581	19.6253	17.7331	11.9336	16.1567	22.9601	8.96457	9.86703	8.98913
Exo5	172.318	145.344	67.3428	82.0759	60.2725	2.02496	4.8141	15.1798	16.6426	20.4701	16.3146	15.1215	7.25522	6.38943	19.2184	12.7166	13.787
Exoc1	247.028	148.143	58.9614	94.5554	79.7812	9.22756	8.32987	4.21431	8.66662	7.26278	8.73448	10.7627	14.3506	30.5757	7.99375	9.41213	5.7357
Exoc2	10.3057	10.9076	11.8592	11.1678	6.76335	0.624722	1.17508	0.775713	1.32631	0.261378	0.911288	0.977541	5.71635	0	5.59721	3.39477	2.70047
Exoc3l4	0.0629685	0.0617832	0	0	0	0	0	0	0	0	0	0.276605	0.492239	0.409638	5.34875	7.69786	6.17557
Exoc4	24.4506	30.2465	9.78876	11.0571	10.0672	1.36922	0.303048	0.300891	0.0173512	0.350125	3.59732	0	0.0599502	0.179005	3.79713	1.04576	1.36482
Exoc6b	1.99706	0.613634	0.939527	1.86053	0.762964	0	0.122634	0	0	0	0	0.398155	1.56187	0	0.917007	0.295208	1.78623
Exosc2	9.05975	9.48202	5.29033	3.9798	4.35223	37.0926	24.5304	23.2911	18.375	20.6291	21.8128	27.0748	10.2026	9.07862	20.8007	22.8324	26.9532
Exosc3	267.54	250.261	88.1141	78.7002	107.103	145.478	111.288	94.9969	138.793	178.317	142.768	127.193	132.563	217.476	143.92	104.418	100.996
Exosc6	0.268807	0.519008	2.26386	1.35219	0.242822	59.6982	44.8716	80.2325	51.6079	8.56729	38.2935	50.7193	63.8883	16.5455	16.5128	20.3837	35.8447
Exosc7	183.952	190.539	71.5247	88.0698	93.682	53.0744	78.9792	69.5724	87.3381	153.82	127.459	162.122	135.019	362.385	251.679	313.292	342.379
Exosc8	244.789	251.163	146.662	170.732	174.957	48.3608	59.1161	43.5238	96.5798	131.032	58.333	108.925	151.495	128.151	139.554	135.249	110.051
Ext1	337.535	354.11	96.3623	139.513	147.513	21.3888	24.5394	42.1448	15.5872	8.28096	45.7477	6.63728	1.28015e-07	3.18638	3.52286	2.54674	0.965123
Extl1	4.78184	1.56025	5.52482	3.96954	2.30807	0.518996	1.05022	0.678257	0	9.42879e-07	0	2.80056e-07	2.62312e-07	0	2.6366e-08	1.65313e-77	0.104501
Extl3	16.8176	19.0841	9.77301	14.2367	9.97526	1.56224	1.41212	1.70483	1.08441	1.02448	0.150736	0.78507	0.0446477	0	1.20797	0.661461	0.996437
Eya1	17.9131	19.1488	12.5884	8.11618	10.2861	0.553853	0.552477	1.96512	0.694037	0	0	0	0	0	0.184613	0.0138808	0
Ezh2	947.782	859.829	460.616	596.168	560.577	91.477	70.001	58.0042	60.3914	203.987	107.316	66.9106	128.512	130.346	113.433	89.3425	57.397
F11r	0.140896	0.422418	0.461157	0.0364976	0.133159	23.6227	26.1944	23.6607	56.207	66.1092	60.4806	34.8347	86.9044	42.7206	48.9958	54.5259	53.07
F8a	1.37531	0.675477	10.521	7.09496	7.09164	1.85642	0	0.386133	1.17299	0	0	0.0701893	0	0	0.11708	0.161876	1.09652
Fa2h	125.125	115.625	56.7653	62.2814	63.4624	11.1039	6.75786	4.53784	0.127036	0	3.09449e-07	0	0	0	0.0879762	0.0465033	0.0856558
Fabp5	207.188	173.653	241.375	248.842	194.836	35.721	19.0264	13.2579	0.32963	29.2561	22.6041	0.577998	0.188077	12.6594	35.0449	25.737	118.433
Faf2	0.517232	0.391741	0.440561	0.963366	0.130793	8.06155	10.2671	17.0988	13.0337	14.74	11.8103	6.66617	8.6582	1.90986	6.0315	7.14712	3.67303
Fam101b	0.197959	0.313199	0.545414	0.214892	1.8005e-05	16.6501	19.3535	9.41741	18.6621	16.3365	42.3999	25.9478	7.96793	32.9935	40.1582	67.9792	82.2005
Fam105a	0.270359	0	0.333232	0.408766	0	0	0.153258	0	3.62772	7.36788	4.74933	4.79673	0	0.0253751	0.431874	0.621496	0
Fam107b	156.312	105.111	68.1113	70.9422	59.446	10.9072	5.24464	8.51468	2.87083	3.50091	4.78653	1.66258	1.87543	0.304232	1.82379	1.52344	2.18983
Fam110c	16.523	15.9519	34.2972	27.6735	28.6528	0.0382149	1.55539	0	0	0	0	0	0	0	0.0147772	0	0.0376493
Fam114a2	47.9181	69.7603	29.9458	32.6437	38.9351	6.83431	4.70382	11.837	11.6131	26.6151	60.4581	17.2478	19.4669	29.5083	17.7575	20.0842	16.9089
Fam117a	317.064	251.994	91.1751	111.877	118.419	33.8275	34.6087	28.8668	6.14049	0.10148	0.321436	2.54108	0	0	1.60125	1.63894	1.524
Fam120a	7.94864	7.77488	4.96685	3.13129	7.16586	23.5362	26.6356	27.8566	31.9963	32.5928	42.5618	40.901	21.8365	41.751	26.6371	39.6389	21.7446
Fam120c	1.70751	1.37617	1.3507	1.5454	0.747781	0	0.182002	0.00668766	0.420667	0	0.00957315	1.39278e-264	0	0	0.0395061	0.0754159	0.133346
Fam122a	48.7673	73.644	32.1994	36.1051	28.2822	3.80238	4.13349	2.46854	2.79924	4.62908	0	3.35739	0.587443	2.54764	0.907512	0.511713	3.75828
Fam131a	2.49095	3.24033	12.8463	8.87727	10.8525	14.8634	0.895659	0.126366	0	0.127411	2.23874e-06	0	2.46889	0	4.74623e-07	0.0877159	0
Fam133b	10.7684	14.0991	59.2563	45.8763	42.0459	14.2907	7.11008	4.29337	8.27612	17.6936	13.7482	3.50979	6.79098	0.059493	9.17203	4.7883	2.87927
Fam134a	2.51725	2.80475	2.75934	1.28455	2.58361	28.1389	59.5572	48.5625	47.5316	80.272	89.6104	64.8598	22.9804	24.8378	38.292	38.1153	50.4782
Fam135a	9.70997	7.89712	5.38096	6.7328	4.67195	5.38062	5.72938	3.32297	0.679378	2.32449	2.38186	0	1.40732	0.00964483	0.187404	0	0.166148
Fam13b	1.03562	1.82142	4.47995	3.32043	3.46572	13.427	10.8257	9.04059	2.24887	4.5049	1.82367	7.35649	0.110176	0.487474	5.1963	2.84533	2.91252
Fam13c	172.153	257.022	77.1437	110.931	103.866	3.69421	2.87264	0.32337	0.211596	0	1.62991	0	0	0	0.545628	0.0204424	0.18364
Fam149b	14.4613	23.8972	34.9658	32.4572	36.7822	7.32514	5.79316	8.83009	1.93418	7.03739	6.1613	2.88232	0	1.49372	0.499695	0.926775	0.204003
Fam151a	6.75299	8.7586	24.3356	26.8599	32.0414	14.8844	2.75371	0.260093	6.72592	30.92	14.6301	2.67889	80.2812	23.5019	72.7205	51.0407	103.519
Fam155a	57.6821	35.4835	5.21754	5.48069	6.96547	0	0.202508	0	0	0	0	0.12435	0	0	0.0261279	0.0250331	8.07646e-08
Fam160a1	4.44074	3.93833	37.2647	31.7273	25.1438	17.2433	5.11242	6.80694	0.297757	0.040166	0.53127	0.323044	0	0.0232063	0.392592	0.870054	0.602849
Fam162a	0	0.303541	34.4535	15.7343	18.0771	11.7715	4.07362	10.6892	0	19.0185	0	0.411028	0	0	1.89954	2.18221	2.66172
Fam167a	57.5331	58.587	17.1978	19.0406	16.9533	1.3987	4.01929	1.35911	0.474679	0	0	0	0	0	0.017929	0.0441089	0.0666775
Fam172a	65.9061	27.0629	18.084	20.7598	21.892	2.40922	5.34969	4.47916	0.21563	0	0	0.254994	0	0	0.998045	1.6575	0.766209
Fam174a	4.63551	2.83124	2.32835	1.22653	0.983217	3.51024	0.123348	2.71695	1.29126	2.20431	0	1.09374	0	0	1.11729	1.46938	1.39095
Fam175a	18.3545	22.5674	20.5769	21.4344	15.6811	2.22536	3.10037	6.16394	9.72026	1.75125	5.84405	8.64158	7.7177	4.24582	2.11158	3.72132	1.68732
Fam185a	70.441	41.514	15.5671	20.6677	22.1694	0.876209	1.67342	0.785213	2.40982	3.61196	6.2442	1.48736	0	0.0295885	0.0661304	1.27772	1.01543
Fam188a	106.243	116.172	72.3178	85.9887	86.8426	12.232	18.403	15.115	10.3966	4.84383	2.06219	9.88767	0.0227346	7.03249	6.49279	4.31772	3.53455
Fam189b	7.17556	8.98944	10.944	13.8839	14.672	2.67337	4.76174	5.05806	3.97807	0	0	4.10957	1.62771	0	0.882943	1.22468	0.705722
Fam192a	134.399	149.149	131.511	93.9482	144.079	58.5837	56.1684	46.7441	78.5876	47.6354	49.1866	22.972	39.9268	23.5076	61.5667	57.0594	75.3043
Fam199x	38.3408	41.4472	22.0077	29.5195	23.4016	13.1554	9.07742	7.36312	1.22602	0.0228874	0.503751	0.376995	0.0105678	0.517517	0.0719847	0.0566016	0.079864
Fam207a	0.632875	0.347681	1.60648	1.99998	2.76004	20.582	14.1634	18.1183	23.2943	20.8386	12.9336	35.3549	23.3737	38.3552	20.6752	28.317	43.4887
Fam20b	0.0304098	0.119834	0.156854	0.984487	0.157751	8.45378	8.09472	10.6167	13.9672	5.53077	4.09329	4.97689	3.99183	1.72602	10.2163	10.9969	7.27255
Fam210b	1.49093	0.110034	3.64186	5.84665	4.2145	0.493	0.0506752	0.232551	1.42866	0	0.0541792	0.902858	2.0721	0	0.833409	0.0710777	1.05127
Fam214a	4.03247	3.53116	55.1897	50.4894	43.7955	24.344	26.7695	50.2236	14.9909	35.5444	27.7799	13.6232	1.95458	1.77747	10.0749	9.9977	6.56956
Fam214b	3.32797	7.69418	4.60826	2.09616	3.06897	24.6564	24.0219	25.6211	33.7509	37.1236	31.0536	49.0199	52.5989	48.8822	40.3199	24.3896	27.6982
Fam219b	0.231151	0.0502577	0.158	0.598307	0.160994	4.48103	4.96775	4.06085	3.98594	2.84725	1.55548	5.51016	0.335037	5.70938	3.25505	2.12191	3.82901
Fam220a	294.885	144.966	70.4643	79.9625	99.132	36.1253	29.3859	28.494	6.10794	4.6613	0.0571265	5.97985	1.13536	1.05026	4.39478	3.69444	4.38219
Fam221a	75.1506	79.7922	33.8794	34.5331	32.8609	0.0905182	0.136148	1.83095	2.25992	2.25772	16.484	0.906374	3.3462	0.0439762	10.1706	10.4554	5.73172
Fam222b	19.7307	62.3895	55.69	45.6511	54.9306	12.4545	20.5692	15.3635	11.0317	9.30854	31.1186	8.67126	4.15548	3.16118	1.77116	3.10711	1.16117
Fam35a	4.58437	9.92922	11.3214	9.28179	7.58622	4.11115	4.68751	4.13701	1.29868	0.0186895	6.03834	0	0.172999	0	1.21587	0.143448	0.36026
Fam3c	35.1162	38.7907	20.58	23.0837	34.9229	6.95279	4.83011	3.57828	3.05489	6.05561	7.37404	6.4391	28.8776	11.1082	14.4573	19.4455	17.5801
Fam45a	4.2206	7.60244	10.7204	5.52535	8.31997	30.7399	40.5023	30.2293	24.6182	44.3614	59.1949	52.6139	23.5485	43.79	12.2481	40.1476	11.0875
Fam46b	16.4776	55.6005	258.292	189.971	288.934	8.05899	1.27742	4.84595	5.00638	0	4.67092	0	0	0	0.282593	0.253645	0.234763
Fam46c	97.2575	227.959	131.206	139.785	180.183	1.32251	4.75699	0.921777	2.7325	5.53268	13.5743	1.5614	0.0930768	21.8236	37.2452	44.3943	58.6103
Fam49b	0.41854	0.220079	0.242759	0.918351	0	3.69742	2.27249	0.025201	4.64789	3.58495	9.53839	2.80251	0.042275	2.58522	2.33042	4.83671	4.66204
Fam50a	6.77411	27.1589	47.5321	46.2202	39.0985	22.7539	51.7598	38.9797	168.532	79.0234	44.7461	41.7463	52.1101	34.3216	188.205	153.704	144.239
Fam53c	49.9013	16.1131	29.7568	30.0014	20.4606	14.0893	8.94834	13.7294	3.05504	5.93551	13.911	5.47836	0.0996441	0.0940312	1.25157	2.01897	0.706441
Fam63a	312.417	312.983	347.147	415.774	340.568	74.9708	54.646	79.8949	33.1215	63.2531	63.4863	49.12	24.2687	13.33	42.6603	43.981	76.3058
Fam63b	1.56922	1.61371	0.189068	0.115101	0.290217	0	0.883455	0.0769011	0.653647	0	0.00934507	0.0150286	0	0	0	0.0589184	0
Fam65a	18.924	6.49976	5.44011	5.40127	5.79162	2.08367	1.23856	1.37629	3.09782	1.63225	14.7771	17.9003	13.1408	1.85399	5.38652	7.7145	11.6155
Fam65b	4.54097	3.45048	5.74287	6.14654	4.37157	1.63939	0.781329	1.6271	0.0380157	0	0	0	1.27719e-07	0	4.34978e-08	0.144714	9.3398e-08
Fam72a	73.0582	98.4196	27.4437	27.0631	23.9718	21.1293	26.2178	12.7145	7.56546	18.2685	25.8421	2.78962	0.0268176	1.39843	2.33604	1.67344	2.24623
Fam76a	0	0	0.0769664	0.363511	0.113131	10.9197	30.9882	11.2777	18.6749	50.5928	84.7078	51.8593	32.5417	30.7045	18.0011	18.902	25.3298
Fam83g	6.56179	14.9198	3.41717	4.54911	5.09794	0	2.25401	0.0460264	2.36414	7.00077	0	2.66086	1.47049	0	2.30584	1.79158	2.9254
Fam84b	64.3073	52.5954	43.507	48.6956	36.6895	10.6032	7.49529	10.9403	3.70108	0.0124638	1.13729	0.0284006	0.0114771	0.0427058	0.62426	0.359799	0.323351
Fam96b	748.073	542.675	144.705	213.599	228.611	28.481	8.6919	8.91904	14.5771	4.79317	6.02244	11.9168	51.5435	62.983	71.0547	137.036	192.672
Fam98a	1.7119	4.72718	7.57307	4.1229	6.95833	37.662	32.0413	40.8101	21.722	22.7375	3.29768	12.1377	69.6246	25.8994	35.3028	26.2756	25.0843
Fam98c	1.13245	0.219227	1.12197	0.353286	0.589703	15.9448	20.4437	19.3985	22.336	16.2245	4.98696	8.23985	1.37662e-69	15.0754	34.9071	33.2303	82.8411
Fanca	0.14568	7.13236e-23	0.546821	0.714317	0.788736	5.52645	2.08553	0.632327	0	8.27575	3.36157e-07	1.35911	1.21449e-73	0.0282777	1.05557	0.515766	1.27529
Fancc	106.051	79.2597	61.9229	73.6382	54.9566	10.6166	10.0906	11.7826	4.55018	6.86293	1.37228	5.00213	5.35241	6.29168	12.4196	7.47056	15.8415
Fancd2os	5.14653	3.49603	0.752126	2.23408	1.6207	11.7094	27.1822	17.1001	20.8296	0.770069	12.2387	16.1436	1.73421	29.4796	4.43401	4.39278	1.81255
Fanci	3.00527	2.65253	12.8461	11.7498	9.42545	5.46491	1.93747	6.27222	5.99757	5.95869	1.04702	4.28223	2.19105	6.17793	5.22298	4.64149	6.14944
Fancm	10.5526	11.8608	5.00374	5.15809	6.73285	15.2993	14.4394	16.6594	5.85391	10.4632	11.4225	6.0655	12.476	1.51141	6.40342	4.08227	2.06245
Farp2	0.456423	0.565766	2.23507	1.74303	1.73273	0.422899	2.48093	1.02079	0.969652	0.255155	0.0296447	1.57232	0.73541	1.48641	0.420964	0.954641	1.49754
Farsb	225.868	188.107	154.14	203.981	167.051	30.638	27.073	11.7902	17.6041	26.0079	39.2861	29.2957	90.4199	88.6384	71.6221	107.956	57.0638
Fastkd3	53.2901	67.8533	41.5761	51.636	41.7579	82.8831	72.3132	76.3064	22.8688	26.3437	22.4915	16.5463	0.425072	14.4456	12.9491	15.637	11.9647
Fat1	44.189	42.4625	5.32696	7.26938	7.92478	1.7859	2.69849	3.26701	1.84835	0.0913762	0.0574316	0.183741	1.28002	0	2.46746	2.48057	1.48549
Fbl	39.7666	24.96	27.684	6.86597	13.0023	141.41	169.672	218.153	238.638	272.526	154.724	282.204	304.842	282.464	791.844	677.44	1169.04
Fbln1	0.150891	0.0493058	0.428596	0.0700028	0	0	1.39621	1.1302	0.0494774	0	0	0	1.07725	0	0.383131	0.144603	0.34884
Fbp1	1.97186	4.6682	44.0522	37.886	30.4522	0	1.71465	0	0	0	0	0.513494	0.593061	0	0.0323482	0.109734	0
Fbrs	2.2456	1.8999	17.7873	19.4082	18.299	30.5515	10.7704	22.5497	21.563	7.50079	7.91271	13.9918	2.28574	15.411	7.78552	8.04528	15.1667
Fbxl12	79.2849	78.383	31.7774	38.3807	33.5185	17.8184	17.348	8.38889	2.89407	0.343249	0	5.40968	0	0	2.27259	0.746623	5.05076
Fbxl13	0.10281	0	0.569017	0	0	2.14707	5.32929	6.65257	1.49754	0	9.80639	0	0.278315	0.032812	0.573639	0.491676	0.0377213
Fbxl19	0.197197	0.129569	14.2383	6.68731	10.7023	2.34111	4.20996	4.15695	0.819656	1.18806	1.29947	0.605472	4.8364	1.73669	1.50156	1.13524	2.8295
Fbxl3	20.6075	16.6842	7.46029	10.5666	8.97327	19.0567	14.8018	17.8421	17.028	14.2731	15.5709	7.49782	9.12554	14.0783	1.80458	1.78137	1.35812
Fbxl5	222.461	142.451	68.5972	90.2131	79.6257	38.7717	28.5397	33.0059	13.2544	21.2568	13.6369	16.5294	0.0818906	14.6519	6.77181	8.46908	2.01377
Fbxl6	1772.53	1428.59	115.37	187.696	192.984	18.3846	42.6105	60.9006	54.5166	15.5862	15.2044	35.4212	26.0498	32.3442	40.7615	41.5346	60.9317
Fbxl7	7.46287	7.85462	6.09782	7.87429	7.70448	0	0	0.259668	0	0	0	0	0	0	0.00911843	0	0
Fbxo10	62.581	33.9181	2.94798	3.36726	6.06139	0	0.108651	1.22222	0	0.211377	0	0.649235	0	0	0.0286587	0.444578	0
Fbxo11	216.586	148.835	78.1324	103.306	81.5424	56.4478	79.2089	70.6127	31.5425	29.5179	59.2263	7.29139	11.9767	9.79316	14.9513	19.4128	7.51129
Fbxo15	50.3502	42.8325	26.1818	25.9577	26.0723	396.55	442.951	357.136	970.666	2481.21	1996.57	2099.82	2815.8	2708.32	2399.4	3742.9	1496.81
Fbxo18	77.2719	88.933	127.537	160.93	135.434	40.8445	34.3464	31.9028	8.18604	1.71042	2.13218	4.17768	0	0.0284242	2.44864	3.67231	1.98763
Fbxo21	23.4815	18.9887	5.05719	7.45372	5.73584	0	5.29285e-07	1.12264e-07	0	0	0.567778	5.04682e-07	0	0	1.05613	0.266088	0.903926
Fbxo22	10.4239	23.7127	8.768	4.27923	12.634	33.4481	55.9489	65.9951	43.4119	48.0415	41.031	56.2588	54.0944	46.2661	28.9423	34.7656	20.7341
Fbxo28	108.055	156.719	107.398	123.458	102.427	3.00596	13.8703	1.68828	6.61191	4.76803	3.50497	4.89787	1.95383e-06	3.286	2.45169	4.29198	3.84538
Fbxo3	38.3002	33.5227	10.4333	18.1348	19.747	0.686993	0.44718	0	2.81066	0	0	0	0	0	0.532449	0.443677	0.527777
Fbxo31	0.0881507	0.648765	1.90529	0.681479	2.64269	20.6764	9.52856	34.8603	44.1385	34.567	57.0577	47.3414	50.8257	46.6329	22.0142	28.6775	21.5293
Fbxo34	330.416	563.465	178.689	180.013	198.925	42.1618	36.6302	72.7392	26.1124	27.5477	29.9816	27.2418	10.0325	35.3973	2.03469	2.34842	1.58985
Fbxo42	138.881	106.075	43.7536	50.091	38.2467	11.5669	17.1729	17.9115	5.25821	5.14756	10.7546	7.49008	11.4678	2.73796	7.94934	10.9833	10.8047
Fbxo43	282.1	196.69	105.372	139.18	112.746	9.42216	9.23358	8.61517	3.81477	0.379051	5.3595	1.27484	0.0260637	0.338072	0.183646	0.437397	0.402186
Fbxo45	6.31974	4.37033	2.33678	2.65475	1.62699	67.255	41.2088	54.1	23.5905	46.7781	24.091	14.6808	1.00526	6.31885	4.57491	5.50156	1.5831
Fbxo6	0.488215	0	0.270854	0.111753	0.140915	43.849	28.9335	86.0912	39.3818	278.394	327.95	101.087	146.613	47.4072	46.7271	129.328	86.9906
Fbxo8	241.263	222.892	104.863	130.402	109.257	28.3121	20.3176	17.8187	10.6586	10.3943	10.4496	6.80164	6.10569	6.83781	11.7821	14.8902	8.13249
Fbxw14	734.627	835.553	432.456	483.898	480.738	46.0155	25.3194	20.2704	5.99912	0.190888	2.29527	3.08545	0.131686	0	0.505849	1.29784	0.925697
Fbxw15	91.8246	149.461	413.554	393.132	406.274	29.0563	37.2394	24.8796	3.40739	0.181384	0.112039	0	0.083897	0	1.69501	2.13022	0.417746
Fbxw16	113.431	131.552	258.39	265.916	238.685	32.8355	30.9087	23.7065	2.71674	0.0485223	0.300927	0.560125	0	0.0564797	0.570413	0.841291	0.487628
Fbxw19	807.035	1121.98	267.022	286.995	341.509	35.1414	29.4785	26.1638	5.45269	9.94296	11.6265	0.114805	0.0916529	0.0578543	2.939	0.236345	0.75773
Fbxw2	4.15239	2.08938	2.98718	4.60301	3.84846	19.2789	15.8307	14.9689	13.6739	15.595	21.5563	17.1501	16.8791	22.5076	5.57712	5.89424	7.29604
Fbxw20	116.204	130.277	266.51	300.437	328.265	6.23856	2.44962	3.50179	0	0.152503	0	0	0	0	1.20358	0.830715	0.0626947
Fbxw22	728.283	667.023	278.828	388.89	419.817	19.889	8.87662	18.1787	0	0	0	1.46996	0	0	0.264019	0.150489	0.775677
Fbxw24	1197.39	1696.26	1662.7	1554.34	1889.18	114.05	130.661	125.093	12.48	14.6189	22.4382	3.22137	0.733325	3.54135	2.62669	3.15494	2.43572
Fbxw26	7.52546	4.70758	48.6527	31.148	35.2612	4.86141	2.52067	0.0333642	0	0	0	0.699356	0.699778	0	0.0377873	0.787029	0
Fbxw4	340.358	332.733	138.644	181.911	141.302	5.81623	5.19302	0.222764	0	5.54426	1.05279	0.542411	0	0	0.290016	0.0919608	1.36118e-21
Fbxw5	30.3943	30.9459	14.9018	13.2304	15.1649	0.207533	3.89419	7.87527	0.119392	0	0	0	0	0	0.0201087	0.0358906	0.100689
Fbxw7	26.7324	24.878	6.15719	8.05665	7.77961	0.264367	2.44689	0.774709	0.607426	0.23665	1.4252	3.87665e-09	0	0	0.53888	0.0966831	0.0772248
Fbxw8	1.52033	4.14411	11.376	19.2542	13.0077	0.0607153	3.7659	3.72942	2.24855	0.224647	2.08479	5.17985	3.83997	4.50645	4.7306	7.17737	12.9444
Fcgr3	0.356285	0.933766	2.26002	0.397515	1.10713	198.722	308.861	208.904	217.885	329.091	331.659	273.632	271.977	348.138	107.387	220.795	110.014
Fcho2	26.6872	26.4205	17.7159	18.6746	17.2875	4.91553	6.68759	5.56339	3.49372	3.75139	2.19662	3.95975	2.86345	3.66618	1.99594	1.23377	0.651835
Fchsd2	101.865	98.9441	55.0925	59.3855	54.107	14.8745	21.9163	21.8929	3.38088	4.31472	1.56218	2.46578	0.027924	0.0175791	1.06696	0.885408	0.343983
Fdft1	10.1757	7.79444	60.1845	42.4753	32.9077	70.1532	63.2111	77.8933	70.935	69.9642	85.4316	93.4029	139.295	151.098	142.091	113.675	112.579
Fdps	0.284657	0.279454	2.83991	2.88211	2.56889	40.7229	12.8839	25.4144	73.0387	42.835	47.0123	63.5734	294.412	119.315	80.0125	84.9104	61.5158
Fdx1	132.231	75.8929	42.1114	43.8927	70.4566	4.34535	7.05997	14.4742	7.67858	0.8189	38.9755	30.2932	61.6774	52.334	42.2167	95.3974	195.881
Fdx1l	2.5057	13.1642	9.87809	13.0065	7.91926	53.806	84.4321	49.2726	49.8279	20.5665	60.0376	138.317	69.5994	17.4693	40.7859	51.0155	83.6252
Fem1c	6.46729	1.80872	13.5406	6.09654	8.91131	112.45	97.9519	67.5774	36.4404	21.0997	15.9902	13.7548	0.885179	0.204521	6.29999	4.53866	4.49494
Fermt2	90.7058	97.8229	77.331	78.8385	80.9787	16.9958	15.5752	16.158	19.7528	11.8053	20.7775	9.91343	35.1277	25.4981	72.051	46.8748	25.864
Fert2	32.8705	34.2118	30.6616	29.9775	31.9605	6.37162	2.10993	1.43406	0	6.87101	0	1.68346	0	0	0.342081	0.721435	0
Fez1	0	0	0.108154	0	0	20.1081	16.4408	0.0763324	0.722498	4.13677	1.28418e-07	5.77633	19.2559	0.092121	1.5383	6.39806	0.254254
Fez2	0.117627	1.63666	8.55228	4.51361	4.4825	6.24146	20.0271	17.4599	11.3548	0	1.72264	8.46646	6.55192	0	15.9539	17.0935	11.1545
Fgf18	1.26692	5.28931	0	1.03315	0	0	6.93203	5.14666	2.84351	0	0	0	0	0	0.232457	0	0
Fgf8	24.2248	9.66969	40.3967	28.5504	28.267	0	3.93989	0	0	0	0	0	0	0	0	0	0
Fgf9	16.0283	12.0764	9.56387	10.5543	9.37443	0	0.217053	0	0.664441	0	0	0.396906	0	0	0.0167752	0	0
Fgfr1	24.0824	22.719	6.47734	9.39404	9.71271	4.03653	3.18118	4.25239	1.99272	8.96765	4.15646	6.96387	9.12423	3.29697	19.2323	8.31569	13.2737
Fgfr2	23.6211	32.2587	4.60941	4.46314	6.04638	0.342838	0.848986	0.167661	2.48239	3.7467	3.56115	12.9737	1.11347	7.23785	6.51479	5.57891	7.07259
Fgfr3	0	0	0	0	0	0	0.703667	0	6.31651	0.0503935	7.65555	3.50845	6.96759	1.54172	13.2347	11.4691	7.93051
Fh1	38.8424	62.3778	110.546	104.184	134.47	8.30526	13.1506	4.35106	8.66819	3.20456	0.0720589	6.29109	21.1372	21.0022	21.2172	18.2303	29.9134
Fhl3	0	0	0	0	0	0.174177	0	0.115514	0.0981993	0.648408	1.18	0.294041	0	0	0.30223	0.259482	0.295476
Fhod3	456.228	417.055	217.091	264.959	247.262	74.9779	44.0266	50.7363	6.44095	1.12391	2.13022	5.11752	0.0315428	0.0203818	0.809154	1.25524	0.871907
Ficd	3.16132	1.2289	0.555989	2.28393	1.75513	48.1763	49.2642	74.385	41.8846	71.1359	66.4611	14.7022	21.1195	25.8428	15.7961	9.25328	6.48636
Fig4	0.0453304	0.490947	0.116044	0.614985	0.584041	12.9038	12.0879	8.48986	24.2622	18.643	27.8154	25.6397	28.4978	37.1021	53.7958	44.5863	30.0561
Fip1l1	104.392	103.554	80.5261	77.0793	76.5467	19.0799	19.3686	15.3455	10.0298	8.16075	5.65594	9.34588	10.7861	13.747	13.645	11.2397	14.1529
Fiz1	3.07589	8.07102	107.098	96.7232	84.5261	93.7098	82.3578	81.5488	72.0232	110.742	144.237	81.1694	43.6482	101.208	31.1633	21.9154	24.0959
Fkbp14	31.9172	25.4995	10.0655	13.189	12.2621	1.30639	3.24819	2.55772	0	0	0	0	0	0	0.0256752	0	3.00394e-07
Fkbp1a	168.268	78.4852	69.4906	70.8532	69.8458	35.1821	35.7969	33.2267	19.7106	34.5317	41.7278	34.7696	72.931	14.6668	36.6965	57.337	61.1937
Fkbp3	2.06201	3.75986	1.43296	5.64823	2.12136	71.878	53.4949	57.6413	69.5152	47.0857	41.3417	57.5587	33.7356	126.089	72.2241	95.6365	94.8598
Fkbp4	0.648344	0.48105	3.82909	6.34565	4.27656	59.897	72.4733	70.9111	123.881	125.297	58.9377	101.06	232.307	261.737	231.546	187.263	243.556
Fkbp5	168.632	169.297	122.975	132.897	121.594	21.589	27.0767	50.1578	3.15816	1.24903	0.120637	1.27629	1.74256	16.6035	1.54201	0.865871	0.621512
Fkbp6	4.04422	3.03626	9.35343	11.1531	8.86914	55.6127	23.2908	19.85	44.955	32.9075	5.49551	50.5827	82.7837	8.09888	29.894	76.3951	54.8868
Fkbp8	7.72255	18.4055	50.9824	49.7134	44.3595	19.4244	12.4796	28.0996	23.5446	29.6791	75.637	102.966	110.029	149.935	136.904	103.381	112.265
Flad1	0.494182	0.733492	15.612	7.06242	6.99732	1.64108	2.4155	11.8398	1.79323	14.3273	0.733655	3.96411	6.38308	0	2.45063	5.27375	1.88556
Flcn	227.341	159.007	74.4943	112.19	105.685	25.2748	41.0577	37.6896	10.9651	9.64819	8.89447	10.4921	1.78642	0.170751	14.0838	7.07554	10.1326
Flnb	89.4207	65.2089	24.9841	33.0407	19.4919	1.57549	3.27149	1.31669	4.73896	4.33963	6.21632	3.0952	5.14447	7.13534	19.8459	12.9677	17.1258
Flot1	4.69395	11.2307	16.4202	19.673	9.6774	6.30196	5.15323	6.10768	3.79785	0	0	1.01661	0	0	5.77951	3.17034	12.7748
Flt3	3.29322	1.36493	0.477453	0	0.41092	0	2.07363	0.0471149	0	0	1.02244	0	0	0	0	0	0
Fmn2	128.576	155.737	84.8975	89.8949	92.775	8.74279	16.573	4.88594	2.19137	0.880042	2.21042	0.0551872	1.29466	1.2491	0.0775572	0.174315	0.104218
Fmnl3	1.78254	1.97163	27.621	23.3717	17.5262	3.94733	7.48208	8.94793	0.0623576	0.0263739	0.0338199	1.70295	4.15651e-09	0.027687	0.312773	0.0736922	0.0270129
Fmr1	7.7262	4.21782	4.3913	2.68225	3.7197	29.9571	29.9585	36.6102	37.845	47.6409	34.5151	11.1966	18.3477	6.37878	8.94141	10.1445	6.64048
Fndc3b	16.1205	17.4	7.06752	13.9911	11.1414	0.696127	1.82691	1.8036	0.852093	1.20743	0.22409	0.487749	0	3.07538e-08	0.438155	0.0199848	0.0410711
Fnip1	10.1755	16.6287	5.73773	7.93311	5.68541	10.9249	14.7333	16.3932	19.0364	3.79575	9.03165	4.1847	0.0288681	0.0267496	1.08114	0.789616	0.563304
Folr1	1.26074	2.33286	1.58457	0.744884	0.843045	326.424	284.275	404.244	335.498	509.815	302.348	374.59	664.885	453.992	519.968	453.245	784.922
Folr4	122.172	39.618	143.872	125.71	111.059	0	2.5951	0	0	1.04254	0	0.650835	0	0	0.113307	0.321925	0.0912439
Fosb	4.24663	5.44495	0.771242	2.39323	2.26368	0	0	0.111261	1.18921	0	0	0.0689523	0	1.21282	0	0	0
Foxc1	1.92825	4.88908	5.11532	2.40274	3.4152	0.524248	0.345349	0.738995	1.09294	0	0	0	0	0	0.279768	0	0.0324507
Foxj2	0.105373	2.08152e-06	2.0641	2.37171	3.05198	0.199479	0.486886	0.632948	0.0141343	0	0.333085	0	0	0	0.111092	0.0137146	0
Foxj3	5.61321	3.98706	26.9645	32.4491	24.7671	29.1675	11.2853	14.9758	6.18476	8.74464	5.8917	1.10299	0.0256026	0.0323894	1.10854	0.0465825	0.976861
Foxk2	1.26354	0.949121	4.21239	3.44647	5.81487	6.21774	5.504	14.0445	0.547484	5.13617e-07	3.21924e-06	2.42855	8.56493e-07	0.0493101	0.0252524	0.202112	0.218711
Foxm1	14.9715	9.87249	26.5992	36.1163	32.4318	61.5334	40.2244	44.14	9.46138	8.27875	4.64304	11.7546	2.33537	0.106458	4.04942	2.78014	2.70117
Foxo1	347.166	416.674	189.547	221.113	221.892	22.2101	11.8272	11.3674	3.55078	13.2054	21.3859	4.12643	0.108396	3.17152	8.33835	4.53502	4.21924
Foxo3	4.57081	5.55853	24.1833	27.3614	27.6733	0.291995	0.859285	5.90106	0.711617	4.77468	6.14848	5.55382	22.4663	5.62473	2.85812	8.80995	11.2136
Fpgs	1875.9	1086.24	514.481	654.636	590.709	114.953	143.767	176.494	54.4219	74.5046	117.475	31.3639	15.8329	28.4163	13.6522	11.275	13.3311
Frat1	0	0	0	0	0	6.0007	4.65579	0.0915566	12.1133	14.7379	28.5365	7.33103	0	0	0.251821	0.278067	0.285724
Frg1	2.80268	1.52567	46.8482	34.4193	27.0302	146.882	116.181	91.4431	39.1084	72.1423	30.4563	47.2088	93.8906	126.073	49.9755	46.9027	56.0992
Frmd4b	0.0301766	0	0	0	0.0258399	0.115969	0.759576	0	4.73648	0.034326	0.0650994	1.83553	0	2.22461	3.44132	2.66423	2.69812
Frmd6	0.112307	0.856115	0.120783	0.151368	0.411684	1.5484	1.45838	2.11136	1.34005	0.194485	0.259298	1.22766	1.09948	0	4.44257	3.91995	2.18713
Frs2	0.730646	1.06385	3.26343	3.21318	3.65839	5.16741	3.11393	3.09968	3.67157	1.98499	1.26169	0.906147	1.30139	3.72357	3.83902	3.7065	2.83462
Fryl	7.6756	11.4547	8.76288	9.97335	9.71612	1.02868	2.01792	1.80123	0.168192	0	0.157262	0.0180311	0	0.00819518	0.338223	0.149386	0.0570554
Fsd1l	3.05727	2.8346	2.528	2.78935	3.5307	0	0.176743	0.00468936	0	0	1.88238	0.630399	0	0	0.300546	0.167854	0.223178
Fsd2	2.14595	3.16249	3.087	2.13049	4.54292	0	0.202162	0	0	0	0	0	0	0	0	0	0.167511
Fstl4	49.1839	50.5361	10.4886	15.2183	18.2452	0	0.405912	0	0.0831758	0	11.4523	0	0	0	0.014304	0	0
Fth1	10.8019	9.71752	235.358	209.41	177.452	646.744	433.138	538.068	592.76	458.514	457.263	655.606	196.313	330.733	995.168	755.61	1868.3
Ftl1	93.3436	87.5412	83.3308	68.0466	64.1614	824.322	607.294	573.919	331.126	1012.81	802.327	845.497	255.339	389.955	423.925	488.793	1025.48
Fubp1	27.4419	21.2095	6.12218	5.73921	7.56566	5.48914	15.3526	11.4499	6.08556	6.27008	5.22104	4.32632	7.52913	8.05808	8.25379	8.79713	9.87421
Furin	271.553	123.228	9.99048	20.9914	35.2277	0.0417376	0	0.143782	2.37119	0.0600407	0	0	0.104314	0	0.806723	0.50222	0.486642
Fus	0.631398	0.611863	10.4075	6.62883	5.17563	1.83635	3.47276	3.00073	2.14817	2.64138	3.27551	2.97207	4.68598	5.00791	3.70396	8.02372	7.66845
Fut11	1.51417	1.43678	7.09212	8.2119	7.85492	0	0.206064	0	0.650748	10.377	0	0.721223	0	0	0.206626	0.46312	0.258716
Fut8	5.91692	3.64886	45.0996	31.8285	39.9998	2.93251	8.15696	2.74482	0	0.0671508	0	1.78187	0	0	0.859433	2.96536	2.55354
Fyco1	72.3756	43.3143	22.1742	34.4947	24.7207	6.96929	5.81127	4.77873	1.55593	0.389681	0.31093	3.18301	0.0936624	3.79332	0.481535	0.993124	0.422364
Fyn	319.147	256.056	84.2624	115.705	86.7523	26.5476	10.8292	13.4192	1.5093	0.0693077	0	0	0.0327229	4.68424e-07	0.204972	0.258653	0.243574
Fzd5	0	0	0.147177	0	0	2.03715	1.98446	2.76745	1.03634	2.90501	0	0.669016	0.0694133	1.70552	1.28141	0.807263	1.03037
Fzd9	0	0	0	0	0	33.9992	22.8151	8.44702	4.57282	0	4.0618	1.15522	0	0	1.45597	1.18267	0.0697744
G2e3	0.0974245	0	0.0972403	0.229412	0.111294	9.4048	14.1402	9.02806	0.989121	2.27251	1.30161	0.406327	0.782967	1.34869	0.341748	0.0595295	0.0415547
G3bp1	34.2475	61.3645	24.6284	21.2154	25.258	81.099	79.4502	85.7335	154.918	220.814	173.897	126.486	120.78	85.5707	69.7215	66.5475	41.6601
G3bp2	355.989	665.03	249.99	307.028	329.887	69.7911	75.2917	62.9759	46.4809	83.9671	63.3215	62.0997	82.271	97.3106	82.3392	81.8484	44.3556
G6pdx	12.3786	13.5601	643.893	615.879	555.763	27.3994	32.2715	18.3295	18.749	11.9835	6.40382	8.09487	1.07693	4.03694	12.498	9.21896	10.4384
Gab1	5.90699	2.02615	0.526381	1.16852	1.33005	6.13985	13.8514	15.5649	9.15341	1.61434	7.2351	5.46707	27.6907	38.4865	13.6534	10.408	15.3478
Gab2	1.22286	0.783714	3.59283	4.66071	5.45545	0.997523	7.38001e-08	5.66084e-08	7.19578e-08	0	0	0	0	0	1.11691e-08	0	0.0206645
Gabarap	1.72634	1.5255	11.4814	8.68353	6.86628	126.666	89.2044	97.1861	96.6711	123.375	102.514	62.3035	48.2113	58.9298	86.2046	101.252	113.864
Gabarapl2	10.1665	15.1688	29.1813	23.2259	32.1182	229.539	204.421	205.191	392.968	781.029	653.977	929.638	1065.72	1454.49	1222.64	1990.68	2972.83
Gabpa	0.0634212	0.0829765	0.129389	0.0605088	0.0547265	43.4159	58.4019	48.7466	47.5467	49.67	59.5216	47.4364	47.0765	48.0889	25.5868	34.4455	18.2054
Gabrd	0	0.189321	0.0809423	0.133557	0.167222	2.27579	4.76078	1.64024	3.6543	4.61195	18.6067	15.0088	48.9335	22.0182	31.5162	27.8607	65.5849
Gadd45a	34.7916	59.7619	5.5395	15.2516	14.3031	42.25	34.6987	40.7288	0	0.160738	0.197452	0.37391	0.147256	0	0.293089	0.624012	0.2139
Gadd45gip1	4.81001	4.76016	69.2035	50.9101	53.0341	20.1829	23.7837	37.1385	62.7697	60.6078	69.1847	68.8525	77.1953	99.7582	50.7982	48.8128	112.559
Gak	1.33265	2.25209	3.68938	4.64802	2.86927	18.1462	15.7285	23.2386	12.5708	4.28165	12.2662	16.051	17.1463	15.7317	18.2069	18.1983	18.0886
Gal3st2	0	0.0491084	0.167881	0.134112	0	6.39736	10.3555	6.6013	1.35093	0.0302901	0.189733	0.556476	0.551284	0.0349525	0.728527	0.300231	0
Galc	2.18149	2.89861	2.94816	3.02805	2.52583	0	1.51814e-07	0.190616	6.49887e-08	0	0	0	0	0.0687029	0	0.190295	0.283511
Galk1	0.598637	0.584895	1.01326	0.535131	0.132858	28.2585	17.9739	48.565	90.3123	99.5883	109.458	139.129	278.895	260.051	238.726	268.02	400.437
Galm	5.53143	15.2967	47.0247	19.6898	32.0153	0.729752	1.94148	2.22467	1.93107	1.43157	0	0	0	0	0.700457	0.0856986	2.276
Galnt12	25.7011	16.7929	8.71017	5.02928	10.9622	0	5.12587	4.24637	0.0379162	1.24438	0	0	0	0	0	0	0
Galnt2	10.3217	8.10858	2.90619	2.17152	2.52312	0.164617	1.29121	0.173693	2.98222	16.457	0.11736	2.17358	3.34869	0.0307286	3.20971	6.3085	2.29799
Galnt6	5.9456	4.95341	9.74718	9.34477	9.56384	0.261716	0.66322	0	0.436557	0.240556	0.0188821	1.29928	1.91175	0	1.15145	0.510043	1.60543
Ganc	11.6125	15.349	7.25968	6.52725	6.07746	0	0.153728	0	1.03315	0.0498035	0.0307751	1.30193	0	0.0191948	0.312124	0.0892871	0.114016
Gapt	0	0.0600176	0.727498	0.0404006	0.104677	12.0956	13.8329	22.8099	6.04364	9.31203	0.0855901	5.49905	0.774869	0.0402313	0.884474	0.563185	0.46409
Gas2l1	8.34023	8.41934	4.88818	2.92337	4.83434	18.6938	11.0024	23.8606	34.9464	7.58177	0.54481	13.247	0.0566574	0	2.40274	3.62709	7.62553
Gas2l3	17.7667	37.1228	13.072	23.2924	19.7595	0.94225	3.19428	3.08498	0.375622	7.23225e-09	1.76897	1.16646e-09	2.99026	1.71836	0.41665	0.13813	1.19574
Gata1	0.168051	0.248098	0.352184	0	0	19.1787	35.7408	58.0454	55.9484	37.6833	47.5925	47.9999	25.7072	41.2988	72.3109	122.015	66.3792
Gata3	22.0178	28.796	11.8511	7.09557	15.6769	0.0315306	0.166457	0	0.0186204	2.92792	0.114096	0.485757	0	0	8.3639	11.8394	8.54471
Gata4	54.6736	42.4829	13.2668	13.5743	18.4709	59.1932	66.6812	67.1395	48.5822	44.3515	63.9869	66.7355	32.1353	38.9646	7.07512	6.35138	0.984357
Gata6	1.70836	1.14359	0.553448	0.119752	0.667566	0.620987	1.24422	0.205212	47.7296	80.1462	78.8794	68.4615	192.729	210.359	118.56	195.505	95.0446
Gatad2b	139.414	303.014	208.737	227.884	276.924	16.4164	33.2794	44.4863	12.0687	18.7844	26.0286	17.2249	10.0687	7.45403	7.23288	3.46458	2.10219
Gba	0.368061	1.35376	1.39202	0.125691	0.396292	3.99175	3.68538	5.79776	19.3874	36.569	39.0113	6.77439	7.65909	45.4832	45.2758	60.0493	89.4909
Gbf1	39.359	47.7747	15.4288	17.9628	17.4343	0.978266	4.6629	4.30484	0.383666	0.031321	3.90252	0.218254	2.0426e-09	0	1.07584	0.473733	0.284591
Gbx2	6.27299	10.9315	129.448	96.9379	85.754	2.43058	3.40834	2.26273	2.32456	0	0.082416	2.30827	0.0589741	0	1.62216	0.471397	0.226903
Gch1	149.395	69.7632	40.9293	55.5753	38.7749	16.4568	10.0742	11.3067	5.2448	2.30861	0.574169	10.428	4.85638	7.00037	23.9105	23.9012	59.0542
Gckr	6.01612	12.8572	28.0524	30.0469	26.1226	0	1.71448	1.33938	0	0.0495477	0	0	0	0	0.0856218	0	0.484156
Gclm	49.5471	89.6428	51.1888	51.0402	47.7365	14.9367	18.6677	9.33284	21.0685	1.88749	11.047	6.54709	4.7397	3.12242	17.3487	7.06093	9.95614
Gcm2	14.6512	7.05675	9.69702	8.46331	9.57783	0.463738	0.248797	0	0.485358	0	0	0	0	0	0	0	0
Gcnt4	137.626	93.3289	14.9688	12.1089	10.3125	2.69532	0.751742	0.0560778	0	0	0	0	0	0	0.0744772	0.0330594	0.0173468
Gcsh	3.64708	3.56069	4.04235	2.35985	3.36828	731.194	671.051	496.955	1643.64	1221.06	1063.39	1601.75	1216.15	1252.68	1761.1	1857.96	1314.97
Gdap1	138.495	133.522	86.7971	84.4905	92.0938	57.2222	59.026	46.2931	8.22027	10.0458	10.3842	1.47716	1.83363	0.0163144	0.320912	0.813041	0.228002
Gdap2	11.8247	17.9532	39.3166	32.5803	36.4177	83.5976	118.211	75.2334	94.6736	117.266	142.417	140.744	94.4759	113.444	93.0705	105.579	69.1504
Gde1	38.425	56.4125	78.7991	74.3781	85.9337	294.685	309.733	433.634	108.607	78.5791	125.757	94.9654	83.3684	135.263	124.507	191.561	197.452
Gdf9	25470.3	20073	1837.48	3374.84	5962.85	92.8349	57.564	54.71	31.6728	31.1556	16.0781	24.7897	9.7018	0.659179	16.2152	9.20972	18.3674
Gdpd1	631.826	927.032	123.115	160.438	199.109	11.647	12.2316	4.04334	0.879007	8.1078e-07	1.00561	4.21485	0.0697767	6.97179	1.83273	0.358699	0.87665
Gemin2	9.71471e-06	0	8.00381e-06	0.176435	0.227092	23.4612	31.0141	43.0781	64.2597	48.2678	80.7555	78.6569	85.9995	153.013	61.2568	49.5754	62.0175
Gemin4	0.0812054	2.06665	0.272724	0.68184	1.45347	11.4675	14.111	12.7508	45.7579	21.1872	13.1603	29.9252	15.4476	27.7305	12.7068	22.6996	19.2746
Gemin5	0.478202	1.92131	0.849275	0.957119	0.593956	38.9815	33.8854	60.4257	95.7358	80.0471	49.8072	76.772	45.5504	64.0562	28.5439	33.0528	27.8756
Gemin7	6.79696	15.5913	151.866	91.4718	92.7164	62.4722	72.7264	27.7128	66.5946	51.1801	61.0043	69.6396	91.3544	101.539	27.3725	35.0966	91.6282
Gemin8	27.6117	33.8261	26.7189	24.2846	20.7001	4.40435	1.18834	2.90373	18.3527	3.36467	0.315692	1.57334	6.91959	0.0980264	4.22346	4.34889	5.19071
Gfer	3.05873	3.65629	37.6396	32.3929	29.3496	39.4438	33.5116	54.8741	39.2388	23.767	26.3841	25.457	13.1424	30.1366	24.5084	15.1116	32.9395
Gfpt1	1.05205	0.469191	1.86814	2.05147	1.80679	10.1854	16.9502	17.0563	17.3839	17.4898	10.7791	11.2757	18.2546	21.8771	13.189	8.96284	5.93494
Gga1	3.8468	1.43755	4.16103	6.98405	3.72893	20.2986	22.466	14.2217	21.8032	2.69625	22.2277	16.0973	19.0837	4.97314	7.30546	8.39716	14.0172
Gga3	6.99381	10.7046	48.472	65.5178	61.6331	31.2724	22.7932	31.6932	7.89587	4.5686	2.90392	6.59243	6.51008	0.789551	8.90837	14.7236	24.4855
Ggct	367.631	454.762	250.352	350.141	280.079	60.0377	29.8021	24.253	10.9261	12.15	3.81269	1.45022	2.918	0.0726179	1.59136	0.355001	1.26841
Ggnbp2	10.4407	7.49004	4.29305	2.07354	3.2292	15.7423	14.7855	10.7416	11.6109	7.39986	3.28465	10.4419	4.78232	10.2079	5.40326	6.01673	7.42221
Ggta1	144.676	112.842	36.3098	54.899	53.4932	6.24661	4.33607	6.04299	1.0512	0	0	0	5.59178	3.6229	0.641644	0.294769	0.33597
Ghdc	31.137	28.972	13.6548	13.4164	12.5985	2.21277	2.82409	7.64871	2.20958	0	3.92509	7.10938	8.96258	5.06999	3.7534	5.28606	8.46573
Ghitm	149.712	114.505	44.7825	60.2324	52.198	22.7838	17.7579	28.7569	40.9977	52.1609	58.1406	17.944	58.309	31.0505	79.6729	79.9455	54.6695
Gigyf2	8.6844	20.6572	16.2452	11.1441	14.5623	5.91042	4.18241	4.93084	1.86018	2.08638	8.15253	3.69235	0.0151275	2.20646	1.59435	1.81793	1.06017
Gins3	26.0279	23.057	9.45539	13.0726	12.1694	26.459	38.2423	56.4976	23.7619	18.0641	9.86778	24.469	16.895	9.35085	14.4444	8.52397	12.2522
Gipc1	0	0.136922	1.0461	0	0.247096	0	0.214629	11.6987	1.8631	0	0	0	0	0.103787	7.75691	8.43577	7.1827
Gipc2	40.3655	23.006	14.3298	17.673	16.35	1.19572e-06	8.33839	0.0664635	0.111363	0	0	2.88923e-06	4.26442	0	1.04244	4.65352e-08	0
Gja1	0.23007	0.0376814	0.165976	0.0765744	0.0330448	2.74289	7.56301	7.0536	65.2546	109.649	110.573	68.1023	121.621	62.732	64.8736	78.5003	33.292
Gja3	6.11882	4.68897	0.514504	0.659611	0.262608	0.236398	0.0822143	0.287328	0	0	0	0	0	0	0	0	0
Gja4	20.1149	74.5852	345.783	300.825	279.25	5.12034	0	0	0	0	1.1131	3.87231	0.0701726	9.10037	0.124363	0.279311	0.620132
Gjb3	0.119309	0	0.200668	0	0.104317	0	0	0.142013	0	0	5.1414	32.7893	95.8791	46.061	99.5715	93.1774	158.564
Gkap1	35.5825	96.8357	129.655	106.433	120.361	33.3075	15.3702	27.9343	6.57472	0.471814	0.333308	3.79622	6.07503	3.00984	8.4991	4.28575	6.45769
Glcci1	104.121	107.887	59.0676	71.5434	63.5707	27.8547	24.9776	20.4365	3.14598	1.6563	9.82415	1.93172	0.0359527	0.359428	0.243523	0.221973	0.466531
Gldc	4.13238	0.797875	0.913834	0.614287	1.6273	109.052	118.478	100.442	168.815	240.875	192.315	299.145	282.558	455.834	287.338	422.804	284.56
Gle1	737.177	439.489	188.806	283.665	213.809	118.371	104.704	95.2188	74.1167	54.0353	66.4343	81.1903	61.8575	61.2748	40.6241	50.9214	54.3622
Gli2	0.441594	0.152807	0.804526	1.48711	0.975412	0.0630055	0.105504	8.67063e-07	0	0	0	0	0	0	0	0	0
Glis1	42.1255	60.9336	68.5789	58.7267	52.5243	3.77838	9.05037	8.78639	0	1.04752	1.93061	0	0	0	0.509115	0	0.635769
Glis2	0	0	0.151405	0	0	10.806	4.86959	2.04521	9.83892	22.3476	0.23448	9.44948	1.22555	0	3.10377	1.46721	2.17529
Glrx	19.426	24.9687	120.267	78.3027	104.877	0	2.72001	7.50032	2.20833	1.55948	2.4562	3.88839	0	0.0717548	0.710894	1.26918	1.17128
Glrx3	1.03511	0.157176	2.43034	1.90506	3.78619	48.6847	47.2292	68.669	73.1297	112.814	65.0091	143.527	304.762	296.218	221.98	192.134	217.514
Glrx5	8.88574	6.90965	86.9674	45.9761	51.642	41.3248	35.366	42.3839	15.4919	16.0497	8.36309	7.69124	6.06356	1.06739	11.4947	10.1999	21.1251
Gls2	11.3163	3.28284	1.91314	2.38658	2.40949	52.6765	62.5729	99.2616	36.1141	50.5429	10.4398	73.7841	33.9225	39.1079	9.46553	12.246	12.2142
Gltp	143.418	163.002	39.7997	44.1	39.652	30.4843	17.4486	3.50856	4.46803	4.28638	6.61491	6.7294	0.0599312	7.53148	22.1794	10.3579	20.0806
Gltpd1	1.62655	3.25702	14.7946	9.05944	14.7282	42.8059	29.3966	22.8327	4.05516	4.478	5.31431	9.37492	7.23402	1.44856	7.70838	10.6609	13.6757
Gltscr2	0	0.91244	2.94014	1.17362	2.54368	38.8172	78.4632	118.668	93.1668	220.093	187.701	197.626	314.532	233.728	86.5921	105.003	113.444
Glul	0.293998	0.0959156	1.75169	2.43437	3.00408	66.4306	68.0839	61.6252	70.4925	200.336	69.4656	77.0689	93.5014	130.858	86.5208	104.158	138.58
Gm10354	0.212033	0	0.175208	0	0	11.7338	8.54713	6.05075	0	0	0	0	0	0	0.749079	0.498036	0
Gm10436	180.897	233.238	664.602	758.093	611.703	384.794	193.692	222.906	24.8599	33.5681	31.0117	5.27803	0.402316	0.2728	0.971851	1.95804	1.84579
Gm11487	5.38533	6.58477	4.65367	5.84806	7.06897	5.17964	8.03255	5.7625	2.2966	0.0700913	0	0	0	0	0	0	0
Gm11544	0.205292	0	0.426291	0.0675496	0	182.743	148.89	242.642	77.4198	125.145	67.8527	71.7185	34.5266	17.4222	9.0802	6.62597	3.31006
Gm11545	40.8361	57.514	311.947	229.733	230.535	44.6096	32.1796	30.2748	72.1594	66.0358	61.879	133.84	176.972	152.75	148.149	191.764	201.183
Gm12657	88.598	88.14	37.0695	27.9822	28.1528	17.6841	16.5012	16.4624	26.6802	18.6444	28.9583	21.1453	30.3457	31.2305	29.551	44.2727	30.9153
Gm12789	0	0	0	0	0	45.5892	23.0218	12.71	1.08484	0.424259	0.531015	1.22381	0	0.124193	0	0	0
Gm13023	349.526	409.083	797.763	948.425	567.843	133.486	72.1356	82.8545	4.78863	9.09095	22.2416	1.35885	0.244156	6.92274	0.606	1.26716	1.69118
Gm13084	215.421	241.746	656.896	497.393	440.9	32.5264	19.4432	28.954	6.21533	1.90856	0.0418898	0	0	0	0.554135	0.784691	0.636159
Gm13088	0.52968	1.33236	2.45013	2.32422	1.96916	0.207244	0.297464	0.384232	0.17896	0	0.0395921	0	0	0	0	0	0.0897469
Gm13102	0.0481035	0.0946861	0	0.0316942	0.0408095	4.92514	9.61215	7.56261	13.844	26.7324	29.1207	52.8837	57.3511	53.2476	23.3685	35.0614	19.4868
Gm13103	88.2648	134.679	174.759	202.858	221.645	8.1524	8.23145	11.3457	1.14606	0.0646008	2.92098	0	0	0	0.140643	0.216806	0.178689
Gm13125	20.2371	30.9913	101.862	83.7967	92.9923	4.80871	0.626711	0	3.27837	2.10024	0	1.64753	0.050738	0	1.58542	0	0.316913
Gm13128	0	0.20557	0.116608	0.0908528	0.0583866	41.5439	12.3411	12.8079	0.895023	0.0409184	1.32002	5.44219	0.0379334	12.9593	4.7269	7.46597	4.05002
Gm13154	0.655525	0.678421	0.89232	0.915081	0.837053	8.79722	4.34465	7.28474	7.64823	1.34574	8.17048	6.51916	24.7837	15.4062	10.3061	6.39482	5.98356
Gm13247	0.78897	0.80647	0.567162	1.18544	0.411733	35.9346	42.5739	46.4406	16.4579	7.24245	8.51852	18.0422	10.9201	10.3244	8.78927	5.07818	1.93335
Gm13826	249.222	399.265	245.409	223.744	318.574	9.88166	8.10984	8.1319	8.39803	17.4561	17.8148	18.4984	22.1367	23.0351	63.2254	49.6888	91.3477
Gm14085	21.4156	10.9277	2.19695	2.15229	2.57003	0	0	0	0	0	0	0	0	0	0.00919667	0.029395	0.0463595
Gm14295	0	0.145633	0.193503	0.0974529	0.890799	1.53531	1.27028	0	0	0	0.235722	0	0.111793	0.919564	0.377494	0.691121	0.741762
Gm16367	0	0	0.207777	4.80082e-08	0.155293	9.77494	9.12834	7.80305	7.46712	7.80963	10.562	21.8709	13.2667	15.5757	3.31612	5.24544	3.95629
Gm16515	37.9699	33.1662	103.896	107.459	105.142	34.1334	25.3503	34.7972	13.5775	12.9025	8.40341	17.6452	8.902	20.4039	6.29249	11.3881	16.7656
Gm1673	120.984	92.4725	2.79401	4.74454	4.91296	0	0	4.39605	0	9.51718	0	0	0	0	0	0	0
Gm1965	1055.9	1160.69	595.016	674.746	725.209	33.6215	48.4184	44.4805	0.140377	0.45128	12.9693	1.24474	0	0	0.849152	0.400724	1.09025
Gm2022	0	0	0	0.103004	0	3.31572	2.3575	1.51633	5.3565e-08	0.198251	1.88768e-08	0.0648459	0	0	0	0.215778	0.0430798
Gm2042	13.6224	34.4614	77.7462	76.0094	53.6973	50.45	35.635	35.1409	5.98701	1.36251	3.98378	1.29863	0.548854	0.220291	0.0166053	0.176073	1.29866e-06
Gm2382	53.648	29.3964	20.9652	32.649	29.1401	1.23761	2.77735	5.77767	0	1.1986	0	0	12.8212	1.39616	11.4726	4.67023	10.4387
Gm3139	0.184962	0.183373	1.35961	0.285362	0.41761	50.9912	51.3	41.8148	40.6027	52.3207	60.3044	145.672	107.127	155.29	117.067	120.033	137.935
Gm3258	0.459616	1.77572	1.9457	0.757813	0.79241	8.71951	7.72865	4.78753	19.973	9.68285	7.38961	10.743	15.5707	15.443	5.54108	6.20518	12.2489
Gm3259	9.84877	11.7736	12.7048	12.5142	10.6199	1.39836	0.87183	0.209989	0	0	0.0333392	0.619903	0.0250639	0	0.0569947	0.0223492	0
Gm4745	1311.5	603.246	517.552	517.652	482.792	16.4315	6.1575	27.3995	0	0.118341	0.073952	0	0	0.069333	0.387575	0.855333	0.9015
Gm4980	0	0	0	0	0	0	0	0	0	0	0	4.87089	0	0	0.958041	0.684176	0.0967032
Gm5148	1.44253	1.18075	2.42975	1.0235	1.61639	70.666	60.3373	57.6431	63.8376	87.6442	131.194	167.501	142.653	162.58	228.105	388.951	1033.34
Gm527	137.541	86.2322	70.6594	75.0134	77.3372	37.2924	23.564	30.7019	4.62046	9.33009	0.123252	0	0	0.0585284	0.55232	0.41201	0.149467
Gm5662	0	0	0	0	0.0452821	9.02934	21.2512	6.8832	3.89124	0.398266	7.98728	0	0.186947	0.0995882	0.387482	0.0759911	1.6039
Gm5803	0	0	0	0.0898801	0	0.385473	0.340868	0.0659637	0.234206	0.658185	0.366865	0	0.468163	0.0853644	0.143441	0.116855	0.0937125
Gm5820	2.11925	4.05662	9.42707	8.10833	7.86051	0.0771723	0.247895	0	0	0	0	0	1.01433	0	0	0	0.156402
Gm5891	0	0	0.0649953	0	0.130514	0.462522	0.526688	0.981118	0.338487	0.0225261	0	0.679006	0	0.105829	0.0755623	0.257561	0.0524646
Gm6890	0	0	0	0	0	0	0.356849	0.291817	0.366157	0	0	0.722742	0.704161	0	0	0.113883	0.164202
Gm7694	50.5409	31.0711	18.0133	24.2576	18.4047	1.33605	1.95993	3.82177	0	0.597682	0	0	0	0	0.030858	0.0670474	0.224631
Gm815	11.6863	16.4016	24.0407	21.1516	26.6416	3.83818	2.65504	0.862638	0	0	0	0	0	0	0	0.151437	0
Gm8300	0	0	0	0	0	30.4449	32.955	14.4456	1.87567	0.0277394	0.0334008	0.126875	0	0.0645936	0.0167743	0	0
Gmds	91.4233	80.3995	97.0223	81.6288	114.661	4.80865	0.687203	0.504007	0.059541	0	4.76431	1.09404	0	0	0.801635	0.732353	3.45891
Gmeb2	0.901212	0.131913	0	0.450294	0.486541	7.96569	15.71	25.2219	7.50888	10.5234	4.59751	2.02847	1.63246	14.5763	4.34443	5.39039	6.77955
Gmnn	544.794	168.739	138.614	154.806	164.001	625.744	488.194	430.034	281.68	243.222	328.613	350.828	363.709	329.19	181.503	208.666	220.162
Gmppb	0	0.115016	0	0	0.196068	0	2.30933	2.0236	3.0005	10.9975	12.8642	7.03614	29.2535	17.432	6.67297	10.1993	23.5301
Gmpr	30.8808	9.05017	59.1334	37.0597	45.4004	3.18701	3.38546	0	7.5474	0.170116	0	1.59675	0	0.196401	9.05257	5.81956	4.62536
Gna11	0.746049	3.41356	0.880113	0.439761	0.415293	30.7973	22.439	16.8206	4.87454	14.6049	11.6894	8.65404	6.76905	23.7373	19.0755	11.9121	18.6392
Gna12	112.619	21.5172	16.9669	16.622	23.9497	0	4.40256	3.82781	1.63034	0	0.0962112	2.12403	0	0	0.641466	0.271325	0.620879
Gnai1	16.7484	18.9056	19.4456	20.9119	13.5354	5.38916	6.49831	5.31623	3.68484	0.394348	0.921515	0.416392	2.83384e-07	0	0.801771	0.0313009	0.0506418
Gnai2	154.23	151.485	72.2598	81.1567	104.392	31.9439	25.8851	31.3283	6.33964	11.4803	12.396	5.03377	13.0232	3.65557	10.8147	7.99188	18.165
Gnai3	275.691	192.084	99.4398	138.522	116.325	32.8242	44.6171	25.289	18.0962	46.5647	29.603	22.9165	22.0376	15.1882	31.263	30.1368	20.2094
Gnaq	12.8616	10.975	8.08899	5.85386	7.40854	0.72921	0.786364	1.19418	3.76338	3.3122	3.81343	1.92004	7.85816e-07	0.687882	2.34584	0.879334	0.42513
Gnas	143.577	355.201	259.136	200.341	287.039	39.6956	25.7785	43.8451	72.3738	28.7706	13.3868	45.1729	24.0853	61.9796	172.855	204.929	264.433
Gnb1	134.793	110.475	84.3954	82.5169	95.2548	27.6007	28.716	40.0478	14.8727	21.1858	32.9278	40.3718	34.7397	30.856	87.9391	66.2847	90.3816
Gnb1l	1.05298	1.45902	6.21773	6.37077	5.46261	13.6099	7.39792	23.8331	9.99074	1.92328	1.21749	3.11626	12.1525	7.80178	7.56851	6.19584	15.2338
Gng3	7.84731	10.7214	121.238	95.2042	84.7386	26.2023	12.1492	19.5837	0.162829	0.205737	6.47482	2.38587	0.488346	0	0	0	0
Gnl3	12.2307	15.494	25.346	16.822	20.9737	208.188	233.813	244.438	183.562	247.865	283.246	236.823	331.441	294.384	140.493	173.986	144.951
Gnl3l	0.43208	0	0.0411944	0.255836	0.268646	10.023	7.25336	11.3644	17.2984	17.8395	19.9564	18.6405	14.1617	37.9457	5.31095	8.77908	7.87629
Gnpda2	214.076	267.016	102.087	123.475	109.115	7.67498	6.88736	4.02679	3.25198	12.5114	0.0367252	3.16788	4.97412	0.0353068	3.06961	1.80033	1.16825
Gnpnat1	90.0176	78.5372	51.4901	44.0014	47.1575	33.0009	26.6312	34.0741	71.0485	64.6144	57.1294	87.9235	99.881	171.235	62.0621	101.108	68.0621
Golga1	0.0950992	0.491811	0.163491	0.0791091	0.202951	1.92266	4.5073	1.20577	3.03857	5.69549	8.14993	3.22365	7.40321	0.073181	3.03791	3.57871	3.13404
Golga5	378.575	151.965	130.625	166.575	126.689	14.2283	19.2982	17.4336	18.4864	1.27236	12.4161	6.57518	25.2343	5.9706	4.0739	10.6565	8.75195
Golga7	232.293	190.303	74.5169	81.228	60.727	20.1851	7.80601	19.8306	31.9649	5.33488	29.9309	46.072	123.28	100.082	31.7705	52.825	36.6437
Golgb1	11.1377	11.4644	8.11164	9.27301	9.83986	0.950005	2.00157	1.867	2.33577	1.73722	2.72146	1.86753	0.792686	1.04611	1.82499	2.52442	1.54408
Golph3	195.621	131.985	307.388	263.176	301.534	79.8284	78.3304	67.5911	53.3589	39.2167	25.8894	31.1019	0.392553	32.7233	17.2089	18.3639	13.4572
Golph3l	83.0392	86.5482	36.081	41.0208	38.5469	2.16459	9.41037	1.3492	0.184802	0.343094	0	0	0	0	2.55691	1.58488	0.879199
Golt1a	0	0	0	0	0	0	0	0	1.18673	0	0.16036	0.397514	0	0.0993291	1.38447	1.22774	1.18649
Golt1b	1.66119	2.32978	4.36398	7.18782	2.0958	53.6132	40.4427	54.4418	12.6666	37.0187	20.6103	16.3248	21.2471	6.59261	25.5557	19.7132	17.7186
Gon4l	0.47787	0.928387	8.71717	7.21501	5.42677	1.53729	3.49997	4.83754	5.02043	2.81898	5.14839	2.94238	3.36131	10.4422	3.31265	3.38559	7.28111
Gorasp1	0.215835	0.0533064	0.611896	0.619156	0.406129	41.9405	45.3138	59.5848	49.6227	72.6262	80.9293	55.4278	20.2299	32.9676	23.5026	28.9122	31.5211
Gorasp2	124.242	156.46	101.255	167.179	133.22	27.8682	34.3858	27.3404	18.723	2.90506	14.0074	29.4614	2.19785	10.7186	21.2071	11.6311	17.7746
Got1l1	0	0.899673	0.947606	0.986849	1.2542	0	0.155087	5.6458	0	0	10.5221	0.155797	11.0707	13.2168	17.0617	15.0833	16.6664
Got2	1.99512	2.73959	26.8729	23.7322	22.0037	13.7424	7.63789	0.429382	2.95659	0.272851	0.97854	5.37355	41.8836	10.0811	13.0087	7.28083	9.53267
Gpam	0	0	0	0.268891	0.0340953	1.38882	1.00203	1.36984	1.40735	0.0481714	0	0.724466	1.41745	0	0.214901	0.346415	0
Gpank1	6.67109	9.07722	19.8351	12.6713	18.7163	65.7843	56.4161	84.9689	89.5432	71.2335	66.3125	86.5721	74.5238	50.574	22.7435	35.2029	52.6142
Gpatch1	74.1635	80.9554	44.7543	38.6475	38.7436	4.64473	4.00523	3.99268	7.68517	8.6878	15.256	7.28571	2.40072	13.2225	2.05457	2.69143	2.61075
Gpatch3	0.234889	0	0.69417	1.16015	0.103888	16.3986	28.4948	40.087	35.3616	12.5231	0.591175	6.71268	5.39347	0.0871536	1.33768	0.470526	8.04514
Gpatch4	5.08336	5.78289	4.90774	4.91809	3.79312	62.8707	51.5064	36.3381	27.4924	40.8041	37.5449	51.7933	47.0927	27.2609	36.2507	33.0339	25.9064
Gpatch8	16.2075	23.2796	19.1906	11.5871	11.0687	2.9326	2.97491	3.88574	4.45496	7.32437	7.16878	3.82462	12.8163	3.79431	4.06777	3.98896	2.62241
Gpbp1	68.9559	98.7243	177.834	191.475	188.105	346.3	317.74	290.732	182.152	143.5	146.855	135.683	57.8048	85.4205	40.5629	49.3384	20.0205
Gpbp1l1	2.9924	2.50543	9.17236	6.80946	6.86332	31.5667	9.58381	14.6171	1.77711	9.42208	13.0622	2.31604	0.346022	1.22453	2.12659	3.37263	2.92769
Gpc1	0.436792	0.858746	1.1052	0.994293	0.863371	0.483333	0	0	0	0	0	0	0	0	0.0424552	0.100512	0
Gpcpd1	37.6971	38.7068	22.3442	27.1949	25.2262	60.5463	65.4879	53.0632	50.6869	74.3654	38.1739	24.128	38.2252	36.9422	22.9433	49.0555	18.4538
Gpd1l	32.2219	14.6027	22.7308	16.9998	17.0691	139.765	138.491	115.191	152.737	225.149	231.015	371.201	684.645	611.853	331.877	556.402	539.386
Gphn	11.9325	26.5712	20.7681	11.4564	13.926	2.98879	7.32794	5.80318	0.12101	0.0215499	0.0266709	0.845434	0	0.0250832	0.173765	0.105248	0.0559315
Gpi1	1.84463	2.91476	14.1013	10.8798	12.2924	8.50274	6.45319	12.111	6.88586	9.74662	17.731	9.68512	15.3054	12.2765	18.5018	12.9492	22.2199
Gpn1	0.313964	1.3094	5.73661	6.015	8.56327	58.866	46.6047	25.6246	37.7234	65.4005	45.9056	46.3355	41.936	60.1038	33.8049	23.5408	33.7027
Gpn3	1.78319	0.998626	0.971441	1.13433	0.661138	110.9	150.979	209.578	146.789	135.238	194.135	153.359	116.799	196.352	94.4172	90.9254	79.1441
Gpr1	12.6434	22.6379	152.997	173.047	132.764	4.05656	0	0	0	0	0.0491528	0	0	0	0.0409468	0.12968	0.101966
Gpr107	0.113862	0.187884	2.09968	3.37511	3.29921	5.16811	6.79837	9.96257	5.74814	1.90332	6.99253	6.29957	9.51896	14.5068	6.105	10.9616	11.1577
Gpr125	85.3801	82.8819	38.545	59.3904	48.8019	2.13454	2.37239	7.3033	0.576269	0	0	0	0	0	0.761033	0.0495817	0.0748407
Gpr137	0.228189	1.0098	22.4859	19.9459	14.3494	0.138947	0.234045	0	1.74454	11.1094	1.28229	1.4857	2.71454	0	2.04553	3.16991	19.0122
Gpr137c	13.194	9.77446	5.25861	2.6576	4.03342	0.128348	0	0	0	0	0	0	0	0	0	0	0
Gpr143	0.859949	0.267696	1.51616	0.0574204	1.31491	0	6.06989	0.0468072	0	0.053446	0	0	0	0	0	0	0
Gpr180	75.5006	127.778	28.6895	39.3949	54.6383	8.51607	5.16589	8.36025	0.610361	0	0	0.550342	4.03317	0.0304659	0.0553255	0.410494	1.34432
Gpr19	3.36996	0	13.1795	15.1521	10.5727	8.75952	8.09851	3.2327	10.3524	4.69129	0	3.83021	1.71187	0	2.18205	2.30847	0.62322
Gpr3	6.78042	9.83096	24.505	13.4842	16.4198	15.5965	17.3645	14.625	2.02058	0.0903406	1.7713	2.25177	1.41371	2.991	0.235947	0	0.479206
Gpr56	5.16204	5.88122	6.94265	7.39232	6.11502	0.0845983	0.998506	0	0.382893	0	0	0.714926	0	0	1.03981	0.366297	0.360292
Gpr68	2.80705	2.44455	39.0549	26.0447	42.1834	4.89349	4.11822	0.777883	0	0	4.08293e-60	0	0.0313333	0	0	0	0.0357987
Gps2	2.57817	13.8141	16.5037	11.9514	21.6236	18.8613	26.6911	28.1122	73.0488	77.2135	58.6433	57.8288	78.2908	125.146	59.0608	48.2674	73.5796
Gpx1	49.3667	44.1072	10.8995	22.2455	21.56	105.076	88.6513	110.084	269.585	169.225	191.6	253.281	374.624	489.074	295.619	408.431	691.317
Gpx3	421.809	220.487	84.2914	104.56	112.853	53.2996	33.5863	41.7773	13.195	50.1759	17.7286	4.36895	5.3762	28.6855	11.3387	6.5559	9.98619
Gpx7	0	0	0.122897	0	0	12.071	14.0315	20.3144	5.59241	0	0	1.44512	0	0.102145	2.57185	2.21173	7.73704
Gramd1c	6.45204	11.2694	21.8991	13.7747	17.5573	0	2.61538	0	0.368467	0.0369687	0.0225552	0	0	0	0.0102945	0.0481873	0
Grasp	2.78742	1.84264	3.37093	2.21577	1.68075	0	0.19091	0.158429	0	0.0811987	0	0	0	0	1.85145	0.116291	0.159692
Grb2	1.9893	2.7159	12.94	9.77879	10.33	34.5051	21.8289	35.9076	63.6304	63.6803	87.6297	53.9168	27.9701	64.3462	16.2325	21.6965	25.6437
Grhl1	7.25737	11.9914	35.4316	34.7304	30.0038	5.67966	3.54597	1.81619	0	0	0	1.2371	0	0	1.26354	0.871266	1.1663
Grhl2	0.499207	3.16327	1.24328	0.336403	0.552898	7.30605	19.1421	9.53216	11.7526	5.17981	3.11162	7.6772	12.6987	13.812	5.47575	3.2494	4.01614
Grhpr	0	0.709468	1.82908	4.20272	4.29655	1.76981	2.9768	6.34025	13.6805	23.7025	6.66576	12.1549	20.7186	0	33.6941	23.7246	35.6133
Grina	11.3953	10.3418	108.917	121.117	73.9073	3.47171	12.8738	6.8035	2.16386	3.12436	9.44326	0.634091	0.182708	18.8351	1.84097	1.88794	2.53588
Grip1	25.6898	27.5909	12.1332	21.0989	17.3671	0.0483138	0.941226	1.11743	0.244637	0	0.0224079	0	0.726177	0	0.0118955	0.0205779	0.0301868
Grk5	2.6385	1.40097	7.43655	3.40501	6.0867	16.3835	26.4374	26.127	25.1096	59.5606	64.2169	39.1266	15.2421	29.1456	6.41643	10.8153	9.56799
Grk6	0	0	0.105631	0	0.109644	6.50102	4.60503	3.80066	6.06954	12.5587	10.5846	6.5501	10.4274	28.5602	19.9768	15.8337	32.2913
Grm4	217.451	109.276	42.3558	38.4789	40.0029	0	0.241829	0	1.17007	0	0	0	0	0	0	0.0727556	0.1016
Grwd1	3.60531	6.97632	5.16328	10.873	3.73179	135.917	124.753	70.2212	211.902	298.714	190.015	290.66	114.189	118.878	106.367	106.805	187.149
Gsap	1.49266	0.401585	1.48007	1.07132	1.10114	0.178332	0	0	0	0	0	0.40204	0.0177537	1.23652	0.182034	0	0
Gse1	42.8082	25.9563	46.8869	39.3803	45.912	10.7424	4.63967	3.0539	7.92005	0.0913151	2.65328	5.73811	4.01756	8.43998	2.98917	2.07815	2.31402
Gsk3b	2.48584	4.3735	2.95025	2.26261	4.11487	13.9614	16.484	21.003	8.47902	4.83062	5.45219	5.07698	4.86956	1.9845	5.14738	4.60293	6.37249
Gskip	0.103058	0.100799	0.739948	8.67296e-17	0.345547	16.6602	9.82356	14.4756	8.74748	4.97248	5.14188	9.44547	3.37719	11.2374	8.34853	11.4426	7.72813
Gsn	0	0	0	0	0.912173	0	0	0	0	0	0	2.44514	0	0	4.66625	7.21696	4.72357
Gspt2	104.84	98.3959	112.46	91.0992	97.934	7.21874	9.35193	5.00676	8.65871	4.80479	1.59878	6.37634	0.0294167	0.037374	0.48687	0.208101	0.165332
Gstcd	4.28586	13.1019	8.50537	11.9322	5.71019	2.07188	7.87359	0.0574258	0.0249995	0	5.30047	0.072809	7.46347	0	1.25556	0.999652	1.09075
Gstk1	1.30515	1.08623	4.62478	5.22903	8.13667	0	0.256966	0	0	0	0	0	0	0	0.744555	0	0.123887
Gstm5	1626.64	777.033	191.044	221.676	309.084	17.7197	10.8232	6.48489	0	0	0	0	0	0	0.344664	0.650477	0.50412
Gstm6	0.141583	0	5.01036	3.39445	4.35766	0	0	0	0	0	0	0	0	0	0.117597	0.650262	0
Gstp2	7.34753	11.5777	2.51195	3.56061	6.68227	0	0.368024	0.148385	1.73	1.59386	0.600072	1.09987	0.14252	0.913123	11.8151	10.5177	12.0829
Gtf2a1	49.0231	44.9205	21.6089	24.7187	22.28	20.0193	15.3005	15.8735	5.13402	13.9948	4.26813	3.50652	3.49347	8.70281	1.51214	1.81816	1.54348
Gtf2b	907.801	1026.54	624.029	677.362	729.156	66.6924	30.255	31.1762	26.8521	27.1334	26.4471	28.228	39.1267	23.726	24.3777	13.8188	27.3564
Gtf2f1	5.58541	13.5375	41.6702	22.0298	33.3717	249.091	196.051	189.31	176.935	258.376	291.561	316.076	238.28	221.984	128.812	112.069	146.721
Gtf2f2	8.28881	14.4101	24.993	30.7404	19.6767	115.234	72.7449	93.261	82.8293	77.2337	22.3733	91.0719	61.8657	128.5	72.6848	71.2358	61.4025
Gtf2i	0.0384876	0	0.0326775	0.209891	0	8.02767	15.4068	12.3709	12.2814	29.8827	9.57528	15.5811	7.01449	6.34721	4.11934	7.62222	7.30482
Gtf2ird1	54.0271	49.6832	27.8895	23.3765	21.9141	0.156413	1.21406	3.1266	2.74306	0	0.434775	11.0583	9.00214	9.50524	7.15171	5.90411	5.03798
Gtf3a	9.35669	11.5749	50.8997	40.8192	56.1078	59.2854	50.661	56.3003	91.7588	66.715	33.2333	113.68	35.2518	2.71724	36.9492	64.1567	97.8349
Gtf3c2	43.1303	42.9612	25.5603	33.267	33.9307	22.0864	29.6668	26.4331	24.0121	33.1192	37.3057	34.5114	34.2778	42.392	13.3572	16.8222	12.2655
Gtf3c4	0.0652778	0.300629	0.130561	0.334902	0.28037	26.1444	16.0052	18.0977	4.51406	9.27605	1.37935	5.72664	9.26408	4.2024	3.58758	3.31527	3.87917
Gtf3c5	0	0	0	0.15065	5.55978e-08	8.25213	20.8106	34.6628	17.4741	17.6272	4.52787	9.08825	4.16679	2.42512	5.38603	4.32453	8.09525
Gtpbp1	83.8092	73.2674	35.5634	49.6914	40.6614	2.81141	3.33472	0.0599647	7.04306	2.09191	2.76784	3.6851	0.0285071	1.12978	5.81698	4.93935	10.3593
Gtpbp4	20.3445	26.4435	30.4945	29.1829	30.3214	104.001	120.984	94.5261	104.228	175.363	73.0225	80.1698	104.113	108.497	95.3868	96.2787	53.9093
Guca1a	0.718891	2.11643	0.60787	0.499568	0.208118	237.785	163.048	266.136	145.789	160.339	124.239	175.513	167.057	191.338	437.979	492.124	776.889
Gucy2c	25.3378	20.3057	9.51547	10.3471	7.11789	0.396929	0.476491	0	0	0	0	0.425698	0	0.0266386	0.185517	0	0.0795796
Gxylt1	64.6185	57.9726	5.80534	8.91166	11.3386	8.20622	9.93688	9.08958	8.39999	10.0498	7.91178	5.24999	6.3023	11.2631	3.73435	3.65406	2.79717
Gyg	319.206	478.235	1146.25	957.048	1143.88	169.957	69.5736	50.635	3.21165	0.123865	8.75247	13.8629	0.0380643	0.0951407	3.24843	0.671725	2.43821
Gzf1	73.878	57.9175	33.8835	37.3017	34.7451	7.57526	11.4999	7.24744	3.64175	1.5947	4.24131	2.57327	0.434112	0.953391	2.51713	2.6771	2.34728
H1foo	40572.1	30086.9	2062.89	5465.66	7411.65	41.1811	36.4413	36.944	11.1518	28.2566	5.71162	11.9621	0	0.244239	11.15	13.8261	21.2235
H2-Ke2	1.82371	0.7795	9.78869	6.61355	9.13348	116.374	136.671	177.761	261.527	484.955	402.017	377.087	354.472	406.1	284.475	308.961	259.258
H2-Oa	0.200386	0.196687	2.8418	1.25248	3.30812	0	0	7.83849	0	0.517939	0	0	0.115248	0	5.8427	0.64646	6.5341
H2-T9	0	0	0	0	0.167266	10.9328	7.10498	8.43537	1.84984	0.0607124	5.30092	1.94678	0	0	0.749379	0.61187	0
H2afv	2.93507	3.02196	8.92273	6.21985	3.93042	36.9719	43.1918	58.923	57.4557	66.5793	49.3865	54.2229	61.7567	56.4398	78.3624	81.9957	110.567
H2afy	10.7578	18.1881	8.97165	3.60176	9.10953	0	0	3.85964	0.810037	3.77858	0	9.88101e-07	0	4.74234	26.4763	20.4085	39.1392
H3f3a	1008.47	1259.15	537.561	389.499	448.688	374.582	382.797	334.542	588.509	309.063	419.645	641.338	604.073	607.388	440.582	733.724	777.859
H3f3b	1231.1	1138.84	469.732	509.244	529.855	100.59	142.368	159.18	452.418	525.131	391.536	310.528	275.743	275.481	157.931	195.06	141.441
H60c	14.254	11.0123	3.7228	3.36394	2.85712	0.794755	0.196644	0.0541039	0	0	0	0	0.0198331	0	0.459791	0.0183414	0.0884957
Hace1	5.69986	4.32282	3.34867	3.93684	3.21883	0	0.775606	0.0152534	0.863648	0.0834526	0	0.883693	0	0	0.21528	1.22968	0.414613
Hagh	1.00998	0	1.26388	0.344787	8.75239	0	2.89716	0	0.475611	0	0.40137	4.63252	0.0946489	0.121575	8.91375	1.77691	3.26249
Haus2	0.767024	0.0683737	0.72007	0.437297	1.07324	7.25454	13.6494	8.33701	8.98201	14.0004	37.8036	22.1652	29.134	26.7145	13.478	10.5664	12.3968
Haus3	106.311	94.6857	25.2042	22.3259	26.7374	29.0546	52.8192	41.4173	34.0734	40.3855	82.7382	21.5199	49.4385	34.6957	27.9418	26.1669	16.2675
Haus4	1429.7	1180.43	474.014	649.345	691.46	180.49	87.5731	59.9004	75.3123	111.996	160.857	106.252	33.6385	42.2202	38.6832	49.8185	60.3486
Haus5	90.3207	89.7889	28.0898	33.7358	34.7743	2.08251	1.37225	0.735279	2.4528	2.53036	0.0698314	1.36723	16.3428	15.315	11.6079	11.4453	17.944
Haus6	3.99455	3.75246	4.62823	4.2779	4.27321	52.6893	70.8761	62.7403	60.8662	83.7027	89.5401	42.3784	4.44424	10.5663	8.01148	7.96647	4.39998
Haus7	1.53947	0	14.7635	4.33491	9.0264	11.0399	6.23378	6.23171	8.00901	0.191008	13.2854	5.81359	0	0	4.96358	6.90174	8.6711
Hax1	71.5172	78.1669	192.215	214.487	212.439	214.654	167.602	160.555	302.275	249.868	268.021	293.583	376.304	398.62	179.151	159.34	151.355
Hbs1l	34.5239	29.6029	32.1065	39.8633	25.8093	7.85847	5.79059	5.34242	9.87369	4.02451	1.83398	10.7846	4.57673	3.60243	8.51103	14.0249	13.6988
Hccs	17.0675	8.92042	4.62518	3.9745	5.88708	43.9899	52.154	38.9148	31.4592	27.6039	41.2124	30.6692	19.9034	18.3219	19.8046	22.2389	7.20715
Hcrt	0	0	0	0	0	23.612	33.3739	13.077	10.5565	0	94.5217	33.0773	32.339	39.6012	257.904	203.29	236.321
Hdac1	1.30767	4.0132	3.67696	1.18122	1.31594	25.4173	39.713	79.0007	163.162	139.693	60.4625	106.889	250.221	230.002	182.463	194.786	170.422
Hdac11	0	0	0.457599	0	0	0	1.55565	1.85854	0	0	0	0.307183	0	0.0510605	0	0	0
Hdac2	31.8981	27.7664	66.2402	66.0408	73.9267	31.6805	21.7388	19.6058	29.2959	44.2803	38.7034	64.86	43.1815	52.057	108.214	81.1244	53.5705
Hdc	0	0.276237	0	0	0	0	0.101602	0	0.276617	11.481	0	0	4.13561	0	0.351176	0	0.46428
Hdgf	88.6424	145.272	65.5985	86.4794	79.9992	202.165	237.169	257.502	386.405	742.453	573.62	591.584	1205.36	1142.68	403.06	704.063	285.627
Hdgfrp2	0.598245	0	1.57506	3.38968	0.692099	31.0418	35.3625	85.6094	40.0408	28.8775	40.7848	23.9455	10.4038	15.3022	20.1113	12.6994	25.5644
Heatr1	0.544584	1.19146	3.84707	4.72541	3.86628	27.1771	26.9685	26.2079	41.8118	34.6166	33.6457	33.2547	39.8286	43.4661	32.4008	36.3488	45.2815
Heatr2	267.309	75.1336	53.979	67.4008	48.8434	14.8617	21.1701	22.4675	29.1727	4.49912	1.01369	12.9774	37.4457	13.6603	10.2032	22.319	7.90684
Heatr3	1.06025	0.0804634	0.735494	1.90846	2.07363	8.5172	25.0809	21.3806	15.7381	21.5679	14.8687	19.6648	41.6223	25.4048	6.82574	16.8037	8.02753
Heatr5b	7.33677	9.9534	17.632	9.21592	13.6822	1.57752	1.25035	0.292206	0.701078	0	1.5637	0	3.7372	2.8486	2.02888	1.84234	0.687519
Heca	14.2253	7.12271	6.63189	8.62252	6.46955	1.98032	2.21221	0.0691002	1.53995	0	0.472652	0	0	0	0.824998	0.457278	0.221427
Hectd2	14.5184	16.7669	3.82208	2.96158	2.33018	1.3167e-57	0.308778	0.672207	0.276945	0	0	0	0	0	1.04013e-88	0	0.0845192
Hecw2	0.179845	0.285902	0.538657	0.481965	0.430475	1.36926	1.56558	1.81622	1.12938	0.906552	0.290839	0.681635	2.86449	0.566111	0.125983	0.13832	0.0753802
Helq	70.2707	133.59	66.3928	92.1786	76.7461	21.275	12.2115	16.7423	3.46478	15.2663	7.74633	10.3701	6.21731	1.17227	3.7072	2.76756	2.64855
Henmt1	5.48184	17.7397	27.093	18.9388	18.8655	2.26537	1.77242	2.05926	0	0	0	0	0	0	0.022942	0	0
Herc2	67.7628	51.8297	19.4604	29.4224	20.7705	8.23046	5.0253	6.93451	1.26091	0.0372173	2.04173	0.47577	0.77374	0.726892	1.04749	1.03759	0.888338
Herpud2	833.25	646.711	232.462	330.962	344.585	77.648	65.881	45.006	16.9284	2.63529	3.77706	7.44815	0.0546182	9.79053	8.15994	5.53051	3.27822
Hesx1	0	0	0	0	0.580851	0	1.90075	0.0669187	6.09081	8.85836	7.36355	0	3.63829	0	1.58437	0.92167	0.289128
Hexb	1.00347	0	0.483555	0.332662	1.10814	93.1785	136.549	211.038	113.685	170.899	182.114	97.8291	74.9685	122.652	138.508	195.212	107.394
Hexdc	0.608345	1.12075	5.35898	7.32543	5.74674	3.9431	0.918133	4.77385	1.33015	0.169238	2.43491	3.65113	0	0.128478	0.771572	0.843417	2.33773
Hgs	1.80102	0.916976	21.6271	15.6038	14.8129	6.86628	12.8953	35.1921	27.5621	12.5657	24.0617	17.7624	40.5632	20.0752	22.6064	33.0268	50.0393
Hhex	13.0032	18.4528	69.3701	51.5841	48.414	34.4732	34.6635	20.1019	20.2721	1.58845	21.451	4.17147	2.79521	0.104483	28.6357	23.8655	11.6812
Hiat1	71.7245	68.5012	56.0342	49.9787	63.3234	206.986	284.747	259.593	180.416	128.715	221.951	139.447	80.3725	101.04	56.3751	63.3214	42.9227
Hiatl1	59.8145	39.6152	14.0974	14.7761	15.7836	4.40195	1.61119	9.48387	14.4735	51.5398	53.0913	38.0056	18.651	10.9193	12.2099	13.7301	0.594572
Hif1a	158.462	138.953	73.1304	91.1208	77.8538	2.24381	3.40104	2.57148	0.529713	0.0111074	2.37557	0	0	0	0.143115	0.210397	0.0886963
Higd1a	7.70935	9.2576	23.3021	23.7825	25.3127	16.0242	10.2467	5.13212	15.2609	2.35439	3.1842	6.29688	10.8388	5.64363	13.4272	18.0386	31.6986
Higd2a	122.701	152.68	225.568	245.594	180.818	53.0508	65.5487	44.4412	64.1695	203.683	109.498	64.3539	32.5439	53.6348	70.2286	83.2283	77.0904
Hipk1	0.518948	4.36733e-08	0.109545	0.0846649	0.356886	20.1651	17.6825	17.8976	8.6394	10.8353	27.2839	12.0625	4.4059	4.96145	2.08789	1.66839	1.89278
Hipk2	15.4127	21.9733	16.9796	22.8711	25.491	2.31936	1.98501	4.00089	0.600415	0.232337	5.39664	0.903902	0	0.0592101	0.892379	0.0375984	0.455042
Hipk3	1.45558	2.17651	2.4492	1.52841	2.93982	17.8228	26.7596	26.7044	14.943	18.0657	27.4154	17.078	21.095	21.676	9.87582	16.8765	16.7904
Hirip3	749.395	380.441	193.953	270.046	227.004	44.2224	19.9281	53.9878	7.43297	14.9179	1.07594	7.48541	5.03264	3.8501	5.62304	5.15596	11.3822
Hist1h2ah	0	1.76611	1.57095	0	0.856748	19.2033	12.2712	25.8537	26.7687	0	0	28.5153	151.854	293.416	6.00703	96.6179	605.677
Hist1h2ak	0	1.50852	0	0	0.715412	5.82077	0	7.70277	6.18542	0	0	4.77323	48.4927	76.4073	1.17521	36.8337	162.869
Hist1h2bb	18.3741	1.15604	8.59785	6.14099	6.67278	0	7.66435	0	0	0	0	0.871078	0	0	0	1.07597	0.410684
Hist1h2bc	718.214	664.216	64.923	30.4397	57.3128	20.3948	0	0	0.485182	0	0	0	0	0	0.085894	3.76349	0
Hist1h2bf	5.37151	4.49313	0	0	0.6702	0	0	0.47684	0	0	0	1.13084	0	0	0	0	0
Hist1h2bj	1.6079	0	3.45589	2.85049	0	0.695731	3.52078	25.6837	0	0	0	7.10526	0	0	0.602358	0.709591	3.16833
Hist1h2bn	1.60883	10.1873	0.690515	0.570263	0.702685	0	0	0.501742	0	0	0	2.36147	0	0	0	0.355279	0.525874
Hist2h2aa1	0	0	3.51071	3.04033	5.33375	0	0	2.77043	0	0	0	0	0	0	0	0	0
Hivep1	14.1317	15.227	20.4639	16.9103	13.5475	3.14121	2.86889	3.32549	1.0873	1.788	2.28264	0.179725	0.0264277	0.0112006	1.08769	1.45505	0.328207
Hjurp	162.748	151.643	48.7042	59.7729	59.4978	26.119	23.3256	23.0733	13.6042	13.837	20.1309	10.2548	13.6001	3.11914	14.2047	11.6752	12.4453
Hlcs	13.1334	9.91692	4.66052	4.8942	4.10407	1.76023	0.461967	2.05074	2.27797	0	0.0901477	0.87216	0	0	0.753639	3.49728	4.79036
Hltf	0.881464	1.0132	2.60403	1.88441	2.1375	0.112512	1.98343	1.7002	0.332577	0	4.76709	0.900588	0.741075	0.0127057	2.29259	1.92508	0.938654
Hmbox1	0.537039	3.35569	0.370476	0.754078	1.04378	5.03303	6.91868	3.75668	11.6506	8.76635	15.7168	11.5285	12.3141	12.256	6.41785	3.47023	2.8497
Hmbs	4.87476	0.490827	9.92295	11.4054	2.41267	100.367	93.9339	102.35	87.9117	60.2882	133.84	55.8085	56.601	80.7559	36.4692	64.1838	66.6135
Hmces	1626.47	1539.56	627.594	818.213	753.38	29.8074	29.2292	3.52574	19.8094	5.79555	15.0135	1.14712	0.767775	0.164374	0.612805	0.872833	2.78422
Hmg20a	23.5956	34.5808	38.2553	42.5763	42.9713	4.16503	7.20042	7.61677	6.6027	1.8634	0.084959	1.08992	6.51684	6.69996	9.07425	4.45581	5.83094
Hmga1	7.37134	6.20899	9.99913	7.73373	5.95049	1.124e-11	3.39021	1.45609e-11	1.30625e-10	1.44288e-08	5.89984e-10	2.19185e-08	1.8054e-10	3.1895e-07	8.69478e-13	1.96766e-16	2.49227e-12
Hmgb1	6.71431	16.2024	28.7046	32.1819	22.1727	61.3689	66.4792	106.652	96.5074	174.169	175.482	96.8977	99.2261	56.1305	49.5524	67.409	47.6113
Hmgb2	54.9043	126.678	16.3548	17.2872	16.6413	122.271	99.8266	89.6864	40.7994	126.512	109.219	76.5783	83.7836	78.5865	77.4293	51.2236	40.8708
Hmgb3	80.1064	42.5508	23.6119	27.9044	28.4448	99.9973	64.8282	68.8013	102.65	44.8809	96.1997	39.383	31.2586	23.7607	50.8717	62.4068	30.0369
Hmgcl	0	1.28745	0	0.628337	0.452638	40.385	36.1239	34.0309	36.9818	57.8032	17.4514	23.2907	31.0105	51.3703	43.8967	40.6676	41.1087
Hmgn1	68.4108	102.533	296.454	286.168	229.515	105.934	87.4154	170.835	131.774	225.274	131.895	150.55	104.011	122.22	113.794	185.394	122.201
Hmgn2	0.548315	0.214706	0.765031	0.562197	0.563974	37.4309	39.3629	28.9778	79.0177	199.938	121.323	76.3884	82.2096	63.7208	40.2395	80.9162	62.2263
Hmgn5	19.9122	11.4978	3.57958	3.15413	3.99929	6.25567	14.4146	3.65311	18.2734	17.8304	3.60814	0.719611	0.0520273	2.63229e-11	8.26894	6.26542	3.10775
Hmgxb3	22.2455	18.1969	13.0359	18.2893	17.6165	21.0544	22.6892	30.5301	6.87518	4.91163	6.10382	18.9709	6.91181	4.37202	4.73935	7.68958	4.62988
Hmgxb4	142.298	145.574	76.1552	80.1483	84.4056	23.0703	20.4224	25.4707	27.2085	39.926	65.8496	30.2294	48.6739	33.5027	16.3456	16.1182	16.0268
Hmmr	0.439221	2.55941	1.07529	0.281431	0.790624	16.9596	18.4542	14.1631	15.4018	21.9455	20.6166	2.10204	8.31953	12.1453	3.06729	2.8096	2.55131
Hmox2	3.13528	14.5308	12.9871	5.34784	3.68546	47.199	42.2629	46.0368	100.536	83.252	44.2442	52.4977	39.1143	22.1682	28.1424	33.7342	24.9198
Hn1	23.417	25.5356	114.265	97.038	66.6199	174.427	181.253	132.687	197.598	133.172	224.939	110.714	46.3227	42.281	222.314	129.697	201.648
Hn1l	64.8922	103.055	156.172	160.472	173.189	34.0151	45.4136	33.0823	8.26573	0.901663	18.0496	6.5694	1.30293	0.125422	3.44647	3.64018	3.53451
Hnmt	9.97938	7.81126	5.85167	11.4822	9.12253	2.64445	2.1513	3.1898	1.89069	0	0	0	0	0	0	0	0.0507834
Hnrnpab	91.2369	80.1265	64.3689	66.3563	70.4245	398.799	401.81	364.651	781.311	749.803	763.279	690.383	720.954	877.028	451.485	524.605	433.326
Hnrnpd	8.85595	6.46839	11.3568	6.50259	7.71128	9.62221	9.46868	9.02379	23.366	25.3689	18.4978	22.8226	41.6163	54.3221	27.0659	35.3319	14.5828
Hnrnpk	284.59	185.471	48.1979	65.8304	58.5729	27.1264	16.3796	35.8893	66.7138	142.394	94.2804	39.0486	183.857	55.0409	40.9732	111.534	9.55636
Hnrnpm	33.07	18.3027	5.84556	9.34101	7.79233	35.6112	53.1559	35.046	82.1073	93.4978	77.6325	57.4008	59.5867	95.0945	74.9728	80.1579	59.3078
Hnrnpul2	38.1849	39.7033	31.3384	28.8702	30.3822	11.3689	8.99361	8.08002	4.94029	9.13983	6.74796	2.2961	5.52164	1.18413	2.20135	3.74214	1.88565
Homer2	6.91088	12.1418	9.17628	8.6583	10.7233	1.58867	1.0175	1.02703	0.818069	2.02757	1.10482	2.99462	2.08089	0.745045	2.33732	0.512794	1.65891
Hook2	68.4656	54.9303	30.2725	41.8103	36.0245	8.3744	7.33798	10.8346	3.81305	7.67585	10.9053	6.51964	5.80926	0.885511	11.8007	9.37027	15.3688
Hormad1	0.124478	0	0	0.193748	0.853701	23.8171	43.7882	12.451	25.8965	32.5566	15.8199	10.699	4.13931	26.6875	1.04253	4.2543	1.46738
Hoxa7	73.2799	88.3915	51.9523	40.8815	43.4695	9.8694	9.3638	8.2225	0	0.989296	3.48137e-08	0	0	0	0	0.601507	0.079902
Hp1bp3	28.9505	19.8918	6.59331	7.30964	5.97564	2.11763	3.0207	2.88229	3.36613	0.19311	1.97372	3.03996	2.94666	4.57553	2.46945	1.94954	2.75974
Hpdl	0.141032	0.137577	0.591284	0.990955	0.869404	56.5905	44.9185	30.558	59.0999	128.113	122.069	93.1676	126.393	100.692	65.1663	60.2878	69.7359
Hpse	69.7574	41.4806	20.8937	18.9826	29.0612	2.95847	3.25652	3.07297	0.899962	0.876158	7.0186	0	0	1.55157	0.407526	0.0862663	0.398448
Hras	7.60831	4.72763	4.53366	2.63189	2.38371	25.3446	27.3615	18.4605	33.2399	12.7365	31.6645	32.192	7.60105	12.9853	41.4485	30.9273	95.4249
Hsbp1	415.878	237.914	129.994	174.132	164.465	58.3681	38.2321	43.3895	11.9844	18.8795	11.6224	17.772	18.6225	34.4919	65.8991	49.1154	132.103
Hscb	86.0391	82.7763	38.4862	31.4016	27.9775	17.3432	2.27438	0.654406	2.13141	15.1164	0	13.4843	5.70521	0	2.89783	4.79392	14.2426
Hsd17b12	76.1605	39.8799	19.5227	28.5702	26.0692	9.55076	8.66674	7.93984	22.0081	17.267	6.05213	3.26449	10.0382	6.71172	17.927	23.7463	13.2327
Hsd17b13	191.24	82.8976	63.6905	90.4424	70.6215	20.7995	9.22582	8.44343	0.0569961	5.02918	0.0880415	3.98129	0	0	0.207879	0.39898	0
Hsd17b4	16.4274	12.2141	22.4386	19.8734	13.1548	1.93558	2.68519	0.0596685	0	5.98431	5.38178	0.687235	12.193	27.2119	11.0435	16.2084	7.95571
Hsd17b7	31.4277	19.8371	15.5463	14.5923	13.8792	0.622792	0.751387	2.42271	0.500093	0	1.96336	1.07046	0.0121393	0	0.850598	0.609997	1.26615
Hsd3b7	42.71	44.6732	122.709	120.981	161.299	4.01563	6.31089	2.54643	0.794732	0	0	0	0	0	1.35874	1.25824	1.21147
Hsdl1	13.4378	12.2131	9.69721	16.0175	10.9468	1.53184	0.136551	0.510369	0.898969	0	0.0473995	0.613985	0	0	1.52346	1.10183	1.20848
Hsdl2	102.328	63.5246	45.2755	44.1197	39.6941	9.76781	5.24112	2.71897	4.89376	0.777676	7.27029	0.386608	1.50617	0.0562573	3.55598	2.97415	1.22482
Hsf2bp	176.604	97.9465	48.4975	58.9756	58.0105	2.0786	2.17061	8.63209	3.47354	1.88145	0.103177	2.41569	0	0.415997	1.45995	1.14112	0.708789
Hsp90aa1	1194.73	2273.16	1190.04	1382.72	1285.16	148.178	266.015	289.014	272.335	403.333	411.069	231.846	1238.78	1387.45	1546.19	2377.82	1041.37
Hsp90ab1	915.553	863.815	281.12	332.242	278.551	172.962	329.042	458.634	609.255	998.878	1002.95	1138.15	2362.6	2345.11	2430.32	2999.5	3428.51
Hspa12a	21.8721	18.8962	12.594	17.2148	16.2617	3.21954	2.02957	2.27553	0.411776	0	0	0	0	0	0.00660996	0.0108949	0.0673455
Hspa1a	0	1.35894	1.03662	0.487256	0.153665	2.82807	3.32665	0.0509609	3.19216	0	10.2249	0.38213	0.0959959	0	0.206134	0.201888	0.235496
Hspa4	1.20651	5.50632	7.98373	4.62841	8.24651	36.6672	43.6163	38.6197	82.3128	31.1628	26.9552	66.1419	49.1875	92.2523	53.2872	72.9819	53.2626
Hspa5	50.9536	37.0543	36.13	15.5809	29.8961	89.056	179.578	173.546	224.771	137.596	113.276	39.7008	83.5311	40.6695	50.6613	80.2393	54.0226
Hspa8	26.0342	33.5677	86.7883	72.5955	125.275	245.065	299.693	294.119	939.781	1175.38	1081.99	1503.06	2898.45	3413.84	3074.98	3976.24	3938.03
Hspb2	0	0	0	0	0	0	0	0	0	0	0	4.93831	0	0	0.472127	0.418403	0
Hspb6	0.120563	2.75543e-05	9.21795	7.05784	2.93901	5.68703	0	0	0.700343	0	0	0	0	0.740701	0.314233	1.25743e-06	4.4496
Hspbp1	4.66895	0.285546	1.69755	0.816122	0.386072	45.5817	57.4266	51.0932	52.2055	51.2319	59.5955	95.5309	265.409	192.303	187.395	190.116	174.853
Hsph1	1.12412	2.81594	17.6542	7.69787	10.3347	34.4635	56.8366	52.3543	54.293	15.4829	29.9222	39.7036	94.0689	17.8097	110.43	73.1771	56.0143
Htatip2	0.131447	0	4.45358	3.4737	2.97858	4.80649	1.08754	10.8334	6.75061	2.03332	0.0977012	4.86188	0.0710003	0	22.4363	12.1744	17.5407
Htr5a	1.17586	1.05402	11.3492	6.82834	6.77035	0	0	0	0	0	0	0	0	0	0.00610563	0	0
Htr7	21.1631	5.28543	6.26126	6.77122	7.93265	0	0.728278	0	0	4.22683	0	0	0.0240597	0	0.574052	0.149125	0.501175
Htra2	81.2974	100.155	35.9732	38.3336	43.686	1.76856	18.9454	0.210189	15.3352	11.9329	18.9278	19.0429	23.7797	39.2334	21.0568	25.7954	36.1462
Htra4	0.231769	1.28325	13.5992	16.374	14.0797	0.0575257	3.2463	2.10976	0	3.17474	0	0	0	0	0.104935	0	0
Hvcn1	2.46029	4.98253	54.9764	52.0815	37.7158	3.54123	15.2239	15.6695	4.99349	13.3668	1.12065	15.9932	7.64423	8.71957	3.33495	4.3081	3.58546
Hyal2	9.42959	0.648088	10.8624	12.1897	12.3724	0.399003	0	0	4.60068	0	0.0920064	1.1795	0	0	1.44081	1.1393	0.916883
Iah1	0.398354	0	0.497593	0.538572	0.514221	5.69053	27.7015	20.7214	28.9827	24.7274	49.2172	26.0917	0.219336	29.0072	15.377	15.1071	24.9026
Iars	62.0381	71.4981	69.2586	60.0487	59.763	46.6422	49.696	42.5315	25.049	44.1343	29.3835	14.0914	12.4256	12.0197	24.6079	38.4906	14.696
Ibtk	77.3015	84.9328	55.9758	73.5923	53.7661	26.491	24.9411	20.47	16.704	14.176	32.7494	19.4707	7.36829	8.87078	6.87364	13.6793	5.31062
Ica1	216.626	155.813	120.09	183.098	132.178	39.4881	27.0878	34.8235	0.0421857	3.10999	0	1.38394	0	0	0.278355	0.236669	0.187926
Icmt	299.732	175.338	6.38455	11.2595	11.2364	8.9076	7.66923	9.04108	2.66928	12.2546	8.95421	8.49334	7.81681	3.50894	6.63863	7.05308	7.68608
Icosl	1.83776	1.3458	17.8604	12.4493	17.2037	1.64531	1.11807	0.858438	0.43005	0.0325068	0.0407319	0	1.26184	0	0.129367	0.726194	1.00228
Id1	0.286688	0	3.05398	0	0.255079	0	5.62931	0	0	7.43773	37.6935	24.0873	0	0	30.1829	16.9597	38.7904
Idh3a	101.851	107.696	43.048	47.5883	38.1587	10.7388	17.906	10.6827	8.79307	0.727335	5.93048	5.22748	6.46355	26.5008	14.298	21.0195	13.4765
Idh3b	0.214477	0.104908	2.15198	1.01702	1.55649	25.246	22.0992	44.8874	57.3178	119.281	133.267	102.532	148.717	110.431	132.295	125.758	140.481
Idi1	43.034	21.5639	21.3895	16.7639	10.0222	1.44344	0.187325	0.266289	1.10748	0.543105	0.412839	4.74037	0.430055	1.11437	3.7395	2.83353	2.28473
Idnk	0.308884	0	2.80093	0.774468	0.814831	0	1.07274	0.303864	4.32158	4.44794	1.02307	0.51332	0	0.529248	1.95231	1.68698	1.83631
Idua	0.786048	0.181705	0.267291	0.152284	0.235292	3.45052	4.52044	3.17957	1.76086	6.93322	1.88066	5.8526	5.32385	4.44908	2.01517	1.81378	2.65008
Ier5l	14.5276	21.322	21.7785	12.6052	14.214	11.2138	11.3388	11.9145	4.93659	3.74752	3.45389	6.41028	0	0	12.8485	4.57302	7.95439
Iffo1	3.39952	6.83489	8.79962	13.3779	10.5913	2.41177	2.30504	0	0.814419	0	0	0	0	0	0.506202	0.0319949	0.0454152
Ifitm3	142.572	92.5753	74.3208	87.2118	102.841	0	0	0.333916	0	0	0	0	0	0	1.32809	0.387722	10.155
Ifnar1	0.361435	0.732131	1.09732	1.12373	1.06864	15.3444	6.88503	11.4384	3.12132	1.84242	3.02768	1.3586	0	0.242594	1.24854	0.536715	0.986021
Ifrd1	448.707	357.353	131.694	207.771	171.096	107.303	123.332	59.8617	164.788	136.591	201.558	239.741	205.921	191.839	69.5193	79.0467	59.7024
Ifrd2	0.584399	0.572207	0.246483	0.271144	0.256887	5.28738	2.79035	9.86831	8.27091	0.760728	0.160242	2.18938	4.55645	0.0719296	2.84862	3.37469	5.9193
Ift22	4.30625	8.83832	10.9272	10.1683	6.98864	0	0.608753	0.123949	1.87028	0	0	0.304371	0	0	4.63718	0.567042	2.25801
Ift43	866.695	635.918	265.565	366.42	335.034	79.5171	42.341	47.0113	2.38566	0.664999	0	1.94625	0.744513	0	3.02383	9.2932	9.56641
Ift46	0.578913	0.683867	16.2661	6.14959	10.86	5.86295	2.69507	7.55856	3.03317	4.85344	7.32675	4.72726	1.8837	3.24196	6.41511	4.21137	5.06826
Igf2bp2	143.44	144.369	81.9413	100.835	125.004	27.3401	13.5051	9.31363	40.4181	31.8332	40.8913	19.7855	27.622	23.2552	23.6992	23.5059	6.48336
Igf2r	13.6467	6.20687	1.82791	0.869765	0.901751	11.8042	22.0775	32.2491	9.77569	21.7902	33.7378	12.8595	29.2219	12.501	10.8881	13.7325	12.7367
Igsf11	17.6081	9.86304	5.41526	5.91698	6.40517	1.02584	0	0	0.0173642	0	0	0	0	0	0.0113197	0	0.0569005
Igsf23	9.68934	11.2747	31.1421	36.8375	39.4123	6.32858	1.64849	7.49435	0	0	0	0	0	0	0.0235939	0.0392049	0
Ik	7.52814	3.95476	87.316	44.2567	57.9555	34.0027	33.2141	57.2259	41.7366	7.45857	16.2411	13.5022	26.6708	13.4526	38.4512	42.4772	31.4513
Ikbip	0.156047	0.423682	0.115594	0	0.133522	1.48002	8.65684	7.87229	6.19474	0.0990563	2.93591	2.19872	0	0.112395	0.0514173	0.517884	0.0530909
Ikbkb	0.214732	0.423765	9.9361	11.7662	8.05843	0.97377	0	0	1.28354e-15	0	0	1.33293	0	0	0	0	0.0581025
Il12rb2	0	0.272151	7.38125	7.33588	4.93408	0	0	0	0	0	0	0	0	0	0.321302	0.020294	0.0314924
Il17f	27.8614	25.353	11.91	11.5536	10.5757	0	0.815403	0	0.44744	0	0	0	0	0	0.103704	0.0557545	0
Il17rd	43.4637	30.3588	9.89497	11.468	12.7202	6.62139	3.79669	3.28702	1.35906	2.96897	0.165357	1.02228	0.970272	1.63421	1.8901	0.58436	1.18663
Il1r1	28.0076	27.1932	3.30447	3.45589	2.99522	0	1.02928	0	0	0	0	0	0	0	0.00755821	0.218515	0
Il1rap	66.1381	68.2275	2.6674	2.57651	3.70271	0	0.236592	0	0	0	0	0	0	0	0.923955	0	0.0371017
Il31ra	19.2373	34.0133	19.5833	18.1203	19.36	1.03512	1.60487	0.911629	0.0166334	0.0632613	0	0	0	0	0	0.033191	0.0256916
Il7	206.481	127.879	50.9272	71.6902	64.8936	16.1049	11.7771	17.3014	4.83937	0.0199967	0.02389	1.09969	0.0187037	0	0.0615796	0.0753989	0.127619
Ilf2	15.2635	13.9004	10.319	15.52	15.7534	96.646	94.4031	133.324	42.8534	120.793	108.552	60.3366	21.5624	74.1216	59.3849	51.6378	27.7052
Ilf3	27.4102	45.6614	13.8897	13.6472	16.4528	35.4081	23.0369	32.272	43.6271	45.965	79.8093	36.308	45.8812	31.3179	32.0617	34.7395	25.7392
Impa1	0.042582	1.50363	0.516251	0.651261	0.146833	0	1.15682	0.0197829	10.7478	7.73429	8.12892	5.17936	0.0441925	3.17393	3.08457	2.60703	0.759373
Impdh1	1.58137	2.50371	0.724729	0.546284	0.8227	31.0959	43.544	57.0776	96.6972	27.6525	14.2455	48.6351	84.1429	142.535	57.149	77.5932	110.137
Impdh2	0.814673	0.100127	0.59606	1.09499	0.346709	91.8667	125.317	113.316	317.522	580.309	343.973	456.728	655.39	814.991	219.719	453.485	302.271
Ing1	563.933	616.931	114.774	132.385	181.747	73.9242	75.7918	89.5983	121.967	131.129	120.002	101.235	55.8664	78.9312	38.9042	31.769	19.3491
Ing3	36.2271	62.8875	31.236	29.3192	35.0376	5.40386	3.12431	1.98821	0.784572	7.14446	3.12841	2.68422	7.23544	5.59491	1.17987	2.17706	1.32959
Ing4	0	0.486312	2.36556	3.25123	2.80415	12.7387	18.7941	32.5906	65.3496	5.51693	11.5275	30.5043	15.7001	25.0428	10.3142	28.3455	18.523
Inhbb	0	0	0	0	0	0	0.293676	0	0	0	0.547769	4.0455	4.87791	0	0.599702	1.26753	0.140838
Ino80	32.5426	41.8325	11.0927	13.9912	11.7326	12.7052	28.9189	22.8479	13.1132	10.8744	20.9843	8.54661	20.1941	15.3821	5.16932	9.3729	5.41657
Ino80c	6.32109	5.04893	5.20731	6.88249	7.60512	44.1136	37.4284	21.2037	37.9527	54.6722	44.1813	44.5858	21.2867	25.0127	29.3296	32.2679	35.7589
Inpp5k	1.1565	2.16966	9.02205	7.13546	7.50997	13.2597	8.07205	6.95182	5.41188	6.62245	8.25347	4.11125	0.680995	26.1846	15.4909	8.3542	16.2236
Insig1	81.203	163.35	79.435	99.7114	98.183	15.6651	15.7371	23.163	1.44686	5.77658	1.23114	1.19701	7.38647	4.74957	5.22666	3.6458	2.52986
Insig2	2.22129	1.81833	3.38428	1.99092	1.25243	0	0.198854	0	0	0	0	1.3628	0	0.0322241	1.6842	0.972811	1.49071
Ints12	42.2954	49.8246	28.9791	18.9151	28.9025	11.5485	11.3239	8.86148	7.51529	20.7983	1.92777	13.3381	20.1976	12.9237	17.6225	12.9656	9.86547
Ints2	3.42372	2.94321	2.30692	1.7079	2.04678	8.76847	10.5879	18.9968	24.4542	12.175	24.9148	12.145	11.513	10.3002	3.68848	2.7497	3.05191
Ipcef1	4.67976	10.421	11.9543	12.4694	9.87853	0	0.399112	4.04944e-08	8.56933e-08	0	2.15861e-06	1.33707e-07	0	0	0.0103023	0.04985	1.33632e-07
Ipo11	1.18357	0.395628	1.197	0.954867	0.913549	17.6088	22.7813	23.7347	26.0237	10.6822	29.6753	18.1549	30.7588	32.2562	32.3343	34.5006	22.9627
Ipo4	0.216993	1.3054	5.08851	5.0889	2.98961	22.89	32.6213	37.6085	34.9709	28.2855	34.3774	39.2803	100.28	68.2168	94.5493	97.9773	98.3458
Ipo5	20.8927	22.706	18.898	21.3601	22.2735	79.5629	134.285	95.0883	137.732	237.643	193.085	254.119	376.397	248.376	213.236	262.44	192.417
Ipo7	0.0352489	0.034672	0.400066	0.23755	0.37564	6.99771	11.7124	2.67205	5.12639	0.912682	14.5705	8.95037	6.34811	2.98984	9.09931	8.30938	4.26418
Ipo8	421.26	365.136	100.941	148.112	116.192	20.2177	13.6852	13.3448	2.99734	3.45574	6.4666	7.57805	7.14458	5.62337	4.22964	5.52427	3.33021
Ipo9	0.218972	0.222275	1.92313	2.73181	2.69533	1.25412	2.37533	2.73935	0.416521	1.26515	1.10332e-07	0.246675	5.63517	0.0196531	3.16432	0.870318	1.99783
Ipp	49.2682	40.0202	18.1071	25.7369	25.3743	6.04873	2.74443	1.73029	1.57008	0.478225	0.0421788	1.96881	2.89138	0	2.41845	0.168667	1.31106
Iqca	271.466	155.055	94.0134	131.018	123.519	37.4455	28.2961	24.609	6.6414	1.23636	0.197681	6.79737	0.0233388	0.0910437	0.299714	0.26412	0.687421
Iqcb1	54.3832	35.8755	18.2763	26.3114	33.1914	0	0.390833	0	1.65754e-12	1.81002e-08	0	0	0	0	0.355834	0.0232201	0.226488
Iqgap2	126.722	54.5989	30.4397	39.2946	31.0398	6.42657	2.10868	1.83161	0.853233	0	2.7674	0.764311	0	0.0443263	0.0318503	0.0309886	0.132085
Irf8	6.93093	17.7027	6.34518	5.69443	5.1915	0	1.5141	0	0	0	0.0483384	0.704251	0.0342373	0	0.0166747	0	0
Irgq	0	0	0.0655423	0	0.291196	19.7892	18.6211	21.3769	8.60309	2.68666	1.58115	10.1377	7.26358	2.84839	2.54736	5.10384	3.58719
Isca2	0	0.181488	0.468344	0.620272	1.27496	29.7958	18.2137	8.2622	18.3353	9.11263	6.02584	9.74384	113.801	10.8416	8.75226	8.29608	16.9834
Isg20l2	0.0469967	0.0463146	0	0	0.281359	47.3946	43.1588	36.5621	14.9802	28.8674	18.1595	38.3354	20.2875	27.0025	11.5535	10.0096	7.73802
Isoc1	9.44535	12.7794	6.68257	7.68083	5.79048	0	0.275493	0.0417627	3.01445	20.2092	0.30197	4.03473	7.8141	5.15553	5.31956	6.2939	3.36619
Isyna1	17.9457	15.613	17.3683	12.5178	16.0074	151.954	235.107	343.85	379.953	503.411	643.276	1110.76	2502.39	2346.35	2299.83	2867.88	3528.25
Itfg1	31.8395	27.1876	11.7375	14.8318	13.1247	0.204142	3.36729	9.71124	0.0846732	4.10726	2.9155	1.50864	5.60124	0	2.71848	1.50714	1.92586
Itga6	34.9951	29.2451	16.826	15.5319	17.317	3.79405	3.27376	3.10675	1.31714	0.333659	3.94057	2.56138e-10	1.36959	3.10762e-07	0.865747	0.517307	0.458417
Itga9	297.436	147.124	89.9816	134.966	98.1999	0.66385	3.21679	3.11404	0	0.0144186	0	0	0	0	0.0761093	0.0788439	0.173951
Itgav	1.38238	1.58521	0.141553	0.649358	0.574237	6.84195	8.40868	13.1843	6.32979	8.85687	14.8057	2.87761	3.4151	1.32724	2.68283	1.80556	0.935844
Itgb2	0	0	0.101799	0	0	1.01378	0	0.883715	0	0	0	0	0	0	0	0	0
Itgb3	0.335444	0.3923	3.71393	1.66376	2.9663	1.21608	5.41184e-08	4.45275e-08	1.26077e-08	0	0	0	2.66311e-08	0	1.68874e-08	0	0
Itgb5	5.09235	12.8438	6.19407	6.90641	6.08808	90.4431	85.4008	158.385	111.777	145.059	88.0254	115.324	92.3439	37.2934	83.5893	103.641	108.189
Itpa	12.0026	12.2391	2.50377	7.37316	2.49486	46.1192	55.3472	34.7337	58.1745	67.2147	45.9193	111.465	98.0483	87.2808	82.2614	110.26	170.603
Itpk1	24.8142	39.3845	82.7539	93.1995	83.6839	22.4092	12.8557	20.5141	0.696303	1.63784	0.049819	0.985483	0	0	0.573604	0.321065	0.153173
Itpkc	1.49814e-60	0.0558671	0.562996	0	1.79671e-40	28.0749	22.3392	34.2337	25.4952	6.41083	17.9104	11.487	14.6858	3.72033	4.81896	8.51842	8.67829
Itpr1	39.541	24.9091	12.5799	13.8328	13.4868	4.32392	4.69448	6.929	1.21938	1.168	3.41443	0.890483	0.0074268	0.00949816	0.015315	0.0949625	0.0296001
Itpr2	103.639	168.188	67.8101	77.379	109.465	1.04334	1.81732	0.607313	0.458007	1.03981	0.0705873	0.260312	0.0762601	0.91042	0.181779	0.0846997	0.265492
Itprip	0.0464153	0.50633	2.07347	0.0961373	1.65247	0	0	0	0	0	0	0	0	0	0	0	0.762719
Itsn2	118.101	174.263	63.6814	78.8239	81.5156	2.30428	5.25875	3.0887	0.080836	7.7179	1.36071	0.577312	5.42824	4.19433	1.38468	1.40317	1.75329
Ivd	5.95373	16.4586	20.6336	15.613	16.4879	11.1535	15.3918	14.7622	6.02799	6.69804	4.56177e-07	1.18981	1.75298	0.0592027	7.55648	2.08259	2.7831
Ivns1abp	7.88654	7.13845	3.33098	4.11821	3.53972	39.2365	44.5567	41.2692	83.8595	103.901	99.8218	69.2027	138.752	150.857	76.1562	99.8546	56.8055
Jade2	7.78115	13.9916	38.8459	33.2822	29.1652	2.59142	3.17331	5.35301	1.76526	0.0164691	2.87837	0	0	0	0.0503418	0	0.0358544
Jak1	55.3371	79.1109	59.4664	61.9946	66.2333	3.73948	7.10719	4.67303	4.45787	8.92986	14.666	1.89401	6.72568	0.317193	11.6014	5.54357	3.83753
Jak2	127.093	108.726	130.078	154.625	147.88	83.7426	80.1673	76.2736	15.451	11.0063	8.99749	2.64948	1.28257	0.276486	1.41102	1.14085	0.643409
Jam2	3.24835	0.996157	4.6087	1.80058	3.07563	1.31036	0.0605285	9.06377e-07	1.30927	0	1.44502	1.43006e-06	1.55109	0	0.900629	0.934709	1.07585
Jarid2	115.012	98.3885	35.3919	47.3964	47.7239	9.15979	9.39725	9.06518	18.2772	31.3801	61.2602	37.3739	129.996	77.2981	93.7652	125.019	107.584
Jkamp	201.255	206.29	51.4585	59.4422	68.9694	8.60914	12.8537	9.37205	25.9149	10.3556	11.8637	14.6841	5.72108	18.1449	22.308	25.0847	22.4535
Jmy	0.0727303	0.210283	0.581599	0.151575	0.287679	13.3238	27.5159	25.8939	13.703	9.9104	34.7249	18.2394	5.64405	7.26656	8.54956	8.79041	3.2272
Josd1	89.4398	59.1031	64.5685	42.2523	69.7007	17.0824	10.8196	18.9667	5.48676	3.58244	7.97945	9.24176	9.40289	0.982631	5.5246	5.97148	8.25827
Jup	0.962631	0.147377	4.65161	3.11351	3.48713	0.560907	0.867353	0.625874	6.97121	3.82468	8.44201	4.33252	4.04641	0.370704	4.86259	3.9632	4.22049
Kalrn	6.9821	8.40793	5.40132	7.09382	4.54487	0.788471	1.90444	0.97469	1.19078	0.966466	1.28809	0.520411	0.875012	0.0871557	0.292366	0.32917	0.129396
Kank1	2.45657	0.447411	3.69956	2.30519	3.03734	0	2.13953	0.0334517	2.55593	7.47688	0.0454751	0.0418382	0.0161854	0.124741	1.62219	2.74281	0.584619
Kansl1	5.63327	14.6264	18.5272	21.6447	26.079	31.629	30.5141	48.7544	25.8656	23.3445	20.9483	19.9598	21.052	18.9859	5.08801	8.29234	7.3101
Kansl3	0.361847	1.11035	2.18446	1.14271	0.904461	36.9595	22.953	35.3655	17.0251	16.9623	22.9052	30.8331	23.9346	24.6407	9.99564	8.18526	10.929
Kat2a	6.10819	10.629	10.3367	12.7814	10.7669	37.3518	44.6122	35.6131	33.3336	8.11011	19.637	33.5975	22.6376	12.4772	25.1548	18.6148	26.5507
Kat7	52.5032	65.0657	47.207	61.3629	58.1176	15.4525	10.3877	5.78154	29.7633	16.5673	6.93955	21.9382	39.1117	58.0238	20.299	33.1248	51.1632
Katnb1	0.738523	0.310926	4.77178	5.75462	5.54187	0.48968	3.70691	0.276515	8.00167	0.229802	0.129307	0.1964	3.09827	8.25735	3.92959	2.24101	3.19555
Kbtbd8	642.46	390.987	204.858	228.23	205.051	65.4019	69.1887	52.67	10.0308	9.19608	4.88563	2.98845	0.934546	5.57137	4.17839	3.18127	3.69186
Kcmf1	172.867	198.896	238.121	234.256	254.016	82.4605	109.437	92.6693	80.5389	30.7604	43.6068	53.4937	50.8431	76.4304	118.868	122.027	133.336
Kcne1	0	0	0	0	0	0	0.998629	1.18346	0.423771	0	0	0	0	0	0	0	0
Kcnh1	77.1848	71.2523	31.9038	36.1251	47.6989	3.49492	6.3385	7.75944	0.835451	1.51914	4.54806e-08	0	0.668019	0.0362124	0.0822266	0.514811	0.0693105
Kcnh5	0.142103	0.0695416	1.3272	0.0237525	1.12062	0	0.605546	0	0	0	0	0	0	0	0	0	0
Kcnip2	1.0076	1.92209	2.08118	2.14727	4.44371	0	0.228226	0.046087	0	0	0	0	0	0	0	0.034937	0
Kcnip4	6.4855	12.1529	3.5055	4.76938	3.72126	0	0.0619438	0.154383	1.24114	0	0.0319602	0	0	0	0	0	0.0415132
Kcnk18	5.39581	9.60653	10.3727	6.86267	11.4688	0	4.06239	3.90881	0	0	0	0	0	0	0	0	0
Kcnk5	0.120608	0.428592	6.17738e-07	4.8209e-05	0.208155	4.16097	4.04019	13.0707	9.88118	0.552258	2.05874	30.9617	1.207	4.734	1.2015	0.507773	0.23336
Kcnk6	0.130852	0.128464	0.140065	0.0887192	0.0848124	30.9074	24.2025	30.0644	23.4465	27.8262	46.6938	28.9041	42.4111	50.7038	40.6589	37.8786	57.5898
Kcnv2	0	0	0.639832	0.599117	0	0	0.26956	0	0.461733	0	0.01812	1.34248	0	0	0	0	0
Kctd10	33.7952	43.6243	87.2308	117.027	108.855	14.8869	24.7343	26.3391	42.0097	54.6224	76.4513	63.5637	111.911	76.8353	93.9651	65.3695	67.6608
Kctd13	213.507	131.369	65.3366	75.7054	73.2924	14.1275	20.9153	18.836	12.345	20.7468	2.30825	19.8525	6.11365	6.01492	10.8659	16.6517	7.4889
Kctd20	0.207951	0.334686	1.92433	1.90782	2.71914	6.36645	11.9352	7.52853	9.64498	1.98506	2.87137	20.441	22.1904	18.0653	12.8484	6.83389	4.34651
Kctd3	57.8783	55.4262	145.115	145.139	186.025	113.291	75.0058	75.4113	26.2315	16.9766	67.5022	32.1345	32.3375	34.4289	20.365	19.5077	16.9576
Kdelc1	66.8958	53.2595	12.5395	18.4213	17.8516	0	0.281038	0	0	0	0	0	0	0	0	0.025908	0.0414011
Kdelr2	173.484	98.123	31.0256	65.1581	53.378	5.1322	3.91118	9.34705	4.48151	4.81305	1.2308	3.72999	5.67558	3.86679	17.6417	14.4929	40.9521
Kdelr3	0.779618	0	0	0	0.949764	0	0.316434	0	4.22195	14.0779	19.3656	4.63012	3.75472	0	7.72764	4.13051	11.6493
Kdm1b	20.9663	21.4002	15.5024	20.6021	20.0194	9.9591e-07	1.39338	7.54437e-07	0.0297701	5.73377e-07	1.05978e-06	1.20606	6.50879e-07	1.10795	1.3021	0.899045	0.625362
Kdm2b	7.86524	13.6499	77.804	88.3304	71.2577	64.5822	31.2609	51.4711	40.4376	86.0665	83.2456	62.3426	99.6215	142.989	37.81	57.3203	60.5054
Kdm3a	2.38121	3.05113	1.89727	3.27681	1.71899	23.8545	14.3087	24.5439	22.6746	35.9705	20.3993	13.7604	18.1676	26.5078	39.5633	27.2501	20.9282
Kdm4a	0.259319	0.550716	3.57718	3.75463	3.52881	2.35296	0.641254	0.908535	0.0254702	0.0229532	0.263331	0.521979	7.65688	1.25819	0.00963782	0.0165258	0
Kdm5a	0.400172	0.0096671	0.125446	0.302865	0.358023	5.34626	9.84434	7.51863	3.99714	10.2849	13.8623	6.90399	4.22848	2.41204	1.47715	3.09264	0.939232
Kdm5b	0.612081	1.58785	1.80393	1.05044	1.20141	81.6226	117.505	116.89	38.2022	64.9941	55.5802	27.132	20.7699	42.1004	26.0361	13.4089	14.9654
Kdm5d	0	0	0	0	0	1.97765	2.07395	2.53614	0.00935382	0.047295	0.744701	0.108521	0	0	0	0	0
Kdm6a	87.5772	68.981	39.3155	49.3125	50.5998	15.8278	13.4775	14.8632	19.4496	6.42727	5.73788	5.87693	4.88333	2.61949	5.20317	5.93287	2.32945
Kdm6b	39.2168	57.4052	26.1187	31.2194	44.7304	2.35077	3.14781	0.864886	2.49752	5.79101e-07	3.18794	0.299857	1.18404e-08	0.60332	0.398203	3.07858	3.27516
Khdc1b	2458.43	1503.91	1948.34	2337.37	1772.49	702.36	607.88	503.95	80.3872	76.3522	58.5107	25.1847	7.18608	11.9387	7.96915	9.12722	8.2982
Khdc1c	0.185364	0	5.90004	6.49309	3.56455	2.81748	6.3939	0.387809	0.591787	3.2075	1.07298	1.48355	0.196194	0.752178	8.4754	0.158703	2.1473
Khdc3	27.9423	38.825	22.4277	12.9773	32.2202	2.73274	3.3102	4.614	1.38336	10.635	16.0702	23.3135	11.7014	10.3263	82.1192	259.117	915.64
Khdrbs1	19.0539	19.2663	9.59506	11.7559	7.72301	60.8712	76.3117	55.6564	37.8058	33.3314	45.6558	29.775	12.6871	34.0145	16.6317	26.6125	15.0728
Khdrbs3	0.0852081	0.165362	4.30604	1.73762	2.98905	0.180601	0.321833	0	0	0	0	0	0	0	0.0481179	0	0
Kidins220	21.4278	12.3802	4.47661	9.07369	4.6509	0.911693	0.8165	0.268748	1.48161	4.81594	1.26745	1.98381	1.02516	0.209221	1.10868	0.33299	0.656749
Kif11	15.8969	17.3957	10.8011	10.6286	15.6575	32.5319	35.9301	36.2728	24.9767	24.772	11.3389	11.6247	16.1702	18.1293	10.3996	13.1475	6.49268
Kif14	10.6517	15.8957	11.8638	12.2715	11.871	3.97564	1.50635	1.27144	0.784946	3.45538	4.1345	0.904659	0	0.00892508	0.396369	0.128814	0.355883
Kif17	7.19255	12.9384	113.485	90.705	88.9716	7.90126	22.4642	10.6202	2.43274	0.0430306	0.167188	0.907072	0	0.0494346	0.468511	0.118392	0.0414637
Kif18b	8.36792e-07	0.102114	1.14393	0.73259	1.36308	0	1.24067	0	6.81415	0	0.599152	0.153761	4.78488	6.8751	4.14585	0.817894	0.255492
Kif21b	1.62851	0.796963	1.25452	1.41354	1.16221	0	0.399957	0.0945742	0	0	0	0.227192	0	0	0.495843	0.222223	0.134792
Kif22	47.9273	56.8309	55.1054	45.9639	52.4595	126.831	112.036	133.167	180.45	161.789	66.2605	170.854	77.9373	62.9215	81.0484	57.6697	67.3365
Kif23	1072.91	998.897	426.848	526.615	468.76	69.8278	71.9584	107.313	62.4408	95.8084	119.842	45.6962	87.1681	110.016	94.2204	80.786	57.416
Kif26b	0.134986	0.133271	1.53628	1.23694	1.36109	0.899253	0	0	0	0	0	0	0	0	0	0.0115262	0
Kif3c	0.136527	0.132239	0.277616	0.293132	0.0909995	2.83976	6.58549	5.49209	5.76401	7.57273	3.05745	4.22013	1.2126	0.460238	1.22047	0.83742	0.739815
Kif5b	36.1293	35.2727	9.71746	14.7096	13.7947	26.1892	27.2369	18.829	16.3329	52.8239	53.8711	17.0954	44.0774	44.094	21.7679	19.5151	9.78156
Kif5c	34.6668	20.3778	18.165	23.0702	17.6273	10.6013	13.0985	4.59455	1.86406	0.144826	1.23183	0	0	2.16452	0.080684	0.395957	0.301348
Kit	172.972	145.803	75.0575	68.7448	89.3941	8.89921	10.8041	9.76544	1.48218	1.33423	2.95739	0.463606	0.0136201	0.0171977	0.125492	0.169768	0.511454
Klf11	53.2626	27.7887	43.8948	43.264	34.7388	15.8319	12.8135	10.6101	10.4359	17.9548	0.659145	9.38401	1.11598	14.3933	7.54622	5.62318	6.40476
Klf17	612.582	600.183	545.562	573.513	534.481	191.669	186.509	145.836	183.222	327.418	248.054	209.292	49.2497	71.7067	9.11934	10.0604	10.6647
Klf3	0	0	0.179928	0.0955115	0	11.1889	8.95183	1.81575	3.26731	6.88963	0	8.58617	10.1096	35.0715	1.84179	1.98133	1.89352
Klf5	0	0	0.109495	0.271163	0.112966	22.3344	30.9996	26.256	65.842	55.6955	75.6879	123.055	195.689	262.614	90.0755	122.874	100.76
Klf7	219.027	303.567	136.007	138.752	168.955	4.83026	4.58139	2.14554	0	0.181702	0	1.2547	0	0	0.115942	0.130999	0.190515
Klf9	0.196557	0.144562	0.339308	0.300176	0.213016	13.642	21.6494	13.0113	19.7527	20.3692	26.1085	25.836	6.0377	35.8833	7.73638	11.6769	8.50445
Klhdc1	57.7842	32.1272	38.8347	42.1796	37.8169	9.27791	2.89896	7.30629	0.304412	0	0	0.635408	0	0.0397625	0.371931	0.661798	0.144931
Klhdc10	3.53784	2.56978	7.8184	6.84604	8.40996	3.96243	3.54553	0.627126	3.71591	0.0330911	0.0321031	3.77371	0.646292	4.76269	5.9426	7.44663	9.02943
Klhdc2	728.634	604.747	479.349	627.606	573.488	135.382	114.908	56.4541	50.4067	26.3553	34.057	28.4188	16.2986	2.98716	21.1411	20.357	22.6694
Klhdc3	60.3493	42.0689	161.523	102.555	119.84	44.0961	13.6137	15.8507	11.8102	0	16.1362	0	0.0527891	5.45971	11.5716	11.8137	9.39433
Klhdc4	0.0896157	0.888605	2.8467	0.98237	2.61728	26.3282	13.38	12.8546	13.9263	8.80086	0.284404	17.2785	10.3781	20.6477	49.0544	52.4214	74.0404
Klhl11	0	1.76316	0.911991	1.67524	0.288984	45.523	23.6043	18.6271	15.6129	27.9559	10.9712	7.16289	10.9789	0.0871805	6.95461	3.41619	4.74062
Klhl13	46.4742	43.6742	38.1	36.5089	44.3052	4.57536	0.491197	1.87932	0	0	0	0.978427	0	0	0.3552	0.0833676	0.0809733
Klhl25	8.32875	19.3216	9.03663	6.98126	9.98837	0.891038	2.80847	1.39732	2.95865	0.0504969	0.209799	0	0	0.03749	0.61888	0.20306	1.27114
Klhl36	2.18389	3.13354	3.0092	3.96008	6.3367	0	0.179444	0	0.0611	0.0763734	0	4.30803	9.8162	12.0596	0.560905	0	0
Klhl8	710.592	605.547	417.77	434.933	471.07	166.572	79.3595	99.7936	14.978	9.24685	9.2702	3.45928	4.93934	0.0991516	0.512593	1.39952	2.3384
Klhl9	36.4803	40.4617	18.9521	26.7234	19.9135	8.77883	7.08609	11.2606	3.70476	1.78053	3.09434	2.59634	0.0250131	1.41485	0.938397	0.382856	0.295871
Kmt2b	118.016	69.7782	32.3774	46.8289	41.8048	14.584	9.35028	11.0871	6.45696	0.504256	3.5452	3.3947	3.59122	2.43326	12.5486	7.72472	15.8607
Kmt2d	0.868603	0.588932	4.85129	3.99725	4.54714	2.33301	1.64359	1.28254	0.82978	0.551588	0	0.143696	0	0.766363	0.630973	0.259064	0.542195
Knop1	0.983426	0.464363	1.74111	1.96631	1.04254	22.434	32.0995	18.9289	19.0757	29.4084	14.7403	25.4674	32.6284	18.2384	20.3167	16.2513	18.6152
Knstrn	69.023	70.8469	162.143	169.826	158.995	36.1336	22.3813	25.429	9.99364	10.7031	15.1501	4.76768	2.93567	3.91395	5.27124	3.45744	1.60315
Kpna1	0.0261215	0.0257432	0.110249	0.034168	0.110716	49.8889	75.266	42.3347	63.8478	123.826	131.823	60.9746	55.1385	82.388	39.9593	41.9094	25.5667
Kpna3	43.6835	46.3459	76.5306	83.1435	65.6629	43.2647	49.123	39.861	14.4387	15.7533	19.002	9.54463	10.8954	7.85791	10.6184	10.3347	4.14109
Kpna4	0.0286289	0	0.0990917	0.0187116	0	7.36832	4.88542	7.1186	18.4108	20.904	17.2318	14.9041	17.5193	7.20413	10.1278	12.3673	8.77301
Kpna7	445.538	327.999	224.398	223.118	226.245	3.52958	6.57435	16.3265	0	0.0414249	0.737894	0	0	0	0.622157	0.403221	0.234212
Kri1	0.118783	0	0.175083	0	0.0597145	9.46944	20.1735	38.6711	25.7222	56.5117	14.6576	4.82404	13.3434	1.5283	14.4872	9.02776	12.7216
Krt10	7.83689	5.09176	1.00634	0.549109	0.436243	0.319319	0.137118	2.17948	0	0	0	0	2.35555	0	0.0539783	0	0.194927
Krt12	43.2686	21.1176	26.3667	24.2732	25.6677	0.913336	1.69979	0.230159	0	0	0	0	0	0	0	0	0
Ksr2	1.24747	0.823157	3.34127	2.17001	3.10018	0	0.12258	0	0	0	0	0	0	0	0	0	0
Kti12	7.7516	19.2679	19.2157	23.9555	13.2693	222.819	184.705	129.278	109.522	133.42	109.626	128.941	164.81	131.837	58.5809	74.7835	88.485
Ktn1	91.9245	107.05	89.1956	116.384	94.8364	22.3312	22.8508	11.7802	10.0393	1.21133	8.04129	0.81819	3.92263	2.88459	1.4504	0.802259	0.898421
L2hgdh	6.09578e-07	0.10239	0.264558	1.91133	0.391146	60.7254	75.0082	82.1904	87.1719	106.19	89.6709	84.5713	53.705	74.3814	35.5429	35.6272	23.9861
L3hypdh	1.12742	0.722156	0.886882	0.0635248	1.72624	0	0.743204	2.43479	3.7557	0	0	3.07191	0	0.0608601	0.588082	0.422135	0.505297
L3mbtl3	6.61529	4.35038	4.18297	3.15499	3.08606	1.21706	1.38489	0	3.78858	0.260975	5.85759	0.987169	0	0.0551732	1.01171	0.356582	0.0577538
Lama2	18.2926	21.2781	7.1833	11.8655	15.662	0	0.221171	0	0	0	0	0	0	0	0.0260028	0.0489231	0.0190788
Lama4	3.06376	3.87956	6.80848	9.66044	7.25699	0.171308	0.0658671	0.590717	0	0	0	0	0	0	1.50257	0.365176	0.72856
Lamb1	2051.65	1309.51	88.8755	151.186	203.574	13.3234	13.7159	3.79772	4.99073	9.54066	0.0858227	4.1601	1.7914	1.0557	15.1638	6.41248	4.77464
Lamp2	6.08807	0.937334	3.03466	2.44753	2.70177	68.8097	83.2014	67.1873	99.1955	58.9408	74.1265	32.6696	35.8511	27.7522	88.4214	85.8504	57.0704
Lamtor1	152.687	121.852	58.4671	34.457	48.83	106.135	105.482	99.6914	87.5657	91.6901	117.154	69.2743	316.339	275.465	92.5304	121.099	201.789
Lamtor3	735.788	439.231	124.556	223.717	254.682	31.766	14.9249	12.8037	65.06	60.0825	74.2296	18.5247	27.9125	43.1014	59.2941	50.3925	37.5334
Lancl2	0.0996323	0.130141	4.50785	4.44976	5.02419	0	1.10633	0	0	0	0	1.67316	0	0	0.658018	0.28695	0
Laptm4b	1657.39	1940.18	792.89	955.667	1004.48	74.7558	116.1	95.5878	18.6376	19.3706	6.16826	8.79879	0.0785118	3.97084	15.1934	3.95208	4.30038
Large	1.38878	0.361589	5.01057	7.94277	5.6966	0	2.31863	0	0	0	0	0	0	0	0	0	0.0251602
Larp1	0.520296	0.310493	1.05239	0.886411	0.785907	18.6134	14.4174	26.2712	28.0136	27.1703	45.102	45.8137	56.3906	68.5134	21.2278	22.9663	15.13
Larp1b	1.88684	1.93276	2.53726	2.46679	2.43123	430.419	433.319	363.049	393.571	410.744	671.541	516.844	181.582	328.091	184.785	249.246	112.312
Larp4	1.16153	5.15863	3.20158	2.83547	4.41206	18.195	20.4103	26.974	21.301	42.3809	76.2997	28.8323	25.9618	37.9677	9.08637	7.68828	3.03755
Lbr	375.671	268.568	6.93425	8.48823	12.3936	25.2046	62.791	58.9441	35.8551	55.8828	62.3713	24.0206	79.3585	63.5847	51.48	48.8626	33.084
Lclat1	2.48009	1.64731	7.64749	9.70187	9.44946	30.1431	45.1895	31.536	43.4799	67.3297	66.5274	35.5983	15.1052	29.6421	12.1474	14.1733	8.89974
Lcorl	0.0641515	0.0462541	1.02698	0.625637	0.930234	0.211793	0.263357	0.00689891	0.610793	2.41201e-32	0	1.33207	0.043833	0.0300331	0.163795	0.541607	0.076211
Ldb1	9.03567	8.32146	14.2276	10.0403	7.2578	8.00749	9.6004	12.5371	28.0982	15.8759	8.10219	80.2549	57.0014	55.0929	17.4773	20.1547	54.2618
[truncated: 4,064 more rows]
