# Supplementary material for: Identification and functional analysis of long non-coding RNAs in human and mouse early embryos based on single-cell transcriptome data
Source: Oncotarget. 2016 Aug 16;7(38):61215–28. doi: 10.18632/oncotarget.11304 (PMC5308646; doi:10.18632/oncotarget.11304)
Supplement: Supplementary file 10 [file oncotarget-07-61215-s010.xlsx]

## Sheet: Module
black	brown	green	greenyellow	magenta	pink	red	salmon	yellow
AASDHPPT	A1BG	A4GALT	ABCD4	ACP2	A1CF	AAED1	AATK	AAR2
ABCE1	ABHD17B	AARS	ABCG4	ANKRD50	A2ML1	ABCC5	ADD3	AASDH
ABHD10	ACER2	ABCG2	ABHD16A	AP1S2	AACS	ABHD14B	ANXA7	ABCB1
ABHD12	ACER3	ACAT2	ABL1	APAF1	AAGAB	ACOT11	ARMC2	ABCF1
ABRACL	ADNP2	ACO2	ABTB2	ARSJ	AAMP	ADORA2A	BMP15	ABCF2
ACAA2	AKAP8	ACOT7	ACAT1	ASB11	AARS2	AES	BPGM	ABT1
ACBD6	AKT1S1	ACSF3	ACOT2	AVPI1	AATF	AGAP8	C4orf27	ACAA1
ACIN1	ALG2	ACTB	ACTN1	BARX1	ABAT	AGO1	C5orf58	ACBD5
ACKR2	ALPPL2	ACTN4	ACVR1B	BMP4	ABCA1	AKAP5	CALM2	ACTA1
ACO1	ALYREF	ACTR1A	ACVR2B	BRF1	ABCA2	ANAPC13	CASC1	ACTG1
ACOX1	AMD1	ADAM15	ADAMTS18	C10orf111	ABCA3	AP1S3	CBFA2T3	ACVR1
ADCK2	ANKRD35	ADI1	ADPGK	C11orf71	ABCA5	AQP11	CBX1	AEBP2
ADSL	AP4M1	ADK	AGGF1	C12orf23	ABCB4	ARGFX	DLGAP5	AGO3
AGPAT2	API5	AFG3L2	AKIRIN2	C17orf100	ABCC1	ARL8B	DNMT1	AGPS
AGPAT5	AQP6	AHCYL1	ALAS1	C17orf67	ABCC3	ARMC7	EI24	AHCTF1
AIF1L	AREL1	ALDH16A1	ALDH5A1	C2CD4B	ABCC4	ARSG	ERAP1	AK7
AIMP1	ARF6	ALDH4A1	ALKBH1	C2orf80	ABCC6	ARSI	ESPN	AKAP2
AKR1A1	ARHGEF18	ALKBH7	ALOX15	C9orf96	ABCF3	ASAH2B	FAM189A2	ALDH8A1
ALG14	ARRDC2	ANAPC11	ANAPC10	CCDC110	ABCG5	ASPHD1	FOXP3	ANKRD12
ALPL	ASB6	ANAPC16	ANKRD11	CCER1	ABHD12B	ATF3	GCOM1	ANKRD13C
ALPP	ASB7	ANP32E	ANKRD32	CCNA1	ABHD17C	ATF4	GLRX	ANKRD36
ALS2	ATG12	ANXA6	ANKRD37	CCNE2	ABHD2	ATG2A	HAP1	ANKRD36B
AMMECR1	ATP10A	AP1B1	ANKRD44	CELA3A	ABHD5	ATG3	IGF2BP3	ANKRD52
AMOTL2	BAG5	AP1S1	ANO7	CHRNA1	ABI1	ATG9A	IPO8	ANKZF1
ANP32A	BAP1	APOA1BP	AOAH	CRYGC	ABI2	ATG9B	IWS1	AP1G1
ANPEP	BBIP1	APOC1	ARHGAP18	CT47B1	ABR	ATP1B2	MCTP1	AP2A1
ANXA11	BCL10	APRT	ARHGAP39	DBR1	ACAD10	ATP6V1E1	MEX3D	AP4B1
ANXA2	BCL2L11	ARHGAP8	ARID1A	DDX26B	ACAD11	AURKB	MLLT11	AP5S1
ANXA3	BRAP	ARL2	ARID4B	DEPDC4	ACADS	BAIAP2L2	MXD1	APPL1
AP2M1	BRDT	ARL6IP4	ARL6	DLX2	ACADSB	BAK1	NANOS1	ARF5
AP3D1	BTG1	ARPC1A	ARPP21	DLX5	ACAP2	BAMBI	NLRP9	ARGLU1
APBB2	BTG3	ARPC1B	ARV1	DMRT2	ACCSL	BATF3	NONHSAG000721	ARHGAP11A
APLP2	C11orf58	ARPC3	ASB8	DNAJC22	ACE2	BCDIN3D	NONHSAG001156	ARL1
APOOL	C11orf85	ASNS	ASF1A	DOK4	ACLY	BCL6B	NONHSAG001895	ARL4D
AQP3	C12orf49	ASPSCR1	ASF1B	DSC1	ACN9	BIK	NONHSAG003310	ARL6IP1
ARF4	C12orf57	ATAD3B	ATG4C	DSEL	ACOT9	BLVRB	NONHSAG003825	ARMCX5
ARFIP2	C12orf60	ATG4B	ATP2B1	DYRK2	ACOX3	BTN1A1	NONHSAG004500	ASNA1
ARFRP1	C14orf79	ATP5B	ATP6V1D	EBLN2	ACP1	BTNL9	NONHSAG004841	ATAD2
ARNTL2	C15orf65	ATP5C1	ATP7B	EFNB1	ACP6	BYSL	NONHSAG004921	ATF7IP
ARPC5	C16orf72	ATP5D	ATXN1	EIF2AK3	ACPL2	C10orf76	NONHSAG005240	ATG13
ASAH1	C16orf91	ATP5E	ATXN2	EIF3H	ACSL1	C14orf119	NONHSAG005247	ATG14
ATAD3A	C18orf25	ATP5G1	AURKA	EPHA1	ACSL4	C14orf142	NONHSAG005977	ATG16L1
ATP11A	C1GALT1	ATP5G3	AUTS2	EPHB3	ACSS3	C17orf103	NONHSAG007649	ATG5
ATP5A1	C1orf52	ATP5H	BAIAP2	EPM2AIP1	ACTG2	C17orf59	NONHSAG007760	ATP6V1C2
ATP5F1	C1orf63	ATP5J	BANP	ETV3	ACTL8	C19orf48	NONHSAG007815	ATP6V1G1
ATP6V0B	C21orf91	ATP5J2	BARD1	FAM13B	ACTR1B	C19orf53	NONHSAG008747	ATP9B
ATP6V1A	C22orf23	ATP5L	BAZ1A	FAM218A	ACTR2	C1orf216	NONHSAG008852	AZI1
ATRAID	C2orf49	ATP5O	BAZ2A	FAM9A	ACTR3	C2	NONHSAG008926	AZIN1
AUH	C3orf62	ATP6V0C	BCL2L10	FAM9B	ACTR6	C5orf24	NONHSAG009027	B9D2
B3GALTL	C4orf46	ATP6V1F	BCL2L12	FOXD1	ADA	C5orf28	NONHSAG009427	BAG4
B4GALT5	C6orf106	AUP1	BHMT2	FOXG1	ADAD1	CACNB3	NONHSAG009945	BAG6
BASP1	C6orf226	BANF1	BIN3	FOXN2	ADAM10	CADM4	NONHSAG010575	BAZ2B
BCAT1	CATSPER2	BAX	BIRC2	FOXP2	ADAM17	CAMK2N2	NONHSAG010663	BCOR
BIN2	CBLN1	BCAR1	BIVM-ERCC5	FRG2B	ADAM19	CARF	NONHSAG010948	BDP1
BRE	CBX4	BIN1	BNC1	FRS2	ADAM21	CBX6	NONHSAG011363	BLZF1
BTF3L4	CCDC115	BLOC1S1	BOD1	FZD7	ADAM9	CCDC116	NONHSAG011570	BNIP2
BTRC	CCDC12	BOLA3	BPTF	FZD9	ADAMTS14	CCNB1	NONHSAG011637	BRIX1
C11orf73	CCDC17	BSPRY	BRCA1	GABRQ	ADAMTS15	CD3EAP	NONHSAG011787	BTAF1
C14orf1	CCDC64	C10orf32	BRCA2	GADD45A	ADAMTS17	CD58	NONHSAG011970	BTK
C1GALT1C1	CCK	C12orf73	BRD3	GANC	ADAMTS9	CD86	NONHSAG012211	BZW1
C1orf106	CCNE1	C16orf13	BRPF1	GNE	ADAMTSL1	CDC42EP1	NONHSAG012314	C10orf2
C1orf115	CCRN4L	C19orf60	BTG4	GOLGA8B	ADAMTSL3	CDC42EP2	NONHSAG013493	C11orf82
C1orf27	CCSAP	C19orf70	C10orf118	GPR113	ADAP1	CDV3	NONHSAG013786	C12orf39
C2CD2	CDC16	C1orf85	C10orf95	GPR34	ADAP2	CEP19	NONHSAG013792	C12orf43
C4orf51	CDC26	C21orf33	C11orf31	HBZ	ADAR	CERS5	NONHSAG013822	C12orf44
C6orf132	CDH24	C2orf47	C11orf63	HEY1	ADARB1	CFD	NONHSAG013891	C17orf75
C6orf47	CDK5R1	C4orf3	C12orf29	HIST1H2AE	ADARB2	CFL2	NONHSAG013893	C18orf32
C6orf48	CDKN2AIP	C9orf123	C12orf65	HIST1H2AG	ADC	CGNL1	NONHSAG014362	C2orf69
C9orf69	CEP55	C9orf142	C12orf75	HIST1H2AI	ADCK4	CHRNB1	NONHSAG014682	C3
CA2	CEP85L	CA12	C17orf58	HIST1H2AL	ADCY1	CLDN11	NONHSAG014688	CAB39L
CAB39	CHMP1A	CACYBP	C17orf85	HIST1H2BA	ADCY2	CLEC2L	NONHSAG014875	CABP7
CABYR	CHRNA10	CAPN2	C19orf40	HIST1H2BB	ADCY3	CLPP	NONHSAG014890	CASC5
CAD	CHRNA5	CAPNS1	C19orf57	HIST1H2BH	ADCY5	CNBP	NONHSAG015072	CASP3
CANX	CHTOP	CARS2	C1orf131	HIST1H2BJ	ADCY7	CNKSR1	NONHSAG015164	CCDC117
CAPN15	CLDN14	CBWD5	C1orf146	HIST1H2BL	ADCY9	COMP	NONHSAG015179	CCDC157
CASKIN2	CLK4	CC2D1A	C1orf168	HIST1H2BN	ADD1	COPS7A	NONHSAG015188	CCDC174
CBLB	CLP1	CCDC152	C1orf210	HIST1H3A	ADD2	CORO1A	NONHSAG015446	CCDC82
CBWD1	CNEP1R1	CCDC167	C21orf59	HIST1H3C	ADH5	CRCP	NONHSAG015604	CCNT1
CBX5	CNKSR3	CCDC85C	C3orf33	HIST1H3H	ADIPOR1	CREBRF	NONHSAG015688	CCNT2
CCDC22	CNPY4	CCKBR	C3orf56	HIST1H4D	ADM	CREG1	NONHSAG015689	CD68
CCDC90B	COL6A1	CCND3	C4orf19	HIST1H4H	ADO	CYTH1	NONHSAG015979	CDC20
CCNC	COLEC10	CCT3	C4orf47	HIST1H4K	ADORA1	DBP	NONHSAG016609	CDC23
CCNG1	CPNE5	CCT4	C5orf34	HIST2H2AA3	ADORA2B	DCTN5	NONHSAG016623	CDC37
CCNY	CRABP2	CCT7	C5orf45	HIST2H2AA4	ADRA2B	DDIT3	NONHSAG016830	CDC6
CCNYL1	CRHBP	CD151	C5orf47	HIST2H2BE	ADRBK1	DDX31	NONHSAG016968	CDCA4
CCPG1	CRTAM	CD53	C7orf10	HMP19	AFAP1	DDX3Y	NONHSAG017914	CDK17
CCT5	CS	CD81	C7orf26	HNRNPCP5	AFAP1L1	DGAT2	NONHSAG018295	CDR2
CCT6A	CSH2	CDX2	CALM1	HOXA1	AFAP1L2	DHDH	NONHSAG018415	CEP97
CD55	CSRNP1	CEBPA	CAMSAP1	HOXC10	AFF1	DIABLO	NONHSAG018918	CGRRF1
CDC123	CTCF	CERS4	CAPN10	HOXC13	AFF3	DLK2	NONHSAG019269	CHD1
CDC25B	CXCL14	CHCHD10	CASP6	HOXC9	AFF4	DMAP1	NONHSAG019270	CHMP5
CDCA3	CXorf40B	CHCHD3	CASP9	HOXD1	AFMID	DNAAF3	NONHSAG019323	CISD2
CDK11B	CYB5B	CHEK2	CBLN4	ID4	AFTPH	DNAJB7	NONHSAG019388	CKAP2L
CDK6	DCLRE1B	CHKB	CBY1	IKBIP	AGAP1	DNASE2	NONHSAG019759	CLCC1
CHAC2	DDX5	CHMP4A	CCDC11	IKZF5	AGAP3	DPRX	NONHSAG019892	CLK1
CHCHD4	DHX40	CIB1	CCDC120	IL10RA	AGAP6	DRAM1	NONHSAG020574	CRBN
CIAO1	DHX8	CIDEC	CCDC137	IL23R	AGFG1	DYNC1LI1	NONHSAG020647	CRIPT
CKAP4	DIP2A	CITED4	CCDC15	ING1	AGFG2	EFHB	NONHSAG021094	CRY2
CLDN10	DIS3L2	CLDN7	CCDC173	INTS6	AGK	EFNA4	NONHSAG021099	CSAG1
CLDN22	DNAJB6	CLIC1	CCDC181	IRF2BP1	AGL	EFNB3	NONHSAG021169	CTNNBL1
CLDN4	DNAJC11	CLN6	CCDC23	IRF4	AGMAT	EID2B	NONHSAG021558	CTTN
CLIC4	DNAJC30	CLNS1A	CCDC27	KBTBD6	AGMO	EIF3I	NONHSAG021888	CUL2
CLK3	DNASE1	CLPTM1	CCDC81	KCNA1	AGO2	ELP6	NONHSAG022380	CXADR
CLN3	DNPEP	CLUH	CCDC88A	KIAA2026	AGPAT3	EMC3	NONHSAG023002	CXorf49B
CLTA	DR1	CMC1	CCR3	KIF27	AGPAT4	EMP3	NONHSAG023216	CYCS
CLTC	DUSP12	CNDP2	CCZ1	KIF5A	AGPAT6	EPHA2	NONHSAG023572	CYTH3
CNIH4	DYNLL1	COA3	CCZ1B	KLF10	AGPAT9	ERCC1	NONHSAG023587	D2HGDH
CNOT6	DYNLL2	COA4	CDADC1	KLHL15	AGTPBP1	ERH	NONHSAG023729	DAGLB
CNPY2	E2F4	COMMD3	CDC40	KRBA2	AHCYL2	ESYT1	NONHSAG024391	DARS
CNST	EIF1AD	COMMD4	CDC42BPB	KREMEN2	AHDC1	ETNPPL	NONHSAG024774	DAXX
COBL	EIF1B	COMMD7	CDC5L	LACC1	AHNAK	FA2H	NONHSAG024938	DAZAP2
COL9A3	EIF4A3	COPS4	CDCA2	LIPT2	AHSA1	FAM109B	NONHSAG025036	DBF4B
COLEC12	EIF5	COQ5	CDH5	LOC100130301	AIFM1	FAM151A	NONHSAG025509	DCAF13
CPSF3	EIF5A2	COQ9	CDS1	LRRC34	AIM1	FAM171A1	NONHSAG025658	DCBLD1
CSE1L	ELL2	COX11	CELA2A	LUC7L2	AIMP2	FAM65A	NONHSAG026195	DCUN1D5
CSRP2BP	EME1	COX14	CENPP	LYSMD1	AIP	FAM72B	NONHSAG026207	DDB1
CTH	EPOR	COX17	CEP152	MAN1A1	AJUBA	FBXO17	NONHSAG026251	DDI2
CTNNAL1	ETNK1	COX20	CEP85	MAOA	AK1	FKBP1B	NONHSAG026703	DDX20
CTSL	EVA1B	COX4I1	CEP95	MASTL	AK4	FKBPL	NONHSAG026739	DDX39A
CTSZ	EXOSC6	COX5A	CHAF1A	MB21D1	AK5	FLYWCH1	NONHSAG026859	DDX3X
CYP2S1	FAM117B	COX5B	CHD7	MBD3L2	AK9	FOXI3	NONHSAG027244	DDX49
CYP51A1	FAM177A1	COX6B1	CHMP3	MBD3L3	AKAP1	FRAT2	NONHSAG027368	DGCR14
DAG1	FAM19A3	COX7A2	CHMP7	MBD3L4	AKAP11	FSTL3	NONHSAG027624	DHDDS
DCAF10	FAM214B	COX7B	CHRDL1	MBD3L5	AKAP14	FUT3	NONHSAG027945	DHX32
DCTN6	FAM222A	COX7C	CHURC1-FNTB	MDM2	AKAP6	FUT6	NONHSAG028081	DHX37
DDRGK1	FAM53B	COX8A	CIR1	MED12	AKIP1	FXR2	NONHSAG028096	DIEXF
DDX1	FAM58A	CPVL	CISD1	METTL21D	AKIRIN1	G3BP2	NONHSAG028147	DIRC2
DDX23	FAM89A	CRIP1	CISH	MEX3B	AKNA	GABARAPL1	NONHSAG028367	DIS3
DENND4C	FANCA	CRTAP	CKMT2	MID1IP1	AKR1B1	GAGE12J	NONHSAG028447	DIS3L
DHCR24	FBXL12	CSNK2A1	CKS1B	MMP19	AKR1C3	GATA6	NONHSAG028763	DNAJB1
DLAT	FBXL20	CTBP1	CLDN18	MOAP1	AKR1C4	GBX2	NONHSAG029331	DNAJB14
DLD	FBXL3	CTGF	CLEC10A	MSX1	AKR1E2	GCHFR	NONHSAG029582	DNAJB9
DNAJC6	FBXO31	CTSD	CLMN	MT1A	AKT1	GDPD1	NONHSAG029816	DNAJC8
DNMT3L	FBXO33	CTSH	CLSTN1	MYB	AKT2	GFOD2	NONHSAG030036	DNAL1
DPH1	FBXW7	CUEDC2	CMTM4	NABP1	AKT3	GMEB2	NONHSAG030054	DNM1L
DSC2	FGFR1OP2	CYC1	CMTM8	NBEA	AKTIP	GOLGA7B	NONHSAG030795	DNTTIP2
DSG2	FOS	CYFIP1	CNGB3	NEFL	ALDH18A1	GPR19	NONHSAG031849	DOCK9
DSP	FOXR1	DAD1	CNNM1	NNMT	ALDH1A2	GSPT1	NONHSAG031867	DUXA
DTWD1	FUT4	DAZAP1	CNRIP1	NONHSAG000091	ALDH7A1	GTPBP3	NONHSAG032710	DYSF
DVL3	GABARAPL2	DBI	CNTD2	NONHSAG000117	ALDH9A1	HAT1	NONHSAG033058	E2F6
EFHD1	GABPA	DBN1	CNTN5	NONHSAG000118	ALDOA	HDHD3	NONHSAG033112	E4F1
EFNA1	GADD45B	DCTN2	COG2	NONHSAG000199	ALDOC	HES2	NONHSAG033868	EDARADD
EHMT2	GDAP2	DCUN1D2	COL22A1	NONHSAG000300	ALG11	HILPDA	NONHSAG033981	EDC3
EIF1	GGCX	DCXR	COL4A4	NONHSAG000404	ALG5	HLA-A	NONHSAG034033	EID3
EIF2B4	GINS4	DDIT4L	COMMD10	NONHSAG000656	ALKBH2	HNRNPDL	NONHSAG034539	EIF3J
EIF2B5	GIP	DDOST	COMMD2	NONHSAG000723	ALKBH3	HRASLS5	NONHSAG034606	ELL3
EIF3E	GLS	DDT	COPRS	NONHSAG000762	ALKBH5	HTR3E	NONHSAG034652	ELP4
ELF3	GNB2	DDTL	COPS8	NONHSAG001010	ALKBH8	IER3	NONHSAG034660	ENO2
ENTPD1	GPBP1L1	DDX39B	CPEB1	NONHSAG001045	ALMS1	IFNLR1	NONHSAG034705	EPB41L3
EPB41L1	GPR155	DECR2	CPT2	NONHSAG001089	ALOXE3	IMP3	NONHSAG035177	EPC2
EPCAM	GPR37L1	DEF8	CRELD2	NONHSAG001302	AMBP	INSM1	NONHSAG035306	EPHX4
EPS8L2	GRAMD1B	DFFB	CRISPLD1	NONHSAG001305	AMBRA1	ISL2	NONHSAG035614	EPRS
ESRRB	GRB2	DGKZ	CRMP1	NONHSAG001480	AMDHD2	ITFG3	NONHSAG035842	ERCC3
ESYT2	GSPT2	DHCR7	CRY1	NONHSAG001526	AMFR	ITGA5	NONHSAG036590	EXOC6B
EXOSC8	GTF2A1	DHX30	CSRP2	NONHSAG001538	AMIGO1	JUNB	NONHSAG037175	EZH2
EXPH5	GTF2F2	DLGAP4	CTBS	NONHSAG001949	AMN1	KCNK5	NONHSAG037197	FAM122C
FAIM	GTF2H4	DLX3	CTNNBIP1	NONHSAG002132	AMOT	KCNS1	NONHSAG037879	FAM200A
FAM101B	H1FNT	DLX4	CUX1	NONHSAG002191	AMOTL1	KCTD11	NONHSAG038749	FAM32A
FAM104A	H3F3A	DNAJC19	CWC25	NONHSAG002468	AMPD2	KHDC1L	NONHSAG039414	FAM53C
FAM110B	HACL1	DNPH1	CWF19L1	NONHSAG002636	AMPD3	KLK10	NONHSAG039913	FAM69A
FAM120A	HBEGF	DPP9	CXXC4	NONHSAG002674	AMPH	LAPTM4B	NONHSAG039969	FANCB
FAM20B	HECA	DRG2	CYB5A	NONHSAG002759	ANAPC1	LARP1B	NONHSAG040209	FASTKD5
FAM213A	HIATL1	DUS1L	CYLD	NONHSAG002760	ANAPC4	LAT	NONHSAG040343	FBXO5
FAM3C	HIPK3	DUSP6	CYP2C18	NONHSAG002762	ANAPC5	LDHA	NONHSAG040376	FBXO7
FAM83H	HIST1H1C	DYNC1H1	CYP46A1	NONHSAG002780	ANAPC7	LFNG	NONHSAG040787	FEM1B
FAM86A	HIST1H2AC	DYNLRB1	CYSTM1	NONHSAG002791	ANGPTL5	LGALS4	NONHSAG041055	FLT3LG
FAM96A	HIST1H2AM	EBP	DAAM1	NONHSAG002807	ANGPTL6	LGMN	NONHSAG041169	FNBP1L
FAM98A	HIST1H2BC	ECHS1	DACT3	NONHSAG002812	ANK3	LHFPL4	NONHSAG041603	FNTA
FARSA	HIST1H2BD	ECI1	DAP	NONHSAG003151	ANKEF1	LMO2	NONHSAG041807	FOXRED2
FASTK	HIST1H2BG	EDF1	DAPP1	NONHSAG003371	ANKH	LOC730183	NONHSAG042091	FRG1
FASTKD1	HIST1H2BK	EEF1B2	DCAF7	NONHSAG003502	ANKHD1	LOXL2	NONHSAG042250	FYTTD1
FASTKD2	HIST1H2BO	EFHD2	DCHS2	NONHSAG003506	ANKHD1-EIF4EBP3	LRRC57	NONHSAG043942	GABRA4
FHL2	HIST1H3D	EHD4	DCLK2	NONHSAG003517	ANKLE2	LUZP4	NONHSAG044162	GIN1
FKBP5	HIST1H3J	EIF2S3	DCP1A	NONHSAG003526	ANKRD13A	MANBAL	NONHSAG044246	GINS3
FNBP1	HIST2H2AC	EIF4EBP1	DDX19B	NONHSAG003627	ANKRD17	MANEAL	NONHSAG045115	GLUL
FOXN3	HLA-DRB1	EIF5A	DEPDC7	NONHSAG003673	ANKRD24	MAPRE1	NONHSAG047213	GNAI3
FRMD4A	HNRNPAB	EMC6	DERA	NONHSAG003972	ANKRD27	MARCH2	NONHSAG047215	GNL3L
FXN	HNRNPCL1	EMP2	DGUOK	NONHSAG004335	ANKRD31	MARVELD1	NONHSAG047397	GNPDA1
G3BP1	HNRNPL	ENO1	DHX16	NONHSAG004465	ANKRD42	MASP2	NONHSAG048073	GP6
GALNT10	HRH1	ERP29	DIRAS2	NONHSAG004509	ANKRD45	MAST1	NONHSAG048169	GPATCH11
GART	HSPA2	ESD	DKC1	NONHSAG004707	ANKRD46	MEF2BNB	NONHSAG048226	GPATCH2L
GATA2	ICAM3	ESRRA	DMRTB1	NONHSAG004920	ANKRD49	MEIOB	NONHSAG048726	GPATCH3
GATA3	IER5	EVL	DNAH11	NONHSAG005177	ANKRD54	MICB	NONHSAG048877	GPBP1
GCLM	IER5L	F3	DNAH3	NONHSAG005178	ANKRD6	MLNR	NONHSAG049165	GPD2
GGA1	IFRD1	FABP3	DNAJA3	NONHSAG005461	ANKRD7	MMRN2	NONHSAG049206	GRAMD1C
GGA2	ING2	FABP5	DNAJB11	NONHSAG005615	ANKS1A	MOB3A	NONHSAG049670	GRWD1
GJA1	INO80	FAM101A	DNAJC3	NONHSAG005706	ANKS1B	MTMR11	NONHSAG049702	GTF2H2
GLIPR2	INPP5J	FAM127A	DNAJC9	NONHSAG005711	ANKS4B	MTMR12	NONHSAG049830	GTPBP4
GM2A	IQCC	FAM136A	DNAL4	NONHSAG005772	ANKS6	MTMR14	NONHSAG049946	GUCA1B
GNG10	IRGQ	FAM162A	DPF2	NONHSAG006130	ANLN	MUC21	NONHSAG050018	GUCY1B3
GORASP1	IRX5	FAM173A	DPH3P1	NONHSAG006353	ANO6	MYCL	NONHSAG050356	H2AFZ
GPRC5A	ITGAL	FAM50A	DPY30	NONHSAG006419	ANP32B	NAA40	NONHSAG052637	HAUS3
GSTO1	ITPKA	FAM96B	DSCR3	NONHSAG006517	AOC2	NANOGNB	NONHSAG053344	HEATR5A
GTF2H5	KCNH5	FASN	DSN1	NONHSAG006544	AOX1	NCR3LG1	NONHSAG053887	HERC5
GYS1	KCNJ14	FAU	DSTN	NONHSAG006585	AP1M1	NF2	NONHSAG054084	HIP1
HADHA	KCNMB4	FBXW5	DTX3	NONHSAG006867	AP1M2	NGRN	NONHSAG054832	HK2
HAVCR1	KCTD6	FDPS	DUSP7	NONHSAG006869	AP2A2	NHP2L1	NONHSAG054843	HMGN4
HDGF	KDM5B	FDX1	DVL2	NONHSAG006953	AP2B1	NOL9	NONHSAG054956	HNRNPH1
HDHD1	KHDC1	FECH	DYX1C1	NONHSAG007037	AP2S1	NONHSAG000101	NONHSAG055089	HNRNPU
HELB	KIAA0907	FEN1	EBF1	NONHSAG007083	AP3B2	NONHSAG000235	NONHSAG055247	HSD17B4
HMGCR	KIAA1804	FGFR4	EBLN1	NONHSAG007149	AP3M2	NONHSAG000304	NONHSAG055471	HSDL2
HMGCS1	KIF20A	FKBP2	EBPL	NONHSAG007462	AP4E1	NONHSAG000333	PDAP1	HSPA5
HN1L	KIF23	FKBP3	EEF1A1	NONHSAG007486	APBA1	NONHSAG000335	PDF	IFT80
HPSE	KLF16	FLNB	EEPD1	NONHSAG007581	APBA2	NONHSAG000624	PNPLA2	IL20RB
HRSP12	KLF5	FLOT2	EFNB2	NONHSAG007695	APBA3	NONHSAG000662	PROSER1	ILF2
HSD17B12	KLHL11	FLVCR1	EIF3L	NONHSAG008060	APC	NONHSAG000710	PRR15	IMPDH1
HSD17B7	KLHL17	FOXRED1	EIF5B	NONHSAG008125	APEH	NONHSAG000753	RING1	INO80C
HSH2D	KMO	FTH1	ELF1	NONHSAG008135	APH1A	NONHSAG000831	RPS29	ISG20L2
HSP90AA1	KRT10	FTSJ1	ELOVL4	NONHSAG008220	APITD1	NONHSAG000835	SLC29A1	ISY1
HSP90B1	LBH	FUCA2	EMC8	NONHSAG008244	APOO	NONHSAG000844	SMARCA2	ITGB1BP2
HSPA4	LDHAL6B	FUOM	EMX1	NONHSAG008257	APPL2	NONHSAG000890	SPATC1L	KANSL3
HTATIP2	LEUTX	FZD5	ENKD1	NONHSAG008276	APTX	NONHSAG000965	SUDS3	KAT5
HTRA2	LMTK2	GABARAP	EPC1	NONHSAG008383	ARAF	NONHSAG000970	SVIP	KBTBD4
IARS	LNX2	GALE	EPSTI1	NONHSAG008520	ARCN1	NONHSAG001054	TAF15	KCMF1
IARS2	LOC100288142	GALK1	ERGIC2	NONHSAG008534	ARF3	NONHSAG001076	TCONS_00006845	KIAA1191
IBTK	LRP2BP	GAPDH	ESCO1	NONHSAG008570	ARFGAP3	NONHSAG001126	TCONS_00090985	KIAA1430
IDI1	LRRC20	GAS6	ESPL1	NONHSAG008655	ARFIP1	NONHSAG001131	TCONS_00149836	KIAA1551
IFNAR1	LSM10	GATAD1	ETFA	NONHSAG008711	ARG2	NONHSAG001279	TCONS_00206068	KIAA1919
IGSF3	LUC7L	GCSH	EXO1	NONHSAG008754	ARHGAP10	NONHSAG001281	TCONS_00403059	KITLG
ILVBL	MAD2L1BP	GDPD2	EXOC3L2	NONHSAG009029	ARHGAP15	NONHSAG001285	TCONS_00406873	KLF17
INPPL1	MAP1LC3B	GID8	EXOSC9	NONHSAG009052	ARHGAP17	NONHSAG001304	TCONS_00410858	KPNA2
IPO5	MAP1LC3B2	GLE1	EXT1	NONHSAG009060	ARHGAP19	NONHSAG001549	TCONS_00419842	LAMB1
ISYNA1	MAST3	GLG1	FAHD1	NONHSAG009166	ARHGAP20	NONHSAG001750	TCONS_00442052	LARP1
ITGB1BP1	MAT2A	GLRX5	FAM111B	NONHSAG009231	ARHGAP22	NONHSAG001812	TCONS_00464021	LATS1
ITGB5	MBLAC1	GMPR2	FAM115A	NONHSAG009267	ARHGAP26	NONHSAG002081	TCONS_00467628	LCLAT1
ITM2B	MED26	GNAS	FAM117A	NONHSAG009359	ARHGAP32	NONHSAG002138	TCONS_00483433	LEMD3
KANK4	MED31	GNB1L	FAM133B	NONHSAG009417	ARHGAP33	NONHSAG002379	TCONS_00533042	LENG9
KHDRBS3	MESDC1	GOLT1B	FAM134B	NONHSAG009431	ARHGAP35	NONHSAG002456	TCONS_00554428	LHB
KIAA0368	METTL20	GPAA1	FAM13A	NONHSAG009533	ARHGAP44	NONHSAG002931	TCONS_00557650	LINS
KIAA1161	MGAT2	GPI	FAM149A	NONHSAG009799	ARHGDIA	NONHSAG003065	TCONS_00558854	LMBR1L
KIF21A	MKRN1	GPS1	FAM167A	NONHSAG010104	ARHGEF12	NONHSAG003230	TCONS_00568171	LRP12
KIFC2	MOB1B	GRK6	FAM172A	NONHSAG010224	ARHGEF16	NONHSAG003676	TCONS_00578021	LSG1
KPNB1	MORC3	GSTK1	FAM184B	NONHSAG010278	ARHGEF26	NONHSAG003677	TCONS_00588222	LUC7L3
KRT18	MRAP	GSTP1	FAM19A5	NONHSAG010399	ARHGEF28	NONHSAG003739	TCONS_00624886	LYG1
LACTB2	MRPL43	GSTZ1	FAM220A	NONHSAG010501	ARHGEF3	NONHSAG003893	TET3	MAGEA12
LAMA1	MSMB	GYLTL1B	FAM228A	NONHSAG010624	ARHGEF39	NONHSAG003941	TPSG1	MAGEA2
LAMC1	MTIF3	H2AFJ	FAM65C	NONHSAG010698	ARHGEF7	NONHSAG003949	TUBA4A	MAGEA2B
LAMTOR2	MYC	H2AFY	FAM83E	NONHSAG010822	ARHGEF9	NONHSAG004243	TYW1B	MAGEA3
LARS	NAA20	HADHB	FANCM	NONHSAG010927	ARID1B	NONHSAG004571	UBE2Q2	MAGEA4
LASP1	NAA60	HAUS1	FASTKD3	NONHSAG011052	ARID2	NONHSAG005304	WIPF2	MAGEA6
LDHB	NAAA	HAUS7	FBXL6	NONHSAG011072	ARID3A	NONHSAG005564	YBX2	MAP3K13
LIMK2	NARF	HDDC2	FBXL7	NONHSAG011265	ARID4A	NONHSAG005609	YEATS4	MAP4K4
LIPH	NCOA5	HEXDC	FBXO18	NONHSAG011266	ARL13B	NONHSAG005688	ZAR1	MAPK1
LOC100996485	NDST1	HIST3H2A	FBXO27	NONHSAG011391	ARL15	NONHSAG005715	ZNF664	MARCH8
LPCAT3	NFATC2IP	HMGA1	FBXO43	NONHSAG011430	ARL4A	NONHSAG005893	ZNF678	MATR3
LPHN2	NFYA	HSP90AB1	FBXO45	NONHSAG011652	ARL4C	NONHSAG006074	ZNF787	MBD5
LRP2	NINJ1	HSPD1	FGF14	NONHSAG011657	ARL5B	NONHSAG006170		MBNL1
LRRC59	NIP7	HSPE1	FHOD3	NONHSAG011891	ARL6IP5	NONHSAG006217		MCL1
LRRFIP1	NKIRAS1	HYPK	FICD	NONHSAG012035	ARMC8	NONHSAG006219		MDC1
LSM5	NMNAT1	IFITM2	FIP1L1	NONHSAG012081	ARMC9	NONHSAG006260		MED17
LSM6	NMT2	IFITM3	FLYWCH2	NONHSAG012137	ARMCX3	NONHSAG006591		MED4
LYPLA2	NOL11	IL34	FOXO3	NONHSAG012197	ARNT2	NONHSAG006597		MED6
MAGI3	NOL12	IMMP1L	FOXQ1	NONHSAG012526	ARNTL	NONHSAG006599		MED7
MANBA	NONHSAG000100	IMPA2	FRA10AC1	NONHSAG013007	ARPC5L	NONHSAG006632		METAP2
MAPK14	NONHSAG000102	IMPDH2	FRAT1	NONHSAG013077	ARPP19	NONHSAG006633		METTL22
MBNL3	NONHSAG000621	INA	FRMD3	NONHSAG013191	ARRB1	NONHSAG006637		MFAP1
MCCC2	NONHSAG000625	INF2	FSTL5	NONHSAG013280	ARSB	NONHSAG006638		MFAP3
MCFD2	NONHSAG000626	JDP2	FTL	NONHSAG013369	ARX	NONHSAG006644		MFN1
MCUR1	NONHSAG000665	JTB	FTMT	NONHSAG013543	ASAH2	NONHSAG007125		MFSD2A
MDH1	NONHSAG000843	JUND	FURIN	NONHSAG013548	ASAP1	NONHSAG007347		MGEA5
MED21	NONHSAG000901	JUP	FYN	NONHSAG013602	ASAP2	NONHSAG007472		MNS1
METTL2A	NONHSAG001103	KAT2A	FZD3	NONHSAG013645	ASAP3	NONHSAG007759		MORF4L1
METTL3	NONHSAG001280	KDELR2	GALNT5	NONHSAG013681	ASCC1	NONHSAG007767		MOSPD1
METTL5	NONHSAG001306	KHNYN	GCH1	NONHSAG013747	ASCC2	NONHSAG008509		MPHOSPH10
METTL8	NONHSAG001319	KIAA0101	GEMIN5	NONHSAG013886	ASH1L	NONHSAG008533		MPP1
MFN2	NONHSAG001352	KLF6	GGACT	NONHSAG014044	ASPHD2	NONHSAG008549		MPP5
MIDN	NONHSAG001375	KRT8	GGCT	NONHSAG014134	ASRGL1	NONHSAG008552		MRPL39
MIIP	NONHSAG001461	KRTCAP2	GGNBP2	NONHSAG014160	ASTL	NONHSAG008553		MRPS21
MIOS	NONHSAG001878	KXD1	GLCCI1	NONHSAG014300	ASTN2	NONHSAG008580		MRPS26
MLF1	NONHSAG001950	L3HYPDH	GLRX2	NONHSAG014322	ASXL1	NONHSAG008639		MTAP
MMAB	NONHSAG001951	LAMP2	GLTSCR1	NONHSAG014372	ASXL3	NONHSAG008684		MTERF
MOB3B	NONHSAG001968	LAMTOR1	GNA11	NONHSAG014373	ATAD1	NONHSAG008847		MTPN
MORN1	NONHSAG002060	LEPROTL1	GNPDA2	NONHSAG014469	ATAD3C	NONHSAG009095		MYO5A
MPZL1	NONHSAG002377	LMAN2	GNPTG	NONHSAG014487	ATE1	NONHSAG009218		NAE1
MRPL13	NONHSAG002458	LMNA	GOLGA2	NONHSAG014489	ATF1	NONHSAG009786		NCBP2
MRPL42	NONHSAG002680	LMNB2	GOPC	NONHSAG014761	ATF2	NONHSAG009993		NDUFAF4
MRPS10	NONHSAG002701	LRPAP1	GPLD1	NONHSAG014779	ATF5	NONHSAG010237		NEDD4
MRPS2	NONHSAG002861	LRRC45	GPN1	NONHSAG014838	ATF6	NONHSAG010330		NEK2
MRPS9	NONHSAG002890	LRRC58	GPR133	NONHSAG014911	ATF7	NONHSAG010393		NGDN
MTFR1	NONHSAG002899	LSM4	GPR137B	NONHSAG015004	ATF7IP2	NONHSAG010474		NGFR
MTHFD1	NONHSAG002980	LSM7	GPR37	NONHSAG015125	ATG10	NONHSAG010697		NHSL2
MTMR6	NONHSAG002999	LSMD1	GRB7	NONHSAG015234	ATG7	NONHSAG010717		NLK
MTX1	NONHSAG003002	LSMEM2	GRIP1	NONHSAG015279	ATL2	NONHSAG010734		NLN
MTX3	NONHSAG003091	LY6E	GRM4	NONHSAG015327	ATL3	NONHSAG010955		NOL10
MVK	NONHSAG003121	LYN	GRTP1	NONHSAG015335	ATN1	NONHSAG010956		NOLC1
MXRA7	NONHSAG003262	LYPD6B	GTF2B	NONHSAG015375	ATP10B	NONHSAG011127		NOM1
MYH10	NONHSAG003278	LYRM7	GTSE1	NONHSAG015412	ATP13A4	NONHSAG011212		NONHSAG000103
MYL5	NONHSAG003452	MAP2K2	HCST	NONHSAG015497	ATP1A1	NONHSAG011236		NONHSAG000229
MYOF	NONHSAG003466	MAPK9	HEXB	NONHSAG015534	ATP1B1	NONHSAG011358		NONHSAG000341
NADK	NONHSAG003504	MAPKAPK5	HHEX	NONHSAG015600	ATP1B3	NONHSAG011359		NONHSAG000469
NAGA	NONHSAG003609	MAZ	HIC2	NONHSAG015628	ATP2A2	NONHSAG011629		NONHSAG000681
NARS	NONHSAG003622	MCM5	HMG20B	NONHSAG015690	ATP2B4	NONHSAG012032		NONHSAG000747
NCAM2	NONHSAG003826	MCRS1	HMGXB4	NONHSAG015824	ATP2C2	NONHSAG012049		NONHSAG000821
NCOA4	NONHSAG003833	MCTS1	HOXA7	NONHSAG015862	ATP5G2	NONHSAG012086		NONHSAG000839
NDOR1	NONHSAG003971	MDH2	HOXD8	NONHSAG015896	ATP5JTwo_PTCD1	NONHSAG012087		NONHSAG001262
NDUFA12	NONHSAG003976	MDK	HPS3	NONHSAG016015	ATP6AP2	NONHSAG012337		NONHSAG001667
NDUFA5	NONHSAG004098	ME2	HSPA1A	NONHSAG016228	ATP6V0D1	NONHSAG012504		NONHSAG001868
NDUFA9	NONHSAG004222	METTL15	HSPB11	NONHSAG016417	ATP6V0E2	NONHSAG012506		NONHSAG002280
NEK6	NONHSAG004467	MGLL	IFT81	NONHSAG016576	ATP6V1B2	NONHSAG012527		NONHSAG002478
NOMO2	NONHSAG004471	MGST1	IGDCC3	NONHSAG016631	ATP6V1H	NONHSAG012561		NONHSAG002653
NOMO3	NONHSAG004564	MGST3	IGSF11	NONHSAG016741	ATP7A	NONHSAG012655		NONHSAG002672
NONHSAG001470	NONHSAG004606	MIF	IL9	NONHSAG017152	ATP8A1	NONHSAG012845		NONHSAG002718
NONHSAG001966	NONHSAG004837	MINOS1	INPP5E	NONHSAG017182	ATP8B1	NONHSAG012973		NONHSAG002731
NONHSAG001978	NONHSAG004915	MKKS	IQCB1	NONHSAG017295	ATP9A	NONHSAG013316		NONHSAG002778
NONHSAG002018	NONHSAG004922	MLST8	IQGAP2	NONHSAG017724	ATXN10	NONHSAG013509		NONHSAG002878
NONHSAG002226	NONHSAG004946	MPRIP	IRAK1BP1	NONHSAG017756	ATXN1L	NONHSAG014370		NONHSAG003082
NONHSAG002391	NONHSAG004948	MRP63	IRF8	NONHSAG018077	ATXN2L	NONHSAG014592		NONHSAG003092
NONHSAG002395	NONHSAG004977	MRPL10	ISOC1	NONHSAG018291	ATXN7	NONHSAG014651		NONHSAG003229
NONHSAG002397	NONHSAG005054	MRPL11	ITSN2	NONHSAG018292	ATXN7L2	NONHSAG014712		NONHSAG003499
NONHSAG002409	NONHSAG005139	MRPL14	JAKMIP1	NONHSAG018625	ATXN7L3	NONHSAG014874		NONHSAG003608
NONHSAG002443	NONHSAG005176	MRPL17	JARID2	NONHSAG018749	ATXN7L3B	NONHSAG014876		NONHSAG004294
NONHSAG002860	NONHSAG005239	MRPL33	KCNB2	NONHSAG018871	AURKC	NONHSAG014938		NONHSAG004388
NONHSAG002977	NONHSAG005289	MRPL34	KCNJ6	NONHSAG018927	AVEN	NONHSAG015400		NONHSAG004417
NONHSAG003099	NONHSAG005300	MRPL36	KCNN2	NONHSAG019007	AVL9	NONHSAG015421		NONHSAG004419
NONHSAG003746	NONHSAG005371	MRPL38	KCTD5	NONHSAG019558	AZI2	NONHSAG015470		NONHSAG004450
NONHSAG003910	NONHSAG005653	MRPL4	KDELC1	NONHSAG019587	B2M	NONHSAG015801		NONHSAG004455
NONHSAG003946	NONHSAG005687	MRPL40	KDM5A	NONHSAG019663	B3GALNT1	NONHSAG016610		NONHSAG004701
NONHSAG004121	NONHSAG005714	MRPL54	KDM6A	NONHSAG019901	B3GAT2	NONHSAG016860		NONHSAG004855
NONHSAG004425	NONHSAG005774	MRPS11	KDM6B	NONHSAG020145	B3GNT2	NONHSAG016882		NONHSAG004869
NONHSAG004867	NONHSAG006231	MRPS12	KHSRP	NONHSAG020227	B3GNT4	NONHSAG016999		NONHSAG004981
NONHSAG005244	NONHSAG006343	MRPS14	KIAA0922	NONHSAG020293	B4GALT1	NONHSAG017025		NONHSAG005182
NONHSAG005274	NONHSAG006350	MRPS15	KIAA1147	NONHSAG020432	B4GALT2	NONHSAG017186		NONHSAG005320
NONHSAG005466	NONHSAG006351	MRPS16	KIAA1257	NONHSAG020668	B4GALT6	NONHSAG017188		NONHSAG005328
NONHSAG005796	NONHSAG006352	MRPS18C	KIAA1279	NONHSAG020703	B9D1	NONHSAG017308		NONHSAG005602
NONHSAG006087	NONHSAG006438	MRPS24	KIAA1522	NONHSAG020713	BABAM1	NONHSAG017480		NONHSAG005691
NONHSAG006650	NONHSAG006442	MRPS25	KIAA1731	NONHSAG020759	BACE2	NONHSAG017566		NONHSAG005793
NONHSAG006759	NONHSAG006564	MRPS33	KIF14	NONHSAG020920	BACH1	NONHSAG017947		NONHSAG005891
NONHSAG006892	NONHSAG006738	MRPS34	KIF22	NONHSAG020992	BACH2	NONHSAG018277		NONHSAG006135
NONHSAG007390	NONHSAG006889	MRPS35	KIF26B	NONHSAG021074	BAG1	NONHSAG018293		NONHSAG006306
NONHSAG007426	NONHSAG007006	MRPS36	KIF3A	NONHSAG021076	BAG3	NONHSAG018294		NONHSAG006454
NONHSAG007638	NONHSAG007010	MRPS5	KIF4A	NONHSAG021178	BAI2	NONHSAG018328		NONHSAG006455
NONHSAG007822	NONHSAG007011	MRPS6	KIF4B	NONHSAG021353	BAIAP2L1	NONHSAG018401		NONHSAG006458
NONHSAG008231	NONHSAG007012	MST4	KIFC3	NONHSAG021422	BARX2	NONHSAG018521		NONHSAG006733
NONHSAG008252	NONHSAG007257	MTCH2	KIT	NONHSAG021552	BATF2	NONHSAG018529		NONHSAG006873
NONHSAG008515	NONHSAG007355	MTHFD1L	KLF11	NONHSAG021662	BBS10	NONHSAG018537		NONHSAG006914
NONHSAG008688	NONHSAG007463	MVD	KLF2	NONHSAG021663	BBS5	NONHSAG018538		NONHSAG006915
NONHSAG008975	NONHSAG007522	MXD3	KLHDC3	NONHSAG021957	BBS9	NONHSAG018630		NONHSAG007601
NONHSAG009399	NONHSAG007576	MYL12A	KLHL20	NONHSAG022057	BBX	NONHSAG019009		NONHSAG007709
NONHSAG009520	NONHSAG007613	MYL12B	KLHL23	NONHSAG022077	BCAS1	NONHSAG019030		NONHSAG007982
NONHSAG009865	NONHSAG007622	MYL6	KLHL26	NONHSAG022078	BCAS2	NONHSAG019048		NONHSAG008210
NONHSAG009934	NONHSAG007650	MYL6B	KLHL7	NONHSAG022244	BCAS3	NONHSAG019121		NONHSAG008211
NONHSAG010354	NONHSAG007748	MYLPF	KMT2B	NONHSAG022378	BCAS4	NONHSAG019122		NONHSAG008362
NONHSAG010541	NONHSAG007804	NAA10	KMT2C	NONHSAG022513	BCKDHB	NONHSAG019141		NONHSAG008468
NONHSAG010542	NONHSAG007810	NDUFA1	KPNA7	NONHSAG022523	BCL11B	NONHSAG019248		NONHSAG008608
NONHSAG010587	NONHSAG007985	NDUFA10	LAGE3	NONHSAG022569	BCL2L1	NONHSAG019374		NONHSAG009404
NONHSAG010735	NONHSAG008113	NDUFA11	LAMTOR3	NONHSAG022687	BCL7A	NONHSAG019472		NONHSAG009489
NONHSAG010814	NONHSAG008114	NDUFA13	LARP7	NONHSAG022749	BCL9	NONHSAG019611		NONHSAG009611
NONHSAG010857	NONHSAG008297	NDUFA2	LDHAL6A	NONHSAG022936	BCL9L	NONHSAG019810		NONHSAG009842
NONHSAG010859	NONHSAG008415	NDUFA6	LEF1	NONHSAG022955	BCLAF1	NONHSAG019824		NONHSAG010303
NONHSAG011208	NONHSAG008530	NDUFA8	LEO1	NONHSAG023041	BCORL1	NONHSAG019842		NONHSAG010634
NONHSAG011209	NONHSAG008545	NDUFAF3	LHX8	NONHSAG023056	BCR	NONHSAG019989		NONHSAG010694
NONHSAG011731	NONHSAG008640	NDUFAF6	LOC728637	NONHSAG023115	BCS1L	NONHSAG020006		NONHSAG011069
NONHSAG012242	NONHSAG008642	NDUFB10	LRP11	NONHSAG023218	BDH2	NONHSAG020007		NONHSAG011080
NONHSAG012576	NONHSAG008651	NDUFB11	LRRC17	NONHSAG023229	BDNF	NONHSAG020018		NONHSAG011180
NONHSAG012814	NONHSAG008657	NDUFB2	LRRC3B	NONHSAG023403	BEAN1	NONHSAG020020		NONHSAG011181
NONHSAG012954	NONHSAG008715	NDUFB4	LRRC4	NONHSAG023560	BEND6	NONHSAG020115		NONHSAG011211
NONHSAG013080	NONHSAG008750	NDUFB5	LRRC8B	NONHSAG023595	BET1	NONHSAG020330		NONHSAG011373
NONHSAG013243	NONHSAG008756	NDUFB6	LTN1	NONHSAG023626	BET1L	NONHSAG020348		NONHSAG011613
NONHSAG013331	NONHSAG008757	NDUFB7	LYAR	NONHSAG023839	BEX4	NONHSAG020443		NONHSAG011627
NONHSAG013757	NONHSAG008858	NDUFB8	MAFG	NONHSAG024039	BFAR	NONHSAG020448		NONHSAG011628
NONHSAG014245	NONHSAG008958	NDUFB9	MAP2K1	NONHSAG024392	BFSP2	NONHSAG020590		NONHSAG011751
NONHSAG014396	NONHSAG009030	NDUFC2	MAP9	NONHSAG025213	BHLHB9	NONHSAG020622		NONHSAG011827
NONHSAG014894	NONHSAG009164	NDUFS3	MAPK4	NONHSAG025868	BHLHE22	NONHSAG020723		NONHSAG011840
NONHSAG014975	NONHSAG009228	NDUFS4	MARCH11	NONHSAG026229	BHLHE40	NONHSAG020725		NONHSAG012015
NONHSAG014976	NONHSAG009268	NDUFS5	MARCH4	NONHSAG026249	BHMT	NONHSAG020728		NONHSAG012028
NONHSAG015710	NONHSAG009396	NDUFS6	MBD4	NONHSAG026394	BICC1	NONHSAG020805		NONHSAG012279
NONHSAG016571	NONHSAG009726	NDUFS7	MCAM	NONHSAG026434	BIRC5	NONHSAG020947		NONHSAG012281
NONHSAG016640	NONHSAG009829	NDUFS8	MCM7	NONHSAG026455	BLCAP	NONHSAG020948		NONHSAG012410
NONHSAG016681	NONHSAG009933	NDUFV1	MCOLN2	NONHSAG026493	BLMH	NONHSAG020956		NONHSAG012427
NONHSAG016851	NONHSAG010151	NDUFV2	MDM1	NONHSAG026803	BLOC1S3	NONHSAG020974		NONHSAG012518
NONHSAG016907	NONHSAG010227	NDUFV3	MEAF6	NONHSAG026860	BLOC1S4	NONHSAG021047		NONHSAG012519
NONHSAG017034	NONHSAG010309	NFE2L1	MED10	NONHSAG026920	BLOC1S6	NONHSAG021072		NONHSAG012593
NONHSAG017039	NONHSAG010574	NFKB1	MED19	NONHSAG027013	BMP6	NONHSAG021282		NONHSAG012846
NONHSAG017413	NONHSAG010576	NFU1	MED25	NONHSAG027110	BMPR1A	NONHSAG021287		NONHSAG013430
NONHSAG017565	NONHSAG010654	NIT2	MELK	NONHSAG027284	BNC2	NONHSAG021290		NONHSAG013473
NONHSAG017906	NONHSAG010836	NLRP7	METTL13	NONHSAG027383	BNIP1	NONHSAG021294		NONHSAG013555
NONHSAG017907	NONHSAG010839	NME1	MFSD10	NONHSAG027926	BNIP3L	NONHSAG021424		NONHSAG014106
NONHSAG018788	NONHSAG010925	NME2	MGA	NONHSAG027949	BOLA1	NONHSAG021426		NONHSAG014282
NONHSAG018882	NONHSAG010971	NMI	MGST2	NONHSAG027991	BOLA2B	NONHSAG021560		NONHSAG014341
NONHSAG018936	NONHSAG011051	NMU	MICALCL	NONHSAG028373	BRAT1	NONHSAG021568		NONHSAG014425
NONHSAG019352	NONHSAG011081	NOA1	MINA	NONHSAG028584	BRCC3	NONHSAG021624		NONHSAG014498
NONHSAG019362	NONHSAG011087	NONHSAG000033	MIS18A	NONHSAG028597	BRD1	NONHSAG021677		NONHSAG014504
NONHSAG019493	NONHSAG011154	NONHSAG000061	MITD1	NONHSAG028617	BRD8	NONHSAG021681		NONHSAG014523
NONHSAG019546	NONHSAG011210	NONHSAG000153	MITF	NONHSAG028631	BRD9	NONHSAG021990		NONHSAG014727
NONHSAG019814	NONHSAG011229	NONHSAG000446	MIXL1	NONHSAG028688	BRINP1	NONHSAG022112		NONHSAG014777
NONHSAG019967	NONHSAG011230	NONHSAG000551	MKNK1	NONHSAG028724	BRIP1	NONHSAG022178		NONHSAG014780
NONHSAG020169	NONHSAG011231	NONHSAG000797	MKNK2	NONHSAG028838	BRK1	NONHSAG022348		NONHSAG014781
NONHSAG020320	NONHSAG011237	NONHSAG000856	MMP1	NONHSAG028982	BRMS1	NONHSAG022372		NONHSAG014828
NONHSAG020427	NONHSAG011240	NONHSAG001035	MNAT1	NONHSAG028995	BRMS1L	NONHSAG022594		NONHSAG014884
NONHSAG020523	NONHSAG011288	NONHSAG001104	MND1	NONHSAG029030	BRSK1	NONHSAG022620		NONHSAG015105
NONHSAG020543	NONHSAG011324	NONHSAG001120	MNT	NONHSAG029259	BRWD1	NONHSAG022728		NONHSAG015130
NONHSAG021009	NONHSAG011610	NONHSAG001230	MOB1A	NONHSAG029260	BSCL2	NONHSAG022995		NONHSAG015131
NONHSAG021038	NONHSAG012214	NONHSAG001557	MOS	NONHSAG029503	BSDC1	NONHSAG023227		NONHSAG015151
NONHSAG021103	NONHSAG012289	NONHSAG002454	MPHOSPH6	NONHSAG029641	BTBD1	NONHSAG023237		NONHSAG015199
NONHSAG021173	NONHSAG012297	NONHSAG002863	MPHOSPH8	NONHSAG029677	BTBD10	NONHSAG023514		NONHSAG015205
NONHSAG021202	NONHSAG012492	NONHSAG002996	MPP4	NONHSAG029797	BTBD11	NONHSAG023650		NONHSAG015336
NONHSAG021410	NONHSAG012498	NONHSAG003047	MRAS	NONHSAG029906	BTBD2	NONHSAG023745		NONHSAG015391
NONHSAG021678	NONHSAG012503	NONHSAG003051	MRPL18	NONHSAG029953	BTBD3	NONHSAG023838		NONHSAG015399
NONHSAG022049	NONHSAG012514	NONHSAG003067	MRPL32	NONHSAG030219	BTBD9	NONHSAG023924		NONHSAG015440
NONHSAG022050	NONHSAG012541	NONHSAG003068	MRPS31	NONHSAG030224	BTLA	NONHSAG024293		NONHSAG015449
NONHSAG022113	NONHSAG012610	NONHSAG004189	MT1E	NONHSAG030250	BUB1	NONHSAG024299		NONHSAG015473
NONHSAG022319	NONHSAG012836	NONHSAG004478	MT2A	NONHSAG030263	BUB1B	NONHSAG024307		NONHSAG015799
NONHSAG022361	NONHSAG012850	NONHSAG004521	MTERFD1	NONHSAG030381	BUD13	NONHSAG024462		NONHSAG016037
NONHSAG022363	NONHSAG012881	NONHSAG004549	MTF1	NONHSAG030643	BUD31	NONHSAG024499		NONHSAG016109
NONHSAG022565	NONHSAG012903	NONHSAG005048	MTF2	NONHSAG030677	BVES	NONHSAG024575		NONHSAG016213
NONHSAG022826	NONHSAG012927	NONHSAG006298	MTMR3	NONHSAG030742	BZW2	NONHSAG024580		NONHSAG016214
NONHSAG023036	NONHSAG012928	NONHSAG006360	MUT	NONHSAG030785	C10orf120	NONHSAG024687		NONHSAG016229
NONHSAG023042	NONHSAG012940	NONHSAG007255	MXD4	NONHSAG031023	C10orf137	NONHSAG024697		NONHSAG016241
NONHSAG023126	NONHSAG013241	NONHSAG007358	MXI1	NONHSAG031048	C10orf35	NONHSAG024771		NONHSAG016297
NONHSAG023156	NONHSAG013312	NONHSAG007440	MYLIP	NONHSAG031132	C10orf82	NONHSAG024786		NONHSAG016525
NONHSAG023224	NONHSAG013327	NONHSAG007549	MYOM2	NONHSAG031133	C10orf88	NONHSAG024836		NONHSAG016617
NONHSAG023776	NONHSAG013422	NONHSAG007679	MYPOP	NONHSAG031152	C11orf24	NONHSAG024867		NONHSAG016663
NONHSAG023862	NONHSAG013429	NONHSAG008205	N4BP1	NONHSAG031467	C11orf30	NONHSAG024944		NONHSAG016792
NONHSAG024022	NONHSAG013495	NONHSAG008213	NAGPA	NONHSAG031731	C11orf40	NONHSAG025079		NONHSAG016804
NONHSAG024144	NONHSAG013501	NONHSAG008251	NAPEPLD	NONHSAG031750	C11orf48	NONHSAG025170		NONHSAG016905
NONHSAG024605	NONHSAG013807	NONHSAG008298	NCOR1	NONHSAG031911	C11orf57	NONHSAG025215		NONHSAG016913
NONHSAG024798	NONHSAG014186	NONHSAG008478	NDNL2	NONHSAG032086	C11orf65	NONHSAG025223		NONHSAG016930
NONHSAG024830	NONHSAG014324	NONHSAG008653	NDUFB1	NONHSAG032301	C11orf74	NONHSAG025264		NONHSAG016931
NONHSAG025026	NONHSAG014327	NONHSAG008663	NDUFS2	NONHSAG032360	C11orf83	NONHSAG025546		NONHSAG017060
NONHSAG025754	NONHSAG014328	NONHSAG008992	NECAP2	NONHSAG032571	C11orf84	NONHSAG025592		NONHSAG017122
NONHSAG026398	NONHSAG014476	NONHSAG008999	NEMF	NONHSAG032574	C12orf10	NONHSAG025654		NONHSAG017559
NONHSAG026660	NONHSAG014497	NONHSAG009074	NETO2	NONHSAG032893	C12orf4	NONHSAG025671		NONHSAG017825
NONHSAG027799	NONHSAG014499	NONHSAG009559	NFATC3	NONHSAG032944	C12orf40	NONHSAG025793		NONHSAG018100
NONHSAG028764	NONHSAG014673	NONHSAG009760	NFE2L2	NONHSAG032964	C12orf45	NONHSAG025942		NONHSAG018142
NONHSAG028886	NONHSAG014680	NONHSAG009897	NFKBIA	NONHSAG033164	C12orf5	NONHSAG026036		NONHSAG018211
NONHSAG029265	NONHSAG014686	NONHSAG009957	NFRKB	NONHSAG033204	C12orf76	NONHSAG026160		NONHSAG018406
NONHSAG029354	NONHSAG014687	NONHSAG010201	NHLRC3	NONHSAG033205	C12orf77	NONHSAG026162		NONHSAG018768
NONHSAG029640	NONHSAG014775	NONHSAG010313	NIPBL	NONHSAG033275	C14orf166	NONHSAG026175		NONHSAG018935
NONHSAG029779	NONHSAG014873	NONHSAG010333	NOC3L	NONHSAG033371	C14orf37	NONHSAG026242		NONHSAG019407
NONHSAG029806	NONHSAG014877	NONHSAG011084	NONHSAG000008	NONHSAG033415	C15orf27	NONHSAG026255		NONHSAG019557
NONHSAG029858	NONHSAG015041	NONHSAG011179	NONHSAG000188	NONHSAG033532	C15orf39	NONHSAG026328		NONHSAG019900
NONHSAG030258	NONHSAG015108	NONHSAG011251	NONHSAG000290	NONHSAG033605	C15orf40	NONHSAG026341		NONHSAG019924
NONHSAG030377	NONHSAG015115	NONHSAG011351	NONHSAG000471	NONHSAG033641	C15orf41	NONHSAG026410		NONHSAG020003
NONHSAG030646	NONHSAG015241	NONHSAG011390	NONHSAG000512	NONHSAG033655	C15orf57	NONHSAG026412		NONHSAG020164
NONHSAG031014	NONHSAG015344	NONHSAG011393	NONHSAG000732	NONHSAG033779	C15orf60	NONHSAG026423		NONHSAG020170
NONHSAG031370	NONHSAG015393	NONHSAG012072	NONHSAG000744	NONHSAG034447	C16orf46	NONHSAG026465		NONHSAG020171
NONHSAG031399	NONHSAG015397	NONHSAG012085	NONHSAG000886	NONHSAG034641	C16orf58	NONHSAG026604		NONHSAG020419
NONHSAG031615	NONHSAG015476	NONHSAG012130	NONHSAG000899	NONHSAG034724	C16orf62	NONHSAG026630		NONHSAG020454
NONHSAG031700	NONHSAG015509	NONHSAG012456	NONHSAG001332	NONHSAG034840	C16orf71	NONHSAG026636		NONHSAG020467
NONHSAG031933	NONHSAG015725	NONHSAG012509	NONHSAG001472	NONHSAG034877	C16orf74	NONHSAG026675		NONHSAG020517
NONHSAG032160	NONHSAG015726	NONHSAG012760	NONHSAG001499	NONHSAG035024	C16orf80	NONHSAG026716		NONHSAG020625
NONHSAG032713	NONHSAG015769	NONHSAG013756	NONHSAG001905	NONHSAG035373	C16orf93	NONHSAG026717		NONHSAG020714
NONHSAG032924	NONHSAG015798	NONHSAG014541	NONHSAG002028	NONHSAG035462	C17orf104	NONHSAG026976		NONHSAG020717
NONHSAG033020	NONHSAG015828	NONHSAG014542	NONHSAG002079	NONHSAG035516	C17orf49	NONHSAG027048		NONHSAG020775
NONHSAG033965	NONHSAG015975	NONHSAG014595	NONHSAG002080	NONHSAG035577	C17orf53	NONHSAG027323		NONHSAG020915
NONHSAG034004	NONHSAG016010	NONHSAG015035	NONHSAG002351	NONHSAG035615	C18orf21	NONHSAG027326		NONHSAG020927
NONHSAG034115	NONHSAG016011	NONHSAG015113	NONHSAG002650	NONHSAG035686	C18orf56	NONHSAG027343		NONHSAG020936
NONHSAG034444	NONHSAG016031	NONHSAG015200	NONHSAG003037	NONHSAG035692	C18orf8	NONHSAG027808		NONHSAG021006
NONHSAG034513	NONHSAG016068	NONHSAG015782	NONHSAG003063	NONHSAG035962	C19orf10	NONHSAG028111		NONHSAG021100
NONHSAG034729	NONHSAG016157	NONHSAG015969	NONHSAG003128	NONHSAG036031	C19orf24	NONHSAG028219		NONHSAG021140
NONHSAG035073	NONHSAG016231	NONHSAG016019	NONHSAG003309	NONHSAG036211	C19orf25	NONHSAG028599		NONHSAG021181
NONHSAG035206	NONHSAG016255	NONHSAG016103	NONHSAG003457	NONHSAG036332	C19orf47	NONHSAG029246		NONHSAG021404
NONHSAG035271	NONHSAG016418	NONHSAG016665	NONHSAG003675	NONHSAG036411	C19orf52	NONHSAG029261		NONHSAG021405
NONHSAG035567	NONHSAG016573	NONHSAG016666	NONHSAG004095	NONHSAG036476	C19orf66	NONHSAG029563		NONHSAG021471
NONHSAG036148	NONHSAG016638	NONHSAG017067	NONHSAG004242	NONHSAG036477	C19orf67	NONHSAG029642		NONHSAG021473
NONHSAG036491	NONHSAG016740	NONHSAG017127	NONHSAG004315	NONHSAG036530	C1D	NONHSAG029790		NONHSAG021483
NONHSAG037429	NONHSAG016782	NONHSAG017150	NONHSAG004355	NONHSAG036618	C1QBP	NONHSAG029818		NONHSAG021549
NONHSAG037553	NONHSAG016785	NONHSAG017252	NONHSAG004477	NONHSAG036800	C1QTNF1	NONHSAG029822		NONHSAG021802
NONHSAG037983	NONHSAG016957	NONHSAG017284	NONHSAG004835	NONHSAG036825	C1QTNF6	NONHSAG029868		NONHSAG021881
NONHSAG038163	NONHSAG016991	NONHSAG017348	NONHSAG004836	NONHSAG036889	C1orf122	NONHSAG030271		NONHSAG021989
NONHSAG038288	NONHSAG017049	NONHSAG017383	NONHSAG004927	NONHSAG036980	C1orf123	NONHSAG030516		NONHSAG022101
NONHSAG038332	NONHSAG017079	NONHSAG017795	NONHSAG005124	NONHSAG037018	C1orf174	NONHSAG030535		NONHSAG022106
NONHSAG038434	NONHSAG017124	NONHSAG017883	NONHSAG005569	NONHSAG037059	C1orf226	NONHSAG030876		NONHSAG022107
NONHSAG038561	NONHSAG017225	NONHSAG017915	NONHSAG005570	NONHSAG037166	C1orf51	NONHSAG031078		NONHSAG022176
NONHSAG038677	NONHSAG017354	NONHSAG018276	NONHSAG005981	NONHSAG037266	C1orf56	NONHSAG031146		NONHSAG022201
NONHSAG039234	NONHSAG017432	NONHSAG018420	NONHSAG005983	NONHSAG037588	C1orf74	NONHSAG031171		NONHSAG022317
NONHSAG039256	NONHSAG017433	NONHSAG018523	NONHSAG006550	NONHSAG037799	C1orf86	NONHSAG031350		NONHSAG022352
NONHSAG039433	NONHSAG017463	NONHSAG018904	NONHSAG006563	NONHSAG037884	C20orf112	NONHSAG031588		NONHSAG022373
NONHSAG040066	NONHSAG017567	NONHSAG019049	NONHSAG006849	NONHSAG037954	C20orf194	NONHSAG031708		NONHSAG022501
NONHSAG040241	NONHSAG017650	NONHSAG019050	NONHSAG006963	NONHSAG037997	C20orf24	NONHSAG031831		NONHSAG022510
NONHSAG040247	NONHSAG017663	NONHSAG019051	NONHSAG007030	NONHSAG037999	C20orf96	NONHSAG032028		NONHSAG022557
NONHSAG040280	NONHSAG017869	NONHSAG019136	NONHSAG007086	NONHSAG038287	C22orf29	NONHSAG032352		NONHSAG022593
NONHSAG040308	NONHSAG018099	NONHSAG019702	NONHSAG007108	NONHSAG038341	C2CD5	NONHSAG032609		NONHSAG022741
NONHSAG040534	NONHSAG018164	NONHSAG019855	NONHSAG007336	NONHSAG038342	C2orf15	NONHSAG032610		NONHSAG022834
NONHSAG040622	NONHSAG018165	NONHSAG020133	NONHSAG007487	NONHSAG038474	C2orf42	NONHSAG033125		NONHSAG022837
NONHSAG041027	NONHSAG018322	NONHSAG020291	NONHSAG007488	NONHSAG038502	C2orf44	NONHSAG033484		NONHSAG022975
NONHSAG041307	NONHSAG018325	NONHSAG020312	NONHSAG007557	NONHSAG038591	C2orf74	NONHSAG033516		NONHSAG023447
NONHSAG041317	NONHSAG018326	NONHSAG020350	NONHSAG007664	NONHSAG038604	C2orf76	NONHSAG033526		NONHSAG023559
NONHSAG041378	NONHSAG018356	NONHSAG020442	NONHSAG007789	NONHSAG038852	C2orf88	NONHSAG033612		NONHSAG023586
NONHSAG041379	NONHSAG018409	NONHSAG020489	NONHSAG007802	NONHSAG038949	C3orf17	NONHSAG033647		NONHSAG023649
NONHSAG041380	NONHSAG018440	NONHSAG020532	NONHSAG007803	NONHSAG039123	C3orf37	NONHSAG033692		NONHSAG023698
NONHSAG041847	NONHSAG018471	NONHSAG020580	NONHSAG007962	NONHSAG039145	C3orf38	NONHSAG033879		NONHSAG023701
NONHSAG041985	NONHSAG018525	NONHSAG020694	NONHSAG008078	NONHSAG039245	C3orf67	NONHSAG033903		NONHSAG024262
NONHSAG042030	NONHSAG018527	NONHSAG020959	NONHSAG008080	NONHSAG039294	C3orf70	NONHSAG033911		NONHSAG024461
NONHSAG042176	NONHSAG018536	NONHSAG020998	NONHSAG008206	NONHSAG039335	C4orf45	NONHSAG033962		NONHSAG024669
NONHSAG042437	NONHSAG018540	NONHSAG021185	NONHSAG008242	NONHSAG039463	C5	NONHSAG033990		NONHSAG024700
NONHSAG042500	NONHSAG018558	NONHSAG021604	NONHSAG008243	NONHSAG039553	C5AR1	NONHSAG033999		NONHSAG025104
NONHSAG043051	NONHSAG018766	NONHSAG021812	NONHSAG008361	NONHSAG039554	C5orf15	NONHSAG034013		NONHSAG025154
NONHSAG043429	NONHSAG018771	NONHSAG021831	NONHSAG008445	NONHSAG039587	C5orf22	NONHSAG034020		NONHSAG025200
NONHSAG043542	NONHSAG018772	NONHSAG021834	NONHSAG008538	NONHSAG039787	C5orf51	NONHSAG034325		NONHSAG025328
NONHSAG044761	NONHSAG018796	NONHSAG021961	NONHSAG008713	NONHSAG039873	C5orf63	NONHSAG034348		NONHSAG025345
NONHSAG046850	NONHSAG018961	NONHSAG022046	NONHSAG008790	NONHSAG039947	C6orf1	NONHSAG034575		NONHSAG025346
NONHSAG046852	NONHSAG019011	NONHSAG022127	NONHSAG008859	NONHSAG039992	C6orf120	NONHSAG034706		NONHSAG025352
NONHSAG047051	NONHSAG019046	NONHSAG022570	NONHSAG008919	NONHSAG039999	C6orf136	NONHSAG034765		NONHSAG025353
NONHSAG047086	NONHSAG019081	NONHSAG022745	NONHSAG008921	NONHSAG040003	C6orf211	NONHSAG035022		NONHSAG025508
NONHSAG047099	NONHSAG019123	NONHSAG023033	NONHSAG009309	NONHSAG040081	C6orf52	NONHSAG035069		NONHSAG025652
NONHSAG047163	NONHSAG019372	NONHSAG023125	NONHSAG009368	NONHSAG040285	C6orf62	NONHSAG035104		NONHSAG025653
NONHSAG047287	NONHSAG019389	NONHSAG023185	NONHSAG009438	NONHSAG040286	C6orf70	NONHSAG035276		NONHSAG025726
NONHSAG047481	NONHSAG019404	NONHSAG023225	NONHSAG009523	NONHSAG040659	C6orf89	NONHSAG035954		NONHSAG025906
NONHSAG047549	NONHSAG019500	NONHSAG023333	NONHSAG009524	NONHSAG040699	C7orf25	NONHSAG036040		NONHSAG025908
NONHSAG047634	NONHSAG019529	NONHSAG023334	NONHSAG009537	NONHSAG041112	C7orf50	NONHSAG036151		NONHSAG025975
NONHSAG047647	NONHSAG019589	NONHSAG023396	NONHSAG009660	NONHSAG041137	C7orf60	NONHSAG036635		NONHSAG026288
NONHSAG048008	NONHSAG019711	NONHSAG024259	NONHSAG009716	NONHSAG041192	C8orf33	NONHSAG036791		NONHSAG026393
NONHSAG048341	NONHSAG019712	NONHSAG024344	NONHSAG009862	NONHSAG041215	C8orf58	NONHSAG036880		NONHSAG026551
NONHSAG048524	NONHSAG019729	NONHSAG024385	NONHSAG010016	NONHSAG041257	C8orf59	NONHSAG036926		NONHSAG026573
NONHSAG048525	NONHSAG019766	NONHSAG024452	NONHSAG010193	NONHSAG041293	C9orf114	NONHSAG036949		NONHSAG026986
NONHSAG048854	NONHSAG019788	NONHSAG024492	NONHSAG010513	NONHSAG041312	C9orf116	NONHSAG037032		NONHSAG027242
NONHSAG048887	NONHSAG019848	NONHSAG024778	NONHSAG010928	NONHSAG041409	C9orf129	NONHSAG037195		NONHSAG027758
NONHSAG048897	NONHSAG019849	NONHSAG024779	NONHSAG011014	NONHSAG041413	C9orf135	NONHSAG037196		NONHSAG027797
NONHSAG049157	NONHSAG019913	NONHSAG024886	NONHSAG011090	NONHSAG041656	C9orf171	NONHSAG037781		NONHSAG027882
NONHSAG049169	NONHSAG019921	NONHSAG024895	NONHSAG011174	NONHSAG041747	C9orf43	NONHSAG037783		NONHSAG027883
NONHSAG049403	NONHSAG019982	NONHSAG024903	NONHSAG011493	NONHSAG042131	C9orf64	NONHSAG037924		NONHSAG027884
NONHSAG049422	NONHSAG020011	NONHSAG024961	NONHSAG011644	NONHSAG042133	C9orf84	NONHSAG038224		NONHSAG027992
NONHSAG049637	NONHSAG020017	NONHSAG025137	NONHSAG011660	NONHSAG042342	C9orf85	NONHSAG038277		NONHSAG028146
NONHSAG049942	NONHSAG020249	NONHSAG025483	NONHSAG011661	NONHSAG042752	C9orf9	NONHSAG038464		NONHSAG028443
NONHSAG050004	NONHSAG020341	NONHSAG025727	NONHSAG011736	NONHSAG043010	C9orf91	NONHSAG038501		NONHSAG028459
NONHSAG051025	NONHSAG020356	NONHSAG027699	NONHSAG011762	NONHSAG043232	CA10	NONHSAG038518		NONHSAG028819
NONHSAG052186	NONHSAG020364	NONHSAG027894	NONHSAG011816	NONHSAG043250	CA14	NONHSAG038535		NONHSAG029022
NONHSAG052830	NONHSAG020365	NONHSAG028388	NONHSAG011853	NONHSAG043287	CABLES2	NONHSAG038940		NONHSAG029286
NONHSAG053180	NONHSAG020418	NONHSAG028625	NONHSAG012073	NONHSAG043319	CACNA1C	NONHSAG039015		NONHSAG029307
NONHSAG053196	NONHSAG020421	NONHSAG028812	NONHSAG012096	NONHSAG043339	CACNA1D	NONHSAG039268		NONHSAG029309
NONHSAG053592	NONHSAG020660	NONHSAG029227	NONHSAG012155	NONHSAG043479	CACNA1E	NONHSAG039666		NONHSAG029370
NONHSAG053617	NONHSAG020774	NONHSAG029377	NONHSAG012304	NONHSAG043506	CACNA1H	NONHSAG039863		NONHSAG029564
NONHSAG053677	NONHSAG020786	NONHSAG029671	NONHSAG012324	NONHSAG043577	CACNA2D1	NONHSAG040138		NONHSAG029565
NONHSAG053785	NONHSAG021209	NONHSAG029813	NONHSAG012625	NONHSAG043578	CACNA2D2	NONHSAG040227		NONHSAG029602
NONHSAG053841	NONHSAG021329	NONHSAG029891	NONHSAG012657	NONHSAG043637	CACNG7	NONHSAG040314		NONHSAG029635
NONHSAG054810	NONHSAG021420	NONHSAG030445	NONHSAG012966	NONHSAG043674	CACUL1	NONHSAG040318		NONHSAG029809
NONHSAG055328	NONHSAG021477	NONHSAG030793	NONHSAG013029	NONHSAG043704	CADPS	NONHSAG040341		NONHSAG029994
NONHSAG055333	NONHSAG021478	NONHSAG030923	NONHSAG013032	NONHSAG043757	CADPS2	NONHSAG040398		NONHSAG030106
NR1H3	NONHSAG021603	NONHSAG030930	NONHSAG013155	NONHSAG043824	CALCOCO1	NONHSAG040401		NONHSAG030107
NRD1	NONHSAG021695	NONHSAG031412	NONHSAG013353	NONHSAG044006	CALCOCO2	NONHSAG040605		NONHSAG030221
NSMCE2	NONHSAG021785	NONHSAG031617	NONHSAG013397	NONHSAG044203	CALM3	NONHSAG040707		NONHSAG030562
NT5C	NONHSAG021799	NONHSAG031670	NONHSAG013404	NONHSAG044347	CALML4	NONHSAG040903		NONHSAG031050
NT5DC1	NONHSAG021801	NONHSAG031988	NONHSAG013454	NONHSAG044443	CALN1	NONHSAG041463		NONHSAG031105
NTPCR	NONHSAG021879	NONHSAG032165	NONHSAG013565	NONHSAG044455	CAMK1D	NONHSAG041906		NONHSAG031553
NUCKS1	NONHSAG021912	NONHSAG032225	NONHSAG013724	NONHSAG044539	CAMK2A	NONHSAG041976		NONHSAG031833
NUPL1	NONHSAG021967	NONHSAG032313	NONHSAG013790	NONHSAG044540	CAMK2G	NONHSAG042078		NONHSAG031914
OCLN	NONHSAG021984	NONHSAG032993	NONHSAG013808	NONHSAG044593	CAMK4	NONHSAG042430		NONHSAG032549
OLA1	NONHSAG022108	NONHSAG033314	NONHSAG013931	NONHSAG044628	CAMKK2	NONHSAG042497		NONHSAG033049
PABPC1	NONHSAG022198	NONHSAG033374	NONHSAG014187	NONHSAG044791	CAMLG	NONHSAG043006		NONHSAG033183
PAICS	NONHSAG022315	NONHSAG033811	NONHSAG014188	NONHSAG045416	CAMSAP3	NONHSAG043293		NONHSAG033265
PALLD	NONHSAG022356	NONHSAG034019	NONHSAG014261	NONHSAG045430	CAMTA2	NONHSAG043363		NONHSAG033382
PCDH1	NONHSAG022558	NONHSAG034030	NONHSAG014306	NONHSAG047109	CAND2	NONHSAG043395		NONHSAG033403
PCNP	NONHSAG022663	NONHSAG034343	NONHSAG014540	NONHSAG047118	CAP1	NONHSAG043424		NONHSAG033510
PCSK6	NONHSAG022818	NONHSAG035026	NONHSAG014638	NONHSAG047181	CAPG	NONHSAG043431		NONHSAG033648
PCYT2	NONHSAG022939	NONHSAG035058	NONHSAG014665	NONHSAG047288	CAPN13	NONHSAG043460		NONHSAG033888
PDGFA	NONHSAG022962	NONHSAG035119	NONHSAG014679	NONHSAG047492	CAPN5	NONHSAG043478		NONHSAG033961
PERP	NONHSAG022986	NONHSAG035866	NONHSAG014787	NONHSAG047943	CAPN7	NONHSAG043521		NONHSAG034123
PET112	NONHSAG023018	NONHSAG036612	NONHSAG014844	NONHSAG048303	CAPRIN1	NONHSAG043543		NONHSAG034129
PFKFB4	NONHSAG023376	NONHSAG036648	NONHSAG015066	NONHSAG048322	CAPRIN2	NONHSAG043567		NONHSAG034304
PICK1	NONHSAG023409	NONHSAG036835	NONHSAG015194	NONHSAG048404	CAPZA1	NONHSAG043647		NONHSAG034327
PIGK	NONHSAG023445	NONHSAG037247	NONHSAG015309	NONHSAG048511	CAPZB	NONHSAG044004		NONHSAG034410
PIGN	NONHSAG023453	NONHSAG037344	NONHSAG015347	NONHSAG048648	CARKD	NONHSAG044023		NONHSAG034527
PIP5K1B	NONHSAG023461	NONHSAG037858	NONHSAG015728	NONHSAG048966	CARS	NONHSAG044118		NONHSAG034651
PISD	NONHSAG023652	NONHSAG037936	NONHSAG015804	NONHSAG049251	CASC3	NONHSAG044119		NONHSAG034853
PITPNB	NONHSAG024235	NONHSAG037937	NONHSAG015806	NONHSAG049334	CASKIN1	NONHSAG044120		NONHSAG034933
PITPNC1	NONHSAG024248	NONHSAG038256	NONHSAG015808	NONHSAG049335	CASP2	NONHSAG044313		NONHSAG035756
PKP2	NONHSAG024302	NONHSAG038343	NONHSAG015866	NONHSAG049390	CASP8	NONHSAG044316		NONHSAG035769
PKP4	NONHSAG024400	NONHSAG038943	NONHSAG016152	NONHSAG049462	CAST	NONHSAG044317		NONHSAG036052
PLAC8	NONHSAG024426	NONHSAG039028	NONHSAG016503	NONHSAG049575	CBFA2T2	NONHSAG044893		NONHSAG036176
PLEKHA1	NONHSAG024448	NONHSAG039653	NONHSAG016674	NONHSAG049766	CBL	NONHSAG045391		NONHSAG036276
PLTP	NONHSAG024568	NONHSAG039865	NONHSAG016675	NONHSAG049879	CBR4	NONHSAG045523		NONHSAG036373
PLXND1	NONHSAG024586	NONHSAG040607	NONHSAG016831	NONHSAG050082	CBS	NONHSAG046801		NONHSAG036507
PNPLA6	NONHSAG024599	NONHSAG040658	NONHSAG016980	NONHSAG050235	CBWD2	NONHSAG046857		NONHSAG036744
POLE2	NONHSAG024670	NONHSAG040764	NONHSAG017095	NONHSAG050375	CBWD3	NONHSAG047117		NONHSAG036807
POMZP3	NONHSAG024672	NONHSAG040799	NONHSAG017245	NONHSAG050418	CBX2	NONHSAG047166		NONHSAG036824
PPAP2B	NONHSAG024699	NONHSAG040858	NONHSAG017246	NONHSAG050527	CBX3	NONHSAG047453		NONHSAG036894
PPIAL4G	NONHSAG024702	NONHSAG041340	NONHSAG017470	NONHSAG050654	CBX8	NONHSAG047505		NONHSAG037031
PPID	NONHSAG024787	NONHSAG041594	NONHSAG017525	NONHSAG050702	CC2D1B	NONHSAG047829		NONHSAG037072
PPP1CA	NONHSAG024835	NONHSAG041936	NONHSAG017601	NONHSAG050789	CCAR1	NONHSAG047847		NONHSAG037128
PPP1R7	NONHSAG024890	NONHSAG042429	NONHSAG017752	NONHSAG050798	CCBE1	NONHSAG047939		NONHSAG037278
PPP2R3A	NONHSAG024891	NONHSAG043001	NONHSAG017899	NONHSAG050805	CCDC102B	NONHSAG047974		NONHSAG037304
PPT1	NONHSAG025047	NONHSAG043005	NONHSAG017913	NONHSAG051023	CCDC111	NONHSAG048051		NONHSAG037496
PRAP1	NONHSAG025117	NONHSAG043109	NONHSAG017921	NONHSAG051115	CCDC113	NONHSAG048114		NONHSAG037581
PRDX1	NONHSAG025119	NONHSAG043419	NONHSAG018061	NONHSAG051510	CCDC114	NONHSAG048464		NONHSAG038319
PRDX4	NONHSAG025141	NONHSAG043499	NONHSAG018296	NONHSAG051728	CCDC121	NONHSAG048615		NONHSAG038320
PREB	NONHSAG025155	NONHSAG043604	NONHSAG018427	NONHSAG051737	CCDC127	NONHSAG049132		NONHSAG038443
PRIM1	NONHSAG025185	NONHSAG043737	NONHSAG018744	NONHSAG051965	CCDC130	NONHSAG049148		NONHSAG038500
PRMT5	NONHSAG025211	NONHSAG043801	NONHSAG018981	NONHSAG051970	CCDC132	NONHSAG049149		NONHSAG038897
PROM1	NONHSAG025500	NONHSAG046941	NONHSAG018999	NONHSAG052053	CCDC138	NONHSAG049295		NONHSAG040292
PRSS23	NONHSAG025666	NONHSAG047498	NONHSAG019484	NONHSAG052074	CCDC141	NONHSAG049489		NONHSAG040442
PSMA1	NONHSAG025667	NONHSAG047849	NONHSAG019563	NONHSAG052478	CCDC142	NONHSAG049759		NONHSAG040527
PSMA4	NONHSAG025668	NONHSAG049339	NONHSAG019770	NONHSAG053174	CCDC146	NONHSAG049789		NONHSAG040636
PSMC1	NONHSAG025687	NONHSAG049905	NONHSAG019784	NONHSAG053230	CCDC147	NONHSAG049941		NONHSAG040777
PSMC6	NONHSAG025753	NONHSAG050618	NONHSAG019984	NONHSAG053411	CCDC148	NONHSAG050114		NONHSAG041116
PSMD7	NONHSAG025760	NONHSAG050677	NONHSAG020056	NONHSAG053447	CCDC150	NONHSAG050427		NONHSAG041117
PTBP3	NONHSAG025806	NONHSAG050678	NONHSAG020088	NONHSAG053470	CCDC155	NONHSAG050587		NONHSAG041675
PTGES	NONHSAG025835	NONHSAG050775	NONHSAG020271	NONHSAG053779	CCDC171	NONHSAG050636		NONHSAG041692
PTHLH	NONHSAG025864	NONHSAG050794	NONHSAG020288	NONHSAG053892	CCDC175	NONHSAG050820		NONHSAG041899
PTPN21	NONHSAG025884	NONHSAG051365	NONHSAG020381	NONHSAG054098	CCDC177	NONHSAG051090		NONHSAG042232
PTPRF	NONHSAG025932	NONHSAG051541	NONHSAG020479	NONHSAG054154	CCDC178	NONHSAG051197		NONHSAG042403
PTPRU	NONHSAG026045	NONHSAG051656	NONHSAG020577	NONHSAG054204	CCDC19	NONHSAG051199		NONHSAG042935
PUM1	NONHSAG026050	NONHSAG051763	NONHSAG020716	NONHSAG054457	CCDC25	NONHSAG051399		NONHSAG043306
PVRL3	NONHSAG026106	NONHSAG052524	NONHSAG021050	NONHSAG054572	CCDC3	NONHSAG051504		NONHSAG043528
RAB11FIP4	NONHSAG026121	NONHSAG052538	NONHSAG021262	NONHSAG054731	CCDC34	NONHSAG051532		NONHSAG043589
RAB15	NONHSAG026144	NONHSAG053438	NONHSAG021263	NONHSAG055251	CCDC47	NONHSAG051591		NONHSAG043999
RAB18	NONHSAG026243	NONHSAG053683	NONHSAG021385	NONHSAG055406	CCDC50	NONHSAG051613		NONHSAG044150
RAB31	NONHSAG026265	NONHSAG053893	NONHSAG022272	NONHSAG055512	CCDC58	NONHSAG052011		NONHSAG044413
RAB8A	NONHSAG026323	NONHSAG054161	NONHSAG022439	NONHSAG055514	CCDC6	NONHSAG052754		NONHSAG044433
RAD23B	NONHSAG026385	NONHSAG054262	NONHSAG022581	NONHSAG055559	CCDC60	NONHSAG052880		NONHSAG044712
RALGAPA2	NONHSAG026399	NONHSAG054390	NONHSAG022621	NONHSAG055687	CCDC62	NONHSAG052905		NONHSAG044926
RARS	NONHSAG026474	NONHSAG054424	NONHSAG022922	NOTCH2NL	CCDC65	NONHSAG052922		NONHSAG044934
RASSF4	NONHSAG026489	NONHSAG054571	NONHSAG022951	PAPOLG	CCDC7	NONHSAG052965		NONHSAG045213
RBM12	NONHSAG026526	NONHSAG054720	NONHSAG023007	PAXBP1	CCDC71	NONHSAG053242		NONHSAG046792
RBM45	NONHSAG026557	NONHSAG054753	NONHSAG023325	PCDH19	CCDC77	NONHSAG053412		NONHSAG046858
RBM47	NONHSAG026602	NONHSAG054791	NONHSAG023548	PDE4DIP	CCDC84	NONHSAG053509		NONHSAG047121
RBM48	NONHSAG026616	NONHSAG055069	NONHSAG023709	PDLIM5	CCDC86	NONHSAG053522		NONHSAG047167
RCN2	NONHSAG026709	NONHSAG055187	NONHSAG023813	PDZD8	CCDC87	NONHSAG053631		NONHSAG047635
RDH11	NONHSAG026719	NONHSAG055218	NONHSAG023815	PIGA	CCDC88C	NONHSAG053766		NONHSAG047778
RDH14	NONHSAG026724	NONHSAG055372	NONHSAG023972	PJA1	CCDC92	NONHSAG053848		NONHSAG047817
REEP1	NONHSAG026726	NONHSAG055483	NONHSAG023979	PKD2L2	CCDC93	NONHSAG053859		NONHSAG047920
REEP6	NONHSAG026727	NONHSAG055582	NONHSAG024232	PLEKHO2	CCDC97	NONHSAG053878		NONHSAG047984
RER1	NONHSAG026789	NONHSAG055857	NONHSAG024282	PLK2	CCIN	NONHSAG053890		NONHSAG047998
RGCC	NONHSAG026957	NPC2	NONHSAG024296	PNP	CCL26	NONHSAG054360		NONHSAG048029
RHOC	NONHSAG026983	NR2F6	NONHSAG024406	POLM	CCM2L	NONHSAG054725		NONHSAG048186
RIN2	NONHSAG026984	NR4A1	NONHSAG024465	POTEE	CCNB1IP1	NONHSAG055097		NONHSAG048205
RNF39	NONHSAG027011	NT5C3B	NONHSAG024466	POTEF	CCNB2	NONHSAG055557		NONHSAG048323
RNH1	NONHSAG027227	NTHL1	NONHSAG024467	PRAMEF1	CCNB3	NONHSAG055784		NONHSAG048378
RNPEPL1	NONHSAG027291	NUTF2	NONHSAG024514	PRAMEF11	CCND1	NONHSAG056017		NONHSAG048461
RPL21	NONHSAG027305	OAZ1	NONHSAG024593	PRAMEF12	CCND2	NOS3		NONHSAG048494
RSPH10B2	NONHSAG027318	OGDH	NONHSAG024925	PRAMEF13	CCNF	NOTCH1		NONHSAG048688
RTCB	NONHSAG027418	OGFOD3	NONHSAG025034	PRAMEF2	CCNG2	NR4A2		NONHSAG048762
RTEL1	NONHSAG027670	OXA1L	NONHSAG025052	PRAMEF20	CCNI	NR5A2		NONHSAG048904
RUNX1	NONHSAG027862	PARK7	NONHSAG025053	PRAMEF7	CCNI2	NUP62		NONHSAG048950
RYR1	NONHSAG028295	PCBD1	NONHSAG025460	PRPF38B	CCNJ	OAT		NONHSAG049486
S100A16	NONHSAG028450	PCBD2	NONHSAG025476	PRR23A	CCNK	OTX1		NONHSAG049487
SAMM50	NONHSAG028529	PDHA1	NONHSAG025526	PRR23B	CCNL1	PALM		NONHSAG049674
SAPCD2	NONHSAG028659	PDHB	NONHSAG025537	PTP4A1	CCNO	PARP2		NONHSAG049909
SC5D	NONHSAG028690	PDIA6	NONHSAG025539	RASSF6	CCP110	PCDHB5		NONHSAG049997
SCP2	NONHSAG028832	PDXK	NONHSAG025566	RBAK-RBAKDN	CCS	PDCD2L		NONHSAG050090
SDE2	NONHSAG028956	PEBP1	NONHSAG025683	RBBP6	CCSER2	PDE4C		NONHSAG050681
SEC13	NONHSAG029205	PEMT	NONHSAG025711	RBM24	CCT8	PEX11G		NONHSAG050943
SEMA6A	NONHSAG029243	PEX19	NONHSAG026119	RBM7	CD164	PFDN1		NONHSAG050962
SEP15	NONHSAG029291	PFKL	NONHSAG026289	RFPL1	CD276	PHLDB3		NONHSAG051134
SH3BP4	NONHSAG029661	PGAM1	NONHSAG026590	RFPL2	CD2BP2	PHOSPHO1		NONHSAG051582
SH3BP5L	NONHSAG029823	PGK1	NONHSAG026689	RFPL3	CD320	PIAS3		NONHSAG051894
SH3D19	NONHSAG029898	PGM2	NONHSAG026837	RFPL4A	CD36	PIK3AP1		NONHSAG051998
SHISA5	NONHSAG029960	PGP	NONHSAG026921	RFPL4AL1	CD37	PIK3IP1		NONHSAG052110
SHROOM3	NONHSAG030027	PHB	NONHSAG027230	RFPL4B	CD38	PIM1		NONHSAG052515
SIX5	NONHSAG030147	PHB2	NONHSAG027325	RIC3	CD59	PKD1		NONHSAG052556
SLC11A2	NONHSAG030167	PHKA1	NONHSAG027413	RIF1	CD63	PLAC8L1		NONHSAG052692
SLC17A5	NONHSAG030215	PHPT1	NONHSAG027434	RND3	CD82	PLCL2		NONHSAG052831
SLC25A23	NONHSAG030260	PIN1	NONHSAG027544	RNF207	CD83	PLIN2		NONHSAG052906
SLC27A2	NONHSAG030262	PKIB	NONHSAG027546	RPL28	CDC14B	PNMA2		NONHSAG053226
SLC28A3	NONHSAG030374	PKM	NONHSAG027676	RSPH4A	CDC27	POLR2F		NONHSAG053243
SLC2A1	NONHSAG030376	PLA2G10	NONHSAG028007	RUFY2	CDC42	POLR2K		NONHSAG053620
SLC35B4	NONHSAG030579	PLEC	NONHSAG028024	SHISA3	CDC42EP3	POLR2L		NONHSAG053786
SLC38A1	NONHSAG030773	PLEKHJ1	NONHSAG028049	SIK1	CDC42SE1	POLRMT		NONHSAG053814
SLC39A4	NONHSAG030975	PMF1	NONHSAG028092	SIX1	CDC45	PPAP2C		NONHSAG054160
SLC44A2	NONHSAG031026	POLD2	NONHSAG028093	SIX2	CDC7	PPM1N		NONHSAG054404
SLC4A11	NONHSAG031041	POLE	NONHSAG028164	SLC25A52	CDCA5	PPP1R3B		NONHSAG054454
SLC4A2	NONHSAG031209	POLR2H	NONHSAG028391	SLC2A2	CDCA7	PPP1R8		NONHSAG054455
SLC5A6	NONHSAG031349	POLR2I	NONHSAG028816	SLC30A1	CDCA7L	PRDM12		NONHSAG054740
SLC6A19	NONHSAG031365	PPA2	NONHSAG028966	SNAPC1	CDCA8	PRKD2		NONHSAG054744
SLC8B1	NONHSAG031558	PPCS	NONHSAG029070	SOCS5	CDH1	PRRT1		NONHSAG054749
SLCO4C1	NONHSAG031689	PPIA	NONHSAG029109	SPTY2D1	CDH12	PSORS1C2		NONHSAG054909
SLK	NONHSAG031690	PPIB	NONHSAG029138	STX5	CDH13	PTAFR		NONHSAG055194
SLMO2	NONHSAG031740	PPIC	NONHSAG029192	TAC1	CDH15	RAB39A		NONHSAG055359
SMAD5	NONHSAG031749	PPIH	NONHSAG029355	TAF7L	CDH2	RAB40B		NONHSAG055365
SMAP1	NONHSAG031834	PPP1R14B	NONHSAG029369	TCONS_00064846	CDH3	RAB42		NONHSAG055391
SMAP2	NONHSAG032135	PQLC2	NONHSAG029522	TCONS_00247537	CDH8	RABEP2		NONHSAG055408
SMPD1	NONHSAG032335	PRCP	NONHSAG029544	TCONS_00254507	CDIP1	RASIP1		NONHSAG055411
SMPDL3A	NONHSAG032440	PRDX2	NONHSAG029567	TCONS_00272055	CDK1	RBM34		NONHSAG055428
SNAP23	NONHSAG032449	PRDX3	NONHSAG029568	TCONS_00344999	CDK12	RBP7		NONHSAG055499
SNX17	NONHSAG032712	PRDX5	NONHSAG029593	TCONS_00399310	CDK15	REXO4		NONHSAG055517
SNX2	NONHSAG032716	PRDX6	NONHSAG029639	TCONS_00435185	CDK2	RGS10		NONHSAG055560
SNX3	NONHSAG032729	PRELID1	NONHSAG029643	TCONS_00449932	CDK2AP2	RGS17		NONHSAG055563
SNX8	NONHSAG032866	PRKAR1B	NONHSAG029728	TCONS_00450187	CDK4	RILPL2		NONHSAG055645
SOWAHA	NONHSAG032868	PRMT1	NONHSAG029777	TCONS_00521899	CDK5	RNASE10		NOP9
SPA17	NONHSAG032994	PRMT7	NONHSAG029863	TCONS_00557599	CDK7	RNF125		NPEPPS
SPATA2	NONHSAG033145	PRODH	NONHSAG030085	TFPI2	CDK9	RPP25		NPR3
SPIN4	NONHSAG033148	PRSS8	NONHSAG030088	TRABD2A	CDKAL1	RPS5		NR1D2
SPTLC2	NONHSAG033264	PSAP	NONHSAG030151	TRIM39-RPP21	CDKL5	RRS1		NR2C2
SQLE	NONHSAG033329	PSMB10	NONHSAG030179	TRIM49C	CDKN2D	RTFDC1		NUDT17
SRD5A3	NONHSAG033581	PSMB3	NONHSAG030297	TRIM64B	CDON	SCAMP5		NUFIP1
SRPRB	NONHSAG033587	PSMB4	NONHSAG030300	TRMT61B	CDR1	SEC61A2		NUFIP2
SSBP1	NONHSAG033681	PSMB5	NONHSAG030442	TSPYL2	CDS2	SESN2		NUP155
ST6GAL1	NONHSAG033682	PSMC2	NONHSAG030446	TSPYL6	CDYL	SH3BGRL3		NUP98
ST6GALNAC1	NONHSAG033983	PSMD5	NONHSAG030448	TTLL5	CDYL2	SHB		NUSAP1
STAU1	NONHSAG034016	PSMG3	NONHSAG030517	TTLL7	CEBPG	SKIL		ORC2
STEAP3	NONHSAG034021	PTDSS2	NONHSAG030660	TUBA3E	CEBPZ	SLC11A1		OSER1
TACO1	NONHSAG034063	PTGR1	NONHSAG030703	UBTFL1	CECR2	SLC15A3		OXCT1
TACSTD2	NONHSAG034128	PTS	NONHSAG030797	USP38	CECR5	SLC2A14		PAF1
TAF5	NONHSAG034411	PUS7	NONHSAG030825	VAMP1	CELF2	SLC2A3		PARP11
TARS	NONHSAG034419	PUSL1	NONHSAG031150	WHAMM	CELF3	SLC2A4		PBX3
TAX1BP3	NONHSAG034420	PWWP2B	NONHSAG031169	ZBTB24	CELSR1	SLC35B1		PDCD11
TBPL1	NONHSAG034704	QARS	NONHSAG031287	ZFP28	CENPB	SLC35E4		PDCD2
TBX3	NONHSAG034762	QPRT	NONHSAG031315	ZHX1-C8ORF76	CENPF	SLC35F2		PDE12
TCF7L2	NONHSAG034821	RAB11FIP1	NONHSAG031804	ZNF20	CENPK	SLC44A4		PDK3
TCONS_00307355	NONHSAG034973	RAB25	NONHSAG031895	ZNF211	CENPN	SLC5A5		PDLIM1
TCP1	NONHSAG034992	RAB2A	NONHSAG031979	ZNF217	CENPO	SLC9A8		PDRG1
TEAD1	NONHSAG035088	RAD23A	NONHSAG032258	ZNF26	CENPQ	SNX16		PDXP
TES	NONHSAG035106	RANGRF	NONHSAG032332	ZNF451	CENPT	SOAT2		PFDN4
TET1	NONHSAG035155	RAPGEF1	NONHSAG032663	ZNF479	CENPW	SOBP		PFKFB3
TET2	NONHSAG035159	RASGRP2	NONHSAG032693	ZNF530	CEP104	SOGA2		PGAM5
TFCP2L1	NONHSAG035255	RBM15B	NONHSAG032699	ZNF608	CEP112	SOX12		PGBD2
TFRC	NONHSAG035422	RBM3	NONHSAG033078	ZNF621	CEP120	SOX15		PHAX
THAP1	NONHSAG035446	RFC5	NONHSAG033330	ZNF705A	CEP170	SPRYD3		PHC3
THAP6	NONHSAG035619	RHBDF1	NONHSAG033366	ZNF705E	CEP170B	SPSB3		PHF5A
TIMM9	NONHSAG035741	RHOU	NONHSAG033376	ZNF705G	CEP192	SRRM3		PIK3C3
TJP2	NONHSAG035745	RMDN1	NONHSAG033588	ZNF841	CEP250	ST3GAL2		PILRB
TMBIM4	NONHSAG035993	RNASE1	NONHSAG033619	ZNF844	CEP41	STAP2		PIP5K1A
TMED10	NONHSAG036039	RNASEK	NONHSAG033909	ZSCAN5A	CEP57	STMN3		PNN
TMED2	NONHSAG036043	RNF145	NONHSAG033964	ZSWIM8	CEP68	STOX2		PNRC2
TMEM106C	NONHSAG036169	ROMO1	NONHSAG034519		CEP70	STX11		POLE3
TMEM11	NONHSAG036174	RPL13	NONHSAG034700		CEP76	STXBP1		POLQ
TMEM120A	NONHSAG036175	RPL14	NONHSAG034761		CEP78	SUB1		POLR1C
TMEM161A	NONHSAG036330	RPL17	NONHSAG034763		CEP89	SULT1A3		POLR2A
TMEM179B	NONHSAG036589	RPL19	NONHSAG034869		CERCAM	SUMO2		POP1
TMEM205	NONHSAG036649	RPL22	NONHSAG034935		CERKL	SURF4		PPIG
TMEM86A	NONHSAG036722	RPL22L1	NONHSAG035044		CERS2	SYS1		PPP6R3
TMPRSS2	NONHSAG036753	RPL27A	NONHSAG035210		CERS6	TAF12		PRAF2
TMTC4	NONHSAG036770	RPL32	NONHSAG035531		CFDP1	TAPBP		PRAMEF15
TNS3	NONHSAG036852	RPL39L	NONHSAG035667		CGGBP1	TAS1R1		PRAMEF17
TONSL	NONHSAG036948	RPL8	NONHSAG035856		CGN	TBC1D13		PRAMEF18
TOX4	NONHSAG037091	RPS14	NONHSAG036054		CGREF1	TCONS_00022777		PRAMEF19
TPCN1	NONHSAG037102	RPS15	NONHSAG036270		CHAC1	TCONS_00025443		PRAMEF22
TPCN2	NONHSAG037113	RPS3	NONHSAG036425		CHAF1B	TCONS_00032389		PRAMEF4
TPM4	NONHSAG037116	RPS6KA4	NONHSAG036436		CHAMP1	TCONS_00033216		PRAMEF5
TPMT	NONHSAG037130	RPS7	NONHSAG036548		CHCHD2	TCONS_00037613		PRAMEF6
TRIM39	NONHSAG037131	RPS9	NONHSAG036623		CHCHD6	TCONS_00037900		PRG4
TSPAN6	NONHSAG037132	RPSA	NONHSAG036669		CHD3	TCONS_00038230		PRKAA1
TTC37	NONHSAG037135	RPUSD2	NONHSAG036728		CHD4	TCONS_00038747		PRKAG1
TTPAL	NONHSAG037178	RTKN	NONHSAG036882		CHD8	TCONS_00038798		PRKRIP1
TUBB4A	NONHSAG037198	RUSC1-AS1	NONHSAG036962		CHEK1	TCONS_00039545		PRPF38A
TWF1	NONHSAG037205	RUVBL1	NONHSAG037173		CHFR	TCONS_00040605		PRR23C
TXNRD2	NONHSAG037274	RUVBL2	NONHSAG037174		CHI3L2	TCONS_00050085		PRRG1
TYRO3	NONHSAG037407	RWDD1	NONHSAG037277		CHIC1	TCONS_00053480		PSMC4
UAP1L1	NONHSAG037536	S100A10	NONHSAG037279		CHIC2	TCONS_00244501		PTPN9
UBXN2B	NONHSAG037656	S100A11	NONHSAG037318		CHMP2B	TCONS_00309366		PTTG1IP
UCHL5	NONHSAG038223	S100A13	NONHSAG037319		CHN2	TCONS_00345423		R3HDML
UGCG	NONHSAG038238	S100A6	NONHSAG037385		CHORDC1	TCONS_00423231		RAB3D
UNC50	NONHSAG038247	SCD	NONHSAG037450		CHP1	TCONS_00444753		RAB5A
UQCRB	NONHSAG038373	SCO2	NONHSAG037525		CHPF	TCONS_00453392		RABGEF1
UQCRFS1	NONHSAG038399	SDHB	NONHSAG037790		CHRAC1	TCONS_00507548		RACGAP1
USO1	NONHSAG038451	SDR39U1	NONHSAG037886		CHRFAM7A	TCONS_00513251		RAD52
USP9Y	NONHSAG038454	SEC11A	NONHSAG037897		CHRNA7	TCONS_00513368		RAD54L
VDAC1	NONHSAG038479	SEC11C	NONHSAG037914		CHRNE	TCONS_00513728		RAP1B
VDAC2	NONHSAG038482	SEPP1	NONHSAG037979		CHST10	TCTA		RAP1GDS1
VEPH1	NONHSAG038486	SERF2	NONHSAG038166		CHST12	THEMIS2		RASA2
VRK2	NONHSAG038503	SERPINB1	NONHSAG038409		CHST15	TIGD1		RB1CC1
WDR18	NONHSAG038598	SH3GLB2	NONHSAG038410		CHSY1	TIGD7		RBM15
WDR24	NONHSAG039120	SHFM1	NONHSAG038413		CHURC1	TIMM50		RBM25
WNT7B	NONHSAG039121	SIGIRR	NONHSAG038428		CIAPIN1	TMEM186		RBM39
WRNIP1	NONHSAG039144	SLC10A3	NONHSAG038452		CIRBP	TMEM251		RBMX
WWC1	NONHSAG039244	SLC20A2	NONHSAG038534		CIT	TMEM68		RBPMS
WWP1	NONHSAG039308	SLC25A1	NONHSAG038559		CKAP5	TMEM99		RFC1
XBP1	NONHSAG039460	SLC25A10	NONHSAG038663		CKMT1B	TNFAIP2		RFC3
XPNPEP1	NONHSAG039515	SLC25A11	NONHSAG038699		CKS2	TNFAIP8L1		RIC8A
YEATS2	NONHSAG039895	SLC25A35	NONHSAG038869		CLASRP	TOR1B		RIC8B
YPEL5	NONHSAG039933	SLC25A5	NONHSAG038927		CLCN4	TRAPPC4		RINT1
YWHAH	NONHSAG039987	SLC29A2	NONHSAG038956		CLCN5	TRIB1		RIT1
ZC3H10	NONHSAG040038	SLC52A2	NONHSAG039152		CLDN12	TRIM60		RLIM
ZFP42	NONHSAG040137	SLC7A5	NONHSAG039165		CLDN6	TRIM61		RNF11
ZFYVE20	NONHSAG040202	SLC9A3R1	NONHSAG039217		CLDND1	TRPV2		RNF25
ZMIZ1	NONHSAG040254	SLIRP	NONHSAG039347		CLEC3B	TSPAN10		RNPEP
ZNF134	NONHSAG040290	SMARCD2	NONHSAG039516		CLEC4C	TSPAN17		RNPS1
ZNF584	NONHSAG040305	SMC1A	NONHSAG039519		CLINT1	TXNIP		RP2
	NONHSAG040380	SMIM4	NONHSAG039535		CLIP2	VRTN		RPF1
	NONHSAG040456	SMIM8	NONHSAG039542		CLIP3	WDR66		RPGRIP1
	NONHSAG040548	SNRPA	NONHSAG039747		CLIP4	WNT10B		RPP14
	NONHSAG040603	SNRPG	NONHSAG039775		CLOCK	XIAP		RPRD1B
	NONHSAG040691	SNX7	NONHSAG039839		CLPB	YIPF4		RPS6KA3
	NONHSAG040829	SOD1	NONHSAG039982		CLPS	ZBTB8A		RRAS2
	NONHSAG040867	SOD2	NONHSAG040316		CLPX	ZFR2		RRM2
	NONHSAG041262	SP6	NONHSAG040518		CLSPN	ZNF101		RRP12
	NONHSAG041300	SPNS1	NONHSAG040615		CLSTN3	ZNF169		RRP8
	NONHSAG041301	SSR4	NONHSAG040642		CLTCL1	ZNF232		RRP9
	NONHSAG041302	STARD10	NONHSAG040689		CLUAP1	ZNF250		RSBN1
	NONHSAG041548	STC2	NONHSAG040729		CLUL1	ZNF286B		RSBN1L
	NONHSAG041574	STUB1	NONHSAG040786		CMAS	ZNF30		RSC1A1
	NONHSAG041660	SUCLG1	NONHSAG040885		CMIP	ZNF34		RSPH10B
	NONHSAG041670	SUMF1	NONHSAG040888		CMKLR1	ZNF417		RSRC2
	NONHSAG041726	SUMO3	NONHSAG041036		CMTM6	ZNF486		RTN2
	NONHSAG041935	TACR2	NONHSAG041062		CMTR1	ZNF493		S100B
	NONHSAG041967	TAGLN2	NONHSAG041256		CNBD1	ZNF534		SAMD8
	NONHSAG042219	TALDO1	NONHSAG041258		CNIH	ZNF578		SBNO1
	NONHSAG042251	TBC1D20	NONHSAG041334		CNN1	ZNF581		SCNM1
	NONHSAG042324	TBCCD1	NONHSAG041419		CNN2	ZNF592		SDAD1
	NONHSAG042393	TDG	NONHSAG041500		CNN3	ZNF611		SEPT7
	NONHSAG042464	TECPR1	NONHSAG041596		CNNM2	ZNF626		SERAC1
	NONHSAG042466	TECR	NONHSAG041607		CNNM3	ZNF709		SERINC1
	NONHSAG042735	TEN1	NONHSAG041742		CNOT1	ZNF764		SERP1
	NONHSAG042836	THOP1	NONHSAG042006		CNOT10	ZNF771		SFTPD
	NONHSAG042909	THUMPD1	NONHSAG042072		CNOT11	ZNHIT2		SGK1
	NONHSAG042934	TIMM13	NONHSAG043178		CNOT3	ZSCAN18		SGPL1
	NONHSAG042946	TIMM8B	NONHSAG043182		CNOT4			SH3BGRL2
	NONHSAG042950	TJP3	NONHSAG043257		CNOT6L			SH3GL3
	NONHSAG043044	TKT	NONHSAG043258		CNOT7			SIRT1
	NONHSAG043227	TMED3	NONHSAG043500		CNOT8			SIVA1
	NONHSAG043514	TMEM141	NONHSAG043672		CNP			SKA2
	NONHSAG043601	TMEM147	NONHSAG043739		CNTFR			SLC15A4
	NONHSAG043741	TMEM223	NONHSAG044346		CNTLN			SLC16A1
	NONHSAG044005	TMEM258	NONHSAG044417		CNTN4			SLC25A44
	NONHSAG044022	TMPRSS13	NONHSAG044613		CNTN6			SLC35A3
	NONHSAG044058	TP53	NONHSAG044736		CNTNAP2			SLC38A9
	NONHSAG044131	TPI1	NONHSAG045353		CNTNAP4			SLC7A7
	NONHSAG044284	TPP1	NONHSAG045521		CNTRL			SMC6
	NONHSAG044285	TRABD	NONHSAG046735		CNTROB			SMEK1
	NONHSAG044434	TRAP1	NONHSAG046805		COA6			SMEK2
	NONHSAG044454	TRAPPC2L	NONHSAG046806		COBLL1			SMG5
	NONHSAG044508	TRIP6	NONHSAG046808		COCH			SMIM15
	NONHSAG044533	TSPAN15	NONHSAG046861		COG1			SMPD4
	NONHSAG044676	TSR3	NONHSAG046878		COG5			SNRNP35
	NONHSAG044782	TSTA3	NONHSAG047074		COG6			SNX5
	NONHSAG044866	TTC19	NONHSAG047126		COG7			SOX2
	NONHSAG044884	TUBA1B	NONHSAG047137		COG8			SP1
	NONHSAG044906	TUBB	NONHSAG047178		COIL			SPINT2
	NONHSAG045162	TUFM	NONHSAG047185		COL15A1			SRF
	NONHSAG045317	TYW3	NONHSAG047237		COL1A1			SRP9
	NONHSAG046785	UBAC2	NONHSAG047427		COL28A1			SRSF1
	NONHSAG046874	UBE2F	NONHSAG047585		COL5A1			SRSF3
	NONHSAG046901	UBE2G2	NONHSAG047914		COL6A6			SRSF5
	NONHSAG047098	UBE2M	NONHSAG048140		COMMD1			SRSF6
	NONHSAG047162	UBL4A	NONHSAG048206		COMMD6			SS18
	NONHSAG047164	UBN2	NONHSAG048291		COPB2			SSX1
	NONHSAG047336	UCHL3	NONHSAG048391		COPG1			SSX2
	NONHSAG047480	UQCR11	NONHSAG048412		COPS2			SSX2B
	NONHSAG047504	UQCRC1	NONHSAG048451		COPS7B			SSX3
	NONHSAG047506	UQCRC2	NONHSAG048886		COPZ1			ST8SIA5
	NONHSAG047576	USP22	NONHSAG048946		COQ10A			STAM
	NONHSAG047650	VAMP8	NONHSAG049054		COQ6			STOM
	NONHSAG047695	VARS	NONHSAG049055		CORO1C			STXBP3
	NONHSAG047787	VCL	NONHSAG049247		CORO2A			STYX
	NONHSAG047792	VMA21	NONHSAG049267		COX10			SULT2A1
	NONHSAG047833	VPS28	NONHSAG049347		COX16			SUPT7L
	NONHSAG047870	VPS29	NONHSAG049350		COX4I2			SYTL5
	NONHSAG047912	VPS35	NONHSAG049377		COX6A1			TAF1C
	NONHSAG047973	VTI1B	NONHSAG049477		CPA1			TAF7
	NONHSAG047997	WDR83OS	NONHSAG049542		CPEB2			TCAIM
	NONHSAG048057	WNT7A	NONHSAG049546		CPEB3			TCHH
	NONHSAG048059	YDJC	NONHSAG049638		CPEB4			TCN2
	NONHSAG048337	YIF1A	NONHSAG049662		CPED1			TCONS_00317113
	NONHSAG048354	ZDHHC12	NONHSAG049720		CPLX1			TCONS_00472079
	NONHSAG048460	ZFP64	NONHSAG049764		CPNE2			TCONS_00504485
	NONHSAG048472	ZFPL1	NONHSAG049771		CPNE3			TERF2IP
	NONHSAG048570	ZNF259	NONHSAG049853		CPNE4			TEX37
	NONHSAG048743		NONHSAG050442		CPNE9			TFAM
	NONHSAG048749		NONHSAG050572		CPOX			TFAP2C
	NONHSAG048761		NONHSAG050573		CPS1			TFDP1
	NONHSAG048937		NONHSAG050905		CPSF2			TFPT
	NONHSAG049249		NONHSAG051048		CPSF3L			THEG
	NONHSAG049418		NONHSAG051212		CPSF4L			THOC5
	NONHSAG049557		NONHSAG051331		CPT1B			TKTL1
	NONHSAG049855		NONHSAG051479		CPT1C			TMEM106B
	NONHSAG050042		NONHSAG051597		CPXM2			TMEM109
	NONHSAG050060		NONHSAG051611		CR2			TMEM131
	NONHSAG050159		NONHSAG051735		CRABP1			TMEM14C
	NONHSAG050261		NONHSAG051812		CRAT			TMEM164
	NONHSAG050272		NONHSAG051863		CRB3			TMEM209
	NONHSAG050273		NONHSAG052913		CREB3L2			TMEM237
	NONHSAG050366		NONHSAG053067		CREB5			TMEM55B
	NONHSAG050367		NONHSAG053109		CREM			TMEM66
	NONHSAG050398		NONHSAG053172		CRISPLD2			TMEM91
	NONHSAG050425		NONHSAG053376		CRKL			TOP2A
	NONHSAG050595		NONHSAG053434		CRLS1			TOP3A
	NONHSAG050846		NONHSAG053437		CRNKL1			TOPORS
	NONHSAG051337		NONHSAG053475		CRTAC1			TOR1A
	NONHSAG051996		NONHSAG053482		CRTC1			TPM1
	NONHSAG052046		NONHSAG053561		CRTC2			TPRX1
	NONHSAG052117		NONHSAG053573		CRTC3			TRA2B
	NONHSAG052155		NONHSAG053894		CRYBG3			TRAPPC13
	NONHSAG052563		NONHSAG054179		CRYZ			TRAPPC6B
	NONHSAG052601		NONHSAG054477		CRYZL1			TRIM38
	NONHSAG052901		NONHSAG055109		CSAD			TSR2
	NONHSAG052907		NONHSAG055150		CSDE1			TTC1
	NONHSAG052962		NONHSAG055161		CSF1R			TTC4
	NONHSAG052973		NONHSAG055248		CSGALNACT2			TTF1
	NONHSAG053379		NONHSAG055259		CSNK1A1			TTI2
	NONHSAG053441		NONHSAG055329		CSNK1D			TTLL12
	NONHSAG053515		NONHSAG055613		CSNK1E			TUBA3D
	NONHSAG053547		NPAT		CSNK2A3			TUBB4B
	NONHSAG053553		NPC1		CSRNP2			TUT1
	NONHSAG053574		NPL		CSRP1			TXNDC5
	NONHSAG053599		NR2F1		CST8			UBAP1
	NONHSAG053636		NR2F2		CSTB			UBE2E3
	NONHSAG053692		NR6A1		CSTF1			UBE2G1
	NONHSAG053773		NSL1		CSTF3			UBE2J2
	NONHSAG054386		NUDT11		CTAGE5			UBE2L3
	NONHSAG054394		NUF2		CTBP2			UBL7
	NONHSAG054432		NUP188		CTC1			UBR4
	NONHSAG054456		NUP210		CTCFL			UBXN7
	NONHSAG054721		NUP35		CTDSP1			UHMK1
	NONHSAG055056		NUP37		CTDSPL			ULK2
	NONHSAG055386		NUPL2		CTIF			UPF1
	NONHSAG055610		OAF		CTNNA1			UPF2
	NPTX2		ODC1		CTNNA2			UPF3B
	NRBF2		OFD1		CTNNA3			UPK3BL
	NRF1		OOEP		CTNNB1			URB1
	NUP153		OR2T4		CTNND1			USP1
	NUP50		OR7E24		CTNND2			UTP14A
	NXF1		ORC5		CTNS			UTP15
	NXPE3		ORMDL1		CTPS1			UTP3
	OCIAD1		OSBPL3		CTRB1			VDAC3
	OPN3		OSR1		CTRB2			VPS26B
	OPTN		OTUB1		CTSA			WASL
	ORC6		OTUD3		CTSB			WDR3
	PABPC4		OTUD4		CTSV			WDR43
	PAFAH1B2		PAG1		CTTNBP2			WDR45
	PAPD5		PAK1IP1		CTTNBP2NL			WDR46
	PCBP2		PAPD7		CUEDC1			WDR89
	PCBP4		PAPSS1		CUL1			WDSUB1
	PCNT		PARD3		CUL3			WNK3
	PDCL		PARD6G		CUL4B			WRAP53
	PDE11A		PARP12		CUL5			WWC2
	PHACTR4		PARP16		CUX2			XPO1
	PIK3R4		PASK		CWC15			XPO6
	PLA2G15		PCBP1		CWF19L2			YES1
	PLEKHM1		PCDH11X		CXorf23			YTHDF2
	PLIN4		PCGF1		CXorf38			YTHDF3
	PLXNB3		PCID2		CXorf56			ZBED5
	PMAIP1		PCNA		CYB561			ZBTB1
	PMM1		PCOLCE2		CYB561D1			ZBTB10
	PNRC1		PCSK9		CYB5D1			ZBTB11
	POLA2		PDCD5		CYB5R1			ZBTB3
	POLH		PDCD7		CYB5R4			ZFAND5
	POMC		PDE7A		CYFIP2			ZFP37
	POTEG		PDE9A		CYHR1			ZFP90
	POTEH		PEX7		CYP20A1			ZFYVE19
	PPM1A		PHC2		CYP24A1			ZFYVE27
	PPM1D		PHF13		CYP2C19			ZIK1
	PPM1M		PIM3		CYP4V2			ZIM3
	PPP1CC		PLCB1		CYTIP			ZKSCAN5
	PPP1R11		PLEKHA5		DAAM2			ZNF100
	PPP1R15A		PLIN5		DAB1			ZNF140
	PPP1R15B		PLK3		DAND5			ZNF157
	PPP2CA		PNPLA4		DAPK2			ZNF174
	PPTC7		POLG2		DAPK3			ZNF180
	PRAMEF10		POLR1A		DAW1			ZNF189
	PRAMEF3		POLR3E		DAZL			ZNF207
	PRKRIR		POLR3GL		DBNL			ZNF212
	PRPH		PORCN		DCAF15			ZNF226
	PRR3		PPFIA1		DCAF4			ZNF23
	PRSS41		PPHLN1		DCAF4L1			ZNF256
	PRSS58		PPM1G		DCAF4L2			ZNF260
	PSPC1		PPP1R3D		DCAF5			ZNF266
	PTGES3		PPP3CA		DCAF6			ZNF268
	PTPN22		PPP3CC		DCAF8			ZNF273
	PWWP2A		PRC1		DCC			ZNF280A
	QRICH1		PRELID2		DCDC2			ZNF300
	R3HCC1L		PRKACA		DCK			ZNF350
	RAB12		PRMT2		DCLRE1A			ZNF398
	RAB1A		PROSER2		DCP1B			ZNF408
	RAB6A		PRPF40A		DCP2			ZNF410
	RAB6C		PRR16		DCT			ZNF460
	RABIF		PSD3		DCTN1			ZNF506
	RAP2A		PSIP1		DCTN3			ZNF507
	RAPH1		PSMA7		DCTN4			ZNF544
	RASSF8		PSMF1		DCUN1D1			ZNF557
	RBBP5		PTN		DCUN1D3			ZNF582
	RBM14		PTPDC1		DDAH2			ZNF586
	RBM5		PWP1		DDHD2			ZNF595
	RBM8A		PXK		DDIT4			ZNF596
	RDH10		PYGO2		DDR1			ZNF614
	RETSAT		QKI		DDX10			ZNF615
	RFK		QSOX2		DDX11			ZNF639
	RHEBL1		RAB20		DDX17			ZNF670
	RNF115		RAB7L1		DDX19A			ZNF675
	RNF138		RABGAP1		DDX21			ZNF684
	RNF152		RAC1		DDX24			ZNF700
	RNF168		RAD51AP1		DDX4			ZNF701
	RNF19B		RADIL		DDX41			ZNF704
	RNF4		RASEF		DDX42			ZNF716
	RPL10L		RASL11A		DDX43			ZNF728
	RPL17-C18orf32		RBBP7		DDX46			ZNF74
	RPL29		RBBP8		DDX47			ZNF766
	RPS13		RBM17		DDX50			ZNF8
	RRN3		RBM27		DDX55			ZNF829
	SACS		RCC2		DDX56			ZNF830
	SAP18		REL		DDX58			ZNF845
	SAR1A		REPIN1		DDX59			ZNF878
	SCAF4		RFC4		DEAF1			ZNF880
	SCO1		RGMA		DEC1			ZNF891
	SCYL3		RHOT1		DEDD			ZNF92
	SENP3		RIOK1		DEDD2			ZNHIT6
	SENP5		RNF130		DEF6			ZSCAN32
	SEPT12		RNF157		DENND1A			ZSCAN5B
	SERTAD1		RNF219		DENND1C			ZSWIM7
	SERTAD3		RNF34		DENND5B
	SETD8		RNLS		DENR
	SF3B14		RP9		DEPDC1
	SH3BGRL		RPA1		DERL2
	SH3RF1		RPGR		DERL3
	SHOC2		RPIA		DES
	SHQ1		RPL26L1		DET1
	SIAH1		RPLP0		DFNA5
	SLC16A6		RPS10		DFNB31
	SLC25A25		RPS18		DGCR8
	SLC25A31		RPS4X		DGKB
	SLC27A1		RRAGC		DGKI
	SLC34A2		RRNAD1		DHFRL1
	SLC36A2		RTKN2		DHODH
	SLC6A12		RTN4		DHRS13
	SLC7A6		RUNX1T1		DHX15
	SLC7A6OS		S100Z		DHX34
	SMARCE1		SAMD1		DHX57
	SMG1		SAMD10		DHX9
	SMIM13		SAMD4B		DIAPH3
	SNAI1		SART1		DICER1
	SNAPC2		SAV1		DIDO1
	SNIP1		SAYSD1		DIMT1
	SNRPB2		SCAPER		DIP2B
	SNUPN		SCFD1		DIP2C
	SPAG4		SCIN		DIRAS1
	SPATA5L1		SCMH1		DIRAS3
	SPESP1		SCML1		DISC1
	SPG7		SDCCAG8		DISP2
	SPINK7		SDS		DLC1
	SPPL3		SEC61B		DLG1
	SPRY4		SEC62		DLG2
	SRCAP		SELK		DLG3
	SRP19		SEMA4B		DLGAP2
	SSB		SETDB2		DLST
	STIL		SF3B4		DLX6
	STK17B		SFMBT1		DMBT1
	SUMO4		SH3BP5		DMD
	SUPT6H		SHCBP1		DMKN
	TAF13		SHD		DMRTC2
	TATDN2		SHMT2		DMTN
	TBC1D12		SIRT7		DMXL1
	TBCC		SKP1		DMXL2
	TBP		SKP2		DNA2
	TCEANC2		SLBP		DNAH10
	TCF24		SLC25A37		DNAH12
	TCONS_00026485		SLC25A42		DNAH17
	TCONS_00030494		SLC35D1		DNAH7
	TCONS_00032725		SLC35G1		DNAH9
	TCONS_00034220		SLC39A14		DNAI1
	TCONS_00070970		SLC43A2		DNAJA4
	TCONS_00071595		SLC7A9		DNAJB12
	TCONS_00072026		SLCO3A1		DNAJB13
	TCONS_00100538		SLU7		DNAJB2
	TCONS_00100785		SMARCAL1		DNAJC14
	TCONS_00102078		SMC3		DNAJC15
	TCONS_00128751		SMIM14		DNAJC16
	TCONS_00132678		SMKR1		DNAJC17
	TCONS_00133484		SNAP29		DNAJC18
	TCONS_00339073		SNAPIN		DNAJC2
	TCONS_00379097		SNX15		DNAJC25
	TCONS_00379901		SNX24		DNM3
	TCONS_00381179		SNX25		DNMBP
	TCONS_00448106		SOCS2		DNMT3A
	TCONS_00538980		SOCS7		DOCK1
	TCONS_00542226		SON		DOCK10
	TEF		SOX30		DOCK2
	TESK2		SPATA22		DOCK4
	TFB2M		SPDL1		DOCK5
	TFIP11		SPG21		DOCK8
	TGS1		SPOCK3		DOK1
	THAP11		SPOP		DOK2
	TIAL1		SQSTM1		DOK5
	TIMM10B		SREK1IP1		DOPEY1
	TIMM21		SSBP3		DOPEY2
	TIMP1		ST8SIA1		DOT1L
	TMEM107		STARD3NL		DPEP1
	TMEM134		STARD7		DPF1
	TMEM159		STK4		DPH2
	TMEM41B		STRBP		DPH3
	TMEM45A		STX16		DPH7
	TMEM92		STX2		DPM1
	TMUB2		SUCO		DPP10
	TNFAIP1		SUGT1		DPP3
	TNFRSF12A		SUN1		DPP8
	TNFSF9		SUSD3		DPPA2
	TNNC2		SYCP3		DPPA3
	TNNI3		SYNJ2BP		DPPA4
	TP53BP2		SYT17		DPPA5
	TPD52L2		TACC3		DPY19L3
	TPPP		TAX1BP1		DPYSL2
	TPPP3		TBC1D2B		DRAM2
	TPST1		TBC1D7		DRG1
	TPTE		TBL1X		DROSHA
	TRIM41		TCONS_00001158		DSCR4
	TRIM54		TCONS_00001938		DSE
	TSPO		TCONS_00010353		DSTYK
	TTC23L		TCONS_00013787		DTL
	TTL		TCONS_00057681		DTNBP1
	TUBB1		TCONS_00115899		DTWD2
	TVP23B		TCONS_00127492		DTX2
	TWSG1		TCONS_00128533		DUS3L
	TXNL4B		TCONS_00128671		DUS4L
	UBE2B		TCONS_00148531		DUSP10
	UBE2C		TCONS_00210804		DUSP14
	UBE2K		TCONS_00211312		DUSP16
	UBP1		TCONS_00313891		DUSP19
	UBR7		TCONS_00361053		DUSP22
	UBTD1		TCONS_00363135		DUSP4
	UBTD2		TCONS_00433900		DUT
	UBXN2A		TCONS_00438394		DVL1
	USP12		TCONS_00441162		DYM
	USP7		TCONS_00501994		DYNAP
	USPL1		TCONS_00578780		DYNC1I2
	UTP11L		TCONS_00580981		DYNC1LI2
	UTS2		TCONS_00603679		DYNC2H1
	VPS4B		TCTEX1D2		DYNC2LI1
	WDR47		TDP1		DYRK1A
	WTAP		TDRD1		DYRK4
	XPO5		TDRP		DZANK1
	YAF2		TEX9		DZIP1
	YIPF1		TFAP2B		E2F1
	YOD1		TFB1M		EAF1
	YPEL2		TFG		EAPP
	YRDC		THOC2		EBAG9
	YY1		THOC7		EBF2
	ZCCHC10		THRB		EBNA1BP2
	ZFAND4		TIAM1		ECE2
	ZFYVE1		TIAM2		ECSCR
	ZMAT5		TICAM1		EDA
	ZNF124		TJAP1		EDAR
	ZNF131		TM9SF1		EDC4
	ZNF146		TMEM14A		EDEM2
	ZNF254		TMEM14B		EDIL3
	ZNF296		TMEM150A		EED
	ZNF335		TMEM171		EEF1A2
	ZNF394		TMEM18		EEF1G
	ZNF473		TMEM184B		EEF2
	ZNF568		TMEM38A		EEF2K
	ZNF597		TMEM41A		EFCAB11
	ZNF606		TMEM43		EFCAB13
	ZNF668		TMEM50B		EFCAB6
	ZNF669		TMEM60		EFCAB7
	ZNF679		TMEM87A		EFHC2
	ZNF707		TNFAIP6		EFNA3
	ZNF735		TNFSF13		EFNA5
	ZNF736		TNRC6A		EFR3A
	ZNF778		TNRC6B		EFR3B
	ZNF79		TOB1		EFTUD1
	ZNF823		TOP1		EFTUD2
	ZNFX1		TPR		EGFL8
	ZNHIT3		TRAK1		EGLN2
	ZRANB1		TRIM6		EHD1
	ZSCAN4		TRIM62		EHMT1
	ZZZ3		TRIP11		EIF1AX
			TRIP13		EIF1AY
			TRMT11		EIF2A
			TRMT44		EIF2AK1
			TROAP		EIF2AK2
			TSC22D2		EIF2AK4
			TSG101		EIF2B3
			TSHZ1		EIF2S2
			TSKU		EIF3A
			TSPAN19		EIF3B
			TSPAN5		EIF3C
			TSPAN7		EIF3CL
			TTC32		EIF3D
			TTC5		EIF3G
			TUBD1		EIF4A1
			TUSC1		EIF4A2
			UBA3		EIF4E1B
			UBA52		EIF4E2
			UBC		EIF4E3
			UBE2H		EIF4EBP2
			UBE2I		EIF4ENIF1
			UBE2R2		EIF4G1
			UBE2T		EIF4G3
			UBLCP1		EIF5AL1
			UBXN4		EIF6
			UCK2		ELAVL1
			UFL1		ELAVL2
			UHRF1		ELFN2
			UNKL		ELK1
			UPF3A		ELK3
			USF2		ELK4
			USP14		ELMO1
			USP16		ELMO2
			USP44		ELMOD1
			USP47		ELMSAN1
			VANGL1		ELOVL1
			VPS13C		ELOVL2
			VPS4A		ELOVL3
			WDR33		ELOVL5
			WDR75		ELP3
			WIBG		EMB
			WRAP73		EMC2
			WTH3DI		EMC4
			XPA		EMC7
			XPC		EMC9
			XRN2		EMG1
			YPEL1		EMILIN2
			YWHAB		EML1
			ZAR1L		EML4
			ZBTB16		EML5
			ZBTB22		EML6
			ZBTB39		ENDOD1
			ZBTB49		ENG
			ZC2HC1A		ENHO
			ZC3H12A		ENPP2
			ZC3H13		ENTPD5
			ZC3H18		ENY2
			ZC3H7A		EOGT
			ZCCHC17		EP400
			ZCCHC2		EPAS1
			ZCCHC3		EPB41
			ZCWPW2		EPB41L2
			ZDHHC13		EPB41L4A
			ZDHHC18		EPB41L4B
			ZDHHC7		EPB41L5
			ZFP36		EPG5
			ZFYVE21		EPHA4
			ZIM2		EPHB1
			ZMAT1		EPHX1
			ZMYM6NB		EPHX2
			ZNF136		EPN2
			ZNF14		EPS15
			ZNF215		EPS15L1
			ZNF22		ERBB3
			ZNF324		ERBB4
			ZNF395		ERC2
			ZNF397		ERCC2
			ZNF407		ERCC6
			ZNF438		ERG
			ZNF44		ERI2
			ZNF462		ERICH1
			ZNF513		ERN1
			ZNF514		ERO1LB
			ZNF521		ERP44
			ZNF540		ERRFI1
			ZNF559		ESCO2
			ZNF598		ESR2
			ZNF618		ESRP1
			ZP1		ESRP2
			ZUFSP		ESYT3
					ETAA1
					ETF1
					ETFB
					ETHE1
					ETS1
					ETV4
					ETV5
					ETV6
					EVC2
					EWSR1
					EXO5
					EXOC2
					EXOC3
					EXOC4
					EXOC5
					EXOG
					EXOSC10
					EXOSC3
					EXOSC4
					EXOSC7
					EXT2
					EXTL3
					EYA1
					EYA2
					EZR
					F11R
					F13A1
					F2
					F2RL1
					F8
					F8A1
					FADD
					FADS1
					FADS3
					FAF1
					FAF2
					FAHD2A
					FAHD2B
					FAIM2
					FAM102A
					FAM103A1
					FAM105A
					FAM105B
					FAM110A
					FAM114A2
					FAM118A
					FAM118B
					FAM120B
					FAM122A
					FAM122B
					FAM124A
					FAM129A
					FAM131A
					FAM134A
					FAM134C
					FAM135B
					FAM151B
					FAM154A
					FAM160A1
					FAM160B2
					FAM161A
					FAM168A
					FAM169A
					FAM169B
					FAM170A
					FAM171B
					FAM173B
					FAM174B
					FAM175B
					FAM178A
					FAM179A
					FAM188A
					FAM188B
					FAM193A
					FAM193B
					FAM195B
					FAM199X
					FAM19A2
					FAM19A4
					FAM203A
					FAM208B
					FAM214A
					FAM219A
					FAM21A
					FAM21C
					FAM221A
					FAM222B
					FAM227A
					FAM24B
					FAM35A
					FAM3B
					FAM45A
					FAM46B
					FAM46C
					FAM60A
					FAM65B
					FAM69B
					FAM78A
					FAM81A
					FAM81B
					FAM83D
					FAM84B
					FAM89B
					FAM91A1
					FAM98C
					FANCI
					FANCL
					FAR2
					FARP1
					FAT2
					FAT3
					FAXC
					FBL
					FBLN5
					FBLN7
					FBN3
					FBP2
					FBRS
					FBXL13
					FBXL14
					FBXL17
					FBXL5
					FBXO10
					FBXO11
					FBXO16
					FBXO21
					FBXO22
					FBXO25
					FBXO30
					FBXO34
					FBXO38
					FBXO41
					FBXO9
					FBXW11
					FBXW12
					FBXW9
					FCF1
					FCHO1
					FCHSD2
					FDFT1
					FDX1L
					FEM1C
					FER
					FER1L6
					FERMT1
					FEZ2
					FEZF2
					FGD3
					FGD4
					FGD5
					FGD6
					FGF9
					FGFBP3
					FGFR1OP
					FGFR3
					FGFRL1
					FGGY
					FH
					FHIT
					FIBCD1
					FIGLA
					FIGNL1
					FIS1
					FKBP15
					FKBP1A
					FKBP4
					FKBP6
					FLCN
					FLI1
					FLII
					FLJ22184
					FLNC
					FLT1
					FLVCR2
					FMN1
					FMN2
					FMNL2
					FMO2
					FMO5
					FMR1NB
					FN1
					FN3KRP
					FNDC3A
					FNDC3B
					FNIP2
					FOLR4
					FOSB
					FOSL2
					FOXA1
					FOXH1
					FOXJ3
					FOXK1
					FOXK2
					FOXN4
					FOXP4
					FRAS1
					FRG2
					FRG2C
					FRMD5
					FRS3
					FSD1
					FSTL4
					FTCD
					FUBP1
					FUNDC1
					FUNDC2
					FUS
					FUT10
					FUT2
					FUT5
					FUT8
					FXYD5
					FYCO1
					FZR1
					G2E3
					G6PD
					GAB1
					GAB2
					GABBR2
					GABPB1
					GABPB2
					GABRG3
					GABRP
					GAD1
					GALC
					GALM
					GALNT13
					GALNT15
					GALNT18
					GAN
					GAR1
					GAREML
					GARS
					GAS2L1
					GAS2L3
					GAS7
					GATAD2B
					GATC
					GATM
					GATSL3
					GBF1
					GBP2
					GBX1
					GCAT
					GCC1
					GCFC2
					GCNT3
					GDAP1
					GDE1
					GDF11
					GDF9
					GDI1
					GDI2
					GEM
					GEMIN2
					GEMIN4
					GEMIN6
					GEMIN8
					GET4
					GFM2
					GFPT1
					GFPT2
					GFRA1
					GFRA2
					GGA3
					GGT5
					GGT6
					GHITM
					GID4
					GIGYF1
					GIGYF2
					GINS1
					GINS2
					GIPC1
					GIT1
					GIT2
					GJA4
					GJC1
					GKAP1
					GLA
					GLB1
					GLB1L
					GLDC
					GLDN
					GLIPR1
					GLOD4
					GLRX3
					GLS2
					GLT1D1
					GLUD1
					GLUD2
					GLYATL1
					GLYATL3
					GMDS
					GMEB1
					GMPPA
					GMPR
					GMPS
					GNA12
					GNA13
					GNA14
					GNAI1
					GNAI2
					GNAL
					GNAO1
					GNAT2
					GNAZ
					GNB1
					GNB2L1
					GNB4
					GNB5
					GNG12
					GNG2
					GNG4
					GNG7
					GNL1
					GNPAT
					GNPNAT1
					GNPTAB
					GNS
					GOLGA1
					GOLGA3
					GOLGA5
					GOLGA7
					GOLGB1
					GOLM1
					GOLPH3L
					GOT1
					GOT2
					GP1BA
					GPANK1
					GPATCH1
					GPATCH2
					GPC6
					GPD1
					GPHA2
					GPHN
					GPKOW
					GPM6B
					GPN2
					GPN3
					GPR1
					GPR119
					GPR125
					GPR126
					GPR137
					GPR143
					GPR158
					GPR3
					GPR39
					GPR75-ASB3
					GPR78
					GPS2
					GPSM2
					GPSM3
					GPT2
					GPX1
					GPX4
					GRAMD4
					GRAP2
					GRAPL
					GRB10
					GREB1
					GRHL1
					GRHL2
					GRHL3
					GRHPR
					GRIA1
					GRID2
					GRID2IP
					GRIK2
					GRIN2A
					GRIN2B
					GRIPAP1
					GRK5
					GRK7
					GRM7
					GRPR
					GRSF1
					GSAP
					GSE1
					GSK3A
					GSKIP
					GSR
					GSTA4
					GSTCD
					GSTM3
					GTF2A1L
					GTF2A2
					GTF2H1
					GTF2H2C
					GTF2H3
					GTF2IRD1
					GTF3C2
					GTF3C5
					GTPBP10
					GTPBP2
					GTSF1
					GUCD1
					GUCY1A2
					GUF1
					GYG1
					H1F0
					H1FOO
					H2AFV
					H2AFY2
					H3F3B
					H3F3C
					H6PD
					HABP2
					HADH
					HAGH
					HAPLN3
					HARS
					HARS2
					HAS3
					HAUS2
					HAUS4
					HAUS8
					HAX1
					HBP1
					HBS1L
					HCCS
					HCFC2
					HCN4
					HDAC2
					HDAC9
					HDC
					HDGFRP2
					HDLBP
					HEATR1
					HEATR3
					HECTD2
					HECTD3
					HELQ
					HELZ
					HELZ2
					HENMT1
					HERC1
					HERC3
					HERC6
					HERPUD2
					HEXA
					HEY2
					HHAT
					HHIPL2
					HHLA1
					HHLA2
					HIAT1
					HIBCH
					HID1
					HIF1A
					HIF1AN
					HIF3A
					HIP1R
					HIPK2
					HIRA
					HIRIP3
					HIST1H1A
					HIST1H1E
					HIST1H2AH
					HIST1H3G
					HIST1H4C
					HIST1H4J
					HIST2H2AB
					HIST2H2BF
					HIVEP1
					HJURP
					HK1
					HKR1
					HLA-E
					HMBOX1
					HMCN1
					HMG20A
					HMGB1
					HMGN2
					HMGN5
					HMGXB3
					HMHA1
					HMOX2
					HN1
					HNF1A
					HNF4A
					HNRNPA1
					HNRNPA1L2
					HNRNPA2B1
					HNRNPA3
					HNRNPC
					HNRNPD
					HNRNPF
					HNRNPK
					HNRNPLL
					HNRNPM
					HNRNPR
					HNRNPUL1
					HNRNPUL2
					HOMER2
					HOMER3
					HOOK2
					HOXA4
					HPDL
					HPGD
					HPRT1
					HPS4
					HPS5
					HPSE2
					HRG
					HRH2
					HSD11B1L
					HSDL1
					HSF2BP
					HSF5
					HSPA12A
					HSPA12B
					HSPA14
					HSPA1B
					HSPA1L
					HSPA4L
					HSPA8
					HSPA9
					HSPBAP1
					HTATSF1
					HUNK
					HVCN1
					HYLS1
					IAH1
					ICA1
					ICA1L
					ICOSLG
					ICT1
					IDE
					IDH2
					IDS
					IER2
					IFFO1
					IFI30
					IFNGR1
					IFNGR2
					IFRD2
					IFT140
					IFT27
					IFT46
					IFT52
					IFT74
					IGBP1
					IGF1R
					IGF2BP1
					IGFBP1
					IGFBP2
					IGFBP3
					IGFBP5
					IGSF10
					IGSF9
					IKBKB
					IKZF4
					IL10RB
					IL13RA1
					IL16
					IL17B
					IL17C
					IL17RA
					IL17RD
					IL1RAP
					IL1RAPL1
					IL1RAPL2
					IL4
					IL5RA
					ILDR2
					ILK
					IMMP2L
					IMP4
					IMPA1
					IMPAD1
					INADL
					INCA1
					INCENP
					ING3
					INO80D
					INPP1
					INPP4A
					INPP5D
					INPP5F
					INSC
					INTS10
					INTS8
					INTS9
					IP6K1
					IP6K2
					IPO11
					IPO13
					IPO4
					IQCA1
					IQCD
					IQCE
					IQCG
					IQCH
					IQCJ
					IQGAP3
					IQSEC1
					IQUB
					IREB2
					IRF1
					IRF2
					IRF3
					IRF6
					IRGM
					IRX3
					IRX4
					ISCA1
					ISL1
					ISPD
					IST1
					ISY1-RAB43
					ITFG1
					ITGA10
					ITGA11
					ITGA4
					ITGA6
					ITGAE
					ITGAV
					ITGB3BP
					ITIH2
					ITIH5
					ITM2C
					ITPK1
					ITPKC
					ITPR1
					ITPR3
					ITPRIP
					JAG1
					JAG2
					JAKMIP3
					JAM3
					JAZF1
					JHDM1D
					JKAMP
					JMJD4
					JMJD7
					JMJD8
					JMY
					JOSD2
					JPH3
					KAAG1
					KALRN
					KANK2
					KARS
					KAT2B
					KAT7
					KATNA1
					KATNAL1
					KATNB1
					KBTBD8
					KCNC4
					KCND2
					KCNE2
					KCNG4
					KCNH1
					KCNH3
					KCNH8
					KCNIP4
					KCNJ4
					KCNK13
					KCNK16
					KCNK9
					KCNN1
					KCNN4
					KCNQ3
					KCNT1
					KCTD10
					KCTD13
					KCTD15
					KCTD16
					KCTD18
					KCTD21
					KDM1B
					KDM2B
					KDM3A
					KDM4A
					KDM4D
					KDM5D
					KHDC3L
					KHK
					KIAA0020
					KIAA0100
					KIAA0247
					KIAA0319
					KIAA0319L
					KIAA0355
					KIAA0391
					KIAA0513
					KIAA0753
					KIAA0825
					KIAA0895
					KIAA0895L
					KIAA0930
					KIAA1024
					KIAA1143
					KIAA1211
					KIAA1239
					KIAA1244
					KIAA1324L
					KIAA1407
					KIAA1462
					KIAA1467
					KIAA1549L
					KIAA1586
					KIAA1671
					KIAA1704
					KIAA1958
					KIAA1967
					KIAA2013
					KIF12
					KIF13B
					KIF15
					KIF16B
					KIF1A
					KIF21B
					KIF25
					KIF2C
					KIF3C
					KIF7
					KLC1
					KLC2
					KLF12
					KLF3
					KLF4
					KLF9
					KLHDC10
					KLHDC2
					KLHL12
					KLHL18
					KLHL21
					KLHL28
					KLHL3
					KLHL32
					KLHL35
					KLHL36
					KLHL42
					KLRG2
					KMT2D
					KMT2E
					KNOP1
					KPNA1
					KPNA4
					KPNA5
					KPTN
					KRAS
					KRIT1
					KRTAP19-8
					KSR1
					KSR2
					KTI12
					L1TD1
					L3MBTL2
					LAD1
					LAMA5
					LAMB4
					LAMP3
					LAMTOR4
					LAMTOR5
					LANCL1
					LAP3
					LAPTM4A
					LARGE
					LARP4
					LARS2
					LCA5
					LCMT1
					LCOR
					LCP2
					LDB1
					LDHC
					LDLR
					LDLRAD3
					LDLRAD4
					LDLRAP1
					LDOC1L
[truncated: 5,533 more rows]

## Sheet: hub genes
black	brown	green	greenyellow	magenta	pink	red	salmon	yellow
ANXA2	C16orf72	APRT	ABL1	BMP4	ABCB4	ACOT11	ANXA7	BZW1
ATP5F1	DUSP12	ARPC1B	ACVR2B	CCNA1	ABHD2	ARGFX	C4orf27	C12orf44
DAG1	EIF1AD	ATP5G3	ARHGAP39	DLX2	ACCSL	BIK	C5orf58	CUL2
EPCAM	HIST1H2BC	ATP5O	ATXN2	FAM9B	ACPL2	DRAM1	DLGAP5	GPATCH3
LAMC1	MAP1LC3B	C9orf123	AURKA	HIST1H3A	ADAD1	FRAT2	DNMT1	KLF17
NONHSAG035073	MED26	COX4I1	BAIAP2	HIST2H2BE	ADAMTS9	GABARAPL1	FAM189A2	MED4
PRDX1	MKRN1	GAPDH	BANP	IRF4	ADAMTSL1	LARP1B	HAP1	MFAP1
PTPRF	NONHSAG002980	MDH2	BARD1	MBD3L2	ADAR	LDHA	IPO8	MFSD2A
RBM47	NONHSAG006351	MRPL11	BCL2L10	MBD3L3	ADCY5	NONHSAG008639	IWS1	MPP5
SQLE	NONHSAG032449	NDUFS6	BIN3	MBD3L4	AFAP1	NONHSAG043431	MLLT11	NONHSAG011613
TET1	NONHSAG035993	NME2	BOD1	MBD3L5	AFAP1L2	SLC35F2	NANOS1	NONHSAG037304
	PRAMEF3	NONHSAG010313	BRPF1	NONHSAG005461	AGK		NLRP9	NUSAP1
	RNF168	NONHSAG027699	BTG4	NONHSAG010399	AGO2		NONHSAG000721	PFKFB3
	SERTAD3	PPIA	C10orf95	NONHSAG016015	AIM1		NONHSAG007760	PRAMEF18
	UBP1	PRELID1	C3orf33	NONHSAG028584	AKAP11		NONHSAG009027	PRAMEF22
	WDR47	RPS9	C4orf47	NONHSAG028631	ALMS1		NONHSAG009945	SAMD8
	YRDC		C5orf34	NONHSAG033641	AMBRA1		NONHSAG010575	TCONS_00472079
			C5orf45	NONHSAG039999	APITD1		NONHSAG011363	TPRX1
			C7orf26	PNP	APPL2		NONHSAG011637	ULK2
			CCDC15	PRAMEF1	ARHGAP26		NONHSAG011787	ZIM3
			CCR3	PRAMEF13	ARHGAP32		NONHSAG012211	ZNF280A
			CENPP	PRAMEF2	ARL13B		NONHSAG013792
			CHD7	RBBP6	ARMC8		NONHSAG014688
			CHMP3	RFPL1	ASAP2		NONHSAG015072
			CIR1	RFPL2	ATP2B4		NONHSAG015179
			CLDN18	RFPL3	ATXN2L		NONHSAG015604
			CMTM4	RFPL4A	B3GNT2		NONHSAG015688
			CNRIP1	RFPL4B	BACH1		NONHSAG018918
			CNTD2	TCONS_00449932	BMP6		NONHSAG019269
			COL22A1	TCONS_00450187	BRD1		NONHSAG019270
			COPS8	TRIM49C	BRINP1		NONHSAG020647
			CPEB1	UBTFL1	BTBD10		NONHSAG021094
			CRMP1	ZNF705A	C11orf84		NONHSAG021888
			CRY1		C12orf77		NONHSAG024391
			CSRP2		C15orf60		NONHSAG025509
			CUX1		C18orf8		NONHSAG027945
			CXXC4		C2CD5		NONHSAG029331
			DAAM1		C3orf38		NONHSAG029816
			DCLK2		C9orf91		NONHSAG033981
			DEPDC7		CALML4		NONHSAG035177
			DMRTB1		CAMK2G		NONHSAG037879
			DNAH11		CAPRIN2		NONHSAG039913
			DNAL4		CASC3		NONHSAG040209
			DPF2		CCBE1		NONHSAG040787
			DPH3P1		CCDC121		NONHSAG041169
			EBF1		CCDC147		NONHSAG048169
			EPC1		CCDC25		NONHSAG048877
			ETFA		CCDC6		NONHSAG049670
			FAM115A		CCDC77		NONHSAG049702
			FAM149A		CCDC88C		NONHSAG049946
			FAM167A		CCND2		NONHSAG052637
			FAM184B		CCNI		NONHSAG053887
			FAM19A5		CDCA7L		NONHSAG054084
			FAM228A		CDH3		NONHSAG054956
			FBXO27		CELSR1		NONHSAG055247
			FBXO43		CERS2		PNPLA2
			FGF14		CHEK1		PROSER1
			FOXO3		CHIC1		SVIP
			FYN		CLOCK		TCONS_00006845
			GCH1		CMTR1		TCONS_00149836
			GLTSCR1		CNOT11		TCONS_00403059
			GNA11		CNOT6L		TCONS_00406873
			GPR37		COG5		TCONS_00410858
			GRTP1		CREB5		TCONS_00419842
			HHEX		CRISPLD2		TCONS_00442052
			HMGXB4		CTTNBP2NL		TCONS_00464021
			IGSF11		CUX2		TCONS_00483433
			INPP5E		DAAM2		TCONS_00554428
			IRF8		DAW1		TCONS_00557650
			JARID2		DAZL		TCONS_00558854
			KCNJ6		DCAF5		TCONS_00578021
			KDM6A		DCDC2		TCONS_00588222
			KIAA0922		DCT		TCONS_00624886
			KIF3A		DDX59		TUBA4A
			KIFC3		DFNA5		UBE2Q2
			KLF2		DFNB31		YBX2
			KLHL26		DIRAS3		ZAR1
			LEF1		DOPEY1
			LRRC17		DUSP10
			LRRC8B		DYNC1I2
			MAP2K1		EBF2
			MARCH4		EEF2K
			MBD4		EIF2AK2
			MDM1		EIF4ENIF1
			MICALCL		ELK3
			MIS18A		ELMO2
			MIXL1		ENG
			MPHOSPH8		EPAS1
			MTF2		EPHB1
			MXD4		ERBB4
			MYLIP		ESCO2
			MYPOP		FAM154A
			NECAP2		FAM19A4
			NFKBIA		FAM208B
			NFRKB		FAM46C
			NONHSAG000732		FANCI
			NONHSAG000899		FBLN5
			NONHSAG002028		FBXL5
			NONHSAG002079		FBXW12
			NONHSAG003309		FMN1
			NONHSAG004477		FMN2
			NONHSAG005570		FNDC3B
			NONHSAG005983		FNIP2
			NONHSAG007557		FSTL4
			NONHSAG008243		GAB1
			NONHSAG008921		GBF1
			NONHSAG009438		GCNT3
			NONHSAG010513		GDAP1
			NONHSAG011174		GIT2
			NONHSAG012304		GLIPR1
			NONHSAG012966		GLYATL1
			NONHSAG013353		GNA14
			NONHSAG014187		GNAI1
			NONHSAG014188		GNAT2
			NONHSAG015808		GNG12
			NONHSAG018427		GNG2
			NONHSAG020288		GPC6
			NONHSAG020479		GPR39
			NONHSAG020577		GRM7
			NONHSAG020716		GTF2A1L
			NONHSAG021262		H1FOO
			NONHSAG022439		HABP2
			NONHSAG023325		HDAC9
			NONHSAG023548		HDC
			NONHSAG023709		HELZ
			NONHSAG024465		HENMT1
			NONHSAG024466		HIPK2
			NONHSAG025034		HIST1H1A
			NONHSAG027544		HIVEP1
			NONHSAG027546		HMCN1
			NONHSAG027676		HPSE2
			NONHSAG028164		HSDL1
			NONHSAG029369		IAH1
			NONHSAG031150		IGF1R
			NONHSAG031895		IMPA1
			NONHSAG034935		ING3
			NONHSAG035531		INTS8
			NONHSAG036054		INTS9
			NONHSAG038409		IQCA1
			NONHSAG038699		IRF6
			NONHSAG039516		ITPR1
			NONHSAG040786		JAG1
			NONHSAG041256		KALRN
			NONHSAG042006		KATNAL1
			NONHSAG043258		KDM3A
			NONHSAG044613		KIAA0247
			NONHSAG046861		KIF13B
			NONHSAG047074		KMT2D
			NONHSAG048451		LAD1
			NONHSAG048886		LIMK1
			NONHSAG048946		LINGO2
			NONHSAG049055		LMBRD1
			NONHSAG051597		LMO7
			NONHSAG051611		LOH12CR1
			NONHSAG053172		LPCAT4
			NPC1		LRP1B
			NUF2		LRRC49
			ORC5		LRRC8E
			OTUD3		LRRTM4
			PAG1		LYPD1
			PAPD7		MADD
			PARD6G		MAP3K7CL
			PARP12		MB21D2
			PARP16		MCTP2
			PCDH11X		MED13
			PCGF1		MGAT5
			PDE9A		MPP2
			PLIN5		MRVI1
			PPP1R3D		MSI2
			QSOX2		MSL2
			RIOK1		MYH15
			RNF157		MYO1H
			RUNX1T1		NAA35
			SAMD1		NAV3
			SCAPER		NCALD
			SCIN		NCAPH
			SDCCAG8		NEDD1
			SDS		NEO1
			SH3BP5		NLRP11
			SKP2		NLRP13
			SMIM14		NLRP4
			SMKR1		NLRP5
			SOCS7		NOD1
			SOX30		NONHSAG004395
			SPOCK3		NONHSAG004839
			STX2		NONHSAG005385
			SUSD3		NONHSAG007028
			TACC3		NONHSAG009944
			TCONS_00001158		NONHSAG011340
			TCONS_00010353		NONHSAG011780
			TCONS_00013787		NONHSAG012253
			TCONS_00127492		NONHSAG012525
			TCONS_00128533		NONHSAG013957
			TCONS_00148531		NONHSAG014699
			TCONS_00361053		NONHSAG017374
			TCONS_00363135		NONHSAG017967
			TCONS_00433900		NONHSAG018227
			TCONS_00603679		NONHSAG018228
			TEX9		NONHSAG020066
			TFAP2B		NONHSAG023549
			TIAM1		NONHSAG023569
			TMEM14B		NONHSAG025958
			TMEM60		NONHSAG026450
			TNFSF13		NONHSAG026923
			TNRC6A		NONHSAG027616
			TNRC6B		NONHSAG028157
			TRIM62		NONHSAG029446
			TRMT44		NONHSAG033716
			TSG101		NONHSAG033794
			TSHZ1		NONHSAG034491
			TSPAN5		NONHSAG034615
			TTC5		NONHSAG038411
			UBE2H		NONHSAG038593
			UBXN4		NONHSAG039032
			UFL1		NONHSAG040430
			UNKL		NONHSAG040841
			YPEL1		NONHSAG041058
			ZAR1L		NONHSAG044293
			ZBTB16		NONHSAG046989
			ZBTB49		NONHSAG047351
			ZC3H18		NONHSAG047353
			ZIM2		NONHSAG048645
					NONHSAG048977
					NONHSAG049421
					NONHSAG049541
					NONHSAG049639
					NONHSAG049777
					NONHSAG049823
					NONHSAG050776
					NONHSAG050796
					NONHSAG051009
					NOS1AP
					NPM2
					NR2E1
					NRAP
					NRG4
					NSG1
					NSMCE4A
					NUMB
					OGFOD1
					OSBP
					OSBPL10
					PADI6
					PAIP1
					PAIP2B
					PATL2
					PAXIP1
					PCP4L1
					PDK1
					PDLIM2
					PHACTR3
					PHEX
					PHF21A
					PHF8
					PIAS4
					PITRM1
					PLAGL2
					PLEK2
					PLEKHA7
					PLEKHG1
					PLEKHM2
					PLS1
					PLXNC1
					POLB
					POLD3
					PON2
					PPP1R3C
					PRDM10
					PRDM4
					PREP
					PREPL
					PREX1
					PSEN2
					PTK2B
					PTPN13
					PTPN3
					RAB3GAP2
					RASA3
					RBM46
					RERE
					REV1
					RHBDD1
					RIMKLA
					RNF10
					RNF111
					RNF14
					RNF38
					RPH3A
					RYR3
					SACM1L
					SAMD12
					SAMD4A
					SASS6
					SEC14L1
					SEC22A
					SEC24C
					SGMS2
					SIN3A
					SKOR1
					SLC12A8
					SLC27A6
					SLC43A3
					SLC4A7
					SMAD1
					SMARCC2
					SMPD3
					SMURF1
					SMURF2
					SOHLH2
					SOX13
					SPDYC
					SPECC1
					SPIN3
					SREBF2
					SRPK1
					STAG3
					STK24
					STK39
					STX6
					SUPT20HL2
					SUPT3H
					SVOPL
					SYNE1
					SYNE2
					SYT16
					SYTL2
					SYTL3
					TAF3
					TBC1D14
					TCF20
					TCONS_00060135
					TCONS_00064813
					TCONS_00065251
					TCONS_00325195
					TCONS_00449567
					TCONS_00464095
					TCONS_00469359
					TCONS_00478132
					TCONS_00566164
					TCONS_00567540
					TECPR2
					TECTA
					TEX2
					THBS4
					THSD4
					THSD7A
					THYN1
					TICRR
					TIFA
					TMCC1
					TMEM132B
					TMEM163
					TMEM194A
					TMEM200A
					TMEM57
					TMEM74
					TNIK
					TP63
					TRAF3IP2
					TRAFD1
					TRAM2
					TRIM77
					TRIO
					TRPA1
					TUBG2
					TULP3
					UBE2D3
					UNC13C
					VAV3
					VWA5A
					WDFY1
					WDR41
					WEE2
					WFDC2
					WHSC1
					YIPF6
					ZC2HC1B
					ZCCHC14
					ZCCHC7
					ZCWPW1
					ZHX3
					ZMYM2
					ZNF280B
					ZNF280C
					ZNF652
					ZSWIM3
