# Supplementary material for: Identification and functional analysis of long non-coding RNAs in human and mouse early embryos based on single-cell transcriptome data
Source: Oncotarget. 2016 Aug 16;7(38):61215–28. doi: 10.18632/oncotarget.11304 (PMC5308646; doi:10.18632/oncotarget.11304)
Supplement: Supplementary file 11 [file oncotarget-07-61215-s011.xlsx]

## Sheet: Module
black	brown	green	red	turquoise	yellow
AU018091	1110012L19Rik	0610011F06Rik	1810043G02Rik	0610007P14Rik	1110008F13Rik
Aldoa	1300002K09Rik	1810030O07Rik	2810004N23Rik	1110037F02Rik	1110008L16Rik
Ap2a2	1700011A15Rik	2010300C02Rik	4930506M07Rik	1110059G10Rik	1700017B05Rik
Arhgdia	1700030K09Rik	2200002D01Rik	4930550C14Rik	1190002N15Rik	1700049G17Rik
Arih2	2410089E03Rik	Acaa2	4933427D06Rik	1190005I06Rik	1700125H20Rik
Atg4b	2700060E02Rik	Aco2	9630033F20Rik	1700010I14Rik	1810026J23Rik
Atp5c1	2700062C07Rik	Acp1	A130010J15Rik	2010012O05Rik	1810055G02Rik
Atp5h	3010026O09Rik	Actn2	AA792892	2010107G23Rik	2210011C24Rik
Babam1	3110043O21Rik	Afg3l1	AI987944	2210018M11Rik	2310014L17Rik
Bag6	4930451I11Rik	Alppl2	AW209491	2310022A10Rik	2310047M10Rik
Bcas3	4930468A15Rik	Ap2m1	Abce1	2700029M09Rik	4930453N24Rik
Bhmt	4933426M11Rik	Aprt	Abhd4	3110001I22Rik	4931409K22Rik
Bhmt2	5031439G07Rik	Arhgef16	Acoxl	3110009E18Rik	5730409E04Rik
Bysl	6720489N17Rik	Arpc4	Actr1a	4833420G17Rik	5730455P16Rik
C1qbp	A1bg	Asap3	Adamtsl1	4931406C07Rik	9130023H24Rik
Cad	A430033K04Rik	Atf1	Adk	6030458C11Rik	A530032D15Rik
Ccdc124	A930018P22Rik	Atg2a	Adnp	7420426K07Rik	AI661453
Ccdc43	AW551984	Atg9a	Agap3	AI597479	AU015228
Ccdc93	Aagab	Atp5a1	Ak2	AK129341	Abcb5
Cct4	Abcc4	Atp5d	Akap12	AU022751	Adat1
Cct6a	Abcg1	Atp5e	Akap17b	AU040320	Adipor1
Cd320	Ablim1	Atp5g1	Akap9	Abat	Ahcyl2
Cd59b	Abtb1	Atp5g2	Akip1	Abcb1b	Als2
Cdk12	Acd	Atp5g3	Akirin2	Abhd11	Alyref
Cdk4	Aco1	Atp5j2	Aldh9a1	Abhd13	Amph
Chka	Acot10	Atp5o	Alkbh5	Abhd16a	Ankrd13c
Chm	Acox1	Atp6ap1l	Anapc4	Abhd17b	Ap1s3
Clcn4-2	Acsl1	Atp6ap2	Ankrd44	Abhd6	Ap3b1
Cln8	Actn3	Atp6v0c	Apaf1	Abi1	Apc2
Clu	Actr8	B230118H07Rik	Apobec3	Ablim2	Api5
Cnp	Ada	Bcat1	Arfrp1	Acadsb	Apon
Commd8	Adamts3	Bckdha	Arhgap17	Acap2	Arf6
Cpsf3l	Adm2	Bsg	Arid4a	Acat1	Arglu1
Cwf19l1	Adss	Btrc	Arid5b	Acbd3	Arhgap11a
Dcaf13	Aff3	Calcoco2	Arl6ip1	Accsl	Arhgap29
Ddx21	Agbl5	Capn1	Armc1	Acpp	Arhgap8
Ddx49	Agpat5	Capns1	Asah2	Acvr1	Arl5a
Dis3l	Aig1	Capzb	Atp8a1	Adam10	Armc7
Dlg3	Aim1	Card6	Atpaf2	Adam17	Arpc3
Dpf2	Akr1b3	Casp6	B4galt3	Adam8	Aste1
Drg2	Akt3	Ccdc101	BC021891	Add3	Atad2
Eapp	Alg10b	Cct3	Bag1	Adnp2	Atad2b
Edf1	Alg12	Cct5	Baiap2l1	Adpgk	Atf7ip2
Eif3g	Amotl1	Cct7	Bbs4	Afap1l2	Atl3
Eif3h	Ankdd1b	Cd63	Bmp2k	Agpat6	Atmin
Eif3l	Ankrd13a	Cdc37	Bnc2	Ahsa1	Atp5sl
Eif3m	Ankrd27	Cdc5l	Bri3bp	Ahsa2	Atxn7
Elovl3	Ap1b1	Cdyl2	Brip1	Ak4	B020004C17Rik
Enah	Apeh	Cfl1	Btf3l4	Akap2	B020004J07Rik
Eno3	Apitd1	Cgref1	Cacybp	Akna	BC005537
Fastkd3	Apoo	Chchd2	Calm2	Akt1	BC017643
Fbxo15	Arg2	Ckb	Capn12	Alg2	BC027231
Fdps	Arid1b	Cldn4	Ccdc15	Amfr	Bbs2
Fig4	Armc12	Cldn7	Ccdc47	Ampd3	Bend6
Fkbp4	Arrb2	Clpb	Ccdc50	Amz2	Bid
Fkbp8	Asgr2	Clpp	Ccdc73	Anapc1	Bnipl
Folr1	Aspm	Cndp2	Ccne1	Anapc15	Bspry
Gab1	Asun	Coa7	Ccser2	Anapc2	Btf3
Gata6	Asxl1	Cox15	Cd164l2	Angel2	C030006K11Rik
Gldc	Asz1	Cox17	Cdc42bpa	Angptl2	C130026I21Rik
Glrx3	Atf7ip	Cox5b	Cdc42bpg	Ank	C1ql1
Gm11487	Atp6v1g1	Cox7a1	Cdk1	Ankra2	C230052I12Rik
Gm3139	Atp8a2	Cox7a2	Cep162	Ankrd17	Cbll1
Gmppb	Aurkb	Crcp	Cep83	Ankrd52	Cbx3
Gnpnat1	Awat2	Crip2	Champ1	Ano6	Ccar1
Gpd1l	Azin1	Crxos	Chd6	Anxa7	Ccdc137
Gps2	B3gnt1	Csrp1	Chek1	Ap3m1	Cd151
Hdac1	B4galt4	Cthrc1	Chmp3	Ap5m1	Cd3eap
Hnrnpd	B4galt5	Cyc1	Chn2	Arel1	Cd47
Hspbp1	BC017158	Dap	Clip1	Arhgap12	Cdc14a
Iars	BC068157	Dbnl	Clpx	Arhgap35	Cdc25c
Idh3b	Bach2	Ddx1	Cnot3	Arhgap42	Cdc42
Inhbb	Bcar1	Dgat1	Coil	Arhgef39	Cdk2
Ipo5	Bcar3	Dnajc15	Commd3	Arid1a	Cdk9
Jak2	Bcas1	Dnpep	Commd7	Arid2	Cenpl
Kif18b	Bcl2l1	Dtymk	Cops8	Arid3b	Cenpp
Klf5	Bcl2l13	Dusp4	Cox11	Arl4d	Cep97
Klhl36	Bgn	Echdc2	Cpm	Armc2	Chst12
Lamtor1	Bhlhe40	Eef1b2	Cpsf6	Armc4	Cldn10
Ldb1	Bik	Eef1d	Cpt2	Armc8	Clip3
Lonrf3	Birc5	Eef1g	Crb1	Arntl	Cmtm4
Lsm12	Bmp6	Eef2	Creld2	Arntl2	Cnnm2
Lsm5	Bmpr1a	Egln1	Crybg3	Arrdc2	Cog4
Map1lc3a	Btbd1	Eif2b3	Csmd3	Asap2	Copz1
Mfsd7c	Btbd2	Eif2b5	Cyp4f39	Asf1b	Cpsf4
Mlf2	C1qtnf5	Eif2d	D10Wsu102e	Asph	Crebzf
Mpdu1	C87436	Eif3f	D230025D16Rik	Aspscr1	Creld1
Mpv17	C87977	Eif5a	D7Ertd443e	Astl	Cstf2t
Mroh1	Cacna1h	Eif6	Dbt	Atad1	Ctdnep1
Mrpl15	Cacnb2	Elf3	Dcun1d1	Atad5	Ctxn1
Mrpl22	Calr4	Elp3	Ddx10	Atat1	Cul3
Mrpl28	Calu	Emc10	Ddx47	Atf6	Cyb5d2
Mrpl44	Camsap3	Emc8	Denr	Atl1	Cyhr1
Mrpl47	Caprin2	Erbb2	Dirc2	Atl2	D16Ertd472e
Mrps10	Car9	Eri3	Dmtf1	Atp10b	Dcdc2c
Mrps18b	Casc1	Exoc3l4	Dnajb4	Atp11a	Dclre1b
Msra	Casp8	Exosc7	Dppa4	Atp11c	Dcun1d3
Mthfd1	Cast	Fam101b	Dram1	Atp1a1	Ddit4l
N6amt2	Ccdc120	Fam151a	Dtd2	Atp2a2	Ddx27
NONMMUG000302	Ccdc181	Fam50a	Ebna1bp2	Atp6v0d1	Dgke
NONMMUG001277	Ccdc19	Fam98c	Eed	Atp6v1b2	Dnaaf2
NONMMUG002221	Ccdc28b	Fbl	Eef1e1	Atxn1	Dnajb9
NONMMUG004012	Ccdc3	Fbxl3	Efhd1	Atxn2	Dnajc25
NONMMUG004387	Ccdc42	Fgfr3	Eif1ad	Atxn2l	Dnajc4
NONMMUG004679	Ccdc92	Fnip1	Eif3c	Auh	Dnajc7
NONMMUG004863	Ccni	Frmd6	Eif4e2	Aurkc	Dph2
NONMMUG005091	Ccno	Fth1	Elavl2	Aven	Dpp9
NONMMUG005524	Cd177	Gabarapl2	Elmod2	B3galnt2	Dr1
NONMMUG005631	Cdc123	Gabrd	Emg1	B3gnt2	Dst
NONMMUG008144	Cdc25b	Galk1	Enox1	B3gnt4	Dyrk1a
NONMMUG010422	Cdca7	Gba	Epn2	B9d1	Edem3
NONMMUG011029	Cdca7l	Gipc1	Erich5	BC018507	Eif4ebp2
NONMMUG011677	Cdk17	Gjb3	Ermp1	BC030867	Ell2
NONMMUG012587	Cdk20	Gm5148	Esr2	BC051019	Eno4
NONMMUG012797	Cdk7	Golt1a	Esrp1	Bbs9	Eogt
NONMMUG013078	Cdo1	Got1l1	Etf1	Bcas2	Epc2
NONMMUG013257	Cdr2	Gpx1	Eva1a	Bcl2l10	Etaa1
NONMMUG013410	Ceacam20	Grhpr	Fabp5	Bcl7b	Etv5
NONMMUG013586	Cenpf	Grk6	Fam105a	Bcl7c	Fam13b
NONMMUG013587	Cep41	Gsn	Fam120a	Bdkrb1	Fam65a
NONMMUG013647	Cers2	Guca1a	Fam175a	Bet1	Fancd2os
NONMMUG014279	Cgnl1	H2-Oa	Fam192a	Bicd2	Fancm
NONMMUG014878	Chst7	H2afv	Fam222b	Bin2	Fbln1
NONMMUG016024	Cldn26	H2afy	Fam46c	Birc3	Fbrs
NONMMUG016711	Clhc1	Hagh	Fam63a	Blcap	Fbxl13
NONMMUG017053	Cmpk2	Hcrt	Fbxl7	Bmp15	Fbxo45
NONMMUG017849	Cnbp	Hist1h2ah	Fbxo28	Bmpr1b	Fem1c
NONMMUG018084	Cnksr3	Hist1h2ak	Fbxw24	Bod1	Fez1
NONMMUG018819	Cnot4	Hmgxb3	Fert2	Bod1l	Fgf18
NONMMUG020502	Cnpy4	Hras	Foxc1	Bpgm	Foxk2
NONMMUG020623	Cnst	Hsp90ab1	Frat1	Brd7	Foxm1
NONMMUG021437	Cntnap1	Hspa8	Fryl	Brdt	Fzd9
NONMMUG021839	Coro1b	Htatip2	Fsd1l	Bscl2	G2e3
NONMMUG022331	Cox6a2	Id1	Fsd2	Btbd10	Gal3st2
NONMMUG022619	Cpne9	Ipo4	G3bp1	Btg4	Gapt
NONMMUG022906	Cpsf4l	Isyna1	Gabarap	Btk	Gas2l1
NONMMUG023434	Cpxm2	Itpa	Galc	Bub1b	Gata4
NONMMUG023740	Crabp2	Khdc3	Gatad2b	C030046E11Rik	Gde1
NONMMUG024623	Crls1	Klhdc4	Gclm	C2cd3	Ggnbp2
NONMMUG024661	Crym	Lpcat3	Gigyf2	C2cd5	Gins3
NONMMUG025959	Cs	Lrpprc	Glis1	C86695	Gls2
NONMMUG027813	Csrp2bp	Lypla2	Gm13826	Cables2	Gltpd1
NONMMUG028870	Ctsh	Macrod1	Gm3259	Caml	Gm10354
NONMMUG029078	Cxx1a	Map1lc3b	Gm4980	Capn7	Gm11544
NONMMUG029128	Cyb5r2	Map2k2	Gmds	Carhsp1	Gm12789
NONMMUG029227	Cyb5r3	Mars	Gnai1	Casp9	Gm13128
NONMMUG030146	Cyld	Mcm5	Gnl3	Cbx2	Gm14295
NONMMUG030887	Cyp2b23	Mdh2	Gorasp2	Ccdc112	Gm2022
NONMMUG031067	Cyp2f2	Minos1	Gphn	Ccdc114	Gm5662
NONMMUG031501	Cyth3	Mkrn1	Gpr56	Ccdc117	Gm5891
NONMMUG032917	D10Jhu81e	Mpi	Gspt2	Ccdc132	Gm8300
NONMMUG033331	Dad1	Mrpl27	Gstcd	Ccdc14	Gmeb2
NONMMUG033525	Dap3	Mrpl30	Hbs1l	Ccdc173	Gmnn
NONMMUG034534	Dbndd1	Mrpl35	Hccs	Ccdc34	Golt1b
NONMMUG035362	Dcakd	Mrpl51	Hdc	Ccdc6	Gpam
NONMMUG036332	Dcp2	Mrpl54	Heatr1	Ccdc62	Gpatch3
NONMMUG036372	Dctn4	Mrps11	Helq	Ccdc69	Gpbp1
NONMMUG036679	Dcun1d2	Mrps21	Hexb	Ccdc90b	Gpbp1l1
NONMMUG037092	Ddhd1	Mrps24	Hipk2	Ccnb1	Gpcpd1
NONMMUG037434	Ddhd2	Mrps35	Hivep1	Ccnb2	Gpr143
NONMMUG038504	Ddx19a	Mrps5	Hmga1	Ccndbp1	Gpx7
NONMMUG038561	Ddx19b	Mrto4	Hmgcl	Ccng2	Gsk3b
NONMMUG038861	Ddx58	Msmo1	Hnmt	Ccnl2	Gtf3c4
NONMMUG039314	Dedd	Mt1	Homer2	Ccrn4l	Gtf3c5
NONMMUG039608	Dennd1a	Mtch1	Hsd17b4	Cd226	H2-T9
NONMMUG040818	Dennd3	Mtch2	Hsdl1	Cd55	Hdac11
NONMMUG041130	Dennd6a	Mtg1	Ift22	Cdc27	Hdac2
NONMMUG042807	Derl3	Mus81	Impa1	Cdc42bpb	Hdgfrp2
NONMMUG044716	Dfna5	Mxd3	Ipo11	Cdc42se2	Hecw2
NONMMUG045029	Dgkh	Myh14	Jak1	Cdca4	Hiat1
NONMMUG045155	Dhrs2	Myl6	Kcnk18	Cdca8	Hist1h2bj
Necap1	Dhx29	Mzt2	Kcnk6	Cdh1	Hmgb3
Npm1	Dhx57	NONMMUG000400	Kdm1b	Cdh20	Hspa5
Nt5c3	Dlst	NONMMUG000975	Kdm3a	Cdk11b	Ifnar1
Nt5c3b	Dnajb1	NONMMUG001256	Kif14	Cdk2ap2	Ikbip
Nudt21	Dnajb11	NONMMUG001559	Kif21b	Cdkl2	Irgq
Nudt3	Dnajc14	NONMMUG001850	Klf17	Cdkn2aip	Isg20l2
Orc3	Dnajc17	NONMMUG002215	Klhl13	Cecr2	Itgb2
Pa2g4	Dpp6	NONMMUG002409	Knop1	Celf5	Itpkc
Pabpc4	Dppa1	NONMMUG002477	Ktn1	Cenpc1	Jarid2
Paics	Dusp12	NONMMUG002657	Lhfpl2	Cenph	Kansl1
Pank2	Dusp19	NONMMUG002941	Lpin2	Cenpj	Kcne1
Pex16	Dvl3	NONMMUG003749	Lpl	Cenpn	Kctd10
Phf23	Dync1i1	NONMMUG005054	Lrrc28	Cenpv	Kdm5b
Phldb3	Dync1i2	NONMMUG005256	Lyar	Cep164	Kdm5d
Plbd1	Dynlt1a	NONMMUG005767	M6pr	Cep55	Khdrbs1
Plekhg2	Dyrk1b	NONMMUG006306	Man1a	Cep70	Kif11
Pmm2	E330009J07Rik	NONMMUG006378	Maob	Cep95	Klhl11
Ppia	Eaf1	NONMMUG006590	Mapk8	Cers5	Limch1
Ppil1	Echdc3	NONMMUG006613	Mctp2	Cgn	Lin9
Ppp1cc	Eef2k	NONMMUG006713	Mcur1	Chac2	Lmtk2
Pqlc1	Efcab3	NONMMUG006892	Meis2	Cherp	Lmx1a
Pramel4	Ehf	NONMMUG007045	Miox	Chfr	Lrp12
Prdx5	Eif4e1b	NONMMUG007087	Mllt10	Chn1	Lrrtm4
Psat1	Eif4enif1	NONMMUG007393	Mllt11	Chst14	Lsm3
Psma6	Elac2	NONMMUG007437	Mllt3	Chst5	Luc7l2
Psmd6	Elk4	NONMMUG007588	Mphosph8	Chuk	Lxn
Psmd7	Elof1	NONMMUG007674	Mpp5	Ciapin1	Lyrm2
Ptbp1	Elovl1	NONMMUG008277	Msh3	Ciart	Lysmd1
Pttg1ip	Elovl7	NONMMUG008430	Mta1	Cib1	Mad2l1bp
Rab31	Elp2	NONMMUG008645	Musk	Cib3	Maml1
Rab3il1	Emilin2	NONMMUG009553	Mvb12a	Ckap2	Man2c1
Rad23b	Emr4	NONMMUG010596	Myg1	Ckap5	Mapk14
Ranbp1	Enpp5	NONMMUG011344	Myo9b	Cklf	Mapkapk2
Rbm8a	Entpd1	NONMMUG011402	NONMMUG000015	Cks2	Mars2
Rer1	Entpd6	NONMMUG011694	NONMMUG000042	Clint1	Mdc1
Rnaseh2b	Epb4.1l4a	NONMMUG013040	NONMMUG000513	Clk2	Med13
Rnf7	Ephb4	NONMMUG013742	NONMMUG000593	Clk3	Mettl4
Rpl11	Eps15l1	NONMMUG013865	NONMMUG000827	Cmas	Mga
Rpl13	Ercc6l	NONMMUG013985	NONMMUG000828	Cndp1	Mgat2
Rpl14	Ergic1	NONMMUG015047	NONMMUG001182	Cnn1	Mid1ip1
Rpl17	Ero1lb	NONMMUG015901	NONMMUG002033	Cnn3	Minpp1
Rpl22l1	Etnk1	NONMMUG015942	NONMMUG002322	Cnot7	Mios
Rpl34	Evl	NONMMUG017978	NONMMUG002412	Cntrl	Mknk2
Rpl4	Exo1	NONMMUG017986	NONMMUG002612	Cntrob	Mmp19
Rpl6	F8a	NONMMUG018059	NONMMUG002633	Cobll1	Morc2a
Rpl7a	Fam110c	NONMMUG018068	NONMMUG002844	Cog1	Mov10l1
Rps27a	Fam131a	NONMMUG018069	NONMMUG003373	Col23a1	Mroh8
Rps6	Fam133b	NONMMUG018176	NONMMUG004137	Col6a3	Mrrf
Rps7	Fam149b	NONMMUG021375	NONMMUG004342	Commd2	Msantd2
Rps8	Fam160a1	NONMMUG021436	NONMMUG004796	Coq10a	Msrb1
Sae1	Fam162a	NONMMUG021849	NONMMUG005303	Cox8a	Msto1
Sar1a	Fam189b	NONMMUG022472	NONMMUG005710	Cpa1	Mterfd2
Sar1b	Fam210b	NONMMUG022601	NONMMUG006052	Cpb2	Mtmr2
Sf1	Fam214a	NONMMUG022620	NONMMUG006156	Cpeb3	Mttp
Sfxn4	Fam35a	NONMMUG022907	NONMMUG006311	Cradd	Myadm
Slc37a3	Fam46b	NONMMUG023175	NONMMUG006685	Cript	NONMMUG000209
Slc8b1	Fam65b	NONMMUG023487	NONMMUG006688	Crmp1	NONMMUG000218
Smyd5	Fanci	NONMMUG024042	NONMMUG006788	Cry1	NONMMUG000311
Snrpb	Farp2	NONMMUG024195	NONMMUG006856	Csnk1e	NONMMUG000340
Snx1	Fbp1	NONMMUG024759	NONMMUG007243	Csnk2b	NONMMUG000578
Snx5	Fbxl19	NONMMUG025098	NONMMUG008185	Ctbp2	NONMMUG000586
Sord	Fbxo18	NONMMUG025245	NONMMUG008438	Ctnna1	NONMMUG000683
Spns1	Fbxw15	NONMMUG025399	NONMMUG009280	Ctnnb1	NONMMUG000830
Srsf1	Fbxw16	NONMMUG025435	NONMMUG010149	Ctns	NONMMUG000877
Srsf6	Fbxw20	NONMMUG025484	NONMMUG011059	Cul1	NONMMUG001082
Srsf7	Fbxw26	NONMMUG025742	NONMMUG011122	Cul4b	NONMMUG001183
Stip1	Fbxw8	NONMMUG026616	NONMMUG011926	Cwc22	NONMMUG001549
Sugt1	Fgf8	NONMMUG027177	NONMMUG012613	Cwc27	NONMMUG001555
Supt6	Fh1	NONMMUG028392	NONMMUG013084	Cxcr3	NONMMUG001882
Taf1c	Flad1	NONMMUG028804	NONMMUG013182	Cxxc1	NONMMUG001999
Timm22	Flot1	NONMMUG028813	NONMMUG013691	Cyp19a1	NONMMUG002043
Timm44	Fmnl3	NONMMUG029987	NONMMUG013728	D6Ertd527e	NONMMUG002064
Timm50	Folr4	NONMMUG030087	NONMMUG014059	D6Wsu163e	NONMMUG002173
Tmem192	Foxj2	NONMMUG030139	NONMMUG014246	D930015E06Rik	NONMMUG002214
Tmem41b	Foxj3	NONMMUG030180	NONMMUG014351	Daglb	NONMMUG002577
Tmem81	Foxo3	NONMMUG030485	NONMMUG014451	Dazap2	NONMMUG002639
Tpt1	Fus	NONMMUG030594	NONMMUG014953	Dcaf12	NONMMUG002848
Trim43a	Fut11	NONMMUG030869	NONMMUG015003	Dcaf7	NONMMUG003626
Trip13	Fut8	NONMMUG031446	NONMMUG015350	Dcbld2	NONMMUG003780
Trub1	G6pdx	NONMMUG031613	NONMMUG015919	Dclk2	NONMMUG003788
Ubxn1	Gab2	NONMMUG031621	NONMMUG016414	Dclk3	NONMMUG003807
Vps52	Galm	NONMMUG032090	NONMMUG016716	Dclre1a	NONMMUG003811
Wdr12	Galnt6	NONMMUG033328	NONMMUG016994	Dcp1a	NONMMUG004010
Wdr46	Gbx2	NONMMUG034015	NONMMUG017498	Ddb1	NONMMUG004078
Wdr83	Gckr	NONMMUG034136	NONMMUG017553	Ddb2	NONMMUG004323
Wwtr1	Gemin7	NONMMUG034233	NONMMUG017627	Ddi2	NONMMUG004390
Ybx3	Gga3	NONMMUG034331	NONMMUG019698	Degs1	NONMMUG005082
Zfp715	Gja4	NONMMUG035036	NONMMUG019867	Depdc7	NONMMUG005089
Zmat5	Gkap1	NONMMUG035110	NONMMUG020210	Dgat2	NONMMUG005120
Zmpste24	Gli2	NONMMUG035615	NONMMUG020671	Dgcr14	NONMMUG005623
	Glrx	NONMMUG035869	NONMMUG020673	Dhodh	NONMMUG005921
	Glrx5	NONMMUG035878	NONMMUG021845	Dhrs1	NONMMUG006038
	Gm10436	NONMMUG036333	NONMMUG022001	Dhtkd1	NONMMUG006296
	Gm11545	NONMMUG036371	NONMMUG022191	Diap1	NONMMUG006416
	Gm13023	NONMMUG036510	NONMMUG022448	Dicer1	NONMMUG006576
	Gm13084	NONMMUG036543	NONMMUG022639	Dip2b	NONMMUG006638
	Gm13088	NONMMUG036670	NONMMUG022902	Diras2	NONMMUG006936
	Gm13103	NONMMUG036855	NONMMUG022920	Dixdc1	NONMMUG006955
	Gm13125	NONMMUG036950	NONMMUG024146	Dmxl1	NONMMUG006956
	Gm16515	NONMMUG036991	NONMMUG024226	Dna2	NONMMUG007065
	Gm2042	NONMMUG037062	NONMMUG024361	Dnaja4	NONMMUG007121
	Gm5820	NONMMUG037141	NONMMUG024578	Dnajc10	NONMMUG007286
	Gm815	NONMMUG037297	NONMMUG026589	Dnajc13	NONMMUG007348
	Gmpr	NONMMUG037480	NONMMUG026645	Dnajc3	NONMMUG007360
	Gng3	NONMMUG037511	NONMMUG027266	Dnal4	NONMMUG007400
	Golph3	NONMMUG037647	NONMMUG027317	Dnmt1	NONMMUG007607
	Got2	NONMMUG037662	NONMMUG027780	Dock7	NONMMUG007852
	Gpc1	NONMMUG037677	NONMMUG028056	Dock9	NONMMUG007951
	Gpr1	NONMMUG038093	NONMMUG028273	Dpy19l2	NONMMUG008041
	Gpr137	NONMMUG038557	NONMMUG029087	Dse	NONMMUG008146
	Gpr19	NONMMUG039006	NONMMUG029403	Dtwd1	NONMMUG008168
	Gpr3	NONMMUG039359	NONMMUG030293	Dtwd2	NONMMUG008227
	Gpr68	NONMMUG039712	NONMMUG030710	Dtx2	NONMMUG008301
	Gramd1c	NONMMUG039939	NONMMUG030763	Dusp1	NONMMUG008323
	Grhl1	NONMMUG040825	NONMMUG031192	Dusp10	NONMMUG008622
	Grina	NONMMUG041102	NONMMUG031401	Dut	NONMMUG008932
	Gse1	NONMMUG041522	NONMMUG032019	Dym	NONMMUG008964
	Gstk1	NONMMUG041796	NONMMUG032749	Dync2h1	NONMMUG009494
	Gstm6	NONMMUG041901	NONMMUG032936	Dzip3	NONMMUG009497
	Gyg	NONMMUG042331	NONMMUG033042	E2f4	NONMMUG009566
	Haus7	NONMMUG043138	NONMMUG033234	E2f5	NONMMUG009619
	Heatr5b	NONMMUG043425	NONMMUG033322	E330021D16Rik	NONMMUG009839
	Henmt1	NONMMUG043464	NONMMUG034201	E330034G19Rik	NONMMUG009846
	Hexdc	NONMMUG043493	NONMMUG034371	Ebag9	NONMMUG010166
	Hhex	NONMMUG043958	NONMMUG034560	Ece1	NONMMUG010208
	Higd1a	NONMMUG044007	NONMMUG034835	Edc4	NONMMUG010312
	Higd2a	NONMMUG044889	NONMMUG035068	Edem2	NONMMUG010673
	Hist2h2aa1	NONMMUG044905	NONMMUG035318	Edn1	NONMMUG011207
	Hltf	NONMMUG045143	NONMMUG035449	Edrf1	NONMMUG011208
	Hmg20a	NONMMUG045376	NONMMUG035700	Efcab11	NONMMUG011645
	Hmgb2	NONMMUG045856	NONMMUG035724	Efna5	NONMMUG011683
	Hmgn1	Naca	NONMMUG036830	Egf	NONMMUG012224
	Hn1l	Ncaph2	NONMMUG037768	Ehmt1	NONMMUG012405
	Hnrnpm	Ncmap	NONMMUG038140	Eif2ak1	NONMMUG012460
	Hsd3b7	Ndrg3	NONMMUG038867	Eif2ak4	NONMMUG012482
	Hspb6	Ndufa11	NONMMUG038870	Eif2b1	NONMMUG012730
	Htr5a	Ndufa12	NONMMUG039656	Eif4a2	NONMMUG012731
	Htra4	Ndufa2	NONMMUG040140	Eif4e3	NONMMUG012742
	Hvcn1	Ndufb10	NONMMUG040229	Eif4g3	NONMMUG013967
	Hyal2	Ndufb11	NONMMUG040896	Elavl3	NONMMUG014603
	Icosl	Ndufb5	NONMMUG040993	Elmo1	NONMMUG014702
	Iffo1	Ndufb9	NONMMUG042160	Emb	NONMMUG015056
	Ift46	Ndufs3	NONMMUG042184	Entpd4	NONMMUG015083
	Igf2r	Ndufs7	NONMMUG043143	Eny2	NONMMUG015616
	Igsf23	Ndufv1	NONMMUG043859	Ep400	NONMMUG015722
	Ik	Nhp2	NONMMUG043889	Epb4.1l2	NONMMUG015873
	Ikbkb	Nln	NONMMUG044355	Epb4.1l5	NONMMUG015950
	Il12rb2	Nme1	NONMMUG044531	Eps8	NONMMUG016054
	Ilf3	Nme2	Nanos2	Epsti1	NONMMUG016188
	Ipcef1	Nono	Ncbp1	Ercc6l2	NONMMUG016409
	Itgb3	Npc2	Nfe2l3	Ergic2	NONMMUG017035
	Itpk1	Nploc4	Nifk	Ern1	NONMMUG017037
	Itprip	Nsfl1c	Nkd1	Erp44	NONMMUG017321
	Ivd	Nubp1	Nlgn1	Esco1	NONMMUG017423
	Jade2	Odc1	Nlrp4a	Evi2b	NONMMUG017537
	Jam2	Ogfod3	Nlrp9a	Evi5	NONMMUG017704
	Kank1	Oxa1l	Nop16	Evx1	NONMMUG018071
	Katnb1	Pabpc1	Nop2	Exo5	NONMMUG018185
	Kcmf1	Pald1	Npffr2	Exoc1	NONMMUG018322
	Kcnh5	Pccb	Nsa2	Exoc4	NONMMUG018391
	Kcnip2	Pcyt2	Ntm	Exoc6b	NONMMUG018392
	Kcnv2	Pdgfa	Ntpcr	Exosc3	NONMMUG018618
	Kctd3	Pdha1	Nup50	Exosc8	NONMMUG018620
	Kdm4a	Pdxk	Nup88	Ext1	NONMMUG018622
	Khdrbs3	Pemt	Oas1e	Ezh2	NONMMUG018844
	Kif17	Pex10	Opa1	Fa2h	NONMMUG018890
	Kif26b	Pfdn1	Oprd1	Fam107b	NONMMUG019031
	Kif5b	Pfn1	Orc5	Fam117a	NONMMUG019276
	Klhdc10	Phb	Osbpl10	Fam155a	NONMMUG019860
	Klhdc3	Phf5a	Otulin	Fam167a	NONMMUG019980
	Kmt2d	Phgdh	Pacsin1	Fam172a	NONMMUG020017
	Knstrn	Phpt1	Pak1ip1	Fam174a	NONMMUG020065
	Kpna3	Pih1d1	Pak7	Fam185a	NONMMUG020267
	Ksr2	Pik3r6	Palb2	Fam220a	NONMMUG020324
	Lama4	Pla2g7	Papola	Fam221a	NONMMUG020381
	Lancl2	Plac9a	Parp2	Fam53c	NONMMUG020617
	Large	Plin2	Pdgfb	Fam63b	NONMMUG020855
	Lcorl	Pmm1	Pdhx	Fam72a	NONMMUG020972
	Lhpp	Pold2	Peak1	Fam96b	NONMMUG021453
	Lhx8	Polr1b	Pecr	Fancc	NONMMUG022200
	Lmbrd1	Polr2e	Pex7	Fat1	NONMMUG022208
	Lmf2	Polr2h	Pgs1	Fbxl12	NONMMUG022246
	Lmo3	Polr2i	Phf20	Fbxl5	NONMMUG022430
	Lmo7	Ppie	Phospho2	Fbxl6	NONMMUG022498
	Lnx2	Ppp6r3	Pias1	Fbxo10	NONMMUG022527
	Lrch4	Pqbp1	Pja2	Fbxo11	NONMMUG022559
	Lrrc36	Pramel5	Pkd2l2	Fbxo21	NONMMUG022731
	Lrrc47	Prmt1	Plrg1	Fbxo3	NONMMUG022732
	Lsm10	Psma1	Pofut2	Fbxo42	NONMMUG022798
	Ltbp2	Psma3	Polk	Fbxo43	NONMMUG023105
	Ly6e	Psma7	Polr1c	Fbxo8	NONMMUG023507
	Lyn	Psmb1	Polr2b	Fbxw19	NONMMUG023935
	Lypd3	Psmb3	Pou4f1	Fbxw22	NONMMUG024182
	Lyplal1	Psmb4	Ppapdc2	Fbxw4	NONMMUG024341
	Lyrm4	Psmb5	Ppat	Fbxw5	NONMMUG024377
	Maea	Psmb6	Ppt1	Fbxw7	NONMMUG024538
	Magea10	Psmb7	Prr5l	Fchsd2	NONMMUG024835
	Map2	Psmc5	Prune	Fdx1	NONMMUG025212
	Map2k4	Psmd13	Psen2	Fez2	NONMMUG025281
	Mapk1ip1	Psme1	Pter	Fgf9	NONMMUG025570
	Mapkapk5	Ptges	Pvrl3	Fgfr1	NONMMUG025597
	Marf1	Qars	Pwp1	Fgfr2	NONMMUG025599
	Mb21d2	Qtrt1	Rab11fip3	Fhod3	NONMMUG025735
	Mdm4	Rab7l1	Rab3gap1	Fiz1	NONMMUG026025
	Me2	Rabl3	Rabgap1	Fkbp14	NONMMUG026041
	Mea1	Ran	Rad18	Fkbp1a	NONMMUG026272
	Med23	Renbp	Rad21	Flcn	NONMMUG026296
	Med28	Rnaseh2c	Rad50	Flnb	NONMMUG026385
	Mepce	Rogdi	Rad51	Flt3	NONMMUG026729
	Mettl18	Rpl10	Radil	Fosb	NONMMUG027138
	Mettl3	Rpl10a	Ralbp1	Fpgs	NONMMUG027223
	Mettl8	Rpl12	Rapgef5	Frs2	NONMMUG027477
	Mfsd2a	Rpl13a	Rassf1	Fstl4	NONMMUG027561
	Mfsd8	Rpl18	Rassf3	Fubp1	NONMMUG028075
	Midn	Rpl18a	Rb1cc1	Furin	NONMMUG028089
	Mipep	Rpl19	Rbm7	Fyco1	NONMMUG028128
	Mki67	Rpl21	Rcl1	Fyn	NONMMUG028376
	Mlycd	Rpl22	Relt	Gadd45gip1	NONMMUG028501
	Mmab	Rpl23	Rexo4	Galnt12	NONMMUG028908
	Mmadhc	Rpl24	Rft1	Galnt2	NONMMUG028936
	Mocos	Rpl26	Rfx4	Gbf1	NONMMUG029104
	Mocs2	Rpl29	Rgs10	Gch1	NONMMUG029262
	Mok	Rpl3	Rgs16	Gcnt4	NONMMUG029263
	Morc3	Rpl30	Rhbdf2	Gdf9	NONMMUG029693
	Mospd3	Rpl31	Ric8b	Gdpd1	NONMMUG029696
	Mrpl48	Rpl32	Riok1	Gfer	NONMMUG030758
	Mrps25	Rpl34-ps1	Rnf114	Ggta1	NONMMUG030761
	Mtfmt	Rpl35	Rnf115	Ghdc	NONMMUG030795
	Mtfr2	Rpl35a	Rnf19a	Ghitm	NONMMUG030852
	Mto1	Rpl36al	Rnf216	Gipc2	NONMMUG030875
	Mvp	Rpl37a	Rnf223	Gja3	NONMMUG031005
	Mxd1	Rpl38	Rnf26	Gle1	NONMMUG031481
	Mxra8	Rpl39	Rnf44	Gltp	NONMMUG031795
	Myef2	Rpl39l	Rora	Gm12657	NONMMUG031871
	Myh11	Rpl41	Rpa2	Gm14085	NONMMUG031934
	Myo1e	Rpl5	Rps6ka3	Gm1673	NONMMUG032050
	Myo5a	Rpl7	Rrp15	Gm2382	NONMMUG032097
	Myo5b	Rpl8	Rrp1b	Gm4745	NONMMUG032195
	Myom2	Rpl9	Sap30	Gm527	NONMMUG032834
	Mypop	Rplp0	Secisbp2l	Gm7694	NONMMUG032835
	NONMMUG000312	Rplp1	Sema5a	Gna12	NONMMUG033299
	NONMMUG000393	Rplp2	Senp1	Gnai3	NONMMUG033345
	NONMMUG000439	Rpn2	Senp8	Gnaq	NONMMUG033347
	NONMMUG000655	Rps10	Sept11	Golga5	NONMMUG033478
	NONMMUG000723	Rps11	Setdb1	Golga7	NONMMUG033678
	NONMMUG000959	Rps12	Sfr1	Golph3l	NONMMUG033910
	NONMMUG001378	Rps15	Sgms1	Gon4l	NONMMUG034105
	NONMMUG001400	Rps15a	Sgta	Gpatch1	NONMMUG034302
	NONMMUG001478	Rps16	Slc25a13	Gpi1	NONMMUG034320
	NONMMUG001492	Rps17	Slc25a15	Gpr125	NONMMUG034802
	NONMMUG001556	Rps18	Slc4a8	Gpr137c	NONMMUG035054
	NONMMUG001581	Rps2	Slc5a6	Gpx3	NONMMUG035060
	NONMMUG001781	Rps20	Smad2	Grip1	NONMMUG035074
	NONMMUG001783	Rps21	Specc1l	Grm4	NONMMUG035242
	NONMMUG001848	Rps24	Speer4a	Gstm5	NONMMUG035270
	NONMMUG001914	Rps25	Spry4	Gtf2a1	NONMMUG035293
	NONMMUG002553	Rps26	Sptlc2	Gtf2ird1	NONMMUG035334
	NONMMUG002797	Rps27l	Srpk1	Gtf3a	NONMMUG035625
	NONMMUG002912	Rps29	Srsf11	Gtf3c2	NONMMUG035628
	NONMMUG003068	Rps3	Srsf5	Gtpbp1	NONMMUG035666
	NONMMUG003090	Rps3a1	Ssb	Gucy2c	NONMMUG035766
	NONMMUG003535	Rps4x	St3gal5	Gxylt1	NONMMUG035849
	NONMMUG003559	Rps5	Stam2	Gzf1	NONMMUG035902
	NONMMUG003892	Rps6kb2	Stk32b	H1foo	NONMMUG035917
	NONMMUG003968	Rps9	Strap	H60c	NONMMUG036453
	NONMMUG003995	Rpsa	Suv39h2	Hace1	NONMMUG036468
	NONMMUG004227	Rragd	Taf9b	Haus3	NONMMUG036506
	NONMMUG004325	Ruvbl2	Tbl1xr1	Haus4	NONMMUG036573
	NONMMUG004441	Sars	Tbl3	Haus5	NONMMUG036634
	NONMMUG004834	Sat1	Tbx19	Hax1	NONMMUG036768
	NONMMUG005050	Sepw1	Tc2n	Heatr2	NONMMUG037040
	NONMMUG005172	Sf3a1	Tcp1	Heca	NONMMUG037154
	NONMMUG005283	Sf3b3	Tex26	Hectd2	NONMMUG037295
	NONMMUG005760	Sf3b6	Tfrc	Herc2	NONMMUG037346
	NONMMUG005827	Sfn	Ticrr	Herpud2	NONMMUG037435
	NONMMUG006501	Shfm1	Timeless	Hiatl1	NONMMUG037476
	NONMMUG006572	Shkbp1	Tln2	Hif1a	NONMMUG038659
	NONMMUG006574	Sirt6	Tma16	Hirip3	NONMMUG038888
	NONMMUG006779	Slc12a4	Tmc5	Hist1h2bb	NONMMUG038933
	NONMMUG006931	Slc25a33	Tmcc1	Hist1h2bc	NONMMUG038949
	NONMMUG006988	Slc25a4	Tmed5	Hist1h2bf	NONMMUG039739
	NONMMUG007009	Slc25a43	Tmem120a	Hjurp	NONMMUG040205
	NONMMUG007028	Slc25a5	Tmem161b	Hlcs	NONMMUG040899
	NONMMUG007505	Slc2a8	Tmem218	Hmces	NONMMUG040937
	NONMMUG007506	Slc7a7	Tmem232	Hmgn5	NONMMUG041088
	NONMMUG007541	Smpd2	Tmem63b	Hmgxb4	NONMMUG041098
	NONMMUG007777	Smyd2	Tmod1	Hnrnpk	NONMMUG041144
	NONMMUG008037	Snrnp200	Tmod2	Hook2	NONMMUG041234
	NONMMUG008103	Snrpd2	Tnfaip8	Hp1bp3	NONMMUG041338
	NONMMUG008413	Snx3	Tnfsf12	Hpse	NONMMUG041357
	NONMMUG008531	Sod2	Tpd52	Hsbp1	NONMMUG041380
	NONMMUG009062	Spcs1	Tpmt	Hscb	NONMMUG041474
	NONMMUG009281	Sptan1	Trim13	Hsd17b12	NONMMUG041501
	NONMMUG009375	Ssr4	Triobp	Hsd17b13	NONMMUG041751
	NONMMUG009503	Strada	Trp63	Hsd17b7	NONMMUG041859
	NONMMUG009622	Stx1a	Trpc4ap	Hsdl2	NONMMUG041868
	NONMMUG009880	Supt3	Tspan13	Hsf2bp	NONMMUG041924
	NONMMUG010097	Supt5	Tspyl1	Htr7	NONMMUG041927
	NONMMUG010145	Syngr1	Ttc37	Htra2	NONMMUG041930
	NONMMUG010282	Tab3	Tuba3a	Icmt	NONMMUG041994
	NONMMUG010749	Tarbp2	Txnl4a	Idh3a	NONMMUG042161
	NONMMUG010775	Tceb2	Ube2d2a	Idi1	NONMMUG042380
	NONMMUG010833	Timd2	Ube2g1	Idnk	NONMMUG042665
	NONMMUG010892	Timm10	Ube2u	Ifitm3	NONMMUG043032
	NONMMUG011091	Timm13	Ubxn8	Ifrd1	NONMMUG043255
	NONMMUG011132	Tmbim4	Ugcg	Ift43	NONMMUG043667
	NONMMUG011228	Tmem144	Ulk1	Igsf11	NONMMUG044183
	NONMMUG011262	Tmem208	Usp22	Il17f	NONMMUG044299
	NONMMUG011400	Tmem253	Usp51	Il17rd	NONMMUG045177
	NONMMUG011401	Tmem258	Utp14a	Il1r1	NONMMUG045274
	NONMMUG011670	Tmem62	Utp15	Il1rap	NONMMUG045527
	NONMMUG012454	Tomm5	Utp6	Il7	NONMMUG045602
	NONMMUG012637	Tomm6	Vmp1	Ing1	NONMMUG045604
	NONMMUG012746	Trp53i11	Wdr20rt	Ino80	NONMMUG045622
	NONMMUG013075	Ttl	Wdr3	Inpp5k	Nans
	NONMMUG013086	Ttll10	Wdr45b	Ipo8	Nars
	NONMMUG013657	Uba52	Wdr74	Ipo9	Ncapd2
	NONMMUG013773	Ube2f	Wdr77	Ipp	Necap2
	NONMMUG013906	Ube2m	Wwc2	Iqca	Neto2
	NONMMUG013980	Ube2q2	Ybx2	Iqcb1	Nicn1
	NONMMUG014245	Ufc1	Yrdc	Iqgap2	Nid2
	NONMMUG014343	Uggt1	Ythdf3	Itfg1	Nipa2
	NONMMUG015107	Uqcrc1	Zak	Itga6	Nipal3
	NONMMUG015444	Uqcrq	Zar1	Itga9	Nktr
	NONMMUG015509	Urm1	Zfand1	Itpr1	Nmnat1
	NONMMUG015524	Utf1	Zfhx3	Jkamp	Noa1
	NONMMUG015914	Vamp8	Zfp239	Jup	Nr2c2
	NONMMUG016035	Vav1	Zfp334	Kbtbd8	Nudt16l1
	NONMMUG016159	Vcp	Zfp560	Kcnh1	Obox3
	NONMMUG016216	Vnn1	Zfp771	Kctd13	Orai1
	NONMMUG016466	Vps25	Zfp868	Kdelc1	Orai3
	NONMMUG016474	Vps41	Zfp91	Kdelr2	Otud3
	NONMMUG016749	Wdr18	Zfp957	Kdm2b	Otud4
	NONMMUG016767	Wdr45	Zfyve20	Kdm6a	P4ha1
	NONMMUG017105	Wdr59	Zfyve21	Kidins220	Pced1a
	NONMMUG017111	Wdr83os	Khdc1c	Kif23	Pcf11
	NONMMUG017211	Wdr89		Kif5c	Pds5a
	NONMMUG017245	Znrd1		Kit	Pdxp
	NONMMUG017263	Zpbp2		Klhl8	Pglyrp1
	NONMMUG017398			Kmt2b	Phkb
	NONMMUG017540			Kpna7	Pi4k2a
	NONMMUG018002			Krt10	Pip5k1a
	NONMMUG018202			Krt12	Plekhm3
	NONMMUG018505			L3mbtl3	Pmfbp1
	NONMMUG018715			Lamb1	Pnldc1
	NONMMUG018720			Lamtor3	Polb
	NONMMUG018861			Laptm4b	Polr3h
	NONMMUG018924			Lbr	Polr3k
	NONMMUG019110			Ldb2	Pomk
	NONMMUG019189			Ldhb	Pou2f3
	NONMMUG019334			Ldoc1l	Ppfibp2
	NONMMUG019641			Lef1	Ppp1r15b
	NONMMUG019695			Leprot	Prcc
	NONMMUG019844			Limd1	Prdm15
	NONMMUG020045			Lin52	Prdm9
	NONMMUG020318			Llgl1	Primpol
	NONMMUG020428			Lman2	Prr3
	NONMMUG020457			Lmo1	Prss53
	NONMMUG020551			Lnpep	Psmc3ip
	NONMMUG020691			Lnx1	Psmd2
	NONMMUG021103			Loh12cr1	Psmd4
	NONMMUG021327			Lonp1	Ptcra
	NONMMUG021451			Loxl1	Pten
	NONMMUG021487			Lpgat1	Ptges3
	NONMMUG021536			Lpin1	Ptpn1
	NONMMUG021649			Lrba	Rab30
	NONMMUG021813			Lrig1	Rab34
	NONMMUG021857			Lrp1b	Rabgef1
	NONMMUG021888			Lrrc16a	Rad51ap1
	NONMMUG022383			Lrrc17	Ranbp2
	NONMMUG022569			Lrrc57	Rbbp6
	NONMMUG022719			Lsm11	Rbmxl2
	NONMMUG022750			Lsm14a	Rilpl2
	NONMMUG023039			Lsr	Rin2
	NONMMUG023528			Lurap1l	Rlf
	NONMMUG023892			Lysmd4	Rmnd1
	NONMMUG023970			Mad2l1	Rnaset2b
	NONMMUG024175			Magohb	Rnf103
	NONMMUG024238			Man1c1	Rnf125
	NONMMUG024261			Man2a1	Rnf40
	NONMMUG024451			Mansc1	Rngtt
	NONMMUG024499			Map2k1	Rpl10l
	NONMMUG025108			Map4k2	Rpl3l
	NONMMUG025375			Map4k5	Rprd1a
	NONMMUG025393			Mapk3	Rpusd3
	NONMMUG025429			Mapkap1	Rrs1
	NONMMUG025564			Mapkbp1	Rsbn1l
	NONMMUG026007			Mapre1	Rtfdc1
	NONMMUG026229			Mapre3	Rwdd4a
	NONMMUG026295			Marc2	Sac3d1
	NONMMUG026352			March4	Samt2
	NONMMUG026353			March6	Sco2
	NONMMUG026489			March7	Scyl1
	NONMMUG026954			March8	Sdad1
	NONMMUG027097			Mark2	Sdccag3
	NONMMUG027112			Marveld2	Sept7
	NONMMUG027241			Mastl	Serp1
	NONMMUG027242			Mat2b	Sertad2
	NONMMUG027315			Max	Setd5
	NONMMUG027607			Mboat2	Sfi1
	NONMMUG027621			Mcm2	Shmt1
	NONMMUG028350			Mcm3ap	Simc1
	NONMMUG029088			Mcm4	Sirt1
	NONMMUG029129			Mdh1	Ska1
	NONMMUG029646			Me1	Ska2
	NONMMUG029806			Mecr	Ska3
	NONMMUG030055			Med13l	Sla2
	NONMMUG030185			Med15	Slc10a6
	NONMMUG030286			Med20	Slc10a7
	NONMMUG030467			Med21	Slc25a18
	NONMMUG030469			Med22	Slc25a25
	NONMMUG031029			Med26	Slc25a28
	NONMMUG031256			Med27	Slc25a36
	NONMMUG031388			Med30	Slc25a44
	NONMMUG031526			Mei4	Slc29a2
	NONMMUG031531			Mesp2	Slc34a2
	NONMMUG031894			Mettl15	Slc35e3
	NONMMUG032006			Mettl25	Slc39a11
	NONMMUG032037			Mettl9	Slc9a3r1
	NONMMUG032052			Mex3c	Slc9a5
	NONMMUG032198			Mfap3	Smcr8
	NONMMUG032281			Mff	Smek1
	NONMMUG032362			Mfn1	Smek2
	NONMMUG032375			Mgat4b	Smndc1
	NONMMUG032531			Mgrn1	Smpd3
	NONMMUG032532			Mier2	Snai1
	NONMMUG032606			Mink1	Snapc2
	NONMMUG032783			Mis18a	Snrnp35
	NONMMUG032821			Mitd1	Snx16
	NONMMUG033053			Mkln1	Socs3
	NONMMUG033438			Mknk1	Sp3
	NONMMUG033657			Mlec	Spa17
	NONMMUG033744			Mms19	Spata2
	NONMMUG033822			Morf4l2	Spc25
	NONMMUG033855			Mos	Sqle
	NONMMUG033874			Mospd2	Srsf10
	NONMMUG034117			Mpdz	Stim1
	NONMMUG034301			Mphosph6	Stk35
	NONMMUG034479			Mre11a	Stk38l
	NONMMUG034957			Mrpl18	Stx18
	NONMMUG035065			Mrpl24	Sucla2
	NONMMUG035097			Mrpl3	Sult2b1
	NONMMUG035328			Mrps14	Surf6
	NONMMUG035660			Msantd4	Synm
	NONMMUG035834			Msh2	Taco1
	NONMMUG035932			Msh4	Taf4b
	NONMMUG035984			Msh6	Tatdn2
	NONMMUG036032			Msl1	Tbc1d20
	NONMMUG036385			Mthfd2	Tbcc
	NONMMUG036487			Mtpn	Tbce
	NONMMUG036666			Mtss1	Tdp2
	NONMMUG036829			Mtus1	Tdrd7
	NONMMUG037004			Mvb12b	Tef
	NONMMUG037093			Mynn	Tesk2
	NONMMUG037303			Myo1c	Tet1
	NONMMUG037359			N4bp1	Tfb2m
	NONMMUG037730			NONMMUG000107	Tgoln1
	NONMMUG038338			NONMMUG000556	Timm8a2
	NONMMUG038894			NONMMUG000740	Tiprl
	NONMMUG039027			NONMMUG000744	Tm7sf2
	NONMMUG039114			NONMMUG000805	Tmem126a
	NONMMUG039188			NONMMUG000875	Tmem129
	NONMMUG039212			NONMMUG001038	Tmem136
	NONMMUG039319			NONMMUG001341	Tmem165
	NONMMUG039518			NONMMUG001402	Tmem170
	NONMMUG039811			NONMMUG001408	Tmem189
	NONMMUG039894			NONMMUG001505	Tmem194
	NONMMUG039935			NONMMUG001778	Tmem231
	NONMMUG040028			NONMMUG001816	Tmem251
	NONMMUG040065			NONMMUG002210	Tmem79
	NONMMUG040232			NONMMUG002279	Tmem92
	NONMMUG040256			NONMMUG002454	Tmpo
	NONMMUG040585			NONMMUG002619	Tor1aip1
	NONMMUG040640			NONMMUG002651	Tpr
	NONMMUG040757			NONMMUG002930	Trak2
	NONMMUG040787			NONMMUG002948	Trib3
	NONMMUG040845			NONMMUG003016	Trim44
	NONMMUG040985			NONMMUG003196	Trmt10c
	NONMMUG041097			NONMMUG003616	Trub2
	NONMMUG041113			NONMMUG003770	Tsc22d2
	NONMMUG041327			NONMMUG003794	Ttc14
	NONMMUG041355			NONMMUG003934	Ttc30b
	NONMMUG041446			NONMMUG003977	Txn1
	NONMMUG041588			NONMMUG004146	Tyk2
	NONMMUG041606			NONMMUG004147	Ube2o
	NONMMUG041612			NONMMUG004173	Ubtd1
	NONMMUG041623			NONMMUG004621	Ubxn7
	NONMMUG041694			NONMMUG004730	Uck2
	NONMMUG041726			NONMMUG004808	Uhmk1
	NONMMUG041727			NONMMUG004864	Unc119b
	NONMMUG041937			NONMMUG004937	Urb2
	NONMMUG042022			NONMMUG005048	Usf1
	NONMMUG042057			NONMMUG005144	Usp17lb
	NONMMUG042071			NONMMUG005222	Uspl1
	NONMMUG042173			NONMMUG005232	Utp11l
	NONMMUG042490			NONMMUG005540	Utp14b
	NONMMUG042781			NONMMUG005585	Vamp3
	NONMMUG042852			NONMMUG005737	Vimp
	NONMMUG042897			NONMMUG006142	Vmn1r88
	NONMMUG042988			NONMMUG006475	Vps33b
	NONMMUG043115			NONMMUG006479	Wdr36
	NONMMUG043254			NONMMUG006706	Wdr44
	NONMMUG043369			NONMMUG006755	Wdr55
	NONMMUG043414			NONMMUG006863	Xpa
	NONMMUG043680			NONMMUG007066	Xxylt1
	NONMMUG043795			NONMMUG007154	Ylpm1
	NONMMUG043969			NONMMUG007306	Ythdf2
	NONMMUG043987			NONMMUG007342	Ywhae
	NONMMUG044216			NONMMUG007469	Zbtb43
	NONMMUG044252			NONMMUG007539	Zbtb6
	NONMMUG044316			NONMMUG007821	Zc3hav1
	NONMMUG044423			NONMMUG007842	Zcwpw1
	NONMMUG044458			NONMMUG007846	Zfp113
	NONMMUG044459			NONMMUG007863	Zfp28
	NONMMUG044647			NONMMUG008116	Zfp30
	NONMMUG044649			NONMMUG008210	Zfp367
	NONMMUG044950			NONMMUG008364	Zfp410
	NONMMUG045044			NONMMUG008428	Zfp428
	NONMMUG045257			NONMMUG008444	Zfp446
	NONMMUG045370			NONMMUG008457	Zfp623
	NONMMUG045413			NONMMUG008520	Zfp639
	NONMMUG045558			NONMMUG008538	Zfp644
	NONMMUG046134			NONMMUG008665	Zfp668
	Naa11			NONMMUG008766	Zfp7
	Naa60			NONMMUG009100	Zfp707
	Nckap1l			NONMMUG009231	Zfp775
	Ndel1			NONMMUG009414	Zfp800
	Ndrg4			NONMMUG009459	Zfp948
	Nebl			NONMMUG009838	Zfyve9
	Necab2			NONMMUG009949	Zrsr1
	Net1			NONMMUG009962	Zscan29
	Neu1			NONMMUG009991	Zscan5b
	Nfil3			NONMMUG010024	Zyg11b
	Nfkb2			NONMMUG010048	Zzef1
	Nhlrc2			NONMMUG010161	Gm13247
	Ninj2			NONMMUG010238
	Nip7			NONMMUG010363
	Nlrp2			NONMMUG011127
	Nlrp4f			NONMMUG011166
	Nlrp9b			NONMMUG011520
	Nme3			NONMMUG011570
	Nmral1			NONMMUG011619
	Nmt1			NONMMUG011710
	Nobox			NONMMUG011851
	Nod2			NONMMUG011867
	Noto			NONMMUG011985
	Noxo1			NONMMUG012007
	Nphp4			NONMMUG012277
	Npm2			NONMMUG012336
	Nprl2			NONMMUG012382
	Nr1d1			NONMMUG012490
	Nr1i2			NONMMUG012529
	Nsf			NONMMUG012655
	Nthl1			NONMMUG012679
	Nucb1			NONMMUG012762
	Nudc			NONMMUG012840
	Nudt5			NONMMUG013091
	Nup188			NONMMUG013417
	Nup214			NONMMUG013450
	Nusap1			NONMMUG013480
	Oas1c			NONMMUG013542
	Oas1f			NONMMUG013620
	Oas1h			NONMMUG014703
	Oas3			NONMMUG014992
	Olfr288			NONMMUG015073
	Olfr976			NONMMUG015194
	Ooep			NONMMUG015258
	Oog1			NONMMUG015298
	Oog2			NONMMUG015346
	Oog4			NONMMUG015348
	Oosp2			NONMMUG015420
	Opalin			NONMMUG015439
	Os9			NONMMUG015635
	Osbpl8			NONMMUG015736
	Osbpl9			NONMMUG015924
	Osgin1			NONMMUG016529
	Otoa			NONMMUG016569
	Otub2			NONMMUG016731
	Pacs1			NONMMUG016740
	Padi6			NONMMUG017424
	Pafah1b1			NONMMUG017572
	Pak1			NONMMUG017588
	Panx1			NONMMUG017664
	Parl			NONMMUG017876
	Parn			NONMMUG018076
	Patl2			NONMMUG018157
	Pax2			NONMMUG018209
	Pcca			NONMMUG018406
	Pcgf1			NONMMUG018471
	Pcsk7			NONMMUG018555
	Pcyt1b			NONMMUG018761
	Pdcd4			NONMMUG018771
	Pde3a			NONMMUG018840
	Pdzd2			NONMMUG018892
	Peg3			NONMMUG018920
	Pex11b			NONMMUG019436
	Pex14			NONMMUG019724
	Pfn4			NONMMUG019849
	Pgpep1			NONMMUG020351
	Phax			NONMMUG020403
	Phc1			NONMMUG020568
	Phf7			NONMMUG020590
	Phf8			NONMMUG020828
	Pigc			NONMMUG020835
	Pigq			NONMMUG020994
	Pik3r4			NONMMUG020997
	Pinlyp			NONMMUG021165
	Pip5kl1			NONMMUG021365
	Pithd1			NONMMUG021547
	Pitpnm2			NONMMUG021685
	Pja1			NONMMUG021859
	Pkm			NONMMUG021929
	Pla2g6			NONMMUG022332
	Plac8			NONMMUG022662
	Plce1			NONMMUG022676
	Pld2			NONMMUG022950
	Plek			NONMMUG023010
	Plekhb1			NONMMUG023113
	Plekhg3			NONMMUG023366
	Plk1			NONMMUG023497
	Plxna4			NONMMUG023520
	Pmf1			NONMMUG023874
	Pnmal1			NONMMUG023875
	Pnrc1			NONMMUG023889
	Poc1a			NONMMUG024371
	Polr2a			NONMMUG024514
	Polr2f			NONMMUG024688
	Polr2g			NONMMUG024962
	Polr3gl			NONMMUG025211
	Ppa1			NONMMUG025470
	Ppef1			NONMMUG025664
	Ppil4			NONMMUG025869
	Pramef12			NONMMUG025899
	Prdm16			NONMMUG026020
	Prdx2			NONMMUG026031
	Prelp			NONMMUG026302
	Prickle1			NONMMUG026308
	Prickle3			NONMMUG026514
	Prkd1			NONMMUG026676
	Prkx			NONMMUG026707
	Prodh			NONMMUG026762
	Prr5			NONMMUG026844
	Prss56			NONMMUG026867
	Psg20			NONMMUG026878
	Psmd10			NONMMUG027265
	Psmf1			NONMMUG027294
	Pstpip1			NONMMUG027314
	Ptpn22			NONMMUG027334
	Ptpn23			NONMMUG027367
	R3hcc1l			NONMMUG027430
	Rab21			NONMMUG027480
	Rab27a			NONMMUG027529
	Rab3a			NONMMUG027535
	Rab4a			NONMMUG027784
	Rabif			NONMMUG027976
	Racgap1			NONMMUG028057
	Rad51ap2			NONMMUG028341
	Rai14			NONMMUG028630
	Ramp3			NONMMUG028660
	Ranbp10			NONMMUG028661
	Ranbp3			NONMMUG029075
	Ranbp9			NONMMUG029201
	Rap2b			NONMMUG029273
	Rapgef4			NONMMUG029468
	Rasa4			NONMMUG029491
	Rasl2-9			NONMMUG029522
	Raver2			NONMMUG030198
	Rbl1			NONMMUG030201
	Rbm34			NONMMUG030295
	Rbm39			NONMMUG030346
	Rbms2			NONMMUG030630
	Rbpms2			NONMMUG030634
	Reep2			NONMMUG030635
	Rela			NONMMUG030870
	Reln			NONMMUG030945
	Rfc3			NONMMUG031191
	Rffl			NONMMUG031400
	Rhbdf1			NONMMUG031622
	Rimkla			NONMMUG032065
	Rltpr			NONMMUG032237
	Rmi1			NONMMUG032273
	Rnf169			NONMMUG032511
	Rnf181			NONMMUG032585
	Rnf185			NONMMUG032586
	Rnf187			NONMMUG032720
	Rnf220			NONMMUG032748
	Rnf24			NONMMUG032765
	Rnf8			NONMMUG032905
	Rpa1			NONMMUG032933
	Rpap2			NONMMUG032971
	Rph3al			NONMMUG033132
	Rpp14			NONMMUG033198
	Rras2			NONMMUG033524
	Rspo2			NONMMUG033666
	Rtca			NONMMUG033689
	Rwdd2b			NONMMUG033837
	Samd10			NONMMUG034207
	Sart3			NONMMUG034576
	Sash1			NONMMUG034617
	Sbk3			NONMMUG034839
	Scaf1			NONMMUG034904
	Scel			NONMMUG035223
	Sebox			NONMMUG035424
	Sec22a			NONMMUG035425
	Sec22b			NONMMUG035795
	Sec24c			NONMMUG035845
	Serac1			NONMMUG035969
	Serf2			NONMMUG036320
	Serinc3			NONMMUG036403
	Serpinb12			NONMMUG036659
	Sf3a3			NONMMUG036761
	Sf3b5			NONMMUG036797
	Sgcd			NONMMUG036910
	Sgsm3			NONMMUG037017
	Sh3bgrl3			NONMMUG037022
	Shroom2			NONMMUG037084
	Sigmar1			NONMMUG037720
	Sipa1l3			NONMMUG038401
	Sirt3			NONMMUG038468
	Sirt5			NONMMUG038476
	Ski			NONMMUG038534
	Slamf1			NONMMUG038572
	Slc15a4			NONMMUG038805
	Slc22a23			NONMMUG038896
	Slc25a35			NONMMUG038941
	Slc26a9			NONMMUG039094
	Slc2a1			NONMMUG039095
	Slc2a12			NONMMUG039110
	Slc30a3			NONMMUG039155
	Slc35a4			NONMMUG039191
	Slc35b4			NONMMUG039223
	Slc35f6			NONMMUG039328
	Slc38a8			NONMMUG039821
	Slc38a9			NONMMUG040039
	Slc39a6			NONMMUG040270
	Slc6a7			NONMMUG040350
	Slc6a9			NONMMUG040620
	Slc7a1			NONMMUG040631
	Slco1a5			NONMMUG040781
	Slmap			NONMMUG040819
	Smad5			NONMMUG040882
	Smarca2			NONMMUG040951
	Smarcal1			NONMMUG041010
	Smarcb1			NONMMUG041060
	Smim19			NONMMUG041346
	Smox			NONMMUG041391
	Snai3			NONMMUG041565
	Snap47			NONMMUG041820
	Snph			NONMMUG042199
	Snrpa1			NONMMUG042279
	Sod1			NONMMUG042298
	Sorcs3			NONMMUG042826
	Spag7			NONMMUG043024
	Spert			NONMMUG043375
	Sphk2			NONMMUG043499
	Spint2			NONMMUG043668
	Spon1			NONMMUG043869
	Spryd3			NONMMUG043966
	Spty2d1			NONMMUG044240
	Srgap1			NONMMUG044640
	Srp19			NONMMUG044643
	Srp54c			NONMMUG044652
	Ss18l1			NONMMUG044663
	Ssx2ip			NONMMUG044686
	St13			NONMMUG044723
	Stau1			NONMMUG044800
	Stau2			NONMMUG045092
	Stk32c			NONMMUG045163
	Stk36			NONMMUG045243
	Stmn1			NONMMUG045522
	Stra13			NONMMUG045662
	Strn			Naa16
	Stx17			Naa30
	Stx2			Naa35
	Stxbp1			Naaa
	Sugp2			Nab2
	Sulf2			Nae1
	Sult4a1			Nat14
	Sumo3			Nav1
	Svopl			Nav3
	Syce2			Ncapg2
	Taf2			Nceh1
	Tarm1			Ncoa1
	Tax1bp3			Ncoa3
	Tbc1d5			Ncoa6
	Tbc1d7			Ncstn
	Tdrd1			Ndc80
	Tdrd12			Ndufa4
	Tdrd3			Ndufab1
	Tek			Nedd1
	Tex21			Nedd4l
	Tfap2e			Neil3
	Tfb1m			Nelfa
	Tfe3			Nexn
	Tfg			Nfe2l1
	Tgfb2			Nfkbiz
	Tgfb3			Nfxl1
	Th			Ngdn
	Thada			Nhsl1
	Tjp2			Nit2
	Tk2			Nkiras1
	Tmc2			Nlrp5
	Tmc4			Nlrp9c
	Tmcc2			Nmd3
	Tmem104			Npc1
	Tmem135			Nphp3
	Tmem14c			Nqo1
	Tmem164			Nr1h2
	Tmem176b			Nr2c2ap
	Tmem180			Nr6a1
	Tmem255b			Nrg1
	Tmem30a			Nrn1l
	Tmem56			Nsmce2
	Tmem57			Nt5dc1
	Tmem60			Nudt14
	Tmem65			Nudt6
	Tnni3			Numa1
	Tnrc6b			Nup107
	Tom1l1			Nup153
	Tor2a			Nup35
	Tpgs2			Nup37
	Tpi1			Nup62
	Tprgl			Nup85
	Trak1			Nup93
	Trappc12			Nus1
	Trappc5			Oaf
	Trappc9			Oas1d
	Tril			Obox1
	Trim15			Obox2
	Trim33			Obox5
	Trim60			Ociad1
	Trmt6			Odf2l
	Tsc2			Ogfrl1
	Ttbk2			Ogg1
	Ttc34			Olfm1
	Ttf2			Olfr510
	Tti1			Olfr819
	Ttk			Omt2a
	Ttll11			Omt2b
	Tuba1a			Oog3
	Tubb4b			Oosp1
	Tubb6			Oosp3
	Tubd1			Orc6
	Tvp23b			Ormdl1
	Twf2			Oser1
	Twistnb			Otud1
	Tyw1			Oxct1
	Uba1			Pabpn1l
	Ubap2l			Pacrgl
	Ube2c			Pacsin2
	Ube2w			Palld
	Ube4a			Pam16
	Ubiad1			Pan2
	Ubr7			Papd4
	Uchl1			Papd7
	Ugt8a			Papss1
	Umodl1			Paqr6
	Upf2			Pard3
	Uprt			Pard6b
	Usp27x			Patl1
	Usp3			Paxip1
	Usp30			Pcdh15
	Usp46			Pcdh9
	Uts2r			Pcid2
	Vac14			Pcna
	Vapa			Pcnt
	Vcpip1			Pdcd2l
	Vdac3			Pdcl3
	Vezf1			Pde4dip
	Vil1			Pdia5
	Vipas39			Pdia6
	Vkorc1			Pdlim1
	Vps29			Pdzrn4
	Vps37c			Pebp1
	Vps39			Peli1
	Vps4a			Pex1
	Vps9d1			Pex13
	Vrtn			Pex26
	Wbp1l			Pfdn4
	Wbscr17			Phc2
	Wdr37			Phf1
	Wdr75			Phf13
	Wdr76			Phf2
	Wdr82			Phf6
	Wfs1			Phip
	Xdh			Piga
	Xlr3a			Pik3c2a
	Xlr3c			Pla2g4c
	Xlr4c			Plat
	Xndc1			Plch1
	Xrcc3			Plcl2
	Ywhag			Pld1
	Zar1l			Plekha5
	Zbtb25			Plekha8
	Zbtb32			Plk4
	Zbtb37			Pls1
	Zbtb39			Plxna1
	Zbtb8b			Plxnc1
	Zbtbd6			Pnma5
	Zc3h12d			Pnn
	Zdhhc6			Pnp
	Zdhhc7			Poc1b
	Zfp108			Pole4
	Zfp212			Polm
	Zfp280b			Polr2c
	Zfp319			Polr2d
	Zfp341			Polr3f
	Zfp385a			Por
	Zfp39			Ppapdc1b
	Zfp512			Ppapdc3
	Zfp57			Pparg
	Zfp58			Ppfibp1
	Zfp652			Ppib
	Zfp653			Ppip5k2
	Zfp68			Ppm1b
	Zfp69			Ppm1d
	Zfp709			Ppme1
	Zfp750			Ppp1r12a
	Zfp784			Ppp2r1a
	Zfp791			Ppp2r5e
	Zfp846			Prdx1
	Zfp866			Prex2
	Zfp92			Prg4
	Zfp943			Prkab1
	Zfp951			Prkaca
	Zfp955a			Prkar2b
	Zfp963			Prmt2
	Zkscan17			Prom1
	Zkscan5			Prpf40a
	Zmynd19			Prpf40b
	Znrd1as			Prpf6
	Nlrp4e			Prpsap2
				Prrg1
				Psip1
				Psma2
				Psmd1
				Psmd3
				Psme4
				Ptcd2
				Ptk2
				Ptp4a2
				Ptplad2
				Ptplb
				Pttg1
				Pus7
				R3hdm4
				Rab11a
				Rab14
				Rab2a
				Rab3d
				Rab6a
				Rab8b
				Rac1
				Rad51c
				Rad54l
				Rae1
				Ralgps2
				Rap1a
				Rap1gds1
				Rap2a
				Rassf8
				Rb1
				Rbbp7
				Rbfox2
				Rbm14
				Rbm15
				Rbm18
				Rbm26
				Rbm38
				Rcan1
				Rcbtb1
				Rcc1
				Rchy1
				Rcn2
				Rdh10
				Reps1
				Rev1
				Rexo1
				Rexo2
				Rfesd
				Rfpl4
				Rfwd3
				Rhpn2
				Rims3
				Rnaseh1
				Rnf130
				Rnf14
				Rnf166
				Rnf34
				Rnf38
				Rnls
				Rpe
				Rpn1
				Rpusd4
				Rqcd1
				Rraga
				Rragc
				Rrm2b
				Rrnad1
				Rsu1
				Rtn4r
				Rttn
				Rundc3b
				Sall4
				Samd4b
				Satb1
				Sbds
				Scaf8
				Scarb1
				Scfd1
				Sclt1
				Scmh1
				Scn10a
				Scyl2
				Sdc1
				Sdf2
				Sdha
				Sec13
				Sec31a
				Sec61b
				Sec62
				Secisbp2
				Sema3a
				Sema3d
				Sema4d
				Sema6d
				Sep15
				Sephs2
				Serinc1
				Serpinb1a
				Sertad3
				Sestd1
				Setd2
				Setd3
				Sf3b1
				Sfxn2
				Sgol1
				Sh3bp2
				Sh3kbp1
				Sh3yl1
				Shc1
				Shisa5
				Shprh
				Shq1
				Siah1a
				Siah1b
				Siah2
				Sin3a
				Sin3b
				Sipa1l1
				Sirt4
				Siva1
				Slain1
				Slbp
				Slc15a5
				Slc22a5
				Slc23a2
				Slc25a17
				Slc25a26
				Slc25a31
				Slc25a40
				Slc30a9
				Slc31a2
				Slc33a1
				Slc35a1
				Slc35b3
				Slc35f5
				Slc39a10
				Slc3a2
				Slc43a3
				Slc45a3
				Slc4a7
				Slc6a15
				Slc7a2
				Slc7a6os
				Slc9a1
				Smad3
				Smagp
				Smco4
				Smim14
				Smn1
				Smu1
				Smug1
				Smyd4
				Snrnp27
				Snrpb2
				Snx17
				Snx9
				Spag1
				Spata7
				Spats2
				Spcs2
				Spdl1
				Spg20
				Spice1
				Spin1
				Spint1
				Spire1
				Sptlc1
				Srd5a3
				Srgn
				Srsf4
				Ss18
				Ssfa2
				St7
				Stard13
				Stard3nl
				Stard7
				Stat3
				Stat5a
				Stbd1
				Steap2
				Stk25
				Suclg2
				Suco
				Sugct
				Suox
				Surf4
				Susd3
				Swt1
				Sybu
				Syf2
				Syngr2
				Sypl
				Syt6
				Sytl4
				Syvn1
				Tab2
				Tacc2
				Tada1
				Tada2a
				Taf4a
				Tank
				Taok3
				Tardbp
				Tax1bp1
				Taz
				Tbc1d1
				Tbc1d14
				Tbc1d15
				Tbc1d22b
				Tbccd1
				Tcf7
				Tcl1
				Tcl1b1
				Tcl1b2
				Tcl1b3
				Tcl1b5
				Tcof1
				Tdp1
				Terf2
				Tesc
				Tet3
				Tfdp1
				Tfpi
				Tfpt
				Tgds
				Thap7
				Thsd7a
				Thumpd1
				Tiam1
				Tiam2
				Timm21
				Tiparp
				Tlr8
				Tm2d3
				Tm9sf2
				Tm9sf3
				Tmcc3
				Tmco1
				Tmed10
				Tmem109
				Tmem131
				Tmem194b
				Tmem2
				Tmem222
				Tmem237
				Tmem5
				Tmtc3
				Tnfsf11
				Tnrc6a
				Tomm34
				Top2b
				Tpd52l2
				Tpra1
				Traf7
				Traip
				Tram1l1
				Trap1
				Trappc2
				Trappc3
				Triap1
				Trim11
				Trim27
				Trim32
				Trim61
				Trim75
				Trip11
				Trip12
				Troap
				Trp53
				Trp53bp1
				Trp53inp2
				Trpc5os
				Trps1
				Tspan5
				Tspan9
				Ttc17
				Ttc7b
				Ttc8
				Ttyh3
				Tubal3
				Tubb2a
				Tubb3
				Tubg2
				Tulp4
				Tusc3
				Txndc11
				Txndc5
				Txndc9
				Txnip
				Txnrd1
				Uba3
				Ubac2
				Ubald1
				Ubap2
				Ubc
				Ube2a
				Ube2d3
				Ube2i
				Ube2k
				Ube2t
				Ubfd1
				Ubqln1
				Ufl1
				Unc13b
				Unc50
				Unc5c
				Unk
				Upf1
				Upk3b
				Uqcrc2
				Urb1
				Urod
				Usf2
				Uso1
				Usp15
				Usp19
				Usp28
				Usp39
				Usp4
				Usp42
				Vma21
				Vps4b
				Vps72
				Vrk1
				Vsx2
				Vta1
				Wasl
				Wdr1
				Wdr20
				Wdr24
				Wdr47
				Wdr92
				Wfdc3
				Whamm
				Wnk2
				Wrnip1
				Xlr5c
				Xrn1
				Xrn2
				Yap1
				Yeats4
				Yipf3
				Ypel5
				Ywhab
				Zbed3
				Zbtb45
				Zc3h13
				Zc3h6
				Zcchc10
				Zcchc2
				Zcchc8
				Zdhhc13
				Zdhhc18
				Zdhhc20
				Zfand2a
				Zfand3
				Zfand5
				Zfp101
				Zfp277
				Zfp449
				Zfp451
				Zfp46
				Zfp513
				Zfp541
				Zfp574
				Zfp612
				Zfp618
				Zfp655
				Zfp664
				Zfp692
				Zfp873
				Zfpl1
				Znfx1
				Zp3
				Zranb1
				H3f3b
				Zfp735

## Sheet: hub genes
black	brown	green	red	turquoise	yellow
Aldoa	1110012L19Rik	Aco2	1810043G02Rik	0610007P14Rik	1700125H20Rik
Arih2	1700030K09Rik	Actn2	4930550C14Rik	1110037F02Rik	5730409E04Rik
Atg4b	2700060E02Rik	Aprt	AA792892	1110059G10Rik	5730455P16Rik
Atp5c1	3110043O21Rik	Atg9a	AI987944	1190002N15Rik	A530032D15Rik
Atp5h	4930451I11Rik	Atp5d	Abhd4	1190005I06Rik	Apc2
Bag6	A1bg	Atp5g3	Acoxl	1700010I14Rik	Arglu1
Bcas3	A430033K04Rik	Atp5o	Actr1a	2010107G23Rik	Aste1
Bhmt	A930018P22Rik	Calcoco2	Adamtsl1	2210018M11Rik	B020004C17Rik
Bysl	AW551984	Cd63	Adk	2700029M09Rik	B020004J07Rik
Cad	Abcg1	Cdc37	Agap3	3110009E18Rik	BC005537
Ccdc124	Acd	Ckb	Ak2	4833420G17Rik	BC027231
Cct4	Actn3	Cldn7	Akap12	4931406C07Rik	Ccdc137
Cct6a	Ada	Cndp2	Akap17b	6030458C11Rik	Cd47
Cd320	Adamts3	Coa7	Akap9	AU022751	Cdc14a
Cdk4	Adm2	Cox17	Akip1	AU040320	Cstf2t
Cln8	Adss	Crip2	Akirin2	Abcb1b	D16Ertd472e
Cpsf3l	Aig1	Cyc1	Aldh9a1	Abhd11	Dcun1d3
Dcaf13	Akr1b3	Dnpep	Alkbh5	Abhd13	Dnajb9
Ddx49	Ankrd27	Echdc2	Anapc4	Abhd16a	Dr1
Dlg3	Apeh	Eef1b2	Ankrd44	Abhd17b	Ell2
Dpf2	Arg2	Eef1d	Arhgap17	Abi1	Fbxo45
Drg2	Arid1b	Eif2b5	Arid4a	Ablim2	Fem1c
Edf1	Armc12	Eif3f	Arid5b	Acadsb	G2e3
Eif3h	Aspm	Eif5a	Arl6ip1	Acap2	Gal3st2
Eif3l	Asxl1	Eif6	Armc1	Acat1	Gapt
Eif3m	Asz1	Fbl	Asah2	Acbd3	Gm10354
Fkbp4	Atp8a2	Gabarapl2	Atp8a1	Accsl	Gm11544
Gata6	Awat2	Gabrd	Baiap2l1	Acvr1	Gm2022
Gldc	B3gnt1	Galk1	Bbs4	Adam8	Gm8300
Glrx3	B4galt4	Gjb3	Bmp2k	Add3	Gsk3b
Gm3139	B4galt5	Gm5148	Bnc2	Adnp2	Gtf3c4
Gpd1l	BC017158	Gpx1	Brip1	Adpgk	Ifnar1
Hdac1	BC068157	Guca1a	Btf3l4	Afap1l2	Irgq
Hnrnpd	Bach2	Hsp90ab1	Capn12	Agpat6	Kdm5b
Hspbp1	Bcar1	Hspa8	Ccdc15	Ahsa1	Kdm5d
Ipo5	Bcar3	Isyna1	Ccdc50	Akap2	Lmx1a
Klf5	Bcas1	Klhdc4	Ccdc73	Akt1	Mapk14
Lsm12	Bcl2l1	Lpcat3	Ccser2	Amfr	Mars2
Mfsd7c	Bgn	Lrpprc	Cd164l2	Ampd3	Mgat2
Mpdu1	Bhlhe40	Map1lc3b	Cdc42bpa	Anapc1	Mmp19
Mrpl15	Birc5	Mars	Cep83	Angel2	Msantd2
Mrpl22	Bmp6	Mdh2	Champ1	Angptl2	NONMMUG001183
Mrpl28	Btbd2	Mkrn1	Chd6	Ank	NONMMUG001882
Mrps10	C1qtnf5	Mrpl27	Chek1	Ankra2	NONMMUG003811
Mrps18b	C87436	Mtch2	Chmp3	Ankrd17	NONMMUG004010
N6amt2	C87977	NONMMUG001256	Chn2	Anxa7	NONMMUG004390
NONMMUG004863	Cacna1h	NONMMUG002215	Cnot3	Ap3m1	NONMMUG007065
NONMMUG005631	Camsap3	NONMMUG006306	Commd3	Ap5m1	NONMMUG007121
NONMMUG013586	Caprin2	NONMMUG006613	Cops8	Arel1	NONMMUG007286
NONMMUG013647	Car9	NONMMUG006713	Crb1	Arhgap12	NONMMUG007348
NONMMUG014279	Casc1	NONMMUG007437	Creld2	Arhgap42	NONMMUG008227
NONMMUG016024	Casp8	NONMMUG011694	Crybg3	Arhgef39	NONMMUG008323
NONMMUG027813	Cast	NONMMUG013040	Csmd3	Arid1a	NONMMUG009497
NONMMUG029128	Ccdc19	NONMMUG013742	D10Wsu102e	Arid2	NONMMUG009619
NONMMUG031067	Ccdc28b	NONMMUG015047	D7Ertd443e	Arid3b	NONMMUG018185
NONMMUG033525	Ccdc3	NONMMUG017978	Dcun1d1	Armc2	NONMMUG018391
NONMMUG040818	Ccdc42	NONMMUG022620	Dnajb4	Armc8	NONMMUG019860
NONMMUG042807	Ccdc92	NONMMUG025742	Elavl2	Arntl	NONMMUG020855
NONMMUG045029	Ccno	NONMMUG028392	Elmod2	Arntl2	NONMMUG020972
Necap1	Cd177	NONMMUG028804	Epn2	Arrdc2	NONMMUG023105
Npm1	Cdca7l	NONMMUG028813	Erich5	Asf1b	NONMMUG023507
Nt5c3b	Cdk17	NONMMUG033328	Ermp1	Asph	NONMMUG025597
Nudt21	Cdk20	NONMMUG035615	Esr2	Astl	NONMMUG026296
Nudt3	Cdo1	NONMMUG036333	Esrp1	Atad1	NONMMUG028908
Pa2g4	Cdr2	NONMMUG036371	Fabp5	Atat1	NONMMUG029263
Pabpc4	Ceacam20	NONMMUG036543	Fam175a	Atl1	NONMMUG030852
Paics	Cenpf	NONMMUG036670	Fam192a	Atl2	NONMMUG030875
Plekhg2	Cep41	NONMMUG036855	Fam46c	Atp11a	NONMMUG031481
Ppia	Cgnl1	NONMMUG036950	Fam63a	Atp11c	NONMMUG032835
Ppil1	Chst7	NONMMUG036991	Fbxl7	Atp2a2	NONMMUG033478
Pramel4	Cldn26	NONMMUG037480	Fbxo28	Atp6v1b2	NONMMUG034302
Psma6	Clhc1	NONMMUG037662	Fbxw24	Atxn1	NONMMUG035625
Psmd6	Cmpk2	NONMMUG039712	Fert2	Atxn2	NONMMUG035666
Psmd7	Cnpy4	NONMMUG041522	Foxc1	Atxn2l	NONMMUG035902
Rab3il1	Cnst	NONMMUG044905	Fryl	Auh	NONMMUG035917
Ranbp1	Cntnap1	Ndufa12	Fsd1l	Aurkc	NONMMUG040205
Rpl11	Cox6a2	Ndufb10	Fsd2	B3galnt2	NONMMUG040899
Rpl13	Cpne9	Ndufb11	Galc	B3gnt2	NONMMUG041144
Rpl14	Cpsf4l	Ndufb9	Gatad2b	B3gnt4	NONMMUG041338
Rpl17	Cpxm2	Ndufs3	Gclm	B9d1	NONMMUG041868
Rpl22l1	Crym	Ndufs7	Glis1	BC018507	NONMMUG041924
Rpl34	Csrp2bp	Ndufv1	Gm13826	BC051019	Nans
Rpl4	Cxx1a	Nhp2	Gm3259	Bbs9	Obox3
Rpl6	Cyb5r2	Nme1	Gmds	Bcl2l10	Pi4k2a
Rps27a	Cyb5r3	Nme2	Gnai1	Bcl7c	Pip5k1a
Rps6	Cyld	Npc2	Gorasp2	Bdkrb1	Prdm9
Rps7	Cyp2b23	Nsfl1c	Gphn	Bet1	Pten
Rps8	Cyp2f2	Pemt	Gpr56	Bicd2	Rilpl2
Slc8b1	Dbndd1	Phgdh	Gspt2	Bin2	Rmnd1
Snrpb	Dcakd	Pmm1	Hbs1l	Birc3	Ska2
Sord	Dcp2	Polr1b	Helq	Blcap	Ska3
Spns1	Dcun1d2	Polr2e	Hipk2	Bmp15	Slc25a28
Srsf6	Ddhd1	Psmb1	Hivep1	Bmpr1b	Slc25a44
Stip1	Ddx19a	Psmb7	Hmga1	Bod1	Spata2
Sugt1	Dedd	Psmc5	Hnmt	Bpgm	Sqle
Taf1c	Dennd1a	Psmd13	Homer2	Brd7	Stk35
Timm50	Dennd3	Qtrt1	Hsdl1	Brdt	Tmem251
Ubxn1	Dennd6a	Rab7l1	Ift22	Bscl2	Tmem79
Wdr12	Dfna5	Ran	Jak1	Btbd10	Trim44
Wdr46	Dgkh	Renbp	Kcnk18	Btg4	Trub2
Ybx3	Dpp6	Rogdi	Kdm1b	Bub1b	Uhmk1
Zmat5	Dppa1	Rpl10	Kif14	C030046E11Rik	Uspl1
Zmpste24	Dusp12	Rpl10a	Kif21b	C2cd3	Utp14b
	Dvl3	Rpl12	Klf17	C2cd5	Wdr44
	Dync1i1	Rpl18	Klhl13	C86695	Xxylt1
	Dync1i2	Rpl18a	Ktn1	Cables2	Zbtb43
	E330009J07Rik	Rpl19	Lpin2	Capn7	Zfp367
	Echdc3	Rpl22	Lpl	Carhsp1	Zfp623
	Eef2k	Rpl23	Lrrc28	Casp9	Zfp639
	Ehf	Rpl24	Man1a	Cbx2	Zfp707
	Eif4e1b	Rpl26	Maob	Ccdc112
	Eif4enif1	Rpl29	Mapk8	Ccdc114
	Elk4	Rpl3	Mctp2	Ccdc117
	Elovl1	Rpl30	Mcur1	Ccdc132
	Elovl7	Rpl31	Meis2	Ccdc14
	Emr4	Rpl32	Miox	Ccdc173
	Enpp5	Rpl35	Mllt10	Ccdc34
	Entpd1	Rpl37a	Mllt11	Ccdc6
	Epb4.1l4a	Rpl38	Mllt3	Ccdc62
	Evl	Rpl39	Mphosph8	Ccdc69
	F8a	Rpl41	Mpp5	Ccdc90b
	Fam110c	Rpl7	Msh3	Ccnb1
	Fam133b	Rpl8	Mta1	Ccnb2
	Fam149b	Rpl9	Musk	Ccndbp1
	Fam160a1	Rplp0	Myo9b	Ccng2
	Fam46b	Rplp1	NONMMUG000015	Ccnl2
	Fbp1	Rplp2	NONMMUG000513	Ccrn4l
	Fbxo18	Rps11	NONMMUG002322	Cd226
	Fbxw15	Rps12	NONMMUG002612	Cd55
	Fbxw16	Rps15	NONMMUG002844	Cdc42bpb
	Fbxw20	Rps15a	NONMMUG004137	Cdc42se2
	Fbxw26	Rps16	NONMMUG004796	Cdca4
	Fgf8	Rps17	NONMMUG006788	Cdca8
	Fh1	Rps18	NONMMUG006856	Cdh1
	Fmnl3	Rps21	NONMMUG009280	Cdh20
	Foxj2	Rps24	NONMMUG011926	Cdk2ap2
	Fut8	Rps25	NONMMUG012613	Cecr2
	G6pdx	Rps26	NONMMUG013182	Cenph
	Gab2	Rps3	NONMMUG013691	Cenpj
	Galm	Rps3a1	NONMMUG013728	Cenpn
	Galnt6	Rps4x	NONMMUG014451	Cenpv
	Gbx2	Rps5	NONMMUG015003	Cep164
	Gckr	Rpsa	NONMMUG016414	Cep55
	Gja4	Rragd	NONMMUG019867	Cep70
	Gkap1	Ruvbl2	NONMMUG022001	Cep95
	Gli2	Sf3b6	NONMMUG022639	Cers5
	Glrx	Sfn	NONMMUG022902	Cgn
	Gm10436	Slc2a8	NONMMUG024146	Chac2
	Gm13023	Snrpd2	NONMMUG024226	Chfr
	Gm13084	Sod2	NONMMUG024361	Chn1
	Gm13088	Ssr4	NONMMUG026645	Chst14
	Gm13103	Syngr1	NONMMUG027266	Chst5
	Gm13125	Timd2	NONMMUG027317	Ciapin1
	Gm16515	Timm10	NONMMUG029087	Cib1
	Gm5820	Timm13	NONMMUG030293	Ckap2
	Gm815	Tmem208	NONMMUG032019	Ckap5
	Gmpr	Uba52	NONMMUG033042	Cklf
	Gng3	Uggt1	NONMMUG033322	Clint1
	Golph3	Uqcrc1	NONMMUG034201	Clk2
	Gpr1	Uqcrq	NONMMUG034371	Clk3
	Gpr68	Urm1	NONMMUG034835	Cmas
	Gramd1c	Wdr45	NONMMUG035068	Cndp1
	Grhl1	Wdr89	NONMMUG035318	Cnn1
	Grina		NONMMUG035700	Cnn3
	Gstk1		NONMMUG035724	Cnot7
	Gstm6		NONMMUG036830	Cntrl
	Gyg		NONMMUG039656	Cntrob
	Henmt1		NONMMUG040229	Cobll1
	Hmg20a		NONMMUG043143	Col23a1
	Hn1l		NONMMUG043859	Col6a3
	Hsd3b7		NONMMUG043889	Commd2
	Htr5a		Nanos2	Coq10a
	Htra4		Nfe2l3	Cpa1
	Hvcn1		Nkd1	Cpb2
	Icosl		Nlgn1	Cpeb3
	Iffo1		Nlrp4a	Crmp1
	Igsf23		Nlrp9a	Cry1
	Ikbkb		Npffr2	Csnk1e
	Il12rb2		Ntm	Csnk2b
	Ipcef1		Ntpcr	Ctbp2
	Itgb3		Nup50	Ctnna1
	Itpk1		Nup88	Ctnnb1
	Jade2		Oas1e	Ctns
	Khdrbs3		Opa1	Cul1
	Kif17		Oprd1	Cul4b
	Kif26b		Orc5	Cxcr3
	Klhdc3		Osbpl10	Cxxc1
	Kmt2d		Pacsin1	Cyp19a1
	Knstrn		Pak7	D6Ertd527e
	Ksr2		Palb2	D930015E06Rik
	Lama4		Pdhx	Daglb
	Lancl2		Peak1	Dazap2
	Large		Pecr	Dcaf12
	Lhpp		Pex7	Dcaf7
	Lhx8		Pgs1	Dcbld2
	Lmo3		Phf20	Dclk2
	Lmo7		Phospho2	Dclk3
	Lnx2		Pias1	Dclre1a
	Lrrc36		Pja2	Dcp1a
	Ltbp2		Pkd2l2	Ddb1
	Ly6e		Pofut2	Ddb2
	Lyn		Pou4f1	Ddi2
	Lypd3		Ppt1	Degs1
	Lyplal1		Prr5l	Depdc7
	Maea		Prune	Dhodh
	Magea10		Psen2	Dhrs1
	Map2		Pter	Diap1
	Map2k4		Pvrl3	Dicer1
	Mapk1ip1		Rab3gap1	Dip2b
	Mb21d2		Rad18	Diras2
	Mea1		Rad50	Dixdc1
	Mfsd2a		Ralbp1	Dnaja4
	Midn		Rapgef5	Dnajc10
	Mmab		Rassf1	Dnajc13
	Mmadhc		Rassf3	Dnal4
	Mtfmt		Rgs10	Dnmt1
	Mxd1		Rhbdf2	Dock7
	Myh11		Riok1	Dock9
	Myo1e		Rnf114	Dpy19l2
	Myo5a		Rnf19a	Dse
	Myo5b		Rnf26	Dtx2
	NONMMUG000655		Rora	Dusp1
	NONMMUG000723		Rps6ka3	Dzip3
	NONMMUG001378		Rrp1b	E2f4
	NONMMUG001556		Sap30	E2f5
	NONMMUG001581		Secisbp2l	E330021D16Rik
	NONMMUG001783		Sema5a	E330034G19Rik
	NONMMUG002553		Senp1	Ebag9
	NONMMUG002797		Senp8	Ece1
	NONMMUG002912		Sept11	Edc4
	NONMMUG003068		Setdb1	Edem2
	NONMMUG003535		Sfr1	Edn1
	NONMMUG003968		Sgms1	Edrf1
	NONMMUG003995		Slc25a13	Efcab11
	NONMMUG004227		Slc25a15	Efna5
	NONMMUG004834		Slc4a8	Egf
	NONMMUG005050		Smad2	Eif2ak1
	NONMMUG005760		Specc1l	Eif2ak4
	NONMMUG005827		Spry4	Eif2b1
	NONMMUG006501		Ssb	Eif4e3
	NONMMUG006779		St3gal5	Eif4g3
	NONMMUG006931		Stk32b	Elavl3
	NONMMUG007009		Suv39h2	Elmo1
	NONMMUG007028		Taf9b	Emb
	NONMMUG007777		Tbx19	Entpd4
	NONMMUG008037		Tex26	Eny2
	NONMMUG008103		Timeless	Ep400
	NONMMUG008413		Tmc5	Epb4.1l2
	NONMMUG009062		Tmcc1	Epb4.1l5
	NONMMUG009622		Tmem218	Eps8
	NONMMUG009880		Tmem232	Epsti1
	NONMMUG010097		Tmem63b	Ergic2
	NONMMUG010145		Tmod2	Ern1
	NONMMUG010749		Tnfaip8	Evi2b
	NONMMUG010833		Trim13	Evx1
	NONMMUG010892		Triobp	Exo5
	NONMMUG011091		Trp63	Exoc1
	NONMMUG011670		Trpc4ap	Exoc4
	NONMMUG012454		Tspan13	Ext1
	NONMMUG012746		Ttc37	Ezh2
	NONMMUG013075		Tuba3a	Fa2h
	NONMMUG013086		Ube2d2a	Fam107b
	NONMMUG013657		Ube2g1	Fam117a
	NONMMUG013773		Usp51	Fam155a
	NONMMUG013906		Wwc2	Fam167a
	NONMMUG015444		Ybx2	Fam172a
	NONMMUG015509		Ythdf3	Fam185a
	NONMMUG015524		Zak	Fam220a
	NONMMUG016035		Zar1	Fam221a
	NONMMUG016159		Zfhx3	Fam96b
	NONMMUG016466		Zfp334	Fancc
	NONMMUG016474		Zfp560	Fat1
	NONMMUG016749		Zfp957	Fbxl12
	NONMMUG017105		Zfyve21	Fbxl5
	NONMMUG017211		Khdc1c	Fbxl6
	NONMMUG017263			Fbxo10
	NONMMUG017398			Fbxo11
	NONMMUG018202			Fbxo21
	NONMMUG018505			Fbxo3
	NONMMUG018715			Fbxo42
	NONMMUG019334			Fbxo43
	NONMMUG019695			Fbxo8
	NONMMUG019844			Fbxw19
	NONMMUG020318			Fbxw22
	NONMMUG020428			Fbxw4
	NONMMUG020551			Fbxw5
	NONMMUG020691			Fbxw7
	NONMMUG021103			Fchsd2
	NONMMUG021536			Fgf9
	NONMMUG021813			Fhod3
	NONMMUG021857			Fkbp14
	NONMMUG021888			Flcn
	NONMMUG022383			Flnb
	NONMMUG022569			Fosb
	NONMMUG022750			Fpgs
	NONMMUG023528			Fstl4
	NONMMUG023892			Furin
	NONMMUG023970			Fyco1
	NONMMUG024238			Fyn
	NONMMUG024451			Galnt12
	NONMMUG024499			Gbf1
	NONMMUG025108			Gch1
	NONMMUG025393			Gcnt4
	NONMMUG025429			Gdf9
	NONMMUG025564			Gdpd1
	NONMMUG026229			Ggta1
	NONMMUG026295			Ghdc
	NONMMUG026352			Gipc2
	NONMMUG026353			Gja3
	NONMMUG027097			Gle1
	NONMMUG027241			Gltp
	NONMMUG027242			Gm14085
	NONMMUG027607			Gm1673
	NONMMUG029646			Gm2382
	NONMMUG029806			Gm4745
	NONMMUG030055			Gm527
	NONMMUG030185			Gm7694
	NONMMUG030286			Gnai3
	NONMMUG031256			Gnaq
	NONMMUG031526			Golga5
	NONMMUG031894			Golph3l
	NONMMUG032006			Gpatch1
	NONMMUG032037			Gpr125
	NONMMUG032362			Gpr137c
	NONMMUG032375			Gpx3
	NONMMUG032531			Grip1
	NONMMUG033053			Grm4
	NONMMUG033438			Gstm5
	NONMMUG033657			Gtf2a1
	NONMMUG033744			Gtf2ird1
	NONMMUG033822			Gtpbp1
	NONMMUG033855			Gucy2c
	NONMMUG033874			Gxylt1
	NONMMUG034479			Gzf1
	NONMMUG034957			H1foo
	NONMMUG036032			H60c
	NONMMUG036385			Hace1
	NONMMUG036666			Haus4
	NONMMUG037093			Haus5
	NONMMUG038338			Heatr2
	NONMMUG039027			Heca
	NONMMUG039114			Hectd2
	NONMMUG039212			Herc2
	NONMMUG039518			Herpud2
	NONMMUG039811			Hif1a
	NONMMUG039894			Hirip3
	NONMMUG039935			Hist1h2bc
	NONMMUG040232			Hist1h2bf
	NONMMUG040256			Hjurp
	NONMMUG040640			Hlcs
	NONMMUG040757			Hmces
	NONMMUG041113			Hmgxb4
	NONMMUG041327			Hook2
	NONMMUG041606			Hp1bp3
	NONMMUG041623			Hpse
	NONMMUG041694			Hsbp1
	NONMMUG041726			Hscb
	NONMMUG041727			Hsd17b12
	NONMMUG041937			Hsd17b13
	NONMMUG042781			Hsd17b7
	NONMMUG042852			Hsdl2
	NONMMUG042988			Hsf2bp
	NONMMUG043795			Icmt
	NONMMUG043969			Idh3a
	NONMMUG043987			Idi1
	NONMMUG044252			Ifitm3
	NONMMUG044316			Ift43
	NONMMUG044458			Igsf11
	NONMMUG044459			Il17f
	NONMMUG044647			Il17rd
	NONMMUG044950			Il1r1
	NONMMUG045370			Il1rap
	NONMMUG045413			Il7
	NONMMUG045558			Ing1
	Naa11			Ipo8
	Naa60			Ipp
	Nckap1l			Iqca
	Ndrg4			Iqcb1
	Nebl			Iqgap2
	Necab2			Itfg1
	Nfil3			Itga6
	Ninj2			Itga9
	Nlrp2			Itpr1
	Nlrp4f			Jkamp
	Nlrp9b			Kbtbd8
	Nme3			Kcnh1
	Nobox			Kctd13
	Nod2			Kdelc1
	Noto			Kdelr2
	Noxo1			Kdm6a
	Nphp4			Kidins220
	Npm2			Kif23
	Nprl2			Kit
	Nr1d1			Klhl8
	Nr1i2			Kmt2b
	Nsf			Kpna7
	Nudt5			Krt12
	Nup188			Lamb1
	Nup214			Lamtor3
	Nusap1			Laptm4b
	Oas1c			Ldb2
	Oas1f			Ldhb
	Oas1h			Lef1
	Oas3			Leprot
	Olfr288			Limd1
	Olfr976			Llgl1
	Ooep			Lmo1
	Oog1			Lnx1
	Oog2			Loh12cr1
	Oog4			Lrig1
	Opalin			Lrp1b
	Os9			Lrrc16a
	Otub2			Lrrc17
	Pacs1			Lrrc57
	Padi6			Lsm11
	Pak1			Lsm14a
	Parl			Lsr
	Patl2			Lurap1l
	Pcca			Lysmd4
	Pcgf1			Mad2l1
	Pde3a			Man1c1
	Pdzd2			Man2a1
	Peg3			Mansc1
	Pex11b			Map2k1
	Pex14			Map4k2
	Pfn4			Map4k5
	Pgpep1			Mapk3
	Phc1			Mapkap1
	Phf7			Mapkbp1
	Phf8			Mapre1
	Pik3r4			Mapre3
	Pitpnm2			Marc2
	Pja1			March4
	Pkm			March6
	Pla2g6			March8
	Plac8			Mark2
	Plce1			Mastl
	Pld2			Mat2b
	Plekhb1			Max
	Plxna4			Mcm2
	Pnmal1			Mcm3ap
	Pnrc1			Mcm4
	Poc1a			Mdh1
	Polr2g			Me1
	Ppa1			Med15
	Ppef1			Med20
	Pramef12			Med21
	Prdm16			Med22
	Prdx2			Med27
	Prelp			Med30
	Prkd1			Mei4
	Prr5			Mesp2
	Psg20			Mettl15
	Pstpip1			Mettl25
	Ptpn22			Mettl9
	Rab21			Mfap3
	Rab27a			Mff
	Rab4a			Mgat4b
	Rad51ap2			Mgrn1
	Rai14			Mier2
	Ramp3			Mitd1
	Rap2b			Mkln1
	Rapgef4			Mknk1
	Rasa4			Morf4l2
	Raver2			Mos
	Rbpms2			Mospd2
	Reep2			Mpdz
	Rela			Mphosph6
	Rhbdf1			Mrpl3
	Rimkla			Msantd4
	Rmi1			Msh4
	Rnf169			Msh6
	Rnf185			Msl1
	Rnf187			Mthfd2
	Rnf220			Mtpn
	Rnf24			Mtss1
	Rnf8			Mtus1
	Rpap2			Mvb12b
	Rph3al			Mynn
	Rspo2			Myo1c
	Samd10			N4bp1
	Sart3			NONMMUG000107
	Sash1			NONMMUG000556
	Sbk3			NONMMUG000740
	Scaf1			NONMMUG000744
	Scel			NONMMUG001038
	Sebox			NONMMUG001341
	Sec22a			NONMMUG001402
	Serpinb12			NONMMUG001408
	Sgcd			NONMMUG001778
	Sgsm3			NONMMUG002279
	Shroom2			NONMMUG002651
	Sipa1l3			NONMMUG002930
	Sirt5			NONMMUG002948
	Ski			NONMMUG003016
	Slamf1			NONMMUG003196
	Slc22a23			NONMMUG003616
	Slc25a35			NONMMUG003770
	Slc26a9			NONMMUG003794
	Slc2a1			NONMMUG003977
	Slc2a12			NONMMUG004146
	Slc30a3			NONMMUG004173
	Slc35a4			NONMMUG004621
	Slc35b4			NONMMUG004730
	Slc38a9			NONMMUG004937
	Slc39a6			NONMMUG005144
	Slc6a9			NONMMUG005232
	Slc7a1			NONMMUG005540
	Slco1a5			NONMMUG005585
	Smad5			NONMMUG006706
	Smarcal1			NONMMUG006755
	Smox			NONMMUG007154
	Snph			NONMMUG007306
	Sod1			NONMMUG007342
	Spert			NONMMUG007469
	Spty2d1			NONMMUG007821
	Stau1			NONMMUG007842
	Stau2			NONMMUG007863
	Stk32c			NONMMUG008457
	Stk36			NONMMUG008520
	Stra13			NONMMUG008538
	Strn			NONMMUG009231
	Stx2			NONMMUG009459
	Sult4a1			NONMMUG009838
	Syce2			NONMMUG009949
	Tarm1			NONMMUG009962
	Tax1bp3			NONMMUG009991
	Tbc1d5			NONMMUG010024
	Tbc1d7			NONMMUG010161
	Tdrd1			NONMMUG011127
	Tdrd12			NONMMUG011166
	Tex21			NONMMUG011520
	Tfap2e			NONMMUG011619
	Tfe3			NONMMUG011710
	Tgfb2			NONMMUG011851
	Tgfb3			NONMMUG012007
	Th			NONMMUG012382
	Thada			NONMMUG012490
	Tk2			NONMMUG012529
	Tmcc2			NONMMUG012655
	Tmem135			NONMMUG012679
	Tmem14c			NONMMUG012762
	Tmem176b			NONMMUG012840
	Tmem180			NONMMUG013417
	Tmem255b			NONMMUG013480
	Tmem60			NONMMUG013542
	Tnrc6b			NONMMUG013620
	Tom1l1			NONMMUG015073
	Tpgs2			NONMMUG015258
	Tprgl			NONMMUG015298
	Tril			NONMMUG015348
	Trim15			NONMMUG015420
	Trim60			NONMMUG015439
	Ttc34			NONMMUG015736
	Tti1			NONMMUG016569
	Ttk			NONMMUG016731
	Ttll11			NONMMUG017572
	Tubb6			NONMMUG017588
	Tubd1			NONMMUG017664
	Tvp23b			NONMMUG018209
	Twf2			NONMMUG018406
	Uchl1			NONMMUG018471
	Ugt8a			NONMMUG018555
	Umodl1			NONMMUG018761
	Uprt			NONMMUG018771
	Usp27x			NONMMUG018840
	Usp3			NONMMUG018920
	Usp30			NONMMUG019436
	Usp46			NONMMUG020403
	Vezf1			NONMMUG020568
	Vil1			NONMMUG020828
	Vps37c			NONMMUG020835
	Vps39			NONMMUG020997
	Vps9d1			NONMMUG021165
	Vrtn			NONMMUG021365
	Wbscr17			NONMMUG021547
	Wdr37			NONMMUG021685
	Wdr76			NONMMUG021859
	Wfs1			NONMMUG021929
	Xdh			NONMMUG023366
	Xlr3a			NONMMUG023497
	Xlr3c			NONMMUG023520
	Xndc1			NONMMUG023874
	Zar1l			NONMMUG023889
	Zbtb32			NONMMUG025211
	Zbtb8b			NONMMUG025470
	Zbtbd6			NONMMUG025664
	Zdhhc6			NONMMUG025869
	Zfp108			NONMMUG025899
	Zfp212			NONMMUG026020
	Zfp319			NONMMUG026031
	Zfp341			NONMMUG026514
	Zfp385a			NONMMUG026762
	Zfp57			NONMMUG026867
	Zfp58			NONMMUG027265
	Zfp68			NONMMUG027294
	Zfp709			NONMMUG027314
	Zfp750			NONMMUG027334
	Zfp92			NONMMUG027367
	Zfp943			NONMMUG027430
	Zkscan17			NONMMUG027480
	Zkscan5			NONMMUG027529
	Nlrp4e			NONMMUG027976
				NONMMUG028341
				NONMMUG028630
				NONMMUG029075
				NONMMUG029468
				NONMMUG029491
				NONMMUG029522
				NONMMUG030201
				NONMMUG030295
				NONMMUG030630
				NONMMUG030634
				NONMMUG030635
				NONMMUG030870
				NONMMUG030945
				NONMMUG031191
				NONMMUG032065
				NONMMUG032237
				NONMMUG032273
				NONMMUG032511
				NONMMUG032585
				NONMMUG032586
				NONMMUG032720
				NONMMUG032748
				NONMMUG032765
				NONMMUG032933
				NONMMUG033132
				NONMMUG033198
				NONMMUG033666
				NONMMUG033689
				NONMMUG033837
				NONMMUG034576
				NONMMUG034617
				NONMMUG034839
				NONMMUG034904
				NONMMUG035223
				NONMMUG035424
				NONMMUG035425
				NONMMUG035969
				NONMMUG036320
				NONMMUG036659
				NONMMUG036761
				NONMMUG036797
				NONMMUG036910
				NONMMUG037017
				NONMMUG037022
				NONMMUG037720
				NONMMUG038401
				NONMMUG038476
				NONMMUG039094
				NONMMUG039095
				NONMMUG039155
				NONMMUG039191
				NONMMUG039223
				NONMMUG039328
				NONMMUG039821
				NONMMUG040350
				NONMMUG040620
				NONMMUG040631
				NONMMUG040781
				NONMMUG040882
				NONMMUG041010
				NONMMUG041060
				NONMMUG041346
				NONMMUG041391
				NONMMUG041565
				NONMMUG041820
				NONMMUG042199
				NONMMUG042279
				NONMMUG042298
				NONMMUG042826
				NONMMUG043024
				NONMMUG043375
				NONMMUG043499
				NONMMUG043869
				NONMMUG043966
				NONMMUG044240
				NONMMUG044640
				NONMMUG044643
				NONMMUG044663
				NONMMUG044686
				NONMMUG044800
				NONMMUG045163
				NONMMUG045243
				Naa16
				Naa30
				Naa35
				Nab2
				Nae1
				Nat14
				Nav1
				Nav3
				Ncapg2
				Nceh1
				Ncoa1
				Ncoa6
				Ncstn
				Ndc80
				Ndufab1
				Nedd1
				Nedd4l
				Neil3
				Nelfa
				Nexn
				Nfe2l1
				Nfkbiz
				Nfxl1
				Nhsl1
				Nit2
				Nkiras1
				Nlrp5
				Nlrp9c
				Npc1
				Nphp3
				Nqo1
				Nr6a1
				Nrg1
				Nrn1l
				Nsmce2
				Nt5dc1
				Nudt14
				Numa1
				Nup107
				Nup35
				Nup37
				Nup62
				Nup85
				Nup93
				Oas1d
				Obox1
				Obox2
				Obox5
				Odf2l
				Ogfrl1
				Ogg1
				Olfm1
				Olfr510
				Olfr819
				Omt2a
				Omt2b
				Oog3
				Oosp1
				Oosp3
				Orc6
				Oxct1
				Pabpn1l
				Pacrgl
				Pacsin2
				Palld
				Pan2
				Papd4
				Papd7
				Papss1
				Paqr6
				Pard3
				Pard6b
				Paxip1
				Pcdh15
				Pcdh9
				Pcid2
				Pcna
				Pcnt
				Pdcd2l
				Pde4dip
				Pdia6
				Pdlim1
				Pdzrn4
				Peli1
				Pex1
				Pex13
				Pex26
				Pfdn4
				Phc2
				Phf1
				Phf13
				Phf2
				Phf6
				Phip
				Piga
				Pla2g4c
				Plat
				Plch1
				Plcl2
				Pld1
				Plekha5
				Plekha8
				Plk4
				Pls1
				Plxna1
				Plxnc1
				Pnma5
				Pnn
				Poc1b
				Pole4
				Polm
				Polr2c
				Ppapdc1b
				Ppapdc3
				Pparg
				Ppip5k2
				Ppm1b
				Ppm1d
				Ppme1
				Ppp1r12a
				Ppp2r1a
				Prdx1
				Prex2
				Prg4
				Prkab1
				Prkaca
				Prkar2b
				Prmt2
				Prpf6
				Prrg1
				Psip1
				Psma2
				Psmd1
				Psme4
				Ptk2
				Ptp4a2
				Ptplb
				Pttg1
				R3hdm4
				Rab11a
				Rab14
				Rab2a
				Rab3d
				Rab6a
				Rab8b
				Rac1
				Rad51c
				Rae1
				Ralgps2
				Rap1gds1
				Rb1
				Rbbp7
				Rbfox2
				Rbm15
				Rbm18
				Rbm26
				Rbm38
				Rchy1
				Rcn2
				Reps1
				Rev1
				Rexo1
				Rexo2
				Rfpl4
				Rhpn2
				Rnf130
				Rnf14
				Rnf166
				Rnf34
				Rnf38
				Rnls
				Rpe
				Rpusd4
				Rraga
				Rragc
				Rrm2b
				Rrnad1
				Rsu1
				Rtn4r
				Rttn
				Rundc3b
				Sall4
				Sbds
				Scaf8
				Scarb1
				Sclt1
				Scmh1
				Scn10a
				Scyl2
				Sdc1
				Sdf2
				Sdha
				Sec13
				Sec31a
				Sec61b
				Secisbp2
				Sema3a
				Sema3d
				Sema4d
				Sema6d
				Sephs2
				Serpinb1a
				Sertad3
				Sestd1
				Sh3bp2
				Sh3kbp1
				Sh3yl1
				Shc1
				Shisa5
				Shprh
				Siah1b
				Siah2
				Sin3a
				Sin3b
				Sipa1l1
				Sirt4
				Siva1
				Slain1
				Slbp
				Slc15a5
				Slc22a5
				Slc23a2
				Slc25a31
				Slc31a2
				Slc35a1
				Slc35b3
				Slc35f5
				Slc39a10
				Slc3a2
				Slc45a3
				Slc4a7
				Slc6a15
				Slc7a2
				Slc9a1
				Smad3
				Smagp
				Smco4
				Smim14
				Smn1
				Smu1
				Smug1
				Smyd4
				Snrnp27
				Snrpb2
				Snx9
				Spag1
				Spats2
				Spcs2
				Spg20
				Spice1
				Spin1
				Spire1
				Sptlc1
				Srd5a3
				Srgn
				Srsf4
				Ss18
				Ssfa2
				St7
				Stard13
				Stard3nl
				Stard7
				Stat3
				Stat5a
				Stbd1
				Steap2
				Stk25
				Suclg2
				Suco
				Suox
				Surf4
				Susd3
				Sybu
				Sypl
				Syt6
				Sytl4
				Syvn1
				Tacc2
				Taf4a
				Tank
				Taok3
				Taz
				Tbc1d1
				Tbc1d14
				Tbc1d15
				Tbc1d22b
				Tbccd1
				Tcf7
				Tcl1
				Tcl1b1
				Tcl1b2
				Tcl1b3
				Tcl1b5
				Tdp1
				Terf2
				Tesc
				Tet3
				Tfdp1
				Tgds
				Thsd7a
				Thumpd1
				Tiam1
				Tiam2
				Timm21
				Tiparp
				Tm2d3
				Tm9sf2
				Tmcc3
				Tmem109
				Tmem131
				Tmem194b
				Tmem2
				Tmem237
				Tmem5
				Tmtc3
				Tnfsf11
				Tomm34
				Top2b
				Tpd52l2
				Tpra1
				Traf7
				Tram1l1
				Trappc2
				Trim11
				Trim32
				Trim61
				Trim75
				Trip11
				Trip12
				Troap
				Trp53bp1
				Trp53inp2
				Trpc5os
				Trps1
				Tspan5
				Tspan9
				Ttc17
				Ttc8
				Ttyh3
				Tubal3
				Tubb3
				Tubg2
				Tulp4
				Tusc3
				Txndc11
				Txndc5
				Txnip
				Txnrd1
				Uba3
				Ubac2
				Ube2d3
				Ube2i
				Ube2k
				Ube2t
				Ubfd1
				Ubqln1
				Ufl1
				Unc13b
				Unc50
				Unc5c
				Unk
				Upf1
				Upk3b
				Usf2
				Uso1
				Usp15
				Usp19
				Usp28
				Usp42
				Vma21
				Vps72
				Vsx2
				Vta1
				Wasl
				Wdr1
				Wdr20
				Wdr47
				Wdr92
				Wfdc3
				Whamm
				Wnk2
				Wrnip1
				Xrn2
				Yap1
				Yeats4
				Ypel5
				Ywhab
				Zbed3
				Zbtb45
				Zc3h13
				Zc3h6
				Zcchc10
				Zcchc2
				Zcchc8
				Zdhhc13
				Zdhhc18
				Zfp277
				Zfp449
				Zfp451
				Zfp46
				Zfp513
				Zfp541
				Zfp612
				Zfp618
				Zfp655
				Zfp664
				Zfp692
				Zfp873
				Znfx1
				Zp3
				Zranb1
				Zfp735
