# Supplementary material for: Identification and functional analysis of long non-coding RNAs in human and mouse early embryos based on single-cell transcriptome data
Source: Oncotarget. 2016 Aug 16;7(38):61215–28. doi: 10.18632/oncotarget.11304 (PMC5308646; doi:10.18632/oncotarget.11304)
Supplement: Supplementary file 12 [file oncotarget-07-61215-s012.xlsx]

## Sheet: black_GO
GOBPID	Pvalue	OddsRatio	ExpCount	Count	Size	Term
GO:0044260	0.000171061	1.46326	221.904	257	4164	cellular macromolecule metabolic process
GO:0043170	0.000297489	1.44888	234.694	268	4404	macromolecule metabolic process
GO:0016236	0.00049426	3.76225	3.41063	11	64	macroautophagy
GO:0044346	0.000562315	9.98051	0.746076	5	14	fibroblast apoptotic process
GO:0034728	0.000890625	3.06573	4.7962	13	90	nucleosome organization
GO:0006323	0.000959545	2.89178	5.43569	14	102	DNA packaging
GO:0051276	0.00148536	1.66311	31.9214	49	599	chromosome organization
GO:1901796	0.00164359	5.67945	1.33228	6	25	regulation of signal transduction by p53 class mediator
GO:0009991	0.00165926	2.15276	11.1378	22	209	response to extracellular stimulus
GO:0008380	0.00170204	2.03811	13.3228	25	250	RNA splicing
GO:0071824	0.00238857	2.59304	5.96861	14	112	protein-DNA complex subunit organization
GO:0031497	0.00293194	2.92617	4.21	11	79	chromatin assembly
GO:0071103	0.00306216	2.34553	7.46076	16	140	DNA conformation change
GO:0031667	0.00359508	2.08393	10.3918	20	195	response to nutrient levels
GO:0006334	0.00371296	3.01058	3.73038	10	70	nucleosome assembly
GO:0006997	0.00432891	2.76205	4.42316	11	83	nucleus organization
GO:0006333	0.00438271	2.61642	5.06266	12	95	chromatin assembly or disassembly
GO:0070936	0.00439749	4.49309	1.59873	6	30	protein K48-linked ubiquitination
GO:0000377	0.00482226	2.11259	9.21936	18	173	RNA splicing, via transesterification reactions with bulged adenosine as nucleophile
GO:0000398	0.00482226	2.11259	9.21936	18	173	mRNA splicing, via spliceosome
GO:0006396	0.00491224	1.70932	20.677	33	388	RNA processing
GO:0000381	0.00519572	5.2779	1.1724	5	22	regulation of alternative mRNA splicing, via spliceosome
GO:0070979	0.00519572	5.2779	1.1724	5	22	protein K11-linked ubiquitination
GO:0070647	0.00562245	1.62031	25.7396	39	483	protein modification by small protein conjugation or removal
GO:0000375	0.00576913	2.07159	9.37924	18	176	RNA splicing, via transesterification reactions
GO:0044085	0.00672186	1.38784	66.1343	85	1241	cellular component biogenesis
GO:0031668	0.00697108	2.26442	6.71468	14	126	cellular response to extracellular stimulus
GO:0031669	0.00794805	2.30618	6.12848	13	115	cellular response to nutrient levels
GO:0009267	0.00836858	2.38372	5.48899	12	103	cellular response to starvation
GO:0065004	0.00940446	2.45205	4.90278	11	92	protein-DNA complex assembly
GO:0016071	0.00945416	1.61226	22.4356	34	421	mRNA metabolic process
GO:0043412	0.00965597	1.31989	93.8457	114	1761	macromolecule modification
GO:0006403	0.0098027	2.23934	6.28835	13	118	RNA localization
GO:0042594	0.0098027	2.23934	6.28835	13	118	response to starvation
GO:0022607	0.0102178	1.37712	59.9525	77	1125	cellular component assembly
GO:0065003	0.0115083	1.43993	40.6611	55	763	macromolecular complex assembly
GO:0071496	0.0121309	2.04225	7.88709	15	148	cellular response to external stimulus
GO:0043484	0.0136183	2.76807	3.19747	8	60	regulation of RNA splicing
GO:0000070	0.0137054	2.57288	3.83696	9	72	mitotic sister chromatid segregation
GO:0080135	0.014565	1.72258	14.1754	23	266	regulation of cellular response to stress
GO:0070271	0.0148194	1.46148	33.3602	46	626	protein complex biogenesis
GO:0000380	0.0149186	3.89779	1.49215	5	28	alternative mRNA splicing, via spliceosome
GO:0032886	0.0149231	2.53232	3.89025	9	73	regulation of microtubule-based process
GO:0050657	0.0157559	2.16643	5.96861	12	112	nucleic acid transport
GO:0050658	0.0157559	2.16643	5.96861	12	112	RNA transport
GO:0051236	0.0157559	2.16643	5.96861	12	112	establishment of RNA localization
GO:0000045	0.016151	3.26359	2.07835	6	39	autophagic vacuole assembly
GO:0006397	0.0163627	1.6453	16.7334	26	314	mRNA processing
GO:0016064	0.01726	3.73486	1.54544	5	29	immunoglobulin mediated immune response
GO:0051298	0.01726	3.73486	1.54544	5	29	centrosome duplication
GO:0006368	0.0179601	2.61598	3.35734	8	63	transcription elongation from RNA polymerase II promoter
GO:0032446	0.0191317	1.53132	22.7553	33	427	protein modification by small protein conjugation
GO:0006405	0.019606	2.5689	3.41063	8	64	RNA export from nucleus
GO:0070507	0.019606	2.5689	3.41063	8	64	regulation of microtubule cytoskeleton organization
GO:0000819	0.0205994	2.38202	4.10342	9	77	sister chromatid segregation
GO:0006461	0.0219598	1.42573	33.307	45	625	protein complex assembly
GO:0019724	0.0226439	3.4466	1.65202	5	31	B cell mediated immunity
GO:0044237	0.0235906	1.2577	272.478	291	5113	cellular metabolic process
GO:0044265	0.0243019	1.43173	30.9089	42	580	cellular macromolecule catabolic process
GO:0006470	0.0251324	2.08657	5.64886	11	106	protein dephosphorylation
GO:0051225	0.0252687	2.90914	2.29152	6	43	spindle assembly
GO:0006369	0.0257013	3.31848	1.70532	5	32	termination of RNA polymerase II transcription
GO:0071704	0.026789	1.24947	271.945	290	5103	organic substance metabolic process
GO:0044238	0.0269447	1.24392	263.684	282	4948	primary metabolic process
GO:0007017	0.0281717	1.57216	16.7334	25	314	microtubule-based process
GO:0006464	0.0281857	1.26237	88.8363	105	1667	cellular protein modification process
GO:0036211	0.0281857	1.26237	88.8363	105	1667	protein modification process
GO:0043933	0.0285289	1.28481	71.0904	86	1334	macromolecular complex subunit organization
GO:0051028	0.0292599	2.11765	5.06266	10	95	mRNA transport
GO:0034622	0.0314686	1.4643	23.6613	33	444	cellular macromolecular complex assembly
GO:0048145	0.0325775	3.08876	1.8119	5	34	regulation of fibroblast proliferation
GO:0051306	0.0325775	3.08876	1.8119	5	34	mitotic sister chromatid separation
GO:0009314	0.0335203	1.67852	11.2977	18	212	response to radiation
GO:0007051	0.0342286	2.28122	3.78367	8	71	spindle organization
GO:0070925	0.0345828	1.62416	12.9497	20	243	organelle assembly
GO:0000226	0.0348888	1.66967	11.351	18	213	microtubule cytoskeleton organization
GO:0006998	0.0372984	2.62385	2.50468	6	47	nuclear envelope organization
GO:0006259	0.0392237	1.41206	26.6989	36	501	DNA metabolic process
GO:0006325	0.0392667	1.44214	23.2349	32	436	chromatin organization
GO:0043065	0.0401765	1.557	14.8149	22	278	positive regulation of apoptotic process
GO:0007098	0.0405004	2.88867	1.91848	5	36	centrosome cycle
GO:0048144	0.0405004	2.88867	1.91848	5	36	fibroblast proliferation
GO:0042752	0.0407912	2.56102	2.55797	6	48	regulation of circadian rhythm
GO:0016567	0.0417623	1.45089	21.6362	30	406	protein ubiquitination
GO:0009416	0.0419163	1.75324	8.42	14	158	response to light stimulus
GO:0043068	0.0429457	1.54448	14.9215	22	280	positive regulation of programmed cell death
GO:1901799	0.0444843	2.50111	2.61127	6	49	negative regulation of proteasomal protein catabolic process
GO:0042742	0.0448627	2.79801	1.97177	5	37	defense response to bacterium
GO:0015931	0.0461524	1.81564	6.98114	12	131	nucleobase-containing compound transport
GO:0007049	0.0472395	1.2834	52.3319	64	982	cell cycle
GO:0043632	0.0483119	1.46909	18.492	26	347	modification-dependent macromolecule catabolic process
GO:0044267	0.0483382	1.20531	121.504	137	2280	cellular protein metabolic process
GO:0006354	0.0495529	1.99606	4.7962	9	90	DNA-templated transcription, elongation

## Sheet: black_KEGG
KEGGID	Pvalue	OddsRatio	ExpCount	Count	Size	Term
5322	1.73128e-06	6.36271	2.7621	13	55	Systemic lupus erythematosus
3015	0.000483353	4.17159	2.91276	10	58	mRNA surveillance pathway
3013	0.000873427	2.9905	5.47397	14	109	RNA transport
3022	0.0083111	4.63564	1.30572	5	26	Basal transcription factors

## Sheet: brown_GO
GOBPID	Pvalue	OddsRatio	ExpCount	Count	Size	Term
GO:0044260	0.000171061	1.46326	221.904	257	4164	cellular macromolecule metabolic process
GO:0043170	0.000297489	1.44888	234.694	268	4404	macromolecule metabolic process
GO:0016236	0.00049426	3.76225	3.41063	11	64	macroautophagy
GO:0044346	0.000562315	9.98051	0.746076	5	14	fibroblast apoptotic process
GO:0034728	0.000890625	3.06573	4.7962	13	90	nucleosome organization
GO:0006323	0.000959545	2.89178	5.43569	14	102	DNA packaging
GO:0051276	0.00148536	1.66311	31.9214	49	599	chromosome organization
GO:1901796	0.00164359	5.67945	1.33228	6	25	regulation of signal transduction by p53 class mediator
GO:0009991	0.00165926	2.15276	11.1378	22	209	response to extracellular stimulus
GO:0008380	0.00170204	2.03811	13.3228	25	250	RNA splicing
GO:0071824	0.00238857	2.59304	5.96861	14	112	protein-DNA complex subunit organization
GO:0031497	0.00293194	2.92617	4.21	11	79	chromatin assembly
GO:0071103	0.00306216	2.34553	7.46076	16	140	DNA conformation change
GO:0031667	0.00359508	2.08393	10.3918	20	195	response to nutrient levels
GO:0006334	0.00371296	3.01058	3.73038	10	70	nucleosome assembly
GO:0006997	0.00432891	2.76205	4.42316	11	83	nucleus organization
GO:0006333	0.00438271	2.61642	5.06266	12	95	chromatin assembly or disassembly
GO:0070936	0.00439749	4.49309	1.59873	6	30	protein K48-linked ubiquitination
GO:0000377	0.00482226	2.11259	9.21936	18	173	RNA splicing, via transesterification reactions with bulged adenosine as nucleophile
GO:0000398	0.00482226	2.11259	9.21936	18	173	mRNA splicing, via spliceosome
GO:0006396	0.00491224	1.70932	20.677	33	388	RNA processing
GO:0000381	0.00519572	5.2779	1.1724	5	22	regulation of alternative mRNA splicing, via spliceosome
GO:0070979	0.00519572	5.2779	1.1724	5	22	protein K11-linked ubiquitination
GO:0070647	0.00562245	1.62031	25.7396	39	483	protein modification by small protein conjugation or removal
GO:0000375	0.00576913	2.07159	9.37924	18	176	RNA splicing, via transesterification reactions
GO:0044085	0.00672186	1.38784	66.1343	85	1241	cellular component biogenesis
GO:0031668	0.00697108	2.26442	6.71468	14	126	cellular response to extracellular stimulus
GO:0031669	0.00794805	2.30618	6.12848	13	115	cellular response to nutrient levels
GO:0009267	0.00836858	2.38372	5.48899	12	103	cellular response to starvation
GO:0065004	0.00940446	2.45205	4.90278	11	92	protein-DNA complex assembly
GO:0016071	0.00945416	1.61226	22.4356	34	421	mRNA metabolic process
GO:0043412	0.00965597	1.31989	93.8457	114	1761	macromolecule modification
GO:0006403	0.0098027	2.23934	6.28835	13	118	RNA localization
GO:0042594	0.0098027	2.23934	6.28835	13	118	response to starvation
GO:0022607	0.0102178	1.37712	59.9525	77	1125	cellular component assembly
GO:0065003	0.0115083	1.43993	40.6611	55	763	macromolecular complex assembly
GO:0071496	0.0121309	2.04225	7.88709	15	148	cellular response to external stimulus
GO:0043484	0.0136183	2.76807	3.19747	8	60	regulation of RNA splicing
GO:0000070	0.0137054	2.57288	3.83696	9	72	mitotic sister chromatid segregation
GO:0080135	0.014565	1.72258	14.1754	23	266	regulation of cellular response to stress
GO:0070271	0.0148194	1.46148	33.3602	46	626	protein complex biogenesis
GO:0000380	0.0149186	3.89779	1.49215	5	28	alternative mRNA splicing, via spliceosome
GO:0032886	0.0149231	2.53232	3.89025	9	73	regulation of microtubule-based process
GO:0050657	0.0157559	2.16643	5.96861	12	112	nucleic acid transport
GO:0050658	0.0157559	2.16643	5.96861	12	112	RNA transport
GO:0051236	0.0157559	2.16643	5.96861	12	112	establishment of RNA localization
GO:0000045	0.016151	3.26359	2.07835	6	39	autophagic vacuole assembly
GO:0006397	0.0163627	1.6453	16.7334	26	314	mRNA processing
GO:0016064	0.01726	3.73486	1.54544	5	29	immunoglobulin mediated immune response
GO:0051298	0.01726	3.73486	1.54544	5	29	centrosome duplication
GO:0006368	0.0179601	2.61598	3.35734	8	63	transcription elongation from RNA polymerase II promoter
GO:0032446	0.0191317	1.53132	22.7553	33	427	protein modification by small protein conjugation
GO:0006405	0.019606	2.5689	3.41063	8	64	RNA export from nucleus
GO:0070507	0.019606	2.5689	3.41063	8	64	regulation of microtubule cytoskeleton organization
GO:0000819	0.0205994	2.38202	4.10342	9	77	sister chromatid segregation
GO:0006461	0.0219598	1.42573	33.307	45	625	protein complex assembly
GO:0019724	0.0226439	3.4466	1.65202	5	31	B cell mediated immunity
GO:0044237	0.0235906	1.2577	272.478	291	5113	cellular metabolic process
GO:0044265	0.0243019	1.43173	30.9089	42	580	cellular macromolecule catabolic process
GO:0006470	0.0251324	2.08657	5.64886	11	106	protein dephosphorylation
GO:0051225	0.0252687	2.90914	2.29152	6	43	spindle assembly
GO:0006369	0.0257013	3.31848	1.70532	5	32	termination of RNA polymerase II transcription
GO:0071704	0.026789	1.24947	271.945	290	5103	organic substance metabolic process
GO:0044238	0.0269447	1.24392	263.684	282	4948	primary metabolic process
GO:0007017	0.0281717	1.57216	16.7334	25	314	microtubule-based process
GO:0006464	0.0281857	1.26237	88.8363	105	1667	cellular protein modification process
GO:0036211	0.0281857	1.26237	88.8363	105	1667	protein modification process
GO:0043933	0.0285289	1.28481	71.0904	86	1334	macromolecular complex subunit organization
GO:0051028	0.0292599	2.11765	5.06266	10	95	mRNA transport
GO:0034622	0.0314686	1.4643	23.6613	33	444	cellular macromolecular complex assembly
GO:0048145	0.0325775	3.08876	1.8119	5	34	regulation of fibroblast proliferation
GO:0051306	0.0325775	3.08876	1.8119	5	34	mitotic sister chromatid separation
GO:0009314	0.0335203	1.67852	11.2977	18	212	response to radiation
GO:0007051	0.0342286	2.28122	3.78367	8	71	spindle organization
GO:0070925	0.0345828	1.62416	12.9497	20	243	organelle assembly
GO:0000226	0.0348888	1.66967	11.351	18	213	microtubule cytoskeleton organization
GO:0006998	0.0372984	2.62385	2.50468	6	47	nuclear envelope organization
GO:0006259	0.0392237	1.41206	26.6989	36	501	DNA metabolic process
GO:0006325	0.0392667	1.44214	23.2349	32	436	chromatin organization
GO:0043065	0.0401765	1.557	14.8149	22	278	positive regulation of apoptotic process
GO:0007098	0.0405004	2.88867	1.91848	5	36	centrosome cycle
GO:0048144	0.0405004	2.88867	1.91848	5	36	fibroblast proliferation
GO:0042752	0.0407912	2.56102	2.55797	6	48	regulation of circadian rhythm
GO:0016567	0.0417623	1.45089	21.6362	30	406	protein ubiquitination
GO:0009416	0.0419163	1.75324	8.42	14	158	response to light stimulus
GO:0043068	0.0429457	1.54448	14.9215	22	280	positive regulation of programmed cell death
GO:1901799	0.0444843	2.50111	2.61127	6	49	negative regulation of proteasomal protein catabolic process
GO:0042742	0.0448627	2.79801	1.97177	5	37	defense response to bacterium
GO:0015931	0.0461524	1.81564	6.98114	12	131	nucleobase-containing compound transport
GO:0007049	0.0472395	1.2834	52.3319	64	982	cell cycle
GO:0043632	0.0483119	1.46909	18.492	26	347	modification-dependent macromolecule catabolic process
GO:0044267	0.0483382	1.20531	121.504	137	2280	cellular protein metabolic process
GO:0006354	0.0495529	1.99606	4.7962	9	90	DNA-templated transcription, elongation

## Sheet: brown_KEGG
KEGGID	Pvalue	OddsRatio	ExpCount	Count	Size	Term
5322	1.73128e-06	6.36271	2.7621	13	55	Systemic lupus erythematosus
3015	0.000483353	4.17159	2.91276	10	58	mRNA surveillance pathway
3013	0.000873427	2.9905	5.47397	14	109	RNA transport
3022	0.0083111	4.63564	1.30572	5	26	Basal transcription factors

## Sheet: green_GO
GOBPID	Pvalue	OddsRatio	ExpCount	Count	Size	Term
GO:0045333	2.43094e-40	14.9004	9.09141	64	126	cellular respiration
GO:0022904	8.0912e-40	23.4758	6.1331	53	85	respiratory electron transport chain
GO:0022900	1.97235e-39	22.7612	6.20525	53	86	electron transport chain
GO:0006091	9.30915e-34	6.86911	19.1208	84	265	generation of precursor metabolites and energy
GO:0055114	5.54087e-31	4.49837	36.6543	115	508	oxidation-reduction process
GO:0015980	1.18952e-30	7.30441	15.5131	72	215	energy derivation by oxidation of organic compounds
GO:0044710	2.89819e-26	2.58634	181.179	297	2511	single-organism metabolic process
GO:0009205	1.64794e-23	11.3179	6.56602	41	91	purine ribonucleoside triphosphate metabolic process
GO:0009126	2.16803e-23	10.2616	7.28756	43	101	purine nucleoside monophosphate metabolic process
GO:0009167	2.16803e-23	10.2616	7.28756	43	101	purine ribonucleoside monophosphate metabolic process
GO:0009144	3.20823e-23	10.5533	6.99894	42	97	purine nucleoside triphosphate metabolic process
GO:0044281	1.37979e-22	2.76674	83.9873	171	1164	small molecule metabolic process
GO:0046034	1.53053e-22	11.4128	6.20525	39	86	ATP metabolic process
GO:0009199	2.06024e-22	10.2817	6.92679	41	96	ribonucleoside triphosphate metabolic process
GO:0009161	1.94769e-21	8.74002	8.0091	43	111	ribonucleoside monophosphate metabolic process
GO:0009141	2.07385e-21	9.05755	7.64833	42	106	nucleoside triphosphate metabolic process
GO:0009123	2.64883e-21	8.34129	8.44203	44	117	nucleoside monophosphate metabolic process
GO:0006119	7.12805e-21	16.9487	3.89632	30	54	oxidative phosphorylation
GO:0042278	7.70921e-21	7.10186	10.2459	48	142	purine nucleoside metabolic process
GO:0046128	7.70921e-21	7.10186	10.2459	48	142	purine ribonucleoside metabolic process
GO:0006120	1.38482e-20	28.0252	2.6697	25	37	mitochondrial electron transport, NADH to ubiquinone
GO:1901564	1.45768e-19	2.9592	53.6826	122	744	organonitrogen compound metabolic process
GO:0042773	1.54278e-19	20.5986	3.10262	26	43	ATP synthesis coupled electron transport
GO:0042775	1.54278e-19	20.5986	3.10262	26	43	mitochondrial ATP synthesis coupled electron transport
GO:0009119	2.0111e-19	6.40974	10.9674	48	152	ribonucleoside metabolic process
GO:0009116	8.6338e-19	5.97266	11.7611	49	163	nucleoside metabolic process
GO:1901657	1.84246e-18	5.69977	12.4105	50	172	glycosyl compound metabolic process
GO:0006414	3.33149e-18	6.34442	10.318	45	143	translational elongation
GO:0044711	7.5365e-18	2.76164	57.6511	124	799	single-organism biosynthetic process
GO:0006415	3.96356e-17	6.54628	9.16357	41	127	translational termination
GO:0009117	5.02778e-17	4.08488	20.5639	64	285	nucleotide metabolic process
GO:0006753	6.05727e-17	4.06588	20.6361	64	286	nucleoside phosphate metabolic process
GO:0019693	9.59586e-17	4.85418	14.503	52	201	ribose phosphate metabolic process
GO:0009150	5.39378e-16	4.99116	13.0599	48	181	purine ribonucleotide metabolic process
GO:0055086	2.43329e-15	3.65942	22.7285	65	315	nucleobase-containing small molecule metabolic process
GO:0007005	4.53562e-15	3.25912	29.0059	75	402	mitochondrion organization
GO:0009259	5.36163e-15	4.6354	13.7814	48	191	ribonucleotide metabolic process
GO:0019637	6.07648e-15	2.97538	36.1492	86	501	organophosphate metabolic process
GO:0006163	8.30485e-15	4.57013	13.9257	48	193	purine nucleotide metabolic process
GO:1902600	1.53272e-14	11.4821	3.75201	24	52	hydrogen ion transmembrane transport
GO:0070125	2.08084e-14	9.70079	4.47355	26	62	mitochondrial translational elongation
GO:0032543	6.9672e-14	8.02017	5.41156	28	75	mitochondrial translation
GO:0072521	7.0498e-14	4.11157	15.7296	50	218	purine-containing compound metabolic process
GO:0015992	7.70286e-14	8.44173	5.05078	27	70	proton transport
GO:0006818	1.16036e-13	8.24869	5.12294	27	71	hydrogen transport
GO:0070124	1.26262e-13	9.30981	4.4014	25	61	mitochondrial translational initiation
GO:0070126	1.97514e-13	9.0569	4.47355	25	62	mitochondrial translational termination
GO:0006413	6.58687e-13	4.36004	12.8434	43	178	translational initiation
GO:0032984	3.57508e-12	3.87037	15.0802	46	209	macromolecular complex disassembly
GO:0043241	3.98358e-12	3.92652	14.5751	45	202	protein complex disassembly
GO:0043624	1.34645e-11	3.97937	13.4207	42	186	cellular protein complex disassembly
GO:0006412	5.65737e-11	2.82636	27.3464	64	379	translation
GO:0009145	1.86758e-10	14.138	2.09247	15	29	purine nucleoside triphosphate biosynthetic process
GO:0015985	2.62236e-10	36.0681	1.08231	11	15	energy coupled proton transport, down electrochemical gradient
GO:0015986	2.62236e-10	36.0681	1.08231	11	15	ATP synthesis coupled proton transport
GO:0042776	2.62236e-10	36.0681	1.08231	11	15	mitochondrial ATP synthesis coupled proton transport
GO:0022411	9.5682e-10	2.58311	29.8718	65	414	cellular component disassembly
GO:0009206	1.37543e-09	13.1707	2.02031	14	28	purine ribonucleoside triphosphate biosynthetic process
GO:0042451	3.59522e-09	6.99505	3.96847	19	55	purine nucleoside biosynthetic process
GO:0046129	3.59522e-09	6.99505	3.96847	19	55	purine ribonucleoside biosynthetic process
GO:1901135	6.02441e-09	2.29218	38.3138	75	531	carbohydrate derivative metabolic process
GO:0071822	6.54862e-09	1.98668	65.0108	110	901	protein complex subunit organization
GO:0044699	9.70308e-09	2.01986	430.543	480	5967	single-organism process
GO:0006754	1.14636e-08	14.3205	1.65954	12	23	ATP biosynthetic process
GO:0009201	2.00055e-08	9.69784	2.38108	14	33	ribonucleoside triphosphate biosynthetic process
GO:0006732	2.14823e-08	4.02652	8.73064	28	121	coenzyme metabolic process
GO:0009142	3.068e-08	8.23543	2.81401	15	39	nucleoside triphosphate biosynthetic process
GO:0070972	3.5514e-08	4.70602	6.34956	23	88	protein localization to endoplasmic reticulum
GO:0009127	4.5866e-08	7.90489	2.88616	15	40	purine nucleoside monophosphate biosynthetic process
GO:0009168	4.5866e-08	7.90489	2.88616	15	40	purine ribonucleoside monophosphate biosynthetic process
GO:0042455	7.96629e-08	5.46657	4.69001	19	65	ribonucleoside biosynthetic process
GO:0045047	1.95058e-07	4.81559	5.41156	20	75	protein targeting to ER
GO:0051186	2.59425e-07	3.31522	10.8953	30	151	cofactor metabolic process
GO:0006733	2.82235e-07	8.12993	2.45324	13	34	oxidoreduction coenzyme metabolic process
GO:0009163	2.91639e-07	4.9271	5.05078	19	70	nucleoside biosynthetic process
GO:1901659	2.91639e-07	4.9271	5.05078	19	70	glycosyl compound biosynthetic process
GO:0019752	3.00221e-07	2.17453	33.7681	64	468	carboxylic acid metabolic process
GO:0044763	3.05297e-07	1.71608	393.745	443	5457	single-organism cellular process
GO:0008152	3.16272e-07	1.80976	422.534	468	5856	metabolic process
GO:0033108	3.3652e-07	13.0801	1.44308	10	20	mitochondrial respiratory chain complex assembly
GO:0072599	3.91688e-07	4.56455	5.62802	20	78	establishment of protein localization to endoplasmic reticulum
GO:0006614	5.95783e-07	4.65137	5.26725	19	73	SRP-dependent cotranslational protein targeting to membrane
GO:1990542	6.99228e-07	8.28136	2.23678	12	31	mitochondrial transmembrane transport
GO:0006612	8.80843e-07	3.53591	8.58633	25	119	protein targeting to membrane
GO:0006613	9.36522e-07	4.48397	5.41156	19	75	cotranslational protein targeting to membrane
GO:0006793	1.21185e-06	1.64196	104.984	149	1455	phosphorus metabolic process
GO:0009156	1.30278e-06	5.63829	3.6077	15	50	ribonucleoside monophosphate biosynthetic process
GO:0072524	1.53751e-06	7.49052	2.38108	12	33	pyridine-containing compound metabolic process
GO:0090150	1.93704e-06	2.69509	15.0802	35	209	establishment of protein localization to membrane
GO:0044237	3.13003e-06	1.58001	368.924	416	5113	cellular metabolic process
GO:0019362	3.85263e-06	7.57708	2.16462	11	30	pyridine nucleotide metabolic process
GO:0046496	3.85263e-06	7.57708	2.16462	11	30	nicotinamide nucleotide metabolic process
GO:0009124	4.91026e-06	4.92998	3.96847	15	55	nucleoside monophosphate biosynthetic process
GO:0006457	5.57254e-06	3.1302	9.45218	25	131	protein folding
GO:0015672	5.78155e-06	2.5449	15.8017	35	219	monovalent inorganic cation transport
GO:0006082	6.28032e-06	1.94534	37.5923	65	521	organic acid metabolic process
GO:0043436	7.95692e-06	1.9387	37.0872	64	514	oxoacid metabolic process
GO:1901566	7.97747e-06	2.17815	24.3881	47	338	organonitrogen compound biosynthetic process
GO:0006796	8.52622e-06	1.58058	103.18	143	1430	phosphate-containing compound metabolic process
GO:0071704	9.14901e-06	1.54039	368.202	413	5103	organic substance metabolic process
GO:0010257	1.14649e-05	15.184	0.938003	7	13	NADH dehydrogenase complex assembly
GO:0032981	1.14649e-05	15.184	0.938003	7	13	mitochondrial respiratory chain complex I assembly
GO:0097031	1.14649e-05	15.184	0.938003	7	13	mitochondrial respiratory chain complex I biogenesis
GO:0044238	1.82204e-05	1.50225	357.018	401	4948	primary metabolic process
GO:0016032	2.25278e-05	1.94828	32.1086	56	445	viral process
GO:0044403	2.52061e-05	1.91627	33.7681	58	468	symbiosis, encompassing mutualism through parasitism
GO:0044419	2.52061e-05	1.91627	33.7681	58	468	interspecies interaction between organisms
GO:0006739	2.58688e-05	9.47613	1.37093	8	19	NADP metabolic process
GO:0044764	2.7389e-05	1.9325	32.325	56	448	multi-organism cellular process
GO:0009152	2.74803e-05	3.25767	7.28756	20	101	purine ribonucleotide biosynthetic process
GO:0009060	2.84336e-05	5.75366	2.59755	11	36	aerobic respiration
GO:0019058	2.93385e-05	2.3618	16.3068	34	226	viral life cycle
GO:0005996	3.15135e-05	2.71407	11.0396	26	153	monosaccharide metabolic process
GO:0032787	3.34616e-05	2.31204	17.1005	35	237	monocarboxylic acid metabolic process
GO:0042743	3.78284e-05	11.3847	1.08231	7	15	hydrogen peroxide metabolic process
GO:0072657	4.24414e-05	2.19864	19.4094	38	269	protein localization to membrane
GO:0006164	4.28066e-05	3.13997	7.50402	20	104	purine nucleotide biosynthetic process
GO:0009108	4.35519e-05	3.93835	4.69001	15	65	coenzyme biosynthetic process
GO:0046364	4.62284e-05	4.48196	3.67986	13	51	monosaccharide biosynthetic process
GO:0051188	5.04755e-05	3.49322	5.84448	17	81	cofactor biosynthetic process
GO:0072522	5.39667e-05	2.9797	8.22556	21	114	purine-containing compound biosynthetic process
GO:0019318	6.91408e-05	2.68957	10.2459	24	142	hexose metabolic process
GO:0006839	6.92748e-05	2.56969	11.5447	26	160	mitochondrial transport
GO:0044283	9.4716e-05	2.30073	15.1524	31	210	small molecule biosynthetic process
GO:0009260	0.000111511	2.89551	8.0091	20	111	ribonucleotide biosynthetic process
GO:1902578	0.00013768	1.43707	133.485	170	1850	single-organism localization
GO:0043933	0.00013793	1.49286	96.2535	129	1334	macromolecular complex subunit organization
GO:0046390	0.000143958	2.83243	8.15341	20	113	ribose phosphate biosynthetic process
GO:0072593	0.000155271	2.90724	7.57618	19	105	reactive oxygen species metabolic process
GO:0006096	0.000206531	4.83275	2.6697	10	37	glycolytic process
GO:1902582	0.000218993	1.59347	57.9397	84	803	single-organism intracellular transport
GO:0006094	0.000264685	4.2252	3.24693	11	45	gluconeogenesis
GO:0051704	0.000269689	1.50133	80.8126	110	1120	multi-organism process
GO:0018208	0.00034018	5.7852	1.87601	8	26	peptidyl-proline modification
GO:0044712	0.000351905	1.72597	35.4998	56	492	single-organism catabolic process
GO:0017004	0.000356707	12.9686	0.721541	5	10	cytochrome complex assembly
GO:0009165	0.000389458	2.40646	10.751	23	149	nucleotide biosynthetic process
GO:1901293	0.000389458	2.40646	10.751	23	149	nucleoside phosphate biosynthetic process
GO:0044724	0.000390678	3.27298	5.05078	14	70	single-organism carbohydrate catabolic process
GO:0019319	0.000397985	3.98932	3.39124	11	47	hexose biosynthetic process
GO:0006099	0.00046639	6.5	1.51524	7	21	tricarboxylic acid cycle
GO:0048145	0.00050766	4.69004	2.45324	9	34	regulation of fibroblast proliferation
GO:0006006	0.000516824	2.52883	8.9471	20	124	glucose metabolic process
GO:0070371	0.000528449	3.15922	5.19509	14	72	ERK1 and ERK2 cascade
GO:0043603	0.00056146	2.44525	9.66865	21	134	cellular amide metabolic process
GO:1903793	0.000587893	7.79002	1.15447	6	16	positive regulation of anion transport
GO:0016052	0.000611562	3.10522	5.26725	14	73	carbohydrate catabolic process
GO:0043648	0.000628587	4.07472	3.03047	10	42	dicarboxylic acid metabolic process
GO:0000413	0.000641978	6.0658	1.58739	7	22	protein peptidyl-prolyl isomerization
GO:0044765	0.00075209	1.38283	125.765	157	1743	single-organism transport
GO:0006081	0.000770623	4.95662	2.09247	8	29	cellular aldehyde metabolic process
GO:0090407	0.000791519	1.8752	21.5741	37	299	organophosphate biosynthetic process
GO:0048144	0.000800242	4.34139	2.59755	9	36	fibroblast proliferation
GO:0016043	0.000816769	1.33129	215.596	251	2988	cellular component organization
GO:0006520	0.000848357	2.01386	16.379	30	227	cellular amino acid metabolic process
GO:0006101	0.000866163	5.68588	1.65954	7	23	citrate metabolic process
GO:0072594	0.000887322	1.81513	24.0273	40	333	establishment of protein localization to organelle
GO:0006629	0.000890606	1.61584	40.9835	61	568	lipid metabolic process
GO:0042180	0.00101215	2.51217	8.08126	18	112	cellular ketone metabolic process
GO:0006811	0.00115005	1.58441	43.076	63	597	ion transport
GO:0006090	0.00117315	3.41649	3.82417	11	53	pyruvate metabolic process
GO:0000184	0.00126061	2.72635	6.2774	15	87	nuclear-transcribed mRNA catabolic process, nonsense-mediated decay
GO:0006575	0.00127318	2.53178	7.57618	17	105	cellular modified amino acid metabolic process
GO:0033365	0.00128705	1.68438	30.8819	48	428	protein localization to organelle
GO:0006518	0.0013582	3.13301	4.47355	12	62	peptide metabolic process
GO:0061077	0.00149649	5.05267	1.80385	7	25	chaperone-mediated protein folding
GO:0072350	0.00149649	5.05267	1.80385	7	25	tricarboxylic acid metabolic process
GO:0046688	0.00151801	8.10194	0.938003	5	13	response to copper ion
GO:1901685	0.00151801	8.10194	0.938003	5	13	glutathione derivative metabolic process
GO:1901687	0.00151801	8.10194	0.938003	5	13	glutathione derivative biosynthetic process
GO:2000379	0.00155804	4.33519	2.30893	8	32	positive regulation of reactive oxygen species metabolic process
GO:0008203	0.00161481	3.26026	3.96847	11	55	cholesterol metabolic process
GO:0006812	0.00179272	1.68153	28.9338	45	401	cation transport
GO:0006637	0.00179394	3.77905	2.88616	9	40	acyl-CoA metabolic process
GO:0035383	0.00179394	3.77905	2.88616	9	40	thioester metabolic process
GO:0098662	0.00187719	1.92289	16.4511	29	228	inorganic cation transmembrane transport
GO:0016310	0.00194715	1.43433	70.9275	94	983	phosphorylation
GO:0046907	0.00209417	1.43252	70.2059	93	973	intracellular transport
GO:0030260	0.00215467	3.66043	2.95832	9	41	entry into host cell
GO:0044409	0.00215467	3.66043	2.95832	9	41	entry into host
GO:0051806	0.00215467	3.66043	2.95832	9	41	entry into cell of other organism involved in symbiotic interaction
GO:0051828	0.00215467	3.66043	2.95832	9	41	entry into other organism involved in symbiotic interaction
GO:0052126	0.00215467	3.66043	2.95832	9	41	movement in host environment
GO:0052192	0.00215467	3.66043	2.95832	9	41	movement in environment of other organism involved in symbiotic interaction
GO:0051156	0.00222258	7.2007	1.01016	5	14	glucose 6-phosphate metabolic process
GO:0019216	0.00226121	2.31247	8.65849	18	120	regulation of lipid metabolic process
GO:0051234	0.00231588	1.31515	156.286	186	2166	establishment of localization
GO:0071840	0.00234618	1.29281	221.08	253	3064	cellular component organization or biogenesis
GO:0006810	0.00235864	1.31722	151.596	181	2101	transport
GO:0051289	0.00236652	4.00057	2.45324	8	34	protein homotetramerization
GO:0070372	0.00237707	2.89927	4.76217	12	66	regulation of ERK1 and ERK2 cascade
GO:0006749	0.00243672	4.54611	1.94816	7	27	glutathione metabolic process
GO:0070527	0.00243672	4.54611	1.94816	7	27	platelet aggregation
GO:0010565	0.00250509	2.51446	6.71033	15	93	regulation of cellular ketone metabolic process
GO:0019080	0.00256684	2.22399	9.45218	19	131	viral gene expression
GO:0098655	0.00267427	1.84927	17.6056	30	244	cation transmembrane transport
GO:1901361	0.00272867	1.82646	18.3993	31	255	organic cyclic compound catabolic process
GO:0006605	0.00278425	1.67807	26.3362	41	365	protein targeting
GO:0002576	0.00287795	3.85185	2.52539	8	35	platelet degranulation
GO:0016125	0.00290568	2.98686	4.25709	11	59	sterol metabolic process
GO:0070373	0.00292008	5.18965	1.51524	6	21	negative regulation of ERK1 and ERK2 cascade
GO:0019083	0.00298279	2.24542	8.87495	18	123	viral transcription
GO:0019079	0.00304832	3.44413	3.10262	9	43	viral genome replication
GO:0006284	0.00305061	4.32901	2.02031	7	28	base-excision repair
GO:0002181	0.00313833	6.4797	1.08231	5	15	cytoplasmic translation
GO:0015988	0.00313833	6.4797	1.08231	5	15	energy coupled proton transmembrane transport, against electrochemical gradient
GO:0015991	0.00313833	6.4797	1.08231	5	15	ATP hydrolysis coupled proton transport
GO:0048147	0.00313833	6.4797	1.08231	5	15	negative regulation of fibroblast proliferation
GO:0061024	0.00326321	1.5302	40.6949	58	564	membrane organization
GO:0006633	0.00333254	2.92549	4.32924	11	60	fatty acid biosynthetic process
GO:0044802	0.00343942	1.57628	34.0567	50	472	single-organism membrane organization
GO:0044033	0.00362228	2.14606	9.7408	19	135	multi-organism metabolic process
GO:0040014	0.00377436	4.8646	1.58739	6	22	regulation of multicellular organism growth
GO:0019218	0.00377606	4.13165	2.09247	7	29	regulation of steroid metabolic process
GO:0051262	0.00380826	2.86657	4.4014	11	61	protein tetramerization
GO:0098660	0.00385208	1.79726	18.0385	30	250	inorganic ion transmembrane transport
GO:0045069	0.00462536	3.95145	2.16462	7	30	regulation of viral genome replication
GO:0046700	0.00481633	1.78418	17.5334	29	243	heterocycle catabolic process
GO:0016051	0.00482372	2.24887	7.86479	16	109	carbohydrate biosynthetic process
GO:0006631	0.0053751	2.01547	10.8231	20	150	fatty acid metabolic process
GO:0035264	0.00556783	2.70315	4.61786	11	64	multicellular organism growth
GO:0051881	0.00561105	3.78627	2.23678	7	31	regulation of mitochondrial membrane potential
GO:0009056	0.0057986	1.35457	80.8126	102	1120	catabolic process
GO:1901575	0.00624381	1.37967	67.4641	87	935	organic substance catabolic process
GO:0006996	0.00662737	1.28121	140.773	166	1951	organelle organization
GO:0072330	0.00677419	2.38748	6.06094	13	84	monocarboxylic acid biosynthetic process
GO:0044723	0.0068008	1.63246	23.5944	36	327	single-organism carbohydrate metabolic process
GO:0043623	0.00714002	1.74455	17.2448	28	239	cellular protein complex assembly
GO:0009405	0.0073496	1.98895	10.3902	19	144	pathogenesis
GO:0045070	0.00747463	4.98226	1.29877	5	18	positive regulation of viral genome replication
GO:0055081	0.00747463	4.98226	1.29877	5	18	anion homeostasis
GO:2000377	0.00787142	2.71027	4.18494	10	58	regulation of reactive oxygen species metabolic process
GO:0016053	0.00804026	2.01163	9.7408	18	135	organic acid biosynthetic process
GO:0046394	0.00804026	2.01163	9.7408	18	135	carboxylic acid biosynthetic process
GO:0032091	0.00804272	3.49402	2.38108	7	33	negative regulation of protein binding
GO:0019439	0.00890142	1.71109	17.5334	28	243	aromatic compound catabolic process
GO:0006886	0.00945916	1.44978	41.0557	56	569	intracellular protein transport
GO:0006801	0.00955389	4.62572	1.37093	5	19	superoxide metabolic process
GO:0033238	0.00983821	2.78492	3.67986	9	51	regulation of cellular amine metabolic process
GO:0046165	0.00986071	2.46835	4.97863	11	69	alcohol biosynthetic process
GO:0051701	0.00986071	2.46835	4.97863	11	69	interaction with host
GO:1901617	0.0102475	2.17323	7.0711	14	98	organic hydroxy compound biosynthetic process
GO:0043281	0.0103523	2.10435	7.79264	15	108	regulation of cysteine-type endopeptidase activity involved in apoptotic process
GO:0044106	0.0103523	2.10435	7.79264	15	108	cellular amine metabolic process
GO:0006521	0.0106662	2.96804	3.10262	8	43	regulation of cellular amino acid metabolic process
GO:0019538	0.0107	1.24256	179.952	205	2494	protein metabolic process
GO:1902589	0.010808	1.29664	97.3358	118	1349	single-organism organelle organization
GO:2000106	0.0110084	3.70372	1.94816	6	27	regulation of leukocyte apoptotic process
GO:0006066	0.0111589	1.83224	12.3383	21	171	alcohol metabolic process
GO:0046717	0.0111734	3.24352	2.52539	7	35	acid secretion
GO:0009308	0.0112346	2.08167	7.86479	15	109	amine metabolic process
GO:0034655	0.0116875	1.70522	16.3068	26	226	nucleobase-containing compound catabolic process
GO:0044282	0.0118534	1.96455	9.38003	17	130	small molecule catabolic process
GO:0070228	0.0119988	4.31673	1.44308	5	20	regulation of lymphocyte apoptotic process
GO:0030168	0.0120619	2.00782	8.65849	16	120	platelet activation
GO:0007569	0.012238	2.88518	3.17478	8	44	cell aging
GO:0034613	0.0129207	1.35602	59.455	76	824	cellular protein localization
GO:0001836	0.0130325	3.13123	2.59755	7	36	release of cytochrome c from mitochondria
GO:0006979	0.0134443	1.79553	12.5548	21	174	response to oxidative stress
GO:0044267	0.0137165	1.2371	164.511	188	2280	cellular protein metabolic process
GO:0001775	0.0138463	1.52635	26.4084	38	366	cell activation
GO:0009636	0.0139654	2.45283	4.54571	10	63	response to toxic substance
GO:0050821	0.0141984	2.59814	3.89632	9	54	protein stabilization
GO:0070727	0.0148164	1.34594	59.8157	76	829	cellular macromolecule localization
GO:0042100	0.014836	4.04636	1.51524	5	21	B cell proliferation
GO:0051641	0.0152018	1.26758	107.798	128	1494	cellular localization
GO:0008202	0.0153675	1.99555	8.15341	15	113	steroid metabolic process
GO:2000116	0.0153675	1.99555	8.15341	15	113	regulation of cysteine-type endopeptidase activity
GO:0000956	0.0157281	1.89629	9.66865	17	134	nuclear-transcribed mRNA catabolic process
GO:0044270	0.0158456	1.63894	17.5334	27	243	cellular nitrogen compound catabolic process
GO:0055085	0.0162881	1.4142	39.6126	53	549	transmembrane transport
GO:0006308	0.0173988	2.92838	2.74185	7	38	DNA catabolic process
GO:0055072	0.0179714	2.6621	3.39124	8	47	iron ion homeostasis
GO:0044092	0.0182353	1.42772	35.4998	48	492	negative regulation of molecular function
GO:0008610	0.0186695	1.55902	21.069	31	292	lipid biosynthetic process
GO:0043270	0.0196704	2.20032	5.48371	11	76	positive regulation of ion transport
GO:0006820	0.0197816	1.63649	16.2347	25	225	anion transport
GO:0046718	0.0199292	2.83646	2.81401	7	39	viral entry into host cell
GO:0032270	0.0202316	1.37387	44.5191	58	617	positive regulation of cellular protein metabolic process
GO:0051649	0.0205425	1.26688	92.9344	111	1288	establishment of localization in cell
GO:0051179	0.0205564	1.2116	187.528	210	2599	localization
GO:0045862	0.0213339	1.68183	13.9257	22	193	positive regulation of proteolysis
GO:0006695	0.0217806	3.59574	1.65954	5	23	cholesterol biosynthetic process
GO:0035384	0.0217806	3.59574	1.65954	5	23	thioester biosynthetic process
GO:0071616	0.0217806	3.59574	1.65954	5	23	acyl-CoA biosynthetic process
GO:0044255	0.0224551	1.42804	32.4693	44	450	cellular lipid metabolic process
GO:0072413	0.0227292	2.53152	3.53555	8	49	signal transduction involved in mitotic cell cycle checkpoint
GO:1902402	0.0227292	2.53152	3.53555	8	49	signal transduction involved in mitotic DNA damage checkpoint
GO:1902403	0.0227292	2.53152	3.53555	8	49	signal transduction involved in mitotic DNA integrity checkpoint
GO:0001890	0.0230475	2.23977	4.90648	10	68	placenta development
GO:0010950	0.0230475	2.23977	4.90648	10	68	positive regulation of endopeptidase activity
GO:1902580	0.0231927	1.35809	45.7457	59	634	single-organism cellular localization
GO:0070661	0.0234968	2.05352	6.34956	12	88	leukocyte proliferation
GO:0034109	0.0237114	1.6619	14.07	22	195	homotypic cell-cell adhesion
GO:0006401	0.0238253	1.73407	11.689	19	162	RNA catabolic process
GO:0051247	0.0244278	1.34384	48.5597	62	673	positive regulation of protein metabolic process
GO:0000737	0.0248414	2.98934	2.30893	6	32	DNA catabolic process, endonucleolytic
GO:0044786	0.0248414	2.98934	2.30893	6	32	cell cycle DNA replication
GO:0044248	0.02497	1.28783	70.4224	86	976	cellular catabolic process
GO:0052548	0.0250884	1.75211	10.9674	18	152	regulation of endopeptidase activity
GO:1901615	0.0252218	1.59541	16.5954	25	230	organic hydroxy compound metabolic process
GO:1990267	0.0254133	2.47089	3.6077	8	50	response to transition metal nanoparticle
GO:0034220	0.025421	1.46851	25.8312	36	358	ion transmembrane transport
GO:0032368	0.0257379	2.66885	2.95832	7	41	regulation of lipid transport
GO:0044070	0.0257379	2.66885	2.95832	7	41	regulation of anion transport
GO:0043280	0.0269545	2.29051	4.32924	9	60	positive regulation of cysteine-type endopeptidase activity involved in apoptotic process
GO:0043524	0.0269545	2.29051	4.32924	9	60	negative regulation of neuron apoptotic process
GO:0006869	0.0280793	1.87845	8.0091	14	111	lipid transport
GO:0006790	0.0281302	1.67324	12.6991	20	176	sulfur compound metabolic process
GO:0072395	0.028311	2.41308	3.67986	8	51	signal transduction involved in cell cycle checkpoint
GO:0072401	0.028311	2.41308	3.67986	8	51	signal transduction involved in DNA integrity checkpoint
GO:0072422	0.028311	2.41308	3.67986	8	51	signal transduction involved in DNA damage checkpoint
GO:0034644	0.0285745	2.87821	2.38108	6	33	cellular response to UV
GO:0016126	0.0305491	3.23524	1.80385	5	25	sterol biosynthetic process
GO:0033260	0.0305491	3.23524	1.80385	5	25	nuclear DNA replication
GO:0043094	0.0305491	3.23524	1.80385	5	25	cellular metabolic compound salvage
GO:1903409	0.0305491	3.23524	1.80385	5	25	reactive oxygen species biosynthetic process
GO:0031571	0.0314292	2.3579	3.75201	8	52	mitotic G1 DNA damage checkpoint
GO:0051100	0.0314292	2.3579	3.75201	8	52	negative regulation of binding
GO:0006879	0.0326588	2.77502	2.45324	6	34	cellular iron ion homeostasis
GO:0046470	0.0326588	2.77502	2.45324	6	34	phosphatidylcholine metabolic process
GO:1901215	0.0329158	2.09407	5.19509	10	72	negative regulation of neuron death
GO:0006402	0.0333734	1.71691	10.5345	17	146	mRNA catabolic process
GO:0016054	0.0333799	1.87832	7.43187	13	103	organic acid catabolic process
GO:0046395	0.0333799	1.87832	7.43187	13	103	carboxylic acid catabolic process
GO:0051348	0.0341935	1.61199	13.7814	21	191	negative regulation of transferase activity
GO:0044783	0.0347746	2.30517	3.82417	8	53	G1 DNA damage checkpoint
GO:0044819	0.0347746	2.30517	3.82417	8	53	mitotic G1/S transition checkpoint
GO:0031647	0.0353139	1.9844	5.98879	11	83	regulation of protein stability
GO:0032943	0.0353139	1.9844	5.98879	11	83	mononuclear cell proliferation
GO:0046651	0.0353139	1.9844	5.98879	11	83	lymphocyte proliferation
GO:0008637	0.0357848	2.06054	5.26725	10	73	apoptotic mitochondrial changes
GO:0010952	0.0357848	2.06054	5.26725	10	73	positive regulation of peptidase activity
GO:0065003	0.0358745	1.29482	55.0536	68	763	macromolecular complex assembly
GO:0006919	0.0364612	2.4514	3.17478	7	44	activation of cysteine-type endopeptidase activity involved in apoptotic process
GO:0071219	0.0364612	2.4514	3.17478	7	44	cellular response to molecule of bacterial origin
GO:0071345	0.0371201	1.54418	16.379	24	227	cellular response to cytokine stimulus
GO:0007568	0.0382298	1.83696	7.57618	13	105	aging
GO:0051260	0.0389902	1.78509	8.36987	14	116	protein homooligomerization
GO:2001056	0.038998	2.12271	4.61786	9	64	positive regulation of cysteine-type endopeptidase activity
GO:0052547	0.0392099	1.65148	11.5447	18	160	regulation of peptidase activity
GO:0010876	0.039407	1.74258	9.16357	15	127	lipid localization
GO:0051402	0.0408338	1.81694	7.64833	13	106	neuron apoptotic process
GO:0008631	0.0412567	2.94029	1.94816	5	27	intrinsic apoptotic signaling pathway in response to oxidative stress
GO:0045184	0.0415154	1.24908	73.0199	87	1012	establishment of protein localization
GO:0015850	0.042035	1.99656	5.41156	10	75	organic hydroxy compound transport
GO:0007006	0.0421701	2.20645	3.96847	8	55	mitochondrial membrane organization
GO:0016482	0.0425445	1.32421	41.0557	52	569	cytoplasmic transport
GO:0005975	0.0440354	1.37879	29.5832	39	410	carbohydrate metabolic process
GO:0006977	0.0450409	2.32502	3.31909	7	46	DNA damage response, signal transduction by p53 class mediator resulting in cell cycle arrest
GO:0044773	0.04621	2.04764	4.76217	9	66	mitotic DNA damage checkpoint
GO:0055076	0.04621	2.04764	4.76217	9	66	transition metal ion homeostasis
GO:0048878	0.046301	1.39762	26.1919	35	363	chemical homeostasis
GO:1901605	0.0468321	1.73333	8.58633	14	119	alpha-amino acid metabolic process
GO:0043967	0.0471083	2.5054	2.6697	6	37	histone H4 acetylation
GO:0021762	0.0473607	2.81205	2.02031	5	28	substantia nigra development
GO:0090199	0.0473607	2.81205	2.02031	5	28	regulation of release of cytochrome c from mitochondria
GO:0043086	0.048969	1.37719	28.0679	37	389	negative regulation of catalytic activity
GO:0051438	0.0489923	1.93641	5.55586	10	77	regulation of ubiquitin-protein transferase activity
GO:0006461	0.0496702	1.29587	45.0963	56	625	protein complex assembly
GO:0050731	0.0497781	2.26657	3.39124	7	47	positive regulation of peptidyl-tyrosine phosphorylation
GO:0072431	0.0497781	2.26657	3.39124	7	47	signal transduction involved in mitotic G1 DNA damage checkpoint
GO:0097202	0.0497781	2.26657	3.39124	7	47	activation of cysteine-type endopeptidase activity
GO:1902400	0.0497781	2.26657	3.39124	7	47	intracellular signal transduction involved in G1 DNA damage checkpoint

## Sheet: green_KEGG
KEGGID	Pvalue	OddsRatio	ExpCount	Count	Size	Term
190	1.29901e-33	17.3536	9.34421	55	87	Oxidative phosphorylation
5012	1.64183e-28	13.6585	9.45161	51	88	Parkinson's disease
5016	6.43995e-23	7.64534	13.8552	56	129	Huntington's disease
5010	1.46214e-21	8.14472	11.8145	50	110	Alzheimer's disease
1100	4.77151e-14	2.74723	62.8317	116	585	Metabolic pathways
3010	0.000249687	3.29104	6.22947	16	58	Ribosome
4260	0.000387559	3.95675	4.08138	12	38	Cardiac muscle contraction
10	0.00152623	3.47885	4.08138	11	38	Glycolysis / Gluconeogenesis
20	0.00345678	4.55998	2.14809	7	20	Citrate cycle (TCA cycle)
982	0.0288296	3.5055	1.82588	5	17	Drug metabolism - cytochrome P450
980	0.036517	3.23451	1.93328	5	18	Metabolism of xenobiotics by cytochrome P450
30	0.036517	3.23451	1.93328	5	18	Pentose phosphate pathway

## Sheet: greenyellow_GO
GOBPID	Pvalue	OddsRatio	ExpCount	Count	Size	Term
GO:0022402	1.42569e-06	1.79559	61.881	98	733	cell cycle process
GO:0000278	1.14559e-05	1.78627	50.1464	80	594	mitotic cell cycle
GO:0007049	1.41316e-05	1.60864	82.902	119	982	cell cycle
GO:1903047	2.41741e-05	1.81008	43.1394	70	511	mitotic cell cycle process
GO:0051276	8.65421e-05	1.68182	50.5685	77	599	chromosome organization
GO:0007059	0.000119666	2.39703	13.3386	28	158	chromosome segregation
GO:0006259	0.000139453	1.71972	42.2952	66	501	DNA metabolic process
GO:0006281	0.000163854	2.00837	22.2029	40	263	DNA repair
GO:0016568	0.000168814	1.82978	31.4048	52	372	chromatin modification
GO:0000280	0.000196432	1.90531	26.1707	45	310	nuclear division
GO:0090304	0.000354507	1.33707	224.984	265	2665	nucleic acid metabolic process
GO:0051301	0.000446835	1.765	31.0671	50	368	cell division
GO:0007389	0.000467702	2.11133	15.8713	30	188	pattern specification process
GO:0048285	0.000695865	1.77932	27.6903	45	328	organelle fission
GO:0070647	0.000774333	1.6275	40.7756	61	483	protein modification by small protein conjugation or removal
GO:0003002	0.00081536	2.23355	12.0723	24	143	regionalization
GO:0016567	0.00137866	1.64555	34.2752	52	406	protein ubiquitination
GO:0006325	0.00143933	1.61877	36.8078	55	436	chromatin organization
GO:0032446	0.00149938	1.62263	36.048	54	427	protein modification by small protein conjugation
GO:0007067	0.00204933	1.81615	20.43	34	242	mitotic nuclear division
GO:0007034	0.00253541	3.32275	3.63013	10	43	vacuolar transport
GO:1902679	0.00257567	1.49526	49.6399	69	588	negative regulation of RNA biosynthetic process
GO:1903507	0.00335041	1.48025	49.3022	68	584	negative regulation of nucleic acid-templated transcription
GO:0010605	0.00345375	1.35405	93.7924	118	1111	negative regulation of macromolecule metabolic process
GO:0050685	0.00368786	4.2532	2.11054	7	25	positive regulation of mRNA processing
GO:0045892	0.00370706	1.48121	47.7826	66	566	negative regulation of transcription, DNA-templated
GO:0000910	0.00408204	2.39026	7.09141	15	84	cytokinesis
GO:0051321	0.00420837	2.17837	9.20195	18	109	meiotic cell cycle
GO:0006974	0.00428081	1.5375	36.9767	53	438	cellular response to DNA damage stimulus
GO:0000122	0.00438702	1.57776	31.9958	47	379	negative regulation of transcription from RNA polymerase II promoter
GO:0032088	0.00513086	3.50177	2.78591	8	33	negative regulation of NF-kappaB transcription factor activity
GO:0044770	0.00535534	1.64169	24.9044	38	295	cell cycle phase transition
GO:0051253	0.00552935	1.43552	52.0881	70	617	negative regulation of RNA metabolic process
GO:0009952	0.00556785	2.2272	8.02005	16	95	anterior/posterior pattern specification
GO:0010629	0.00560628	1.40005	61.7966	81	732	negative regulation of gene expression
GO:2000113	0.00593825	1.42002	54.874	73	650	negative regulation of cellular macromolecule biosynthetic process
GO:1901976	0.00619796	5.45748	1.26632	5	15	regulation of cell cycle checkpoint
GO:0034968	0.00632668	2.67995	4.72761	11	56	histone lysine methylation
GO:0016070	0.00639533	1.24601	203.203	232	2407	RNA metabolic process
GO:0007041	0.00727571	3.64402	2.3638	7	28	lysosomal transport
GO:0051172	0.00769011	1.39524	57.2378	75	678	negative regulation of nitrogen compound metabolic process
GO:0031327	0.00796518	1.38699	59.0951	77	700	negative regulation of cellular biosynthetic process
GO:0010628	0.00803992	1.37317	63.5694	82	753	positive regulation of gene expression
GO:0018022	0.00829599	2.56517	4.89645	11	58	peptidyl-lysine methylation
GO:0016571	0.00834064	2.33848	6.2472	13	74	histone methylation
GO:0051567	0.00839929	4.96063	1.35075	5	16	histone H3-K9 methylation
GO:0000082	0.00845604	1.8651	12.8321	22	152	G1/S transition of mitotic cell cycle
GO:0006725	0.00849924	1.2246	257.064	286	3045	cellular aromatic compound metabolic process
GO:0044772	0.00850733	1.60855	23.9757	36	284	mitotic cell cycle phase transition
GO:0006139	0.00875582	1.22431	250.31	279	2965	nucleobase-containing compound metabolic process
GO:0010558	0.00884651	1.38517	57.5755	75	682	negative regulation of macromolecule biosynthetic process
GO:0035872	0.00890891	3.47788	2.44823	7	29	nucleotide-binding domain, leucine rich repeat containing receptor signaling pathway
GO:0009892	0.00960729	1.28628	107.891	130	1278	negative regulation of metabolic process
GO:0019068	0.0102622	3.85452	1.9417	6	23	virion assembly
GO:0009895	0.0103646	2.00929	9.28637	17	110	negative regulation of catabolic process
GO:0045934	0.0105231	1.37823	56.2248	73	666	negative regulation of nucleobase-containing compound metabolic process
GO:0044843	0.0105712	1.82223	13.0853	22	155	cell cycle G1/S phase transition
GO:1903313	0.0107956	3.32619	2.53265	7	30	positive regulation of mRNA metabolic process
GO:0010604	0.0109179	1.28056	107.384	129	1272	positive regulation of macromolecule metabolic process
GO:0007126	0.0111516	2.16397	7.17583	14	85	meiotic nuclear division
GO:0009890	0.0111698	1.36292	59.9393	77	710	negative regulation of biosynthetic process
GO:0038095	0.0116951	2.08466	7.93563	15	94	Fc-epsilon receptor signaling pathway
GO:0016570	0.0116998	1.61548	21.1898	32	251	histone modification
GO:0050657	0.0123272	1.96641	9.45522	17	112	nucleic acid transport
GO:0050658	0.0123272	1.96641	9.45522	17	112	RNA transport
GO:0051236	0.0123272	1.96641	9.45522	17	112	establishment of RNA localization
GO:0051254	0.0124603	1.36563	56.6469	73	671	positive regulation of RNA metabolic process
GO:0051173	0.0125032	1.33847	66.5242	84	788	positive regulation of nitrogen compound metabolic process
GO:0097190	0.0125157	1.52348	27.9435	40	331	apoptotic signaling pathway
GO:0031324	0.0126568	1.2878	94.8899	115	1124	negative regulation of cellular metabolic process
GO:0051028	0.012844	2.0583	8.02005	15	95	mRNA transport
GO:0032465	0.0129562	3.18714	2.61707	7	31	regulation of cytokinesis
GO:0046483	0.0134649	1.20703	257.148	284	3046	heterocycle metabolic process
GO:0015931	0.0135108	1.86553	11.0592	19	131	nucleobase-containing compound transport
GO:0019080	0.0135108	1.86553	11.0592	19	131	viral gene expression
GO:0032774	0.0135993	1.22865	167.746	192	1987	RNA biosynthetic process
GO:0016569	0.0137808	1.59294	21.4431	32	254	covalent chromatin modification
GO:0050896	0.0140331	1.20356	282.052	309	3341	response to stimulus
GO:0007017	0.0143893	1.52433	26.5084	38	314	microtubule-based process
GO:1901360	0.0150756	1.20188	264.577	291	3134	organic cyclic compound metabolic process
GO:0007127	0.0152807	2.591	3.96781	9	47	meiosis I
GO:0006513	0.0154107	3.05921	2.70149	7	32	protein monoubiquitination
GO:0009059	0.0160132	1.20607	218.736	244	2591	macromolecule biosynthetic process
GO:0000003	0.0161777	1.43551	36.1324	49	428	reproduction
GO:0031330	0.0164129	2.04737	7.51352	14	89	negative regulation of cellular catabolic process
GO:0000070	0.0165194	2.1914	6.07835	12	72	mitotic sister chromatid segregation
GO:0045935	0.017138	1.32068	65.5956	82	777	positive regulation of nucleobase-containing compound metabolic process
GO:0006260	0.0171785	1.72933	13.6763	22	162	DNA replication
GO:0045637	0.017395	2.09562	6.83815	13	81	regulation of myeloid cell differentiation
GO:0032480	0.0181023	3.89595	1.60401	5	19	negative regulation of type I interferon production
GO:0070423	0.0181023	3.89595	1.60401	5	19	nucleotide-binding oligomerization domain containing signaling pathway
GO:0044033	0.0182042	1.80014	11.3969	19	135	multi-organism metabolic process
GO:0030522	0.0195659	1.70448	13.8451	22	164	intracellular receptor signaling pathway
GO:0051248	0.0196585	1.40144	39.1716	52	464	negative regulation of protein metabolic process
GO:1903321	0.0196682	1.99361	7.68236	14	91	negative regulation of protein modification by small protein conjugation or removal
GO:0010556	0.0197562	1.20945	175.09	198	2074	regulation of macromolecule biosynthetic process
GO:0019953	0.0199012	1.48506	27.0993	38	321	sexual reproduction
GO:0008543	0.0199605	1.93581	8.44216	15	100	fibroblast growth factor receptor signaling pathway
GO:0006403	0.0200059	1.84797	9.96175	17	118	RNA localization
GO:0032269	0.0204659	1.41184	36.639	49	434	negative regulation of cellular protein metabolic process
GO:0009057	0.0205573	1.32994	57.069	72	676	macromolecule catabolic process
GO:0045893	0.0206913	1.34278	52.5946	67	623	positive regulation of transcription, DNA-templated
GO:1903508	0.0206913	1.34278	52.5946	67	623	positive regulation of nucleic acid-templated transcription
GO:0006997	0.0210053	2.03516	7.00699	13	83	nucleus organization
GO:0060021	0.0212773	2.83178	2.87033	7	34	palate development
GO:0048011	0.0214414	1.71036	13.1698	21	156	neurotrophin TRK receptor signaling pathway
GO:1903320	0.0214414	1.71036	13.1698	21	156	regulation of protein modification by small protein conjugation or removal
GO:0000086	0.0215803	1.82959	10.0462	17	119	G2/M transition of mitotic cell cycle
GO:0031396	0.0219911	1.73076	12.41	20	147	regulation of protein ubiquitination
GO:0007080	0.0225038	3.6357	1.68843	5	20	mitotic metaphase plate congression
GO:0075733	0.0225038	3.6357	1.68843	5	20	intracellular transport of virus
GO:1902583	0.0225038	3.6357	1.68843	5	20	multi-organism intracellular transport
GO:0007062	0.0225631	3.11852	2.27938	6	27	sister chromatid cohesion
GO:0045786	0.0230117	1.50161	23.9757	34	284	negative regulation of cell cycle
GO:0044839	0.0232475	1.81156	10.1306	17	120	cell cycle G2/M phase transition
GO:0051726	0.023309	1.37244	42.2108	55	500	regulation of cell cycle
GO:2001251	0.0235301	2.1501	5.65625	11	67	negative regulation of chromosome organization
GO:0006357	0.0235409	1.28703	72.0116	88	853	regulation of transcription from RNA polymerase II promoter
GO:0007276	0.0241024	1.51525	22.3717	32	265	gamete generation
GO:0051716	0.0243803	1.18552	236.38	260	2800	cellular response to stimulus
GO:0010467	0.0244245	1.18698	226.588	250	2684	gene expression
GO:0006261	0.0245423	2.05324	6.41604	12	76	DNA-dependent DNA replication
GO:0010557	0.0246917	1.30641	61.2056	76	725	positive regulation of macromolecule biosynthetic process
GO:0051246	0.0252618	1.24621	98.1823	116	1163	regulation of protein metabolic process
GO:0044344	0.0254737	1.869	8.69542	15	103	cellular response to fibroblast growth factor stimulus
GO:0071774	0.0254737	1.869	8.69542	15	103	response to fibroblast growth factor
GO:0032268	0.0254974	1.25527	89.8246	107	1064	regulation of cellular protein metabolic process
GO:0038179	0.0259383	1.67244	13.423	21	159	neurotrophin signaling pathway
GO:0010171	0.0267324	2.97634	2.3638	6	28	body morphogenesis
GO:0038093	0.0268725	1.77653	10.2994	17	122	Fc receptor signaling pathway
GO:1903706	0.0268725	1.77653	10.2994	17	122	regulation of hemopoiesis
GO:0000819	0.026931	2.02136	6.50046	12	77	sister chromatid segregation
GO:1903046	0.0273366	2.18762	5.06529	10	60	meiotic cell cycle process
GO:0031397	0.0274323	1.95067	7.26026	13	86	negative regulation of protein ubiquitination
GO:0007281	0.0275426	1.84773	8.77984	15	104	germ cell development
GO:0046794	0.0275437	3.40797	1.77285	5	21	transport of virus
GO:0060323	0.0275437	3.40797	1.77285	5	21	head morphogenesis
GO:0045944	0.0275602	1.38142	37.3143	49	442	positive regulation of transcription from RNA polymerase II promoter
GO:0010564	0.0277223	1.48585	23.4692	33	278	regulation of cell cycle process
GO:0009408	0.0283674	2.28806	4.38992	9	52	response to heat
GO:0007283	0.0285217	1.56377	17.6441	26	209	spermatogenesis
GO:0048232	0.0285217	1.56377	17.6441	26	209	male gamete generation
GO:0033554	0.0285384	1.2688	75.3885	91	893	cellular response to stress
GO:0097659	0.0285384	1.19789	161.33	182	1911	nucleic acid-templated transcription
GO:0009266	0.0294847	1.99045	6.58488	12	78	response to temperature stimulus
GO:2000112	0.0295574	1.19253	171.123	192	2027	regulation of cellular macromolecule biosynthetic process
GO:0034641	0.0303361	1.17262	272.006	295	3222	cellular nitrogen compound metabolic process
GO:0002768	0.0311212	1.63613	13.6763	21	162	immune response-regulating cell surface receptor signaling pathway
GO:0051568	0.031382	2.84652	2.44823	6	29	histone H3-K4 methylation
GO:0031325	0.0318889	1.2218	110.339	128	1307	positive regulation of cellular metabolic process
GO:0006351	0.0323548	1.19239	159.979	180	1895	transcription, DNA-templated
GO:0006338	0.0323713	1.84788	8.18889	14	97	chromatin remodeling
GO:0034645	0.0324647	1.17695	213.333	235	2527	cellular macromolecule biosynthetic process
GO:0007052	0.0327268	2.5475	3.1236	7	37	mitotic spindle organization
GO:0031440	0.0332464	3.20704	1.85727	5	22	regulation of mRNA 3'-end processing
GO:0044766	0.0332464	3.20704	1.85727	5	22	multi-organism transport
GO:0046686	0.0332464	3.20704	1.85727	5	22	response to cadmium ion
GO:1902579	0.0332464	3.20704	1.85727	5	22	multi-organism localization
GO:0044260	0.0338444	1.16896	351.531	374	4164	cellular macromolecule metabolic process
GO:0030178	0.0344961	1.7867	9.03311	15	107	negative regulation of Wnt signaling pathway
GO:0007051	0.0346026	2.00559	5.99393	11	71	spindle organization
GO:0009880	0.0365286	2.72752	2.53265	6	30	embryonic pattern specification
GO:0060563	0.0365286	2.72752	2.53265	6	30	neuroepithelial cell differentiation
GO:2000117	0.0367004	2.29947	3.88339	8	46	negative regulation of cysteine-type endopeptidase activity
GO:0016055	0.0369154	1.50784	18.9104	27	224	Wnt signaling pathway
GO:0031328	0.0376747	1.2696	64.3292	78	762	positive regulation of cellular biosynthetic process
GO:0051302	0.0377732	1.69454	10.7215	17	127	regulation of cell division
GO:1902680	0.037809	1.2921	54.2831	67	643	positive regulation of RNA biosynthetic process
GO:0042177	0.0378635	1.97243	6.07835	11	72	negative regulation of protein catabolic process
GO:0007219	0.0381892	1.90307	6.83815	12	81	Notch signaling pathway
GO:0010951	0.0381892	1.90307	6.83815	12	81	negative regulation of endopeptidase activity
GO:0006996	0.0389412	1.18152	164.707	184	1951	organelle organization
GO:0044265	0.0394654	1.30363	48.9645	61	580	cellular macromolecule catabolic process
GO:0061647	0.0396309	3.02843	1.9417	5	23	histone H3-K9 modification
GO:0009891	0.0397892	1.26354	65.4267	79	775	positive regulation of biosynthetic process
GO:0010948	0.0400053	1.62851	12.41	19	147	negative regulation of cell cycle process
GO:0008630	0.0406528	2.0244	5.40298	10	64	intrinsic apoptotic signaling pathway in response to DNA damage
GO:0006998	0.0410941	2.24018	3.96781	8	47	nuclear envelope organization
GO:0031326	0.0414315	1.17342	180.493	200	2138	regulation of cellular biosynthetic process
GO:0007077	0.042186	2.61804	2.61707	6	31	mitotic nuclear envelope disassembly
GO:0034605	0.0422925	2.38759	3.29244	7	39	cellular response to heat
GO:0007018	0.0426447	1.72952	9.28637	15	110	microtubule-based movement
GO:0032479	0.0433687	2.09212	4.72761	9	56	regulation of type I interferon production
GO:0010498	0.0435732	1.43989	22.625	31	268	proteasomal protein catabolic process
GO:0006366	0.044209	1.23369	79.694	94	944	transcription from RNA polymerase II promoter
GO:0006479	0.0444128	1.80094	7.76679	13	92	protein methylation
GO:0008213	0.0444128	1.80094	7.76679	13	92	protein alkylation
GO:0030097	0.0453414	1.40231	26.1707	35	310	hemopoiesis
GO:0009889	0.0454013	1.16855	181.929	201	2155	regulation of biosynthetic process
GO:1903506	0.0457527	1.17667	155.842	174	1846	regulation of nucleic acid-templated transcription
GO:0009798	0.0458238	2.18386	4.05224	8	48	axis specification
GO:1903650	0.0458238	2.18386	4.05224	8	48	negative regulation of cytoplasmic transport
GO:0006807	0.0463015	1.15337	284.247	305	3367	nitrogen compound metabolic process
GO:0040007	0.0464064	1.34315	35.035	45	415	growth
GO:0009994	0.0467102	2.86863	2.02612	5	24	oocyte differentiation
GO:0060324	0.0467102	2.86863	2.02612	5	24	face development
GO:0060255	0.0467184	1.15617	240.77	261	2852	regulation of macromolecule metabolic process
GO:0046823	0.0476885	2.3149	3.37686	7	40	negative regulation of nucleocytoplasmic transport
GO:0030397	0.0483649	2.51699	2.70149	6	32	membrane disassembly
GO:0051081	0.0483649	2.51699	2.70149	6	32	nuclear envelope disassembly
GO:1903309	0.0483649	2.51699	2.70149	6	32	negative regulation of chromatin modification
GO:0010466	0.0485626	1.82298	7.09141	12	84	negative regulation of peptidase activity
GO:0002520	0.0487052	1.37339	28.9566	38	343	immune system development

## Sheet: greenyellow_KEGG
KEGGID	Pvalue	OddsRatio	ExpCount	Count	Size	Term
4310	0.000267177	3.05103	6.77419	17	84	Wnt signaling pathway
4114	0.00503439	2.43861	6.6129	14	82	Oocyte meiosis
5200	0.0120973	1.82407	13.3871	22	166	Pathways in cancer
4916	0.0145309	2.63175	3.95161	9	49	Melanogenesis
3013	0.0263294	1.87909	8.79032	15	109	RNA transport
3420	0.029529	2.90187	2.41935	6	30	Nucleotide excision repair
4380	0.0483716	2.05492	4.83871	9	60	Osteoclast differentiation

## Sheet: magenta_GO
GOBPID	Pvalue	OddsRatio	ExpCount	Count	Size	Term
GO:0006334	8.19786e-11	11.777	1.70822	15	70	nucleosome assembly
GO:0031497	5.05614e-10	10.1085	1.92785	15	79	chromatin assembly
GO:0065004	5.15489e-10	9.11865	2.24509	16	92	protein-DNA complex assembly
GO:0034728	3.39618e-09	8.61294	2.19628	15	90	nucleosome organization
GO:0006333	7.35696e-09	8.06912	2.3183	15	95	chromatin assembly or disassembly
GO:0071824	1.01562e-08	7.19921	2.73315	16	112	protein-DNA complex subunit organization
GO:0006323	2.00238e-08	7.41278	2.48912	15	102	DNA packaging
GO:0071103	1.39454e-06	5.13247	3.41644	15	140	DNA conformation change
GO:0003002	1.82839e-06	5.01011	3.48965	15	143	regionalization
GO:0051290	1.92729e-06	22.5038	0.414853	6	17	protein heterotetramerization
GO:0006335	2.8326e-06	20.6257	0.439256	6	18	DNA replication-dependent nucleosome assembly
GO:0034723	2.8326e-06	20.6257	0.439256	6	18	DNA replication-dependent nucleosome organization
GO:0009952	2.91363e-06	6.11157	2.3183	12	95	anterior/posterior pattern specification
GO:0007389	2.95127e-06	4.27545	4.58779	17	188	pattern specification process
GO:0032776	4.05642e-06	19.0365	0.463659	6	19	DNA methylation on cytosine
GO:0048387	4.05642e-06	19.0365	0.463659	6	19	negative regulation of retinoic acid receptor signaling pathway
GO:0048385	7.78896e-06	16.4939	0.512465	6	21	regulation of retinoic acid receptor signaling pathway
GO:0048706	1.27531e-05	8.75171	1.12254	8	46	embryonic skeletal system development
GO:0045596	1.3144e-05	3.24223	7.36974	21	302	negative regulation of cell differentiation
GO:0000183	1.39117e-05	14.5495	0.561272	6	23	chromatin silencing at rDNA
GO:0045595	2.54711e-05	2.43258	15.5936	33	639	regulation of cell differentiation
GO:0051093	3.06571e-05	2.8841	9.02915	23	370	negative regulation of developmental process
GO:0006355	3.42971e-05	1.90764	44.5845	69	1827	regulation of transcription, DNA-templated
GO:0048701	3.99701e-05	17.0926	0.414853	5	17	embryonic cranial skeleton morphogenesis
GO:0048384	4.69005e-05	11.2351	0.683287	6	28	retinoic acid receptor signaling pathway
GO:1903506	4.88587e-05	1.88089	45.0481	69	1846	regulation of nucleic acid-templated transcription
GO:0046637	5.42537e-05	15.7756	0.439256	5	18	regulation of alpha-beta T cell differentiation
GO:2001141	5.86569e-05	1.86703	45.2922	69	1856	regulation of RNA biosynthetic process
GO:0006351	6.19981e-05	1.85811	46.2439	70	1895	transcription, DNA-templated
GO:0034622	7.03403e-05	2.6018	10.835	25	444	cellular macromolecular complex assembly
GO:0097659	8.2377e-05	1.83667	46.6343	70	1911	nucleic acid-templated transcription
GO:0048704	8.62438e-05	9.88291	0.756497	6	31	embryonic skeletal system morphogenesis
GO:0050793	0.000105084	2.09105	22.0116	40	902	regulation of developmental process
GO:2000027	0.000118417	6.14522	1.51299	8	62	regulation of organ morphogenesis
GO:0045580	0.000124577	9.14836	0.805303	6	33	regulation of T cell differentiation
GO:0001501	0.000143523	3.50109	4.46577	14	183	skeletal system development
GO:0032774	0.000162129	1.78131	48.489	71	1987	RNA biosynthetic process
GO:0008284	0.000164844	2.67387	8.76072	21	359	positive regulation of cell proliferation
GO:2000112	0.00017142	1.77332	49.4651	72	2027	regulation of cellular macromolecule biosynthetic process
GO:0051252	0.000197575	1.77423	47.0004	69	1926	regulation of RNA metabolic process
GO:0048562	0.000227384	4.39158	2.56233	10	105	embryonic organ morphogenesis
GO:0072089	0.000228542	5.52618	1.65941	8	68	stem cell proliferation
GO:0048568	0.000235629	3.50775	4.12413	13	169	embryonic organ development
GO:2000026	0.000276167	2.21777	14.6663	29	601	regulation of multicellular organismal development
GO:0046634	0.0002928	10.2444	0.610078	5	25	regulation of alpha-beta T cell activation
GO:0010556	0.000361885	1.71673	50.6121	72	2074	regulation of macromolecule biosynthetic process
GO:0045165	0.00041588	4.4513	2.26949	9	93	cell fate commitment
GO:0045619	0.000430121	7.04964	1.00053	6	41	regulation of lymphocyte differentiation
GO:0034654	0.000509021	1.68463	52.9792	74	2171	nucleobase-containing compound biosynthetic process
GO:0018130	0.000528537	1.67901	53.9553	75	2211	heterocycle biosynthetic process
GO:0048705	0.00053976	4.79948	1.87904	8	77	skeletal system morphogenesis
GO:0031326	0.000542724	1.68265	52.1739	73	2138	regulation of cellular biosynthetic process
GO:0045892	0.000548866	2.17396	13.8122	27	566	negative regulation of transcription, DNA-templated
GO:0006342	0.000560085	6.66677	1.04933	6	43	chromatin silencing
GO:0046632	0.000604665	8.53241	0.70769	5	29	alpha-beta T cell differentiation
GO:0030098	0.000660285	4.15114	2.41591	9	99	lymphocyte differentiation
GO:0048513	0.00066731	1.79831	30.6015	48	1254	organ development
GO:0009889	0.000695836	1.66359	52.5887	73	2155	regulation of biosynthetic process
GO:1903706	0.000759819	3.71633	2.97718	10	122	regulation of hemopoiesis
GO:0019438	0.000843803	1.64603	53.8333	74	2206	aromatic compound biosynthetic process
GO:0048534	0.000871214	2.5059	7.88221	18	323	hematopoietic or lymphoid organ development
GO:1903507	0.000887718	2.09819	14.2514	27	584	negative regulation of nucleic acid-templated transcription
GO:1902679	0.000984115	2.08201	14.349	27	588	negative regulation of RNA biosynthetic process
GO:2000113	0.0009951	2.02811	15.862	29	650	negative regulation of cellular macromolecule biosynthetic process
GO:1901362	0.00105877	1.62607	55.151	75	2260	organic cyclic compound biosynthetic process
GO:0019219	0.00121314	1.62884	50.8073	70	2082	regulation of nucleobase-containing compound metabolic process
GO:0010468	0.00134412	1.61247	53.7357	73	2202	regulation of gene expression
GO:0030217	0.0015068	4.5774	1.70822	7	70	T cell differentiation
GO:0031327	0.00153629	1.94299	17.0822	30	700	negative regulation of cellular biosynthetic process
GO:0044271	0.00154205	1.59926	54.907	74	2250	cellular nitrogen compound biosynthetic process
GO:0002520	0.00172377	2.34506	8.37027	18	343	immune system development
GO:0006305	0.00172409	5.24117	1.29336	6	53	DNA alkylation
GO:0006306	0.00172409	5.24117	1.29336	6	53	DNA methylation
GO:0046631	0.00189554	6.39236	0.902915	5	37	alpha-beta T cell activation
GO:0009890	0.00191643	1.91157	17.3262	30	710	negative regulation of biosynthetic process
GO:0051253	0.00199944	1.97127	15.0567	27	617	negative regulation of RNA metabolic process
GO:0010558	0.00208696	1.91961	16.6429	29	682	negative regulation of macromolecule biosynthetic process
GO:0044767	0.00240058	1.55652	59.4704	78	2437	single-organism developmental process
GO:0048598	0.00250365	2.55083	5.95436	14	244	embryonic morphogenesis
GO:0051291	0.0025147	4.82747	1.39098	6	57	protein heterooligomerization
GO:0016070	0.0026637	1.55016	58.7383	77	2407	RNA metabolic process
GO:0051171	0.00274437	1.56299	52.2959	70	2143	regulation of nitrogen compound metabolic process
GO:0044728	0.00274911	4.73399	1.41538	6	58	DNA methylation or demethylation
GO:0090596	0.00278697	3.62824	2.41591	8	99	sensory organ morphogenesis
GO:0034645	0.0028123	1.54093	61.6667	80	2527	cellular macromolecule biosynthetic process
GO:0045934	0.00295052	1.8891	16.2525	28	666	negative regulation of nucleobase-containing compound metabolic process
GO:0045778	0.00301245	5.67901	1.00053	5	41	positive regulation of ossification
GO:0043009	0.00311071	2.32821	7.44295	16	305	chordate embryonic development
GO:0009790	0.00319681	2.0351	11.7623	22	482	embryo development
GO:0032502	0.00341816	1.52877	60.1781	78	2466	developmental process
GO:0009792	0.00353713	2.29513	7.54056	16	309	embryo development ending in birth or egg hatching
GO:0051262	0.00355106	4.47395	1.48859	6	61	protein tetramerization
GO:0090304	0.00362644	1.51715	65.0343	83	2665	nucleic acid metabolic process
GO:0042471	0.00372058	5.37865	1.04933	5	43	ear morphogenesis
GO:0051172	0.00380187	1.85094	16.5453	28	678	negative regulation of nitrogen compound metabolic process
GO:0060485	0.0042796	3.738	2.04986	7	84	mesenchyme development
GO:1902105	0.0042796	3.738	2.04986	7	84	regulation of leukocyte differentiation
GO:0035270	0.00454078	5.10833	1.09814	5	45	endocrine system development
GO:0030154	0.00459995	1.57393	38.7765	54	1589	cell differentiation
GO:0006461	0.00481736	1.85552	15.2519	26	625	protein complex assembly
GO:0070271	0.00491956	1.85216	15.2763	26	626	protein complex biogenesis
GO:0060255	0.00508819	1.48687	69.5977	87	2852	regulation of macromolecule metabolic process
GO:0048869	0.00512948	1.55077	41.6561	57	1707	cellular developmental process
GO:0006304	0.00525718	4.09832	1.61061	6	66	DNA modification
GO:1902107	0.00548216	4.86376	1.14695	5	47	positive regulation of leukocyte differentiation
GO:0009059	0.0059043	1.48224	63.2285	80	2591	macromolecule biosynthetic process
GO:0050905	0.00600111	4.75	1.17135	5	48	neuromuscular process
GO:0048731	0.0060695	1.53136	42.8763	58	1757	system development
GO:0043414	0.00643427	2.70514	3.97771	10	163	macromolecule methylation
GO:1903707	0.0065537	4.64141	1.19575	5	49	negative regulation of hemopoiesis
GO:0002521	0.00759557	2.63476	4.07532	10	167	leukocyte differentiation
GO:0048864	0.00779212	2.79251	3.46524	9	142	stem cell development
GO:0050863	0.00789447	3.30382	2.29389	7	94	regulation of T cell activation
GO:1903037	0.00789447	3.30382	2.29389	7	94	regulation of leukocyte cell-cell adhesion
GO:0080090	0.00797696	1.45278	68.6948	85	2815	regulation of primary metabolic process
GO:0030278	0.00856479	3.66664	1.78143	6	73	regulation of ossification
GO:0048863	0.00856818	2.58429	4.14853	10	170	stem cell differentiation
GO:0030097	0.00864824	2.12393	7.56497	15	310	hemopoiesis
GO:0048646	0.00890188	1.90246	11.2986	20	463	anatomical structure formation involved in morphogenesis
GO:0055123	0.00912215	4.25231	1.29336	5	53	digestive system development
GO:0043583	0.00913658	3.61222	1.80583	6	74	ear development
GO:0042127	0.00964954	1.74406	16.1061	26	660	regulation of cell proliferation
GO:0051249	0.00977199	2.8871	2.97718	8	122	regulation of lymphocyte activation
GO:0006325	0.00980111	1.91559	10.6398	19	436	chromatin organization
GO:0065003	0.0101861	1.68726	18.6196	29	763	macromolecular complex assembly
GO:0010629	0.010657	1.69528	17.8631	28	732	negative regulation of gene expression
GO:0034110	0.0121142	3.02229	2.48912	7	102	regulation of homotypic cell-cell adhesion
GO:0045995	0.0123129	3.92308	1.39098	5	57	regulation of embryonic development
GO:0007275	0.0124017	1.4478	49.8556	64	2043	multicellular organismal development
GO:0022607	0.0129352	1.55207	27.4535	39	1125	cellular component assembly
GO:0032259	0.0131511	2.29821	5.10025	11	209	methylation
GO:0061448	0.0131528	3.31662	1.95225	6	80	connective tissue development
GO:0032944	0.0132152	3.84853	1.41538	5	58	regulation of mononuclear cell proliferation
GO:0050670	0.0132152	3.84853	1.41538	5	58	regulation of lymphocyte proliferation
GO:0048856	0.0134445	1.43384	52.8327	67	2165	anatomical structure development
GO:0022407	0.0139955	2.69482	3.1724	8	130	regulation of cell-cell adhesion
GO:0007267	0.014049	1.81087	11.8111	20	484	cell-cell signaling
GO:0051240	0.0148692	1.77366	12.6652	21	519	positive regulation of multicellular organismal process
GO:0034504	0.0150344	2.48715	3.85569	9	158	protein localization to nucleus
GO:0070663	0.0151515	3.70758	1.46419	5	60	regulation of leukocyte proliferation
GO:0010467	0.0155111	1.40209	65.498	80	2684	gene expression
GO:0045814	0.0155655	3.1861	2.02546	6	83	negative regulation of gene expression, epigenetic
GO:0051216	0.0161872	3.64087	1.48859	5	61	cartilage development
GO:0001763	0.0164337	3.14482	2.04986	6	84	morphogenesis of a branching structure
GO:0046649	0.0164695	2.21758	5.27107	11	216	lymphocyte activation
GO:0051099	0.0172691	3.57651	1.51299	5	62	positive regulation of binding
GO:0022603	0.017598	1.89457	8.98035	16	368	regulation of anatomical structure morphogenesis
GO:0048762	0.018398	3.51437	1.5374	5	63	mesenchymal cell differentiation
GO:1903708	0.018398	3.51437	1.5374	5	63	positive regulation of hemopoiesis
GO:0035239	0.0215623	2.32751	4.09972	9	168	tube morphogenesis
GO:0051251	0.0223523	2.9178	2.19628	6	90	positive regulation of lymphocyte activation
GO:0031323	0.0223709	1.36603	72.2576	86	2961	regulation of cellular metabolic process
GO:0006139	0.0231844	1.36292	72.3552	86	2965	nucleobase-containing compound metabolic process
GO:0050870	0.0233969	3.28584	1.63501	5	67	positive regulation of T cell activation
GO:1903039	0.0233969	3.28584	1.63501	5	67	positive regulation of leukocyte cell-cell adhesion
GO:0016458	0.0234618	2.88308	2.22068	6	91	gene silencing
GO:0019827	0.0234618	2.88308	2.22068	6	91	stem cell maintenance
GO:0002694	0.0234905	2.43097	3.48965	8	143	regulation of leukocyte activation
GO:0007517	0.0234905	2.43097	3.48965	8	143	muscle organ development
GO:0060322	0.023862	1.90344	7.78459	14	319	head development
GO:0035148	0.0247709	3.23325	1.65941	5	68	tube formation
GO:0034112	0.0261958	3.18229	1.68381	5	69	positive regulation of homotypic cell-cell adhesion
GO:0007423	0.0266263	2.13264	4.95383	10	203	sensory organ development
GO:0051239	0.0266342	1.50576	23.549	33	965	regulation of multicellular organismal process
GO:0048736	0.0276721	3.13291	1.70822	5	70	appendage development
GO:0060173	0.0276721	3.13291	1.70822	5	70	limb development
GO:0071822	0.0292262	1.50997	21.9872	31	901	protein complex subunit organization
GO:0051094	0.0306596	1.72865	10.3957	17	426	positive regulation of developmental process
GO:0002696	0.0308994	2.69077	2.3671	6	97	positive regulation of leukocyte activation
GO:0002244	0.0324146	2.99346	1.78143	5	73	hematopoietic progenitor cell differentiation
GO:0021953	0.0324146	2.99346	1.78143	5	73	central nervous system neuron differentiation
GO:0006725	0.0327442	1.33193	74.3075	87	3045	cellular aromatic compound metabolic process
GO:0046483	0.0330186	1.33118	74.3319	87	3046	heterocycle metabolic process
GO:0009887	0.0343289	1.76571	8.95594	15	367	organ morphogenesis
GO:1901360	0.0351972	1.32471	76.4794	89	3134	organic cyclic compound metabolic process
GO:0051098	0.0367733	2.36443	3.1236	7	128	regulation of binding
GO:0030900	0.0368116	2.21347	3.80689	8	156	forebrain development
GO:0050865	0.0368116	2.21347	3.80689	8	156	regulation of cell activation
GO:0042110	0.0392364	2.18335	3.85569	8	158	T cell activation
GO:0070489	0.0392364	2.18335	3.85569	8	158	T cell aggregation
GO:0050867	0.0397348	2.52226	2.51352	6	103	positive regulation of cell activation
GO:0070486	0.0404881	2.16859	3.88009	8	159	leukocyte aggregation
GO:0071593	0.0404881	2.16859	3.88009	8	159	lymphocyte aggregation
GO:0061138	0.045359	2.71148	1.95225	5	80	morphogenesis of a branching epithelium
GO:0030099	0.0457606	2.11146	3.97771	8	163	myeloid cell differentiation
GO:0022409	0.047427	2.67544	1.97665	5	81	positive regulation of cell-cell adhesion
GO:0045637	0.047427	2.67544	1.97665	5	81	regulation of myeloid cell differentiation
GO:0045321	0.0484235	1.8452	6.2472	11	256	leukocyte activation
GO:0007417	0.0488254	1.67552	9.3952	15	385	central nervous system development
GO:0001503	0.0499988	2.07051	4.05092	8	166	ossification
GO:0007159	0.0499988	2.07051	4.05092	8	166	leukocyte cell-cell adhesion

## Sheet: magenta_KEGG
KEGGID	Pvalue	OddsRatio	ExpCount	Count	Size	Term
5322	3.30248e-19	33.0615	1.22984	19	55	Systemic lupus erythematosus

[truncated: 8 more sheets: pink_GO, pink_KEGG, red_GO, red_KEGG, salmon_GO, salmon_KEGG, yellow_GO, yellow_KEGG]
