# Supplementary material for: Identification and functional analysis of long non-coding RNAs in human and mouse early embryos based on single-cell transcriptome data
Source: Oncotarget. 2016 Aug 16;7(38):61215–28. doi: 10.18632/oncotarget.11304 (PMC5308646; doi:10.18632/oncotarget.11304)
Supplement: Supplementary file 13 [file oncotarget-07-61215-s013.xlsx]

## Sheet: black_GO
GOBPID	Pvalue	OddsRatio	ExpCount	Count	Size	Term
GO:0006412	7.63746e-09	4.11936	8.87159	29	211	translation
GO:0048024	2.86815e-05	10.3206	0.967045	7	23	regulation of mRNA splicing, via spliceosome
GO:0048025	7.75066e-05	16.6984	0.504545	5	12	negative regulation of mRNA splicing, via spliceosome
GO:0009117	0.000107299	3.34544	5.55	16	132	nucleotide metabolic process
GO:0043484	0.000113504	6.52406	1.55568	8	37	regulation of RNA splicing
GO:0042254	0.000128479	3.62875	4.49886	14	107	ribosome biogenesis
GO:0006753	0.000140566	3.25871	5.67614	16	135	nucleoside phosphate metabolic process
GO:0019637	0.000140659	2.68135	9.41818	22	224	organophosphate metabolic process
GO:0055086	0.000164534	3.08178	6.34886	17	151	nucleobase-containing small molecule metabolic process
GO:0033119	0.000182856	12.9815	0.588636	5	14	negative regulation of RNA splicing
GO:0006364	0.000195864	4.23461	3.06932	11	73	rRNA processing
GO:0042274	0.000231037	6.86728	1.30341	7	31	ribosomal small subunit biogenesis
GO:0050684	0.000243105	5.72779	1.72386	8	41	regulation of mRNA processing
GO:0016072	0.000250493	4.10031	3.15341	11	75	rRNA metabolic process
GO:0008380	0.000307723	3.14578	5.46591	15	130	RNA splicing
GO:0022613	0.000332762	2.88145	6.72727	17	160	ribonucleoprotein complex biogenesis
GO:0044238	0.000350288	1.71972	102.339	125	2434	primary metabolic process
GO:0050686	0.000372403	10.6162	0.672727	5	16	negative regulation of mRNA processing
GO:0071702	0.000467161	1.92541	24.5545	41	584	organic substance transport
GO:0044237	0.000525609	1.6903	103.095	125	2452	cellular metabolic process
GO:0008152	0.00053994	1.73756	115.919	137	2757	metabolic process
GO:1903311	0.000554353	4.96818	1.93409	8	46	regulation of mRNA metabolic process
GO:0007005	0.000614393	2.62903	7.73636	18	184	mitochondrion organization
GO:0034470	0.000675105	3.17519	4.66705	13	111	ncRNA processing
GO:1901607	0.000681948	8.97863	0.756818	5	18	alpha-amino acid biosynthetic process
GO:1903312	0.000681948	8.97863	0.756818	5	18	negative regulation of mRNA metabolic process
GO:0071704	0.00074888	1.6704	105.87	127	2518	organic substance metabolic process
GO:0044281	0.000772454	2.06006	16.4818	30	392	small molecule metabolic process
GO:0008652	0.00115216	7.77778	0.840909	5	20	cellular amino acid biosynthetic process
GO:0006397	0.00119514	2.61997	6.85341	16	163	mRNA processing
GO:0000375	0.00140558	3.79779	2.73295	9	65	RNA splicing, via transesterification reactions
GO:0000377	0.00140558	3.79779	2.73295	9	65	RNA splicing, via transesterification reactions with bulged adenosine as nucleophile
GO:0000398	0.00140558	3.79779	2.73295	9	65	mRNA splicing, via spliceosome
GO:0006396	0.00182688	2.3613	8.49318	18	202	RNA processing
GO:0016071	0.00185984	2.42258	7.82045	17	186	mRNA metabolic process
GO:0044267	0.00237625	1.59403	48.5205	66	1154	cellular protein metabolic process
GO:0034660	0.00247728	2.59323	6.0125	14	143	ncRNA metabolic process
GO:0045184	0.00262191	1.8301	20.1818	33	480	establishment of protein localization
GO:0033036	0.00298008	1.69777	28.633	43	681	macromolecule localization
GO:0008104	0.00335966	1.72214	25.4375	39	605	protein localization
GO:0015031	0.00371561	1.81408	19.0045	31	452	protein transport
GO:0006810	0.00663865	1.53762	41.3727	56	984	transport
GO:1901605	0.00687696	3.48745	2.27045	7	54	alpha-amino acid metabolic process
GO:1903829	0.00778898	3.07789	2.90114	8	69	positive regulation of cellular protein localization
GO:0006886	0.00911091	1.91428	11.3943	20	271	intracellular protein transport
GO:0019538	0.00924217	1.46871	53.9864	69	1284	protein metabolic process
GO:0006520	0.0100195	2.9315	3.02727	8	72	cellular amino acid metabolic process
GO:0009165	0.0108594	2.8857	3.06932	8	73	nucleotide biosynthetic process
GO:0044711	0.0113897	1.8133	13.2023	22	314	single-organism biosynthetic process
GO:1901293	0.0117502	2.84129	3.11136	8	74	nucleoside phosphate biosynthetic process
GO:0046907	0.0118483	1.67528	18.9205	29	450	intracellular transport
GO:0051234	0.014093	1.46399	42.8864	56	1020	establishment of localization
GO:0006732	0.0156565	2.92065	2.64886	7	63	coenzyme metabolic process
GO:0044710	0.0159849	1.43691	47.7636	61	1136	single-organism metabolic process
GO:0006457	0.016974	2.86872	2.69091	7	64	protein folding
GO:0006164	0.0173679	3.1775	2.10227	6	50	purine nucleotide biosynthetic process
GO:1901564	0.018926	1.76406	12.2352	20	291	organonitrogen compound metabolic process
GO:0071705	0.0240437	2.03402	6.34886	12	151	nitrogen compound transport
GO:0009260	0.0245999	2.90992	2.27045	6	54	ribonucleotide biosynthetic process
GO:0072522	0.0245999	2.90992	2.27045	6	54	purine-containing compound biosynthetic process
GO:0044260	0.0246686	1.359	85.4364	99	2032	cellular macromolecule metabolic process
GO:0016053	0.0266807	2.84985	2.3125	6	55	organic acid biosynthetic process
GO:0046390	0.0266807	2.84985	2.3125	6	55	ribose phosphate biosynthetic process
GO:0046394	0.0266807	2.84985	2.3125	6	55	carboxylic acid biosynthetic process
GO:0090150	0.028454	2.55065	2.98523	7	71	establishment of protein localization to membrane
GO:0090316	0.0288753	2.79218	2.35455	6	56	positive regulation of intracellular protein transport
GO:0006605	0.0289762	1.91552	7.27386	13	173	protein targeting
GO:0009119	0.0325159	2.47217	3.06932	7	73	ribonucleoside metabolic process
GO:0051186	0.0325159	2.47217	3.06932	7	73	cofactor metabolic process
GO:0070201	0.0327739	1.93317	6.64318	12	158	regulation of establishment of protein localization
GO:0007033	0.0328227	3.05336	1.80795	5	43	vacuole organization
GO:1903649	0.0330996	2.17092	4.45682	9	106	regulation of cytoplasmic transport
GO:1901360	0.0345509	1.34048	61.975	74	1474	organic cyclic compound metabolic process
GO:0009058	0.0348555	1.34195	60.083	72	1429	biosynthetic process
GO:0032880	0.0349282	1.81422	8.24091	14	196	regulation of protein localization
GO:0034613	0.0351473	1.55438	17.2386	25	410	cellular protein localization
GO:0010467	0.0361897	1.34834	53.5239	65	1273	gene expression
GO:0016485	0.0367178	2.12603	4.54091	9	108	protein processing
GO:0051223	0.0370164	1.95546	6.0125	11	143	regulation of protein transport
GO:0044802	0.0376066	1.79361	8.325	14	198	single-organism membrane organization
GO:1901576	0.038584	1.33333	59.4102	71	1413	organic substance biosynthetic process
GO:1901566	0.0386583	1.94028	6.05455	11	144	organonitrogen compound biosynthetic process
GO:0070727	0.0398583	1.53245	17.4489	25	415	cellular macromolecule localization
GO:0006839	0.0416218	2.5353	2.56477	6	61	mitochondrial transport
GO:0032386	0.0417313	1.98402	5.38182	10	128	regulation of intracellular transport
GO:0090407	0.0417313	1.98402	5.38182	10	128	organophosphate biosynthetic process
GO:0034641	0.0418625	1.32201	62.5216	74	1487	cellular nitrogen compound metabolic process
GO:0044283	0.0427981	2.17002	3.95227	8	94	small molecule biosynthetic process
GO:0072521	0.0427981	2.17002	3.95227	8	94	purine-containing compound metabolic process
GO:0009116	0.0443189	2.2953	3.27955	7	78	nucleoside metabolic process
GO:0009163	0.0457716	2.75992	1.97614	5	47	nucleoside biosynthetic process
GO:0042455	0.0457716	2.75992	1.97614	5	47	ribonucleoside biosynthetic process
GO:1901659	0.0457716	2.75992	1.97614	5	47	glycosyl compound biosynthetic process
GO:0009259	0.0469719	2.26287	3.32159	7	79	ribonucleotide metabolic process
GO:1901657	0.0469719	2.26287	3.32159	7	79	glycosyl compound metabolic process
GO:0006139	0.0472099	1.31458	59.0318	70	1404	nucleobase-containing compound metabolic process
GO:0009152	0.0494229	2.69509	2.01818	5	48	purine ribonucleotide biosynthetic process
GO:0043066	0.0496763	1.68277	9.46023	15	225	negative regulation of apoptotic process

## Sheet: black_KEGG
KEGGID	Pvalue	OddsRatio	ExpCount	Count	Size	Term
3010	4.14211e-05	4.66532	3.72449	13	73	Ribosome
3040	0.0173536	2.95244	2.7551	7	54	Spliceosome

## Sheet: brown_GO
GOBPID	Pvalue	OddsRatio	ExpCount	Count	Size	Term
GO:0009306	0.000290851	2.52141	13.3032	26	74	protein secretion
GO:0050714	0.000624949	3.59459	5.75273	14	32	positive regulation of protein secretion
GO:0010970	0.000735992	3.75233	5.21341	13	29	microtubule-based transport
GO:0090174	0.000735992	3.75233	5.21341	13	29	organelle membrane fusion
GO:1903532	0.00147878	2.37252	11.6852	22	65	positive regulation of secretion by cell
GO:0030705	0.00157112	3.33355	5.57295	13	31	cytoskeleton-dependent intracellular transport
GO:0050715	0.00169883	9.18726	1.61795	6	9	positive regulation of cytokine secretion
GO:0050775	0.00169883	9.18726	1.61795	6	9	positive regulation of dendrite morphogenesis
GO:0007018	0.001708	2.7114	8.26955	17	46	microtubule-based movement
GO:0006906	0.00189506	3.45924	5.03364	12	28	vesicle fusion
GO:0017157	0.00267116	2.77113	7.19091	15	40	regulation of exocytosis
GO:0051046	0.00268018	1.86209	21.393	34	119	regulation of secretion
GO:0051047	0.00283836	2.21592	12.2245	22	68	positive regulation of secretion
GO:1903530	0.00302953	1.88389	19.9548	32	111	regulation of secretion by cell
GO:0044801	0.00333831	2.80924	6.65159	14	37	single-organism membrane fusion
GO:0048284	0.00333831	2.80924	6.65159	14	37	organelle fusion
GO:0051049	0.00335466	1.46343	61.4823	81	342	regulation of transport
GO:0008088	0.00370782	5.36161	2.33705	7	13	axon cargo transport
GO:0032879	0.00448015	1.37595	86.2909	108	480	regulation of localization
GO:0050708	0.00460675	2.25289	10.4268	19	58	regulation of protein secretion
GO:0007186	0.00531206	1.96376	15.1009	25	84	G-protein coupled receptor signaling pathway
GO:0048858	0.00536638	1.64308	29.6625	43	165	cell projection morphogenesis
GO:0090199	0.00553848	4.08685	3.05614	8	17	regulation of release of cytochrome c from mitochondria
GO:0002718	0.00642899	7.64631	1.43818	5	8	regulation of cytokine production involved in immune response
GO:0019226	0.00642899	7.64631	1.43818	5	8	transmission of nerve impulse
GO:0007599	0.00699197	2.76431	5.75273	12	32	hemostasis
GO:0032990	0.00700502	1.60187	30.9209	44	172	cell part morphogenesis
GO:0060627	0.00715366	1.82866	17.7975	28	99	regulation of vesicle-mediated transport
GO:0045471	0.0099727	4.01897	2.69659	7	15	response to ethanol
GO:0046903	0.0107463	1.55154	31.64	44	176	secretion
GO:0007596	0.0116707	2.66464	5.39318	11	30	blood coagulation
GO:0010632	0.0119954	2.51161	6.11227	12	34	regulation of epithelial cell migration
GO:0002367	0.0123417	5.73314	1.61795	5	9	cytokine production involved in immune response
GO:1903305	0.0123417	5.73314	1.61795	5	9	regulation of regulated secretory pathway
GO:0010634	0.0138432	2.95533	4.13477	9	23	positive regulation of epithelial cell migration
GO:0050707	0.0150291	3.57143	2.87636	7	16	regulation of cytokine secretion
GO:0050817	0.0152285	2.53071	5.57295	11	31	coagulation
GO:0090130	0.016935	2.04903	9.34818	16	52	tissue migration
GO:0090132	0.016935	2.04903	9.34818	16	52	epithelium migration
GO:0042060	0.0171759	1.90631	11.6852	19	65	wound healing
GO:0032940	0.0193294	1.52099	28.4041	39	158	secretion by cell
GO:0007586	0.0210795	4.58524	1.79773	5	10	digestion
GO:0033628	0.0210795	4.58524	1.79773	5	10	regulation of cell adhesion mediated by integrin
GO:0038061	0.0210795	4.58524	1.79773	5	10	NIK/NF-kappaB signaling
GO:1902531	0.0211176	1.32009	68.6732	84	382	regulation of intracellular signal transduction
GO:0018958	0.0216725	3.21339	3.05614	7	17	phenol-containing compound metabolic process
GO:0050663	0.0216725	3.21339	3.05614	7	17	cytokine secretion
GO:0001667	0.0220632	1.80972	12.7639	20	71	ameboidal-type cell migration
GO:0002764	0.0224042	2.07963	8.08977	14	45	immune response-regulating signaling pathway
GO:0010631	0.0256555	1.97386	8.98864	15	50	epithelial cell migration
GO:0061025	0.0256555	1.97386	8.98864	15	50	membrane fusion
GO:0048666	0.0261353	1.42694	35.9545	47	200	neuron development
GO:0010595	0.0269196	3.44045	2.51682	6	14	positive regulation of endothelial cell migration
GO:0050851	0.0269196	3.44045	2.51682	6	14	antigen receptor-mediated signaling pathway
GO:0030030	0.0274774	1.34957	51.2352	64	285	cell projection organization
GO:0051050	0.0276551	1.43813	33.4377	44	186	positive regulation of transport
GO:0044765	0.0280051	1.21972	135.009	154	751	single-organism transport
GO:0002757	0.0284174	2.06276	7.55045	13	42	immune response-activating signal transduction
GO:0010594	0.0301031	2.92045	3.23591	7	18	regulation of endothelial cell migration
GO:0021954	0.0301031	2.92045	3.23591	7	18	central nervous system neuron development
GO:0030168	0.0301031	2.92045	3.23591	7	18	platelet activation
GO:0045766	0.0301031	2.92045	3.23591	7	18	positive regulation of angiogenesis
GO:0090288	0.0301031	2.92045	3.23591	7	18	negative regulation of cellular response to growth factor stimulus
GO:1903729	0.0301031	2.92045	3.23591	7	18	regulation of plasma membrane organization
GO:0001836	0.031568	2.62361	3.955	8	22	release of cytochrome c from mitochondria
GO:0032006	0.031568	2.62361	3.955	8	22	regulation of TOR signaling
GO:0048278	0.031568	2.62361	3.955	8	22	vesicle docking
GO:0030198	0.0315781	2.2977	5.39318	10	30	extracellular matrix organization
GO:0043062	0.0315781	2.2977	5.39318	10	30	extracellular structure organization
GO:0023057	0.031749	1.35235	47.1005	59	262	negative regulation of signaling
GO:0022406	0.0319284	2.43177	4.67409	9	26	membrane docking
GO:0045921	0.0319284	2.43177	4.67409	9	26	positive regulation of exocytosis
GO:0032835	0.033035	3.81997	1.9775	5	11	glomerulus development
GO:0043550	0.033035	3.81997	1.9775	5	11	regulation of lipid kinase activity
GO:0072384	0.033035	3.81997	1.9775	5	11	organelle transport along microtubule
GO:0090201	0.033035	3.81997	1.9775	5	11	negative regulation of release of cytochrome c from mitochondria
GO:0048812	0.0332579	1.55897	19.9548	28	111	neuron projection morphogenesis
GO:0023056	0.033371	1.32264	54.4711	67	303	positive regulation of signaling
GO:0030182	0.0341102	1.35982	43.6848	55	243	neuron differentiation
GO:0048667	0.0359753	1.55895	19.2357	27	107	cell morphogenesis involved in neuron differentiation
GO:0006928	0.0367663	1.29883	60.2239	73	335	movement of cell or subcellular component
GO:0050906	0.0382176	3.05732	2.69659	6	15	detection of stimulus involved in sensory perception
GO:1901292	0.0382176	3.05732	2.69659	6	15	nucleoside phosphate catabolic process
GO:0045666	0.0386525	1.67622	13.483	20	75	positive regulation of neuron differentiation
GO:0023051	0.040904	1.21444	113.796	130	633	regulation of signaling
GO:0007270	0.0410212	2.44802	4.13477	8	23	neuron-neuron synaptic transmission
GO:1901700	0.0422725	1.34448	42.4264	53	236	response to oxygen-containing compound
GO:0010976	0.0423491	1.73953	11.1459	17	62	positive regulation of neuron projection development
GO:0050878	0.0423491	1.73953	11.1459	17	62	regulation of body fluid levels
GO:0007409	0.0424611	1.61025	15.2807	22	85	axonogenesis
GO:0051056	0.0429702	1.4904	22.112	30	123	regulation of small GTPase mediated signal transduction
GO:0043269	0.0433849	1.53856	18.6964	26	104	regulation of ion transport
GO:0006820	0.0441143	1.58322	16.1795	23	90	anion transport
GO:0009966	0.0444264	1.21832	103.729	119	577	regulation of signal transduction
GO:0015711	0.0450726	1.69179	12.0448	18	67	organic anion transport
GO:0010770	0.0452568	1.8399	8.80886	14	49	positive regulation of cell morphogenesis involved in differentiation
GO:0051781	0.0459694	2.02174	6.47182	11	36	positive regulation of cell division
GO:0071702	0.0480509	1.21216	104.987	120	584	organic substance transport
GO:0015807	0.0484578	3.27336	2.15727	5	12	L-amino acid transport
GO:0033627	0.0484578	3.27336	2.15727	5	12	cell adhesion mediated by integrin

## Sheet: brown_KEGG
KEGGID	Pvalue	OddsRatio	ExpCount	Count	Size	Term
5414	0.00438521	4.83408	2.34694	7	15	Dilated cardiomyopathy
5410	0.013694	4.125	2.19048	6	14	Hypertrophic cardiomyopathy (HCM)
4010	0.01758	1.90386	11.7347	19	75	MAPK signaling pathway
4962	0.0185105	4.57037	1.72109	5	11	Vasopressin-regulated water reabsorption
4146	0.0241162	2.75676	3.7551	8	24	Peroxisome

## Sheet: green_GO
GOBPID	Pvalue	OddsRatio	ExpCount	Count	Size	Term
GO:0006412	3.03521e-23	5.87944	17.5993	66	211	translation
GO:0006414	4.07994e-09	14.7737	1.91841	13	23	translational elongation
GO:0044267	5.90597e-08	1.85998	96.2541	141	1154	cellular protein metabolic process
GO:0019538	6.12564e-08	1.83448	107.097	153	1284	protein metabolic process
GO:0000028	3.24281e-07	Inf	0.500455	6	6	ribosomal small subunit assembly
GO:0008152	4.52505e-07	1.81107	229.959	273	2757	metabolic process
GO:0042254	1.3375e-06	3.52214	8.92477	25	107	ribosome biogenesis
GO:0022613	1.81099e-06	2.91418	13.3455	32	160	ribonucleoprotein complex biogenesis
GO:0042255	1.92823e-06	17.9521	1.08432	8	13	ribosome assembly
GO:0009205	4.28912e-06	6.1343	3.08614	13	37	purine ribonucleoside triphosphate metabolic process
GO:0009199	8.37723e-06	5.6596	3.25295	13	39	ribonucleoside triphosphate metabolic process
GO:0006818	1.02377e-05	6.89217	2.41886	11	29	hydrogen transport
GO:0015992	1.02377e-05	6.89217	2.41886	11	29	proton transport
GO:0009144	1.14872e-05	5.44863	3.33636	13	40	purine nucleoside triphosphate metabolic process
GO:0044237	1.26391e-05	1.61813	204.519	243	2452	cellular metabolic process
GO:0009141	1.64029e-05	4.80728	3.92023	14	47	nucleoside triphosphate metabolic process
GO:0009206	3.30904e-05	7.77396	1.835	9	22	purine ribonucleoside triphosphate biosynthetic process
GO:1902600	3.30904e-05	7.77396	1.835	9	22	hydrogen ion transmembrane transport
GO:0009142	4.82135e-05	6.24805	2.33545	10	28	nucleoside triphosphate biosynthetic process
GO:0009145	5.04079e-05	7.21688	1.91841	9	23	purine nucleoside triphosphate biosynthetic process
GO:0015985	5.08818e-05	16.741	0.834091	6	10	energy coupled proton transport, down electrochemical gradient
GO:0015986	5.08818e-05	16.741	0.834091	6	10	ATP synthesis coupled proton transport
GO:0009201	7.47896e-05	6.73408	2.00182	9	24	ribonucleoside triphosphate biosynthetic process
GO:0044249	9.16081e-05	1.53592	116.022	149	1391	cellular biosynthetic process
GO:0009058	0.000107899	1.52579	119.192	152	1429	biosynthetic process
GO:1901576	0.000139658	1.51603	117.857	150	1413	organic substance biosynthetic process
GO:0046034	0.000174908	5.10695	2.66909	10	32	ATP metabolic process
GO:0022618	0.000360463	3.20004	5.67182	15	68	ribonucleoprotein complex assembly
GO:0006754	0.000375717	7.1096	1.50136	7	18	ATP biosynthetic process
GO:1901564	0.000448922	1.9031	24.272	41	291	organonitrogen compound metabolic process
GO:0055114	0.000496936	2.04351	18.2666	33	219	oxidation-reduction process
GO:0044710	0.000557971	1.48258	94.7527	122	1136	single-organism metabolic process
GO:0044238	0.000567082	1.44729	203.018	233	2434	primary metabolic process
GO:0009150	0.000589327	3.02633	5.92205	15	71	purine ribonucleotide metabolic process
GO:0071826	0.000589327	3.02633	5.92205	15	71	ribonucleoprotein complex subunit organization
GO:0034660	0.000624736	2.30139	11.9275	24	143	ncRNA metabolic process
GO:0042274	0.000681076	4.58342	2.58568	9	31	ribosomal small subunit biogenesis
GO:0071704	0.000778741	1.43705	210.024	239	2518	organic substance metabolic process
GO:0006163	0.000932033	2.87028	6.17227	15	74	purine nucleotide metabolic process
GO:0042278	0.00116842	2.92236	5.67182	14	68	purine nucleoside metabolic process
GO:0042451	0.00125478	3.73763	3.33636	10	40	purine nucleoside biosynthetic process
GO:0046129	0.00125478	3.73763	3.33636	10	40	purine ribonucleoside biosynthetic process
GO:0009163	0.00130505	3.43063	3.92023	11	47	nucleoside biosynthetic process
GO:0042455	0.00130505	3.43063	3.92023	11	47	ribonucleoside biosynthetic process
GO:1901659	0.00130505	3.43063	3.92023	11	47	glycosyl compound biosynthetic process
GO:1901566	0.00161973	2.16164	12.0109	23	144	organonitrogen compound biosynthetic process
GO:0009116	0.00163925	2.68534	6.50591	15	78	nucleoside metabolic process
GO:0072521	0.00167021	2.49544	7.84045	17	94	purine-containing compound metabolic process
GO:0034470	0.00179096	2.3388	9.25841	19	111	ncRNA processing
GO:0042273	0.00180835	6.07706	1.41795	6	17	ribosomal large subunit biogenesis
GO:0009267	0.00181001	3.06453	4.67091	12	56	cellular response to starvation
GO:0009259	0.00187334	2.64271	6.58932	15	79	ribonucleotide metabolic process
GO:1901657	0.00187334	2.64271	6.58932	15	79	glycosyl compound metabolic process
GO:0044804	0.00190129	7.94396	1.00091	5	12	nucleophagy
GO:0009126	0.0022641	3.3953	3.58659	10	43	purine nucleoside monophosphate metabolic process
GO:0009167	0.0022641	3.3953	3.58659	10	43	purine ribonucleoside monophosphate metabolic process
GO:0044085	0.0022835	1.50968	54.3827	74	652	cellular component biogenesis
GO:0046128	0.00229111	2.81144	5.42159	13	65	purine ribonucleoside metabolic process
GO:0006364	0.00238723	2.67134	6.08886	14	73	rRNA processing
GO:0009119	0.00238723	2.67134	6.08886	14	73	ribonucleoside metabolic process
GO:0042594	0.00248239	2.92982	4.83773	12	58	response to starvation
GO:0009123	0.0026354	3.08448	4.25386	11	51	nucleoside monophosphate metabolic process
GO:0031669	0.0028879	2.86677	4.92114	12	59	cellular response to nutrient levels
GO:0016072	0.00310508	2.58245	6.25568	14	75	rRNA metabolic process
GO:0009987	0.00318214	1.45632	276.418	298	3314	cellular process
GO:0031668	0.00334558	2.80634	5.00455	12	60	cellular response to extracellular stimulus
GO:0019693	0.00350192	2.44812	7.00636	15	84	ribose phosphate metabolic process
GO:0072522	0.00422209	2.86713	4.50409	11	54	purine-containing compound biosynthetic process
GO:0045727	0.00432688	4.10789	2.16864	7	26	positive regulation of translation
GO:0009161	0.00452775	3.02521	3.92023	10	47	ribonucleoside monophosphate metabolic process
GO:0015672	0.00476015	2.28151	7.92386	16	95	monovalent inorganic cation transport
GO:0007005	0.00483544	1.86997	15.3473	26	184	mitochondrion organization
GO:0009152	0.00530628	2.94486	4.00364	10	48	purine ribonucleotide biosynthetic process
GO:0006914	0.00614576	2.27983	7.42341	15	89	autophagy
GO:0055086	0.00643823	1.92985	12.5948	22	151	nucleobase-containing small molecule metabolic process
GO:0071496	0.00658922	2.5384	5.42159	12	65	cellular response to external stimulus
GO:0016236	0.00687095	3.3063	2.91932	8	35	macroautophagy
GO:0006164	0.00717495	2.79622	4.17045	10	50	purine nucleotide biosynthetic process
GO:0034622	0.00733807	1.72422	19.0173	30	228	cellular macromolecular complex assembly
GO:0021782	0.00793045	5.05023	1.33455	5	16	glial cell development
GO:0034645	0.00843472	1.33769	97.8389	118	1173	cellular macromolecule biosynthetic process
GO:0044281	0.0091812	1.52704	32.6964	46	392	small molecule metabolic process
GO:0006417	0.00925807	2.16073	7.75705	15	93	regulation of translation
GO:0000045	0.00960753	3.92635	1.91841	6	23	autophagic vacuole assembly
GO:0009127	0.0100205	3.3901	2.50227	7	30	purine nucleoside monophosphate biosynthetic process
GO:0009168	0.0100205	3.3901	2.50227	7	30	purine ribonucleoside monophosphate biosynthetic process
GO:0031667	0.0114267	2.24181	6.50591	13	78	response to nutrient levels
GO:0007006	0.0119322	3.70729	2.00182	6	24	mitochondrial membrane organization
GO:0009059	0.0120125	1.31533	99.8407	119	1197	macromolecule biosynthetic process
GO:0009260	0.0124007	2.53947	4.50409	10	54	ribonucleotide biosynthetic process
GO:0009117	0.0124279	1.89401	11.01	19	132	nucleotide metabolic process
GO:0009991	0.0140332	2.17379	6.67273	13	80	response to extracellular stimulus
GO:0046390	0.0140689	2.48242	4.5875	10	55	ribose phosphate biosynthetic process
GO:0006753	0.0155952	1.84361	11.2602	19	135	nucleoside phosphate metabolic process
GO:1903008	0.0158995	2.42784	4.67091	10	56	organelle disassembly
GO:0009165	0.0164365	2.20106	6.08886	12	73	nucleotide biosynthetic process
GO:0065003	0.0165007	1.47059	32.9466	45	395	macromolecular complex assembly
GO:0044711	0.0177008	1.52032	26.1905	37	314	single-organism biosynthetic process
GO:1901293	0.0181952	2.16502	6.17227	12	74	nucleoside phosphate biosynthetic process
GO:0090407	0.0184572	1.83939	10.6764	18	128	organophosphate biosynthetic process
GO:0010467	0.0196325	1.28083	106.18	124	1273	gene expression
GO:0009156	0.0198501	2.88498	2.83591	7	34	ribonucleoside monophosphate biosynthetic process
GO:0000422	0.0206285	2.44774	4.17045	9	50	mitochondrion degradation
GO:0007033	0.0235991	2.54548	3.58659	8	43	vacuole organization
GO:0007338	0.0261551	3.46771	1.75159	5	21	single fertilization
GO:1900542	0.0261551	3.46771	1.75159	5	21	regulation of purine nucleotide metabolic process
GO:0008637	0.026688	2.68467	3.00273	7	36	apoptotic mitochondrial changes
GO:0006508	0.0302089	1.42536	30.6945	41	368	proteolysis
GO:0009124	0.0306441	2.59454	3.08614	7	37	nucleoside monophosphate biosynthetic process
GO:0019637	0.030854	1.54631	18.6836	27	224	organophosphate metabolic process
GO:0044260	0.0315399	1.23203	169.487	187	2032	cellular macromolecule metabolic process
GO:0016485	0.0330674	1.80535	9.00818	15	108	protein processing
GO:0002683	0.0339791	2.10348	5.25477	10	63	negative regulation of immune system process
GO:0030879	0.0344845	2.77632	2.50227	6	30	mammary gland development
GO:0050679	0.0344845	2.77632	2.50227	6	30	positive regulation of epithelial cell proliferation
GO:0050673	0.0345918	2.01197	6.00545	11	72	epithelial cell proliferation
GO:0009895	0.0362875	2.17895	4.5875	9	55	negative regulation of catabolic process
GO:0051345	0.0371484	1.65232	12.3445	19	148	positive regulation of hydrolase activity
GO:1901135	0.0378185	1.52532	18.1832	26	218	carbohydrate derivative metabolic process
GO:0006413	0.0383037	2.28212	3.92023	8	47	translational initiation
GO:0022411	0.0394723	1.72211	10.0091	16	120	cellular component disassembly
GO:0031330	0.0396962	2.43116	3.25295	7	39	negative regulation of cellular catabolic process
GO:0045333	0.0396962	2.43116	3.25295	7	39	cellular respiration
GO:0010950	0.0398709	2.6646	2.58568	6	31	positive regulation of endopeptidase activity
GO:0043170	0.0412521	1.21594	180.581	197	2165	macromolecule metabolic process
GO:1901137	0.0412664	1.65339	11.6773	18	140	carbohydrate derivative biosynthetic process
GO:0006140	0.0445007	2.918	2.00182	5	24	regulation of nucleotide metabolic process
GO:0052548	0.0449711	1.9893	5.505	10	66	regulation of endopeptidase activity
GO:0070925	0.0468979	1.60099	12.6782	19	152	organelle assembly
GO:0043281	0.0475565	2.16971	4.08705	8	49	regulation of cysteine-type endopeptidase activity involved in apoptotic process
GO:0022607	0.0495802	1.30519	46.292	57	555	cellular component assembly

## Sheet: green_KEGG
KEGGID	Pvalue	OddsRatio	ExpCount	Count	Size	Term
3010	4.89909e-32	21.4767	11.3721	55	73	Ribosome
190	4.25593e-11	7.76521	7.47755	27	48	Oxidative phosphorylation
5012	3.83826e-09	6.21426	7.63333	25	49	Parkinson's disease
5016	3.87569e-09	4.82543	10.9048	31	70	Huntington's disease
5010	1.24153e-06	4.1561	9.03537	24	58	Alzheimer's disease
3050	6.00597e-05	5.2748	4.20612	13	27	Proteasome
4260	0.0194951	3.68311	2.33673	6	15	Cardiac muscle contraction
1100	0.0356808	1.36735	50.9408	62	327	Metabolic pathways

## Sheet: red_GO
GOBPID	Pvalue	OddsRatio	ExpCount	Count	Size	Term
GO:0000462	0.000185585	8.43784	1.37091	7	16	maturation of SSU-rRNA from tricistronic rRNA transcript (SSU-rRNA, 5.8S rRNA, LSU-rRNA)
GO:0030490	0.00020234	6.68751	1.79932	8	21	maturation of SSU-rRNA
GO:0044708	0.000239046	3.06712	6.68318	17	78	single-organism behavior
GO:0007610	0.001811	2.18409	11.3957	22	133	behavior
GO:0061647	0.002146	7.71121	1.02818	5	12	histone H3-K9 modification
GO:0042274	0.00365749	3.77047	2.65614	8	31	ribosomal small subunit biogenesis
GO:0009187	0.00393384	4.9886	1.62795	6	19	cyclic nucleotide metabolic process
GO:0030799	0.00655874	5.39382	1.28523	5	15	regulation of cyclic nucleotide metabolic process
GO:0016042	0.0074617	2.78348	4.19841	10	49	lipid catabolic process
GO:0044242	0.00779384	3.60541	2.39909	7	28	cellular lipid catabolic process
GO:0031570	0.00788763	2.95702	3.59864	9	42	DNA integrity checkpoint
GO:0006364	0.00816257	2.35893	6.25477	13	73	rRNA processing
GO:0000018	0.00868055	4.0502	1.885	6	22	regulation of DNA recombination
GO:0000724	0.00868055	4.0502	1.885	6	22	double-strand break repair via homologous recombination
GO:0000725	0.00868055	4.0502	1.885	6	22	recombinational repair
GO:0016072	0.0102444	2.28168	6.42614	13	75	rRNA metabolic process
GO:0007611	0.0107685	2.78665	3.77	9	44	learning or memory
GO:0044774	0.0109164	3.811	1.97068	6	23	mitotic DNA integrity checkpoint
GO:0030534	0.0115481	3.29025	2.57045	7	30	adult behavior
GO:0000077	0.0133643	2.88564	3.25591	8	38	DNA damage checkpoint
GO:0048523	0.0142958	1.32385	82.4259	100	962	negative regulation of cellular process
GO:0051899	0.0151073	4.14599	1.54227	5	18	membrane depolarization
GO:0051402	0.0185943	2.25126	5.48364	11	64	neuron apoptotic process
GO:0006302	0.0213557	2.43526	4.19841	9	49	double-strand break repair
GO:0007626	0.0213557	2.43526	4.19841	9	49	locomotory behavior
GO:0050890	0.0213557	2.43526	4.19841	9	49	cognition
GO:0016054	0.0226959	2.8	2.91318	7	34	organic acid catabolic process
GO:0046395	0.0226959	2.8	2.91318	7	34	carboxylic acid catabolic process
GO:0060322	0.0236116	1.78359	10.9673	18	128	head development
GO:0044773	0.0237233	3.5914	1.71364	5	20	mitotic DNA damage checkpoint
GO:0044282	0.0241476	2.37527	4.28409	9	50	small molecule catabolic process
GO:0043524	0.0263543	2.69932	2.99886	7	35	negative regulation of neuron apoptotic process
GO:0043523	0.0265357	2.20986	5.05523	10	59	regulation of neuron apoptotic process
GO:0007389	0.0267016	2.03373	6.51182	12	76	pattern specification process
GO:0007613	0.029014	3.3661	1.79932	5	21	memory
GO:0008584	0.029014	3.3661	1.79932	5	21	male gonad development
GO:0046546	0.029014	3.3661	1.79932	5	21	development of primary male sexual characteristics
GO:1900542	0.029014	3.3661	1.79932	5	21	regulation of purine nucleotide metabolic process
GO:0003002	0.0295099	2.16512	5.14091	10	60	regionalization
GO:0048519	0.0306344	1.26697	88.595	104	1034	negative regulation of biological process
GO:1901215	0.030913	2.40108	3.77	8	44	negative regulation of neuron death
GO:0044770	0.032554	1.90589	7.45432	13	87	cell cycle phase transition
GO:0006665	0.0332349	2.81261	2.48477	6	29	sphingolipid metabolic process
GO:0042254	0.0377803	1.77051	9.16795	15	107	ribosome biogenesis
GO:0051052	0.0377803	1.77051	9.16795	15	107	regulation of DNA metabolic process
GO:0009308	0.0416828	2.99059	1.97068	5	23	amine metabolic process
GO:0034446	0.0416828	2.99059	1.97068	5	23	substrate adhesion-dependent cell spreading
GO:0044106	0.0416828	2.99059	1.97068	5	23	cellular amine metabolic process
GO:0097191	0.0437699	2.00272	5.48364	10	64	extrinsic apoptotic signaling pathway
GO:0007420	0.0485781	1.67015	10.2818	16	120	brain development
GO:0006140	0.0490911	2.83248	2.05636	5	24	regulation of nucleotide metabolic process
GO:0008344	0.0490911	2.83248	2.05636	5	24	adult locomotory behavior
GO:0048525	0.0490911	2.83248	2.05636	5	24	negative regulation of viral process
GO:1903901	0.0490911	2.83248	2.05636	5	24	negative regulation of viral life cycle

## Sheet: red_KEGG
KEGGID	Pvalue	OddsRatio	ExpCount	Count	Size	Term
3008	0.000802092	4.12743	3.22177	10	37	Ribosome biogenesis in eukaryotes
600	0.0156973	4.15572	1.56735	5	18	Sphingolipid metabolism

## Sheet: turquoise_GO
GOBPID	Pvalue	OddsRatio	ExpCount	Count	Size	Term
GO:0044699	3.63627e-08	1.49223	728.593	803	2837	single-organism process
GO:0044763	3.92626e-08	1.46598	650.007	727	2531	single-organism cellular process
GO:0000278	1.56901e-07	2.00433	67.8	105	264	mitotic cell cycle
GO:1903047	1.03089e-06	1.964	61.8932	95	241	mitotic cell cycle process
GO:0006996	2.18544e-06	1.44784	257.845	315	1004	organelle organization
GO:0051716	2.82337e-06	1.41402	309.209	369	1204	cellular response to stimulus
GO:0007049	4.95591e-06	1.58835	127.895	170	498	cell cycle
GO:0022402	7.45709e-06	1.67975	92.9682	129	362	cell cycle process
GO:1902589	9.02784e-06	1.48007	181.057	228	705	single-organism organelle organization
GO:0016043	1.00168e-05	1.36647	366.223	425	1426	cellular component organization
GO:0050896	1.14031e-05	1.36303	368.534	427	1435	response to stimulus
GO:0000280	1.58008e-05	1.91317	51.3636	78	200	nuclear division
GO:0048285	1.75147e-05	1.88013	53.9318	81	210	organelle fission
GO:0042221	4.85867e-05	1.47035	149.468	189	582	response to chemical
GO:0007067	4.93598e-05	1.98315	39.8068	62	155	mitotic nuclear division
GO:0008360	5.31491e-05	4.28464	8.21818	19	32	regulation of cell shape
GO:0051301	6.59857e-05	1.7758	56.5	82	220	cell division
GO:0070887	7.71888e-05	1.54542	104.011	137	405	cellular response to chemical stimulus
GO:0016567	0.000105129	1.82291	48.025	71	187	protein ubiquitination
GO:0007166	0.000108953	1.49941	117.109	151	456	cell surface receptor signaling pathway
GO:0032446	0.000205337	1.7522	50.5932	73	197	protein modification by small protein conjugation
GO:0065007	0.000234604	1.27751	590.939	642	2301	biological regulation
GO:0007010	0.000236425	1.59065	75.5045	102	294	cytoskeleton organization
GO:0050789	0.000252403	1.27498	570.136	621	2220	regulation of biological process
GO:0071840	0.000254348	1.28745	385.484	434	1501	cellular component organization or biogenesis
GO:0007165	0.000339963	1.33249	230.366	271	897	signal transduction
GO:0031122	0.000499933	11.6506	2.56818	8	10	cytoplasmic microtubule organization
GO:0051276	0.000552488	1.51696	83.2091	109	324	chromosome organization
GO:0050794	0.000613344	1.25311	543.684	591	2117	regulation of cellular process
GO:0044767	0.000667628	1.28119	305.87	348	1191	single-organism developmental process
GO:0006464	0.000669028	1.32346	210.848	248	821	cellular protein modification process
GO:0036211	0.000669028	1.32346	210.848	248	821	protein modification process
GO:0048856	0.000734272	1.28872	275.566	316	1073	anatomical structure development
GO:0016477	0.000745801	1.58039	63.6909	86	248	cell migration
GO:0050900	0.000785144	2.92793	10.2727	20	40	leukocyte migration
GO:0000902	0.000870444	1.54899	68.3136	91	266	cell morphogenesis
GO:0032502	0.000915779	1.27146	308.952	350	1203	developmental process
GO:0042787	0.00093571	3.09744	8.98864	18	35	protein ubiquitination involved in ubiquitin-dependent protein catabolic process
GO:0040011	0.00105041	1.49908	78.3295	102	305	locomotion
GO:0044700	0.0010584	1.28942	247.316	285	963	single organism signaling
GO:0048247	0.00110986	Inf	1.28409	5	5	lymphocyte chemotaxis
GO:0010564	0.0011352	1.74779	38.0091	55	148	regulation of cell cycle process
GO:0023052	0.00113944	1.28702	247.573	285	964	signaling
GO:0045787	0.00118425	2.08234	21.0591	34	82	positive regulation of cell cycle
GO:0051726	0.00120379	1.55044	63.6909	85	248	regulation of cell cycle
GO:0019221	0.00126443	2.67327	11.3	21	44	cytokine-mediated signaling pathway
GO:0007346	0.00135055	1.83275	30.8182	46	120	regulation of mitotic cell cycle
GO:0030595	0.0014544	3.37047	7.19091	15	28	leukocyte chemotaxis
GO:0007099	0.0015787	10.1852	2.31136	7	9	centriole replication
GO:0098534	0.0015787	10.1852	2.31136	7	9	centriole assembly
GO:0001701	0.00169661	1.75595	34.4136	50	134	in utero embryonic development
GO:0032989	0.00174973	1.48792	73.1932	95	285	cellular component morphogenesis
GO:0007275	0.00190279	1.26855	253.223	289	986	multicellular organismal development
GO:0032501	0.00196242	1.24724	317.684	356	1237	multicellular organismal process
GO:0007405	0.00201423	4.85714	4.10909	10	16	neuroblast proliferation
GO:0007167	0.00201539	1.63926	43.9159	61	171	enzyme linked receptor protein signaling pathway
GO:0009653	0.00212424	1.34144	140.736	169	548	anatomical structure morphogenesis
GO:0007154	0.00216143	1.26319	256.561	292	999	cell communication
GO:0044707	0.00220718	1.24583	309.466	347	1205	single-multicellular organism process
GO:0010033	0.00225216	1.38943	106.066	131	413	response to organic substance
GO:0022008	0.00226065	1.46476	75.5045	97	294	neurogenesis
GO:0065008	0.0026285	1.30086	174.893	205	681	regulation of biological quality
GO:0048583	0.00264779	1.29639	180.543	211	703	regulation of response to stimulus
GO:0042592	0.0030545	1.43661	78.8432	100	307	homeostatic process
GO:0007417	0.003358	1.64165	38.7795	54	151	central nervous system development
GO:0009719	0.00336086	1.51036	57.7841	76	225	response to endogenous stimulus
GO:0071310	0.00340696	1.43471	77.3023	98	301	cellular response to organic substance
GO:0048699	0.00353412	1.4522	71.1386	91	277	generation of neurons
GO:0045930	0.00362678	2.19575	14.3818	24	56	negative regulation of mitotic cell cycle
GO:1901990	0.00362678	2.19575	14.3818	24	56	regulation of mitotic cell cycle phase transition
GO:0043412	0.00367027	1.26052	221.377	253	862	macromolecule modification
GO:0006325	0.00369711	1.4904	60.6091	79	236	chromatin organization
GO:0048513	0.00377225	1.29928	159.227	187	620	organ development
GO:0007043	0.00377481	4.16199	4.36591	10	17	cell-cell junction assembly
GO:0070647	0.00397062	1.48095	61.6364	80	240	protein modification by small protein conjugation or removal
GO:0034508	0.00409582	6.78807	2.56818	7	10	centromere complex assembly
GO:0051353	0.00409582	6.78807	2.56818	7	10	positive regulation of oxidoreductase activity
GO:0007017	0.00425901	1.54916	47.7682	64	186	microtubule-based process
GO:0035107	0.00437673	2.50437	10.0159	18	39	appendage morphogenesis
GO:0035108	0.00437673	2.50437	10.0159	18	39	limb morphogenesis
GO:0048870	0.00439599	1.44895	68.0568	87	265	cell motility
GO:0051674	0.00439599	1.44895	68.0568	87	265	localization of cell
GO:0048736	0.00454302	2.41432	10.7864	19	42	appendage development
GO:0060173	0.00454302	2.41432	10.7864	19	42	limb development
GO:0090068	0.0046743	2.05782	16.1795	26	63	positive regulation of cell cycle process
GO:0001570	0.0048422	3.56181	5.13636	11	20	vasculogenesis
GO:0051246	0.00484508	1.30158	145.102	171	565	regulation of protein metabolic process
GO:0048013	0.00485649	8.72242	2.05455	6	8	ephrin receptor signaling pathway
GO:0072676	0.00523869	14.5289	1.54091	5	6	lymphocyte migration
GO:0097320	0.00523869	14.5289	1.54091	5	6	membrane tubulation
GO:0009888	0.00544706	1.35843	98.3614	120	383	tissue development
GO:0048731	0.00563113	1.24836	214.443	244	835	system development
GO:0030183	0.00575781	3.18003	5.90682	12	23	B cell differentiation
GO:0060322	0.0058786	1.64981	32.8727	46	128	head development
GO:0006323	0.00608466	2.3898	10.2727	18	40	DNA packaging
GO:0009792	0.00625799	1.52388	46.7409	62	182	embryo development ending in birth or egg hatching
GO:0006928	0.00638835	1.37463	86.0341	106	335	movement of cell or subcellular component
GO:0031399	0.00646796	1.38231	82.4386	102	321	regulation of protein modification process
GO:0043009	0.00660364	1.52425	45.9705	61	179	chordate embryonic development
GO:0002687	0.0066663	4.65597	3.33864	8	13	positive regulation of leukocyte migration
GO:0043297	0.0066663	4.65597	3.33864	8	13	apical junction assembly
GO:0030335	0.00674518	1.87021	19.775	30	77	positive regulation of cell migration
GO:0071345	0.00696995	1.88768	19.0045	29	74	cellular response to cytokine stimulus
GO:0070613	0.00719026	1.90681	18.2341	28	71	regulation of protein processing
GO:0010955	0.00760721	1.95109	16.6932	26	65	negative regulation of protein processing
GO:0040017	0.0077231	1.80356	21.5727	32	84	positive regulation of locomotion
GO:0043632	0.00774541	1.498	48.025	63	187	modification-dependent macromolecule catabolic process
GO:1901987	0.0079702	2.00568	15.1523	24	59	regulation of cell cycle phase transition
GO:0007420	0.00804699	1.64039	30.8182	43	120	brain development
GO:0009967	0.00814922	1.40028	70.3682	88	274	positive regulation of signal transduction
GO:0034329	0.00815175	2.36311	9.75909	17	38	cell junction assembly
GO:0007059	0.00827515	1.73957	24.1409	35	94	chromosome segregation
GO:0032844	0.00833654	1.83068	20.0318	30	78	regulation of homeostatic process
GO:0001763	0.00837516	2.16416	12.0705	20	47	morphogenesis of a branching structure
GO:0048729	0.00848639	1.56273	37.7523	51	147	tissue morphogenesis
GO:0000226	0.00855498	1.58558	35.1841	48	137	microtubule cytoskeleton organization
GO:0021879	0.00877888	5.08949	2.825	7	11	forebrain neuron differentiation
GO:0033962	0.00877888	5.08949	2.825	7	11	cytoplasmic mRNA processing body assembly
GO:0070830	0.00877888	5.08949	2.825	7	11	tight junction assembly
GO:0009880	0.00889949	3.74245	4.10909	9	16	embryonic pattern specification
GO:0044265	0.00900041	1.38257	74.2205	92	289	cellular macromolecule catabolic process
GO:0032268	0.00909662	1.28839	129.436	152	504	regulation of cellular protein metabolic process
GO:0030162	0.00911674	1.52716	41.3477	55	161	regulation of proteolysis
GO:0019941	0.00930896	1.48529	47.5114	62	185	modification-dependent protein catabolic process
GO:0051128	0.00967411	1.26609	150.239	174	585	regulation of cellular component organization
GO:0006511	0.00982888	1.48504	46.7409	61	182	ubiquitin-dependent protein catabolic process
GO:0010562	0.00982888	1.48504	46.7409	61	182	positive regulation of phosphorus metabolic process
GO:0045937	0.00982888	1.48504	46.7409	61	182	positive regulation of phosphate metabolic process
GO:0032846	0.0102463	2.5513	7.70455	14	30	positive regulation of homeostatic process
GO:1901991	0.0102463	2.5513	7.70455	14	30	negative regulation of mitotic cell cycle phase transition
GO:0048869	0.01047	1.2241	215.984	243	841	cellular developmental process
GO:0022604	0.0104793	1.62604	29.5341	41	115	regulation of cell morphogenesis
GO:0007389	0.0106402	1.80623	19.5182	29	76	pattern specification process
GO:0034728	0.0106586	2.43049	8.475	15	33	nucleosome organization
GO:0010466	0.0109245	2.33393	9.24545	16	36	negative regulation of peptidase activity
GO:0071824	0.0109727	2.08623	12.3273	20	48	protein-DNA complex subunit organization
GO:0000578	0.0114121	5.81317	2.31136	6	9	embryonic axis specification
GO:0033522	0.0114121	5.81317	2.31136	6	9	histone H2A ubiquitination
GO:0048016	0.0114121	5.81317	2.31136	6	9	inositol phosphate-mediated signaling
GO:0048584	0.0117881	1.33248	88.6023	107	345	positive regulation of response to stimulus
GO:0008589	0.0120901	3.87879	3.59545	8	14	regulation of smoothened signaling pathway
GO:0031397	0.0120901	3.87879	3.59545	8	14	negative regulation of protein ubiquitination
GO:0051592	0.0120901	3.87879	3.59545	8	14	response to calcium ion
GO:1903321	0.0120901	3.87879	3.59545	8	14	negative regulation of protein modification by small protein conjugation or removal
GO:0042327	0.0122181	1.48413	43.6591	57	170	positive regulation of phosphorylation
GO:0006259	0.0122469	1.36464	73.1932	90	285	DNA metabolic process
GO:0010646	0.0130282	1.2427	163.593	187	637	regulation of cell communication
GO:0071103	0.0131347	1.92038	14.8955	23	58	DNA conformation change
GO:0042445	0.0131417	2.68914	6.42045	12	25	hormone metabolic process
GO:0071495	0.0131448	1.47108	44.6864	58	174	cellular response to endogenous stimulus
GO:0007399	0.0132951	1.30432	100.93	120	393	nervous system development
GO:0030029	0.0137032	1.51441	37.7523	50	147	actin filament-based process
GO:0006909	0.0138767	2.52551	7.19091	13	28	phagocytosis
GO:0048667	0.0143557	1.61435	27.4795	38	107	cell morphogenesis involved in neuron differentiation
GO:0044772	0.0143729	1.71214	21.5727	31	84	mitotic cell cycle phase transition
GO:0034330	0.0144382	2.05411	11.8136	19	46	cell junction organization
GO:0061138	0.0144382	2.05411	11.8136	19	46	morphogenesis of a branching epithelium
GO:0006509	0.0144538	7.26222	1.79773	5	7	membrane protein ectodomain proteolysis
GO:0008334	0.0144538	7.26222	1.79773	5	7	histone mRNA metabolic process
GO:0032770	0.0144538	7.26222	1.79773	5	7	positive regulation of monooxygenase activity
GO:0043277	0.0144538	7.26222	1.79773	5	7	apoptotic cell clearance
GO:0046599	0.0144538	7.26222	1.79773	5	7	regulation of centriole replication
GO:0048713	0.0144538	7.26222	1.79773	5	7	regulation of oligodendrocyte differentiation
GO:0060977	0.0144538	7.26222	1.79773	5	7	coronary vasculature morphogenesis
GO:0045216	0.0146367	2.10108	11.0432	18	43	cell-cell junction organization
GO:0002066	0.0146648	3.27364	4.36591	9	17	columnar/cuboidal epithelial cell development
GO:0019722	0.0146648	3.27364	4.36591	9	17	calcium-mediated signaling
GO:0043933	0.0147337	1.23322	169.757	193	661	macromolecular complex subunit organization
GO:1903046	0.0147527	2.1563	10.2727	17	40	meiotic cell cycle process
GO:0061351	0.0147645	2.22211	9.50227	16	37	neural precursor cell proliferation
GO:0050793	0.0147983	1.27188	121.732	142	474	regulation of developmental process
GO:2000147	0.0150497	1.72139	20.8023	30	81	positive regulation of cell motility
GO:0009790	0.01513	1.35809	70.1114	86	273	embryo development
GO:0048858	0.0154846	1.46977	42.375	55	165	cell projection morphogenesis
GO:0045861	0.0158564	1.84563	15.9227	24	62	negative regulation of proteolysis
GO:0030036	0.0161242	1.51607	35.4409	47	138	actin cytoskeleton organization
GO:0023051	0.0162775	1.23316	162.566	185	633	regulation of signaling
GO:0060429	0.0163798	1.38181	60.3523	75	235	epithelium development
GO:0021772	0.0164455	4.07035	3.08182	7	12	olfactory bulb development
GO:0021988	0.0164455	4.07035	3.08182	7	12	olfactory lobe development
GO:0042446	0.0164455	4.07035	3.08182	7	12	hormone biosynthetic process
GO:0090503	0.0164455	4.07035	3.08182	7	12	RNA phosphodiester bond hydrolysis, exonucleolytic
GO:0030334	0.0170242	1.51671	34.6705	46	135	regulation of cell migration
GO:0042325	0.0170625	1.33729	74.9909	91	292	regulation of phosphorylation
GO:0001932	0.0171439	1.36902	63.1773	78	246	regulation of protein phosphorylation
GO:0016568	0.0173363	1.39304	55.9864	70	218	chromatin modification
GO:0007169	0.017641	1.5633	29.5341	40	115	transmembrane receptor protein tyrosine kinase signaling pathway
GO:0001501	0.0185278	1.63718	23.6273	33	92	skeletal system development
GO:0061458	0.0186834	1.59747	26.1955	36	102	reproductive system development
GO:0071229	0.0188238	2.49629	6.67727	12	26	cellular response to acid chemical
GO:0045931	0.0193253	2.06581	10.5295	17	41	positive regulation of mitotic cell cycle
GO:0060326	0.0193253	2.06581	10.5295	17	41	cell chemotaxis
GO:0048565	0.0193715	2.36694	7.44773	13	29	digestive tract development
GO:0055123	0.0193715	2.36694	7.44773	13	29	digestive system development
GO:0070848	0.0194888	1.6428	22.8568	32	89	response to growth factor
GO:0007178	0.0195514	1.79775	16.1795	24	63	transmembrane receptor protein serine/threonine kinase signaling pathway
GO:0002065	0.0196405	2.26643	8.21818	14	32	columnar/cuboidal epithelial cell differentiation
GO:0003205	0.0196405	2.26643	8.21818	14	32	cardiac chamber development
GO:0050770	0.0196405	2.26643	8.21818	14	32	regulation of axonogenesis
GO:0072089	0.0196405	2.26643	8.21818	14	32	stem cell proliferation
GO:0009966	0.019786	1.2336	148.184	169	577	regulation of signal transduction
GO:0002526	0.0201628	3.32366	3.85227	8	15	acute inflammatory response
GO:0007062	0.0201628	3.32366	3.85227	8	15	sister chromatid cohesion
GO:0050871	0.0201628	3.32366	3.85227	8	15	positive regulation of B cell activation
GO:1901888	0.0201628	3.32366	3.85227	8	15	regulation of cell junction assembly
GO:0002009	0.0204515	1.54225	29.7909	40	116	morphogenesis of an epithelium
GO:0034097	0.0204957	1.64885	22.0864	31	86	response to cytokine
GO:0071363	0.0204957	1.64885	22.0864	31	86	cellular response to growth factor stimulus
GO:0051272	0.0215499	1.6554	21.3159	30	83	positive regulation of cellular component movement
GO:0018193	0.0216721	1.34131	66.5159	81	259	peptidyl-amino acid modification
GO:0032897	0.0223864	4.35854	2.56818	6	10	negative regulation of viral transcription
GO:0050848	0.0223864	4.35854	2.56818	6	10	regulation of calcium-mediated signaling
GO:0060669	0.0223864	4.35854	2.56818	6	10	embryonic placenta morphogenesis
GO:0060674	0.0223864	4.35854	2.56818	6	10	placenta blood vessel development
GO:0032269	0.0226851	1.40071	48.5386	61	189	negative regulation of cellular protein metabolic process
GO:0007051	0.0227533	1.88259	13.0977	20	51	spindle organization
GO:0007173	0.0227695	2.90901	4.62273	9	18	epidermal growth factor receptor signaling pathway
GO:0019233	0.0227695	2.90901	4.62273	9	18	sensory perception of pain
GO:1901992	0.0227695	2.90901	4.62273	9	18	positive regulation of mitotic cell cycle phase transition
GO:1902807	0.0227695	2.90901	4.62273	9	18	negative regulation of cell cycle G1/S phase transition
GO:2000134	0.0227695	2.90901	4.62273	9	18	negative regulation of G1/S transition of mitotic cell cycle
GO:0032879	0.02287	1.24675	123.273	142	480	regulation of localization
GO:1901701	0.0230916	1.4526	38.7795	50	151	cellular response to oxygen-containing compound
GO:0032990	0.0237711	1.41771	44.1727	56	172	cell part morphogenesis
GO:0030900	0.0238056	1.67021	19.775	28	77	forebrain development
GO:0009894	0.0238312	1.37007	54.9591	68	214	regulation of catabolic process
GO:0048468	0.0238541	1.25079	116.852	135	455	cell development
GO:0050767	0.0240215	1.4663	36.2114	47	141	regulation of neurogenesis
GO:0023056	0.0241135	1.30679	77.8159	93	303	positive regulation of signaling
GO:0044770	0.0242467	1.61891	22.3432	31	87	cell cycle phase transition
GO:0002685	0.0245075	2.64529	5.39318	10	21	regulation of leukocyte migration
GO:0009987	0.0248217	1.17696	851.095	876	3314	cellular process
GO:0034976	0.0249095	1.98257	10.7864	17	42	response to endoplasmic reticulum stress
GO:0006468	0.0251198	1.27369	95.5364	112	372	protein phosphorylation
GO:0009887	0.025292	1.39765	46.9977	59	183	organ morphogenesis
GO:0009057	0.0254253	1.28734	86.2909	102	336	macromolecule catabolic process
GO:0003231	0.0255824	2.46284	6.16364	11	24	cardiac ventricle development
GO:1903522	0.0259541	2.08136	9.24545	15	36	regulation of blood circulation
GO:0031497	0.0261553	2.32916	6.93409	12	27	chromatin assembly
GO:0045595	0.0262433	1.28349	87.3182	103	340	regulation of cell differentiation
GO:1901988	0.0262587	2.14648	8.475	14	33	negative regulation of cell cycle phase transition
GO:0071822	0.0262709	1.26185	102.214	119	398	protein complex subunit organization
GO:0010647	0.026271	1.30017	78.0727	93	304	positive regulation of cell communication
GO:0048812	0.0263404	1.52399	28.5068	38	111	neuron projection morphogenesis
GO:0048608	0.0268149	1.55168	25.9386	35	101	reproductive structure development
GO:0048598	0.0268279	1.46544	34.6705	45	135	embryonic morphogenesis
GO:0001934	0.027583	1.43691	38.2659	49	149	positive regulation of protein phosphorylation
GO:0016485	0.0278263	1.52524	27.7364	37	108	protein processing
GO:0006023	0.0278545	3.39092	3.33864	7	13	aminoglycan biosynthetic process
GO:0014032	0.0278545	3.39092	3.33864	7	13	neural crest cell development
GO:0002376	0.0282045	1.27105	92.1977	108	359	immune system process
GO:0060562	0.0283169	1.6363	20.0318	28	78	epithelial tube morphogenesis
GO:0030154	0.0285761	1.18829	200.318	222	780	cell differentiation
GO:0010876	0.0289282	1.70899	16.6932	24	65	lipid localization
GO:0019220	0.0289478	1.27937	85.7773	101	334	regulation of phosphate metabolic process
GO:0051174	0.0289478	1.27937	85.7773	101	334	regulation of phosphorus metabolic process
GO:0051248	0.0293614	1.35642	53.675	66	209	negative regulation of protein metabolic process
GO:0040012	0.0294152	1.4235	39.2932	50	153	regulation of locomotion
GO:0000082	0.0294359	1.84698	12.5841	19	49	G1/S transition of mitotic cell cycle
GO:0044843	0.0294359	1.84698	12.5841	19	49	cell cycle G1/S phase transition
GO:0072358	0.0297422	1.37646	48.2818	60	188	cardiovascular system development
GO:0072359	0.0297422	1.37646	48.2818	60	188	circulatory system development
GO:0007409	0.0300748	1.59421	21.8295	30	85	axonogenesis
GO:0043543	0.0303359	1.72128	15.9227	23	62	protein acylation
GO:0033619	0.0304494	4.84	2.05455	5	8	membrane protein proteolysis
GO:0045577	0.0304494	4.84	2.05455	5	8	regulation of B cell differentiation
GO:0003382	0.0314262	2.90731	4.10909	8	16	epithelial cell morphogenesis
GO:0009798	0.0314262	2.90731	4.10909	8	16	axis specification
GO:0010469	0.0314262	2.90731	4.10909	8	16	regulation of receptor activity
GO:0060711	0.0314262	2.90731	4.10909	8	16	labyrinthine layer development
GO:0002064	0.0317913	1.73495	15.1523	22	59	epithelial cell development
GO:0022607	0.0319554	1.21282	142.534	161	555	cellular component assembly
GO:0030030	0.0326216	1.29417	73.1932	87	285	cell projection organization
GO:0000819	0.0326488	1.94255	10.2727	16	40	sister chromatid segregation
GO:0032880	0.0328646	1.3586	50.3364	62	196	regulation of protein localization
GO:0033043	0.0328904	1.27134	85.2636	100	332	regulation of organelle organization
GO:0061564	0.0333364	1.56211	22.8568	31	89	axon development
GO:0033002	0.0335833	1.98614	9.50227	15	37	muscle cell proliferation
GO:0033500	0.0335833	1.98614	9.50227	15	37	carbohydrate homeostasis
GO:0042593	0.0335833	1.98614	9.50227	15	37	glucose homeostasis
GO:0065004	0.0335833	1.98614	9.50227	15	37	protein-DNA complex assembly
GO:0000288	0.033626	2.61731	4.87955	9	19	nuclear-transcribed mRNA catabolic process, deadenylation-dependent decay
GO:0048709	0.033626	2.61731	4.87955	9	19	oligodendrocyte differentiation
GO:1901989	0.033626	2.61731	4.87955	9	19	positive regulation of cell cycle phase transition
GO:0006333	0.0343881	2.03853	8.73182	14	34	chromatin assembly or disassembly
GO:0030326	0.0343881	2.03853	8.73182	14	34	embryonic limb morphogenesis
GO:0035113	0.0343881	2.03853	8.73182	14	34	embryonic appendage morphogenesis
GO:2001252	0.0343881	2.03853	8.73182	14	34	positive regulation of chromosome organization
GO:0018108	0.0347397	1.66779	16.95	24	66	peptidyl-tyrosine phosphorylation
GO:0018212	0.0347397	1.66779	16.95	24	66	peptidyl-tyrosine modification
GO:0030522	0.0348301	1.7674	13.6114	20	53	intracellular receptor signaling pathway
GO:0031396	0.0348301	1.7674	13.6114	20	53	regulation of protein ubiquitination
GO:0048871	0.0348301	1.7674	13.6114	20	53	multicellular organismal homeostasis
GO:0006334	0.0348436	2.42411	5.65	10	22	nucleosome assembly
GO:1902806	0.0350069	2.10266	7.96136	13	31	regulation of cell cycle G1/S phase transition
GO:2000045	0.0350069	2.10266	7.96136	13	31	regulation of G1/S transition of mitotic cell cycle
GO:0051270	0.035043	1.39722	40.5773	51	158	regulation of cellular component movement
GO:0033044	0.035287	1.6091	19.5182	27	76	regulation of chromosome organization
GO:0001892	0.0353572	2.28622	6.42045	11	25	embryonic placenta development
GO:0009612	0.0353572	2.28622	6.42045	11	25	response to mechanical stimulus
GO:1902107	0.0353572	2.28622	6.42045	11	25	positive regulation of leukocyte differentiation
GO:0030855	0.0354266	1.4633	30.8182	40	120	epithelial cell differentiation
GO:0042176	0.0359763	1.44647	32.6159	42	127	regulation of protein catabolic process
GO:1901700	0.0360605	1.31644	60.6091	73	236	response to oxygen-containing compound
GO:0009628	0.0360633	1.34227	52.3909	64	204	response to abiotic stimulus
GO:0060341	0.0364579	1.30343	65.2318	78	254	regulation of cellular localization
GO:0051240	0.0366473	1.28268	74.4773	88	290	positive regulation of multicellular organismal process
GO:0048568	0.0366648	1.53316	23.8841	32	93	embryonic organ development
GO:0040008	0.0370248	1.3955	39.8068	50	155	regulation of growth
GO:0051960	0.0370248	1.3955	39.8068	50	155	regulation of nervous system development
GO:0042113	0.0379925	1.80904	12.0705	18	47	B cell activation
GO:0048518	0.0381403	1.1485	310.493	334	1209	positive regulation of biological process
GO:0031401	0.0383339	1.34591	49.8227	61	194	positive regulation of protein modification process
GO:0003002	0.0384129	1.68877	15.4091	22	60	regionalization
GO:0002763	0.0387154	3.48577	2.825	6	11	positive regulation of myeloid leukocyte differentiation
GO:0003143	0.0387154	3.48577	2.825	6	11	embryonic heart tube morphogenesis
GO:0042058	0.0387154	3.48577	2.825	6	11	regulation of epidermal growth factor receptor signaling pathway
GO:0045453	0.0387154	3.48577	2.825	6	11	bone resorption
GO:0055117	0.0387154	3.48577	2.825	6	11	regulation of cardiac muscle contraction
GO:0060119	0.0387154	3.48577	2.825	6	11	inner ear receptor cell development
GO:0061098	0.0387154	3.48577	2.825	6	11	positive regulation of protein tyrosine kinase activity
GO:1901184	0.0387154	3.48577	2.825	6	11	regulation of ERBB signaling pathway
GO:0070925	0.0391218	1.39374	39.0364	49	152	organelle assembly
GO:0010817	0.0392752	1.57239	20.5455	28	80	regulation of hormone levels
GO:0044248	0.0401199	1.21912	117.88	134	459	cellular catabolic process
GO:0006869	0.0403674	1.70108	14.6386	21	57	lipid transport
GO:0048562	0.0403674	1.70108	14.6386	21	57	embryonic organ morphogenesis
GO:0033554	0.0420324	1.21952	114.284	130	445	cellular response to stress
GO:0048469	0.04272	1.8992	9.75909	15	38	cell maturation
GO:0098656	0.04272	1.8992	9.75909	15	38	anion transmembrane transport
GO:0031329	0.0432469	1.35474	44.6864	55	174	regulation of cellular catabolic process
GO:0001756	0.0436189	2.90561	3.59545	7	14	somitogenesis
GO:0014033	0.0436189	2.90561	3.59545	7	14	neural crest cell differentiation
GO:0021872	0.0436189	2.90561	3.59545	7	14	forebrain generation of neurons
GO:0035050	0.0436189	2.90561	3.59545	7	14	embryonic heart tube development
GO:0046849	0.0436189	2.90561	3.59545	7	14	bone remodeling
GO:2000145	0.04369	1.39005	37.4955	47	146	regulation of cell motility
GO:0007507	0.0443564	1.46161	27.7364	36	108	heart development
GO:0010243	0.0443564	1.46161	27.7364	36	108	response to organonitrogen compound
GO:0051179	0.0446874	1.14068	320.252	343	1247	localization
GO:0035239	0.0448155	1.5091	23.3705	31	91	tube morphogenesis
GO:0001503	0.0458166	1.54224	20.8023	28	81	ossification
GO:0000209	0.0459992	1.64496	15.6659	22	61	protein polyubiquitination
GO:0009416	0.0459992	1.64496	15.6659	22	61	response to light stimulus
GO:0002062	0.0463252	2.58348	4.36591	8	17	chondrocyte differentiation
GO:0009799	0.0463252	2.58348	4.36591	8	17	specification of symmetry
GO:0009855	0.0463252	2.58348	4.36591	8	17	determination of bilateral symmetry
GO:0010965	0.0463252	2.58348	4.36591	8	17	regulation of mitotic sister chromatid separation
GO:0033045	0.0463252	2.58348	4.36591	8	17	regulation of sister chromatid segregation
GO:0033047	0.0463252	2.58348	4.36591	8	17	regulation of mitotic sister chromatid segregation
GO:0046889	0.0463252	2.58348	4.36591	8	17	positive regulation of lipid biosynthetic process
GO:0001764	0.0466533	2.05388	7.44773	12	29	neuron migration
GO:0007219	0.0474817	2.13315	6.67727	11	26	Notch signaling pathway
GO:0031214	0.0474817	2.13315	6.67727	11	26	biomineral tissue development
GO:0038127	0.0475798	2.37864	5.13636	9	20	ERBB signaling pathway
GO:0048659	0.0475798	2.37864	5.13636	9	20	smooth muscle cell proliferation
GO:0034644	0.0478608	2.23695	5.90682	10	23	cellular response to UV
GO:0044774	0.0478608	2.23695	5.90682	10	23	mitotic DNA integrity checkpoint
GO:0048332	0.0478608	2.23695	5.90682	10	23	mesoderm morphogenesis
GO:0071482	0.0478608	2.23695	5.90682	10	23	cellular response to light stimulus
GO:0097529	0.0478608	2.23695	5.90682	10	23	myeloid leukocyte migration
GO:1903825	0.0478608	2.23695	5.90682	10	23	organic acid transmembrane transport
GO:0042692	0.0484592	1.54504	20.0318	27	78	muscle cell differentiation
GO:1903320	0.048485	1.6546	14.8955	21	58	regulation of protein modification by small protein conjugation or removal
GO:0050790	0.048903	1.21112	113	128	440	regulation of catalytic activity
GO:0006950	0.0499209	1.17141	175.15	193	682	response to stress

## Sheet: turquoise_KEGG
KEGGID	Pvalue	OddsRatio	ExpCount	Count	Size	Term
4972	0.00129398	4.74911	4.5551	11	18	Pancreatic secretion
5216	0.00225028	5.41983	3.54286	9	14	Thyroid cancer
5221	0.0041139	3.68698	5.06122	11	20	Acute myeloid leukemia
4120	0.00786298	2.06236	14.4245	23	57	Ubiquitin mediated proteolysis
5213	0.0104353	3.01108	5.56735	11	22	Endometrial cancer
5210	0.0112246	2.78205	6.32653	12	25	Colorectal cancer
4114	0.0117911	2.18237	10.8816	18	43	Oocyte meiosis
4610	0.0133967	7.46594	1.77143	5	7	Complement and coagulation cascades
4640	0.02057	4.48361	2.53061	6	10	Hematopoietic cell lineage
4360	0.022339	2.22082	8.35102	14	33	Axon guidance
4520	0.0226234	2.30264	7.59184	13	30	Adherens junction
5200	0.0239542	1.59863	25.0531	34	99	Pathways in cancer
4115	0.030852	2.25417	7.08571	12	28	p53 signaling pathway
5212	0.030852	2.25417	7.08571	12	28	Pancreatic cancer
4976	0.0357722	3.58361	2.78367	6	11	Bile secretion
4062	0.0413796	1.82998	11.3878	17	45	Chemokine signaling pathway
4916	0.0427611	2.30557	5.82041	10	23	Melanogenesis
5218	0.0428707	2.45004	5.06122	9	20	Melanoma
4510	0.0450487	1.73706	13.1592	19	52	Focal adhesion

[truncated: 2 more sheets: yellow_GO, yellow_KEGG]
