# Supplementary material for: Identification and functional analysis of long non-coding RNAs in human and mouse early embryos based on single-cell transcriptome data
Source: Oncotarget. 2016 Aug 16;7(38):61215–28. doi: 10.18632/oncotarget.11304 (PMC5308646; doi:10.18632/oncotarget.11304)
Supplement: Supplementary file 14 [file oncotarget-07-61215-s014.xlsx]

## Sheet: black
Query	Length_Query	Target	Length_Target	dG	ndG	Start_Position_Query	End_Position_Query	Start_Position_Target	End_Position_Target
NONHSAG035073_NONHSAT089703	3866	DAG1_NM_001177644.2	5665	-3570.78	-0.923637	1	3866	955	4820
NONHSAG035073_NONHSAT089703	3866	DAG1_NM_001165928.3	5886	-3570.78	-0.923637	1	3866	955	4820
NONHSAG035073_NONHSAT089703	3866	DAG1_NM_001177640.2	5582	-3570.78	-0.923637	1	3866	955	4820
NONHSAG035073_NONHSAT089703	3866	DAG1_NM_001177635.2	5418	-3570.78	-0.923637	1	3866	955	4820
NONHSAG035073_NONHSAT089703	3866	DAG1_NM_001177639.2	5366	-3570.78	-0.923637	1	3866	955	4820
NONHSAG035073_NONHSAT089703	3866	DAG1_NM_001177642.2	5577	-3570.78	-0.923637	1	3866	955	4820
NONHSAG035073_NONHSAT089703	3866	DAG1_NM_001177634.2	5829	-3570.78	-0.923637	1	3866	955	4820
NONHSAG035073_NONHSAT089703	3866	DAG1_NM_001177636.2	5807	-3570.78	-0.923637	1	3866	955	4820
NONHSAG035073_NONHSAT089703	3866	DAG1_NM_001177643.2	5576	-3570.78	-0.923637	1	3866	955	4820
NONHSAG035073_NONHSAT089703	3866	DAG1_NM_001177638.2	5676	-3570.78	-0.923637	1	3866	955	4820
NONHSAG035073_NONHSAT089703	3866	DAG1_NM_001177637.2	5645	-3570.78	-0.923637	1	3866	955	4820
NONHSAG035073_NONHSAT089703	3866	DAG1_NM_001177641.2	5672	-3570.78	-0.923637	1	3866	955	4820
NONHSAG035073_NONHSAT089703	3866	DAG1_NM_004393.5	5525	-3570.78	-0.923637	1	3866	955	4820

## Sheet: brown
Query	Length_Query	Target	Length_Target	dG	ndG	Start_Position_Query	End_Position_Query	Start_Position_Target	End_Position_Target
NONHSAG035993_NONHSAT091717	601	YRDC_NM_024640.3	1836	-63.03	-0.104875	12	601	1	590
NONHSAG035993_NONHSAT091717	601	C16orf72_NM_014117.2	3979	-75.64	-0.125857	1	553	3427	3979
NONHSAG035993_NONHSAT091717	601	UBP1_NM_001128160.1	4040	-76.95	-0.128037	1	601	98	698
NONHSAG035993_NONHSAT091717	601	MED26_NM_004831.3	3184	-62.87	-0.104609	1	601	2118	2718
NONHSAG035993_NONHSAT091717	601	UBP1_NM_014517.4	4148	-76.95	-0.128037	1	601	98	698

## Sheet: green
Query	Length_Query	Target	Length_Target	dG	ndG	Start_Position_Query	End_Position_Query	Start_Position_Target	End_Position_Target
NONHSAG027699_NONHSAT070592	248	NME2_NM_001018137.2	850	-30.23	-0.121895	1	248	77	324
NONHSAG027699_NONHSAT070592	248	PRELID1_NM_001271828.1	1240	-33.71	-0.135927	1	248	952	1199
NONHSAG027699_NONHSAT070592	248	MDH2_NM_005918.2	1306	-31.54	-0.127177	1	230	1077	1306
NONHSAG027699_NONHSAT070592	248	NME2_NM_002512.3	829	-35.92	-0.144839	1	248	119	366
NONHSAG027699_NONHSAT070592	248	NME2_NM_001198682.1	716	-35.92	-0.144839	1	248	119	366
NONHSAG027699_NONHSAT070592	248	ATP5G3_NM_001002258.4	2729	-26.41	-0.106492	1	248	5	252
NONHSAG027699_NONHSAT070592	248	NME2_NM_001018138.1	708	-34.71	-0.13996	4	248	1	245
NONHSAG027699_NONHSAT070592	248	MRPL11_NM_170739.2	1686	-29.35	-0.118347	1	248	1405	1652
NONHSAG027699_NONHSAT070592	248	ARPC1B_NM_005720.3	1551	-31.69	-0.127782	1	248	291	538
NONHSAG027699_NONHSAT070592	248	MRPL11_NM_016050.3	1592	-29.35	-0.118347	1	248	1311	1558
NONHSAG027699_NONHSAT070592	248	GAPDH_NM_002046.4	1383	-27.52	-0.110968	1	248	959	1206
NONHSAG027699_NONHSAT070592	248	GAPDH_NM_001256799.1	1407	-32.25	-0.13004	1	248	1159	1406
NONHSAG027699_NONHSAT070592	248	NME2_NM_001018139.2	666	-29.08	-0.117258	1	248	107	354
NONHSAG027699_NONHSAT070592	248	PRELID1_NM_013237.3	1273	-33.71	-0.135927	1	248	985	1232
NONHSAG027699_NONHSAT070592	248	COX4I1_NM_001861.3	825	-26.96	-0.10871	1	248	497	744
NONHSAG027699_NONHSAT070592	248	APRT_NM_001030018.1	673	-28.24	-0.113871	1	248	338	585
NONHSAG027699_NONHSAT070592	248	RPS9_NM_001013.3	713	-27.9	-0.1125	1	248	431	678
NONHSAG027699_NONHSAT070592	248	C9orf123_NM_033428.1	2487	-31.44	-0.126774	1	218	2270	2487
NONHSAG027699_NONHSAT070592	248	APRT_NM_000485.2	807	-28.24	-0.113871	1	248	472	719
NONHSAG027699_NONHSAT070592	248	NDUFS6_NM_004553.4	546	-28.2	-0.11371	67	248	1	182
NONHSAG010313_NONHSAT026107	422	NME2_NM_001018138.1	708	-43.86	-0.103934	1	422	277	698
NONHSAG010313_NONHSAT026107	422	ARPC1B_NM_005720.3	1551	-50.33	-0.119265	1	422	897	1318
NONHSAG010313_NONHSAT026107	422	GAPDH_NM_002046.4	1383	-286.99	-0.680071	1	422	2	423
NONHSAG010313_NONHSAT026107	422	GAPDH_NM_001256799.1	1407	-286.99	-0.680071	1	422	2	423
NONHSAG010313_NONHSAT026107	422	APRT_NM_000485.2	807	-42.89	-0.101635	1	385	423	807

## Sheet: greenyellow
Query	Length_Query	Target	Length_Target	dG	ndG	Start_Position_Query	End_Position_Query	Start_Position_Target	End_Position_Target
NONHSAG025034_NONHSAT062781	2134	KLF2_NM_016270	1649	-754.31	-0.457435	1	1613	37	1649
NONHSAG025034_NONHSAT062781	2134	SAMD1_NM_138352	1299	-163.99	-0.126243	691	1989	1	1299
NONHSAG025034_NONHSAT062781	2134	BCL2L10_NM_020396	887	-100.2	-0.112965	1337	2134	1	798
NONHSAG049055_NONHSAT123933	519	PARP12_NM_022750	3791	-57.82	-0.111407	1	519	646	1164
NONHSAG027544_NONHSAT070249	458	KLF2_NM_016270	1649	-49.26	-0.107555	1	458	687	1144
NONHSAG027544_NONHSAT070249	458	PARD6G_NM_032510	3834	-46.6	-0.101747	1	458	2977	3434
NONHSAG027544_NONHSAT070249	458	KIFC3_NM_001130100	3395	-46.37	-0.101245	1	458	2925	3382
NONHSAG027544_NONHSAT070249	458	DCLK2_NM_001040260	4264	-48.57	-0.106048	1	458	72	529
NONHSAG027544_NONHSAT070249	458	PLIN5_NM_001013706	2441	-51.56	-0.112576	1	458	1006	1463
NONHSAG027544_NONHSAT070249	458	C10orf95_NM_024886	1469	-47.72	-0.104192	1	458	920	1377
NONHSAG027544_NONHSAT070249	458	DCLK2_NM_001040261	4315	-48.57	-0.106048	1	458	72	529
NONHSAG027544_NONHSAT070249	458	FAM19A5_NM_001082967	2620	-46.66	-0.101878	1	401	2220	2620
NONHSAG027544_NONHSAT070249	458	BRPF1_NM_001003694	4728	-49.28	-0.107598	1	458	4267	4724
NONHSAG027544_NONHSAT070249	458	PARP12_NM_022750	3791	-49.38	-0.107817	1	458	570	1027
NONHSAG027544_NONHSAT070249	458	SAMD1_NM_138352	1299	-48.58	-0.10607	85	458	1	374
NONHSAG027544_NONHSAT070249	458	FYN_NM_002037	3628	-53.77	-0.117402	1	422	3207	3628
NONHSAG027544_NONHSAT070249	458	LEF1_NM_001130714	3477	-46.45	-0.101419	1	458	664	1121
NONHSAG027544_NONHSAT070249	458	LEF1_NM_001130713	3518	-46.45	-0.101419	1	458	664	1121
NONHSAG027544_NONHSAT070249	458	BCL2L10_NM_020396	887	-51.99	-0.113515	33	458	1	426
NONHSAG027544_NONHSAT070249	458	BRPF1_NM_004634	4710	-49.28	-0.107598	1	458	4249	4706
NONHSAG027544_NONHSAT070249	458	KIFC3_NM_005550	3366	-46.37	-0.101245	1	458	2896	3353
NONHSAG027544_NONHSAT070249	458	LEF1_NM_016269	3602	-46.45	-0.101419	1	458	664	1121
NONHSAG027544_NONHSAT070249	458	GLTSCR1_NM_015711	5739	-46.13	-0.100721	1	458	4273	4730
NONHSAG027544_NONHSAT070249	458	CRMP1_NM_001014809	3171	-45.96	-0.100349	22	458	1	437
NONHSAG027544_NONHSAT070249	458	INPP5E_NM_019892	3380	-46.05	-0.100546	1	458	2586	3043
NONHSAG027544_NONHSAT070249	458	ATXN2_NM_002973	4702	-47.95	-0.104694	1	458	466	923
NONHSAG027544_NONHSAT070232	467	BANP_NM_017869	2219	-62.61	-0.134069	1	467	775	1241
NONHSAG027544_NONHSAT070232	467	PARP16_NM_017851	2534	-53.77	-0.115139	8	467	1	460
NONHSAG027544_NONHSAT070232	467	ABL1_NM_007313	5881	-52.47	-0.112355	1	467	4240	4706
NONHSAG027544_NONHSAT070232	467	SOCS7_NM_014598	7978	-63.04	-0.134989	13	467	1	455
NONHSAG027544_NONHSAT070232	467	SUSD3_NM_001287008	1023	-49.87	-0.106788	1	431	593	1023
NONHSAG027544_NONHSAT070232	467	SKP2_NM_001243120	3257	-52.55	-0.112527	1	467	2787	3253
NONHSAG027544_NONHSAT070232	467	ARHGAP39_NM_025251	5143	-58.08	-0.124368	1	467	2671	3137
NONHSAG027544_NONHSAT070232	467	MIXL1_NM_001282402	2030	-70.16	-0.150236	47	467	1	421
NONHSAG027544_NONHSAT070232	467	LRRC8B_NM_001134476	7737	-63.56	-0.136103	1	467	4274	4740
NONHSAG027544_NONHSAT070232	467	BAIAP2_NM_001144888	3306	-52.22	-0.11182	1	467	2285	2751
NONHSAG027544_NONHSAT070232	467	CRMP1_NM_001288662	3101	-53.61	-0.114797	1	467	1167	1633
NONHSAG027544_NONHSAT070232	467	KLHL26_NM_018316	3122	-59.23	-0.126831	1	467	1603	2069
NONHSAG027544_NONHSAT070232	467	BANP_NM_001173543	2438	-56.55	-0.121092	1	467	578	1044
NONHSAG027544_NONHSAT070232	467	EBF1_NM_024007	5274	-51.71	-0.110728	1	467	172	638
NONHSAG027544_NONHSAT070232	467	ORC5_NM_002553	1958	-50.53	-0.108201	1	383	1576	1958
NONHSAG027544_NONHSAT070232	467	FAM184B_NM_015688	3842	-52.24	-0.111863	1	467	2906	3372
NONHSAG027544_NONHSAT070232	467	KIFC3_NM_001130099	3339	-65.03	-0.139251	1	467	247	713
NONHSAG027544_NONHSAT070232	467	SOX30_NM_007017	2772	-64.64	-0.138415	1	467	228	694
NONHSAG027544_NONHSAT070232	467	MYLIP_NM_013262	3071	-56.4	-0.120771	1	395	2677	3071
NONHSAG027544_NONHSAT070232	467	KLF2_NM_016270	1649	-69.86	-0.149593	1	467	748	1214
NONHSAG027544_NONHSAT070232	467	GCH1_NM_001024071	1836	-68.08	-0.145782	1	467	1292	1758
NONHSAG027544_NONHSAT070232	467	GCH1_NM_000161	2925	-68.08	-0.145782	1	467	2381	2847
NONHSAG027544_NONHSAT070232	467	SKP2_NM_005983	3504	-52.55	-0.112527	1	467	3034	3500
NONHSAG027544_NONHSAT070232	467	DMRTB1_NM_033067	1907	-57.64	-0.123426	1	467	1354	1820
NONHSAG027544_NONHSAT070232	467	FBXO43_NM_001029860	3305	-53.69	-0.114968	1	375	2931	3305
NONHSAG027544_NONHSAT070232	467	MIXL1_NM_031944	2006	-70.16	-0.150236	47	467	1	421
NONHSAG027544_NONHSAT070232	467	CRY1_NM_004075	3294	-58.85	-0.126017	1	467	2611	3077
NONHSAG027544_NONHSAT070232	467	EPC1_NM_025209	4161	-56.76	-0.121542	25	467	1	443
NONHSAG027544_NONHSAT070232	467	STX2_NM_001980	3339	-52.35	-0.112099	166	467	1	302
NONHSAG027544_NONHSAT070232	467	C7orf26_NM_024067	1913	-49.33	-0.105632	1	467	1253	1719
NONHSAG027544_NONHSAT070232	467	PARD6G_NM_032510	3834	-67.44	-0.144411	1	467	471	937
NONHSAG027544_NONHSAT070232	467	KIFC3_NM_001130100	3395	-65.03	-0.139251	1	467	247	713
NONHSAG027544_NONHSAT070232	467	CENPP_NM_001012267	3404	-61.66	-0.132034	1	467	108	574
NONHSAG027544_NONHSAT070232	467	CNRIP1_NM_015463	1998	-66.99	-0.143448	1	467	292	758
NONHSAG027544_NONHSAT070232	467	KDM6A_NM_001291417	5649	-64.35	-0.137794	1	467	5120	5586
NONHSAG027544_NONHSAT070232	467	UNKL_NM_001193388	5116	-55.9	-0.1197	1	467	689	1155
NONHSAG027544_NONHSAT070232	467	TNRC6B_NM_001024843	15959	-48.93	-0.104775
NONHSAG027544_NONHSAT070232	467	BOD1_NM_138369	1934	-67.72	-0.145011	1	364	1571	1934
NONHSAG027544_NONHSAT070232	467	DCLK2_NM_001040260	4264	-68.86	-0.147452	1	447	3818	4264
NONHSAG027544_NONHSAT070232	467	CLDN18_NM_001002026	3350	-52.38	-0.112163	1	467	1020	1486
NONHSAG027544_NONHSAT070232	467	EPC1_NM_001272004	4092	-56.76	-0.121542	25	467	1	443
NONHSAG027544_NONHSAT070232	467	PCDH11X_NM_032967	4767	-53.64	-0.114861	397	467	1	71
NONHSAG027544_NONHSAT070232	467	CXXC4_NM_025212	5578	-64.88	-0.138929	1	467	338	804
NONHSAG027544_NONHSAT070232	467	PLIN5_NM_001013706	2441	-63.49	-0.135953	1	467	1143	1609
NONHSAG027544_NONHSAT070232	467	NPC1_NM_000271	4814	-50.13	-0.107345	1	367	4448	4814
NONHSAG027544_NONHSAT070232	467	TACC3_NM_006342	2837	-51.51	-0.1103	1	467	839	1305
NONHSAG027544_NONHSAT070232	467	TMEM14B_NM_030969	975	-47.88	-0.102527	1	389	587	975
NONHSAG027544_NONHSAT070232	467	KDM6A_NM_001291418	5547	-64.35	-0.137794	1	467	5018	5484
NONHSAG027544_NONHSAT070232	467	FBXO27_NM_178820	2322	-64.17	-0.137409	1	467	86	552
NONHSAG027544_NONHSAT070232	467	MBD4_NM_001276271	2338	-52.03	-0.111413	1	467	62	528
NONHSAG027544_NONHSAT070232	467	GRTP1_NM_024719	1432	-56.07	-0.120064	1	467	11	477
NONHSAG027544_NONHSAT070232	467	MXD4_NM_006454	3773	-55.67	-0.119208	1	467	2973	3439
NONHSAG027544_NONHSAT070232	467	GRTP1_NM_001286733	1073	-56.07	-0.120064	1	467	11	477
NONHSAG027544_NONHSAT070232	467	C10orf95_NM_024886	1469	-73.42	-0.157216	1	467	525	991
NONHSAG027544_NONHSAT070232	467	SUSD3_NM_001287006	1080	-48.37	-0.103576	39	467	1	429
NONHSAG027544_NONHSAT070232	467	DCLK2_NM_001040261	4315	-68.86	-0.147452	1	447	3869	4315
NONHSAG027544_NONHSAT070232	467	ZBTB16_NM_006006	2406	-52.23	-0.111842	1	467	593	1059
NONHSAG027544_NONHSAT070232	467	FAM19A5_NM_001082967	2620	-57.74	-0.12364	1	320	2301	2620
NONHSAG027544_NONHSAT070232	467	BRPF1_NM_001003694	4728	-64.34	-0.137773	1	467	4249	4715
NONHSAG027544_NONHSAT070232	467	BANP_NM_079837	2285	-54.96	-0.117687	1	467	578	1044
NONHSAG027544_NONHSAT070232	467	BARD1_NM_000465	5506	-51.08	-0.109379	1	393	5114	5506
NONHSAG027544_NONHSAT070232	467	PARP12_NM_022750	3791	-72.94	-0.156188	1	467	511	977
NONHSAG027544_NONHSAT070232	467	GCH1_NM_001024024	1979	-68.08	-0.145782	1	467	1435	1901
NONHSAG027544_NONHSAT070232	467	MARCH4_NM_020814	4450	-58.28	-0.124797	1	467	3719	4185
NONHSAG027544_NONHSAT070232	467	SCIN_NM_001112706	3246	-50.56	-0.108266	35	467	1	433
NONHSAG027544_NONHSAT070232	467	BOD1_NM_001159651	1737	-67.72	-0.145011	1	364	1374	1737
NONHSAG027544_NONHSAT070232	467	SAMD1_NM_138352	1299	-80.24	-0.17182	1	467	641	1107
NONHSAG027544_NONHSAT070232	467	COPS8_NM_006710	2258	-51.29	-0.109829	1	467	1601	2067
NONHSAG027544_NONHSAT070232	467	EBF1_NM_001290360	5277	-51.71	-0.110728	1	467	172	638
NONHSAG027544_NONHSAT070232	467	HHEX_NM_002729	1759	-56.36	-0.120685	1	391	1369	1759
NONHSAG027544_NONHSAT070232	467	UBXN4_NM_014607	4014	-61.41	-0.131499	1	467	3	469
NONHSAG027544_NONHSAT070232	467	FYN_NM_002037	3628	-87.74	-0.18788	54	467	1	414
NONHSAG027544_NONHSAT070232	467	TFAP2B_NM_003221	5770	-47.69	-0.10212	1	467	5087	5553
NONHSAG027544_NONHSAT070232	467	BAIAP2_NM_006340	3352	-52.22	-0.11182	1	467	2331	2797
NONHSAG027544_NONHSAT070232	467	LEF1_NM_001130714	3477	-74	-0.158458	1	467	687	1153
NONHSAG027544_NONHSAT070232	467	TRIM62_NM_018207	3841	-53.85	-0.11531	1	467	573	1039
NONHSAG027544_NONHSAT070232	467	FOXO3_NM_001455	7341	-73.05	-0.156424	1	467	460	926
NONHSAG027544_NONHSAT070232	467	JARID2_NM_004973	6097	-53.84	-0.115289	1	467	3621	4087
NONHSAG027544_NONHSAT070232	467	UNKL_NM_001276414	4320	-57.12	-0.122313	1	467	2987	3453
NONHSAG027544_NONHSAT070232	467	CRMP1_NM_001288661	3278	-53.61	-0.114797	1	467	1167	1633
NONHSAG027544_NONHSAT070232	467	ABL1_NM_005157	5388	-52.47	-0.112355	1	467	3747	4213
NONHSAG027544_NONHSAT070232	467	MIS18A_NM_018944	1571	-52.4	-0.112206	20	467	1	448
NONHSAG027544_NONHSAT070232	467	CRMP1_NM_001313	3065	-53.61	-0.114797	1	467	1167	1633
NONHSAG027544_NONHSAT070232	467	SOX30_NM_178424	3265	-64.64	-0.138415	1	467	228	694
NONHSAG027544_NONHSAT070232	467	STX2_NM_194356	3465	-52.35	-0.112099	166	467	1	302
NONHSAG027544_NONHSAT070232	467	FAM167A_NM_053279	4093	-49.73	-0.106488	1	467	2894	3360
NONHSAG027544_NONHSAT070232	467	CUX1_NM_001202543	13869	-64.98	-0.139143
NONHSAG027544_NONHSAT070232	467	CENPP_NM_001286969	3222	-61.66	-0.132034	1	467	108	574
NONHSAG027544_NONHSAT070232	467	TNRC6B_NM_015088	17950	-48.93	-0.104775
NONHSAG027544_NONHSAT070232	467	MBD4_NM_001276272	2593	-52.03	-0.111413	1	467	62	528
NONHSAG027544_NONHSAT070232	467	LEF1_NM_001130713	3518	-74	-0.158458	1	467	687	1153
NONHSAG027544_NONHSAT070232	467	EBF1_NM_182708	5181	-51.71	-0.110728	1	467	172	638
NONHSAG027544_NONHSAT070232	467	YPEL1_NM_013313	4284	-47.91	-0.102591	1	467	823	1289
NONHSAG027544_NONHSAT070232	467	ZBTB16_NM_001018011	2251	-52.23	-0.111842	1	467	593	1059
NONHSAG027544_NONHSAT070232	467	GNA11_NM_002067	4145	-83.67	-0.179165	1	382	3764	4145
NONHSAG027544_NONHSAT070232	467	UBE2H_NM_003344	5161	-69.96	-0.149807	1	467	31	497
NONHSAG027544_NONHSAT070232	467	BCL2L10_NM_020396	887	-58.6	-0.125482	1	467	355	821
NONHSAG027544_NONHSAT070232	467	MBD4_NM_001276270	2628	-52.03	-0.111413	1	467	62	528
NONHSAG027544_NONHSAT070232	467	TRMT44_NM_152544	2846	-59.43	-0.127259	1	467	2366	2832
NONHSAG027544_NONHSAT070232	467	KDM6A_NM_001291421	5528	-64.35	-0.137794	1	467	4999	5465
NONHSAG027544_NONHSAT070232	467	PPP1R3D_NM_006242	3466	-68.8	-0.147323	1	467	250	716
NONHSAG027544_NONHSAT070232	467	TIAM1_NM_003253	7198	-53.12	-0.113747	1	467	5370	5836
NONHSAG027544_NONHSAT070232	467	KDM6A_NM_001291415	5940	-64.35	-0.137794	1	467	5411	5877
NONHSAG027544_NONHSAT070232	467	JARID2_NM_001267040	5597	-53.84	-0.115289	1	467	3621	4087
NONHSAG027544_NONHSAT070232	467	UBE2H_NM_182697	5068	-69.96	-0.149807	1	467	31	497
NONHSAG027544_NONHSAT070232	467	BAIAP2_NM_017450	3188	-59.27	-0.126916	1	467	568	1034
NONHSAG027544_NONHSAT070232	467	BRPF1_NM_004634	4710	-64.34	-0.137773	1	467	4231	4697
NONHSAG027544_NONHSAT070232	467	MTF2_NM_007358	4128	-47.73	-0.102206	1	467	39	505
NONHSAG027544_NONHSAT070232	467	GCH1_NM_001024070	1924	-68.08	-0.145782	1	467	1380	1846
NONHSAG027544_NONHSAT070232	467	NUF2_NM_145697	1989	-48.59	-0.104047	1	399	1591	1989
NONHSAG027544_NONHSAT070232	467	SDS_NM_006843	1604	-51.62	-0.110535	1	467	903	1369
NONHSAG027544_NONHSAT070232	467	SMKR1_NM_001195243	1035	-67.53	-0.144604	1	392	644	1035
NONHSAG027544_NONHSAT070232	467	CLDN18_NM_016369	3359	-52.38	-0.112163	1	467	1020	1486
NONHSAG027544_NONHSAT070232	467	KIFC3_NM_005550	3366	-63.28	-0.135503	1	467	247	713
NONHSAG027544_NONHSAT070232	467	MAP2K1_NM_002755	2586	-69.8	-0.149465	1	467	31	497
NONHSAG027544_NONHSAT070232	467	COL22A1_NM_152888	6346	-55.37	-0.118565	1	467	481	947
NONHSAG027544_NONHSAT070232	467	CPEB1_NM_001288819	3531	-62.82	-0.134518	1	467	3060	3526
NONHSAG027544_NONHSAT070232	467	TMEM14B_NM_001286488	1295	-47.88	-0.102527	1	389	907	1295
NONHSAG027544_NONHSAT070232	467	NFKBIA_NM_020529	1567	-49.61	-0.106231	1	375	1193	1567
NONHSAG027544_NONHSAT070232	467	KDM6A_NM_001291416	5805	-64.35	-0.137794	1	467	5276	5742
NONHSAG027544_NONHSAT070232	467	MBD4_NM_001276273	1692	-52.03	-0.111413	1	467	62	528
NONHSAG027544_NONHSAT070232	467	ORC5_NM_181747	1317	-50.53	-0.108201	1	383	935	1317
NONHSAG027544_NONHSAT070232	467	MBD4_NM_003925	2646	-52.03	-0.111413	1	467	62	528
NONHSAG027544_NONHSAT070232	467	KCNJ6_NM_002240	2530	-48.31	-0.103448	22	467	1	446
NONHSAG027544_NONHSAT070232	467	LEF1_NM_016269	3602	-74	-0.158458	1	467	687	1153
NONHSAG027544_NONHSAT070232	467	CNRIP1_NM_001111101	1295	-66.99	-0.143448	1	467	292	758
NONHSAG027544_NONHSAT070232	467	FOXO3_NM_201559	7314	-73.05	-0.156424	1	467	433	899
NONHSAG027544_NONHSAT070232	467	SH3BP5_NM_004844	3319	-55.19	-0.11818	177	467	1	291
NONHSAG027544_NONHSAT070232	467	CHD7_NM_017780	11580	-51.78	-0.110878
NONHSAG027544_NONHSAT070232	467	QSOX2_NM_181701	4527	-64.31	-0.137709	1	385	4143	4527
NONHSAG027544_NONHSAT070232	467	TSPAN5_NM_005723	3397	-60.76	-0.130107	1	467	33	499
NONHSAG027544_NONHSAT070232	467	UNKL_NM_001037125	1400	-49.76	-0.106552	1	467	823	1289
NONHSAG027544_NONHSAT070232	467	BARD1_NM_001282548	4096	-47.31	-0.101306	1	467	3569	4035
NONHSAG027544_NONHSAT070232	467	RUNX1T1_NM_001198633	7372	-57.36	-0.122827	1	467	6894	7360
NONHSAG027544_NONHSAT070232	467	GLTSCR1_NM_015711	5739	-60.38	-0.129293	1	467	4293	4759
NONHSAG027544_NONHSAT070232	467	BANP_NM_001173541	2210	-53.57	-0.114711	1	467	1169	1635
NONHSAG027544_NONHSAT070232	467	BANP_NM_001173539	2327	-53.57	-0.114711	1	467	1286	1752
NONHSAG027544_NONHSAT070232	467	DNAL4_NM_005740	1487	-53.29	-0.114111	1	467	538	1004
NONHSAG027544_NONHSAT070232	467	BANP_NM_001173542	2375	-62.61	-0.134069	1	467	775	1241
NONHSAG027544_NONHSAT070232	467	COPS8_NM_198189	2323	-53.88	-0.115375	1	467	236	702
NONHSAG027544_NONHSAT070232	467	BARD1_NM_001282549	3967	-51.08	-0.109379	1	393	3575	3967
NONHSAG027544_NONHSAT070232	467	TNRC6B_NM_001162501	18280	-48.93	-0.104775
NONHSAG027544_NONHSAT070232	467	FAM149A_NM_015398	2704	-67.58	-0.144711	1	451	2254	2704
NONHSAG027544_NONHSAT070232	467	MTF2_NM_001164392	3957	-47.73	-0.102206	1	467	39	505
NONHSAG027544_NONHSAT070232	467	OTUD3_NM_015207	6514	-57.97	-0.124133	81	467	1	387
NONHSAG027544_NONHSAT070232	467	GPR37_NM_005302	3815	-64.56	-0.138244	1	467	3298	3764
NONHSAG027544_NONHSAT070232	467	IGSF11_NM_001015887	3431	-50.91	-0.109015	1	369	3063	3431
NONHSAG027544_NONHSAT070232	467	SUSD3_NM_145006	1212	-48.79	-0.104475	1	467	77	543
NONHSAG027544_NONHSAT070232	467	CUX1_NM_181552	13747	-64.98	-0.139143
NONHSAG027544_NONHSAT070232	467	CRMP1_NM_001014809	3171	-63.68	-0.13636	1	467	2697	3163
NONHSAG027544_NONHSAT070232	467	GRTP1_NM_001286732	1836	-56.07	-0.120064	1	467	11	477
NONHSAG027544_NONHSAT070232	467	UNKL_NM_001193389	3974	-53.04	-0.113576	1	467	323	789
NONHSAG027544_NONHSAT070232	467	BIN3_NM_018688	1847	-46.7	-0.1	1	467	345	811
NONHSAG027544_NONHSAT070232	467	PAG1_NM_018440	10743	-56.18	-0.1203
NONHSAG027544_NONHSAT070232	467	FAM19A5_NM_015381	2641	-61.34	-0.131349	1	467	2145	2611
NONHSAG027544_NONHSAT070232	467	RUNX1T1_NM_175634	7545	-56.65	-0.121306	1	467	7050	7516
NONHSAG027544_NONHSAT070232	467	LRRC8B_NM_015350	7794	-63.56	-0.136103	1	467	4274	4740
NONHSAG027544_NONHSAT070232	467	BARD1_NM_001282545	4153	-55.7	-0.119272	1	393	3761	4153
NONHSAG027544_NONHSAT070232	467	SKP2_NM_032637	1482	-52.55	-0.112527	1	467	1012	1478
NONHSAG027544_NONHSAT070232	467	FAM228A_NM_001040710	1774	-47.51	-0.101734	1	467	616	1082
NONHSAG027544_NONHSAT070232	467	IRF8_NM_002163	2661	-63.74	-0.136488	1	467	593	1059
NONHSAG027544_NONHSAT070232	467	AURKA_NM_198433	2547	-47.69	-0.10212	1	467	88	554
NONHSAG027544_NONHSAT070232	467	ZAR1L_NM_001136571	1103	-51.97	-0.111285	1	467	343	809
NONHSAG027544_NONHSAT070232	467	ZC3H18_NM_144604	3727	-59.77	-0.127987	1	467	1956	2422
NONHSAG027544_NONHSAT070232	467	BANP_NM_001173540	2303	-54.96	-0.117687	1	467	578	1044
NONHSAG027544_NONHSAT070232	467	KDM6A_NM_021140	5784	-64.35	-0.137794	1	467	5255	5721
NONHSAG027544_NONHSAT070232	467	INPP5E_NM_019892	3380	-65.05	-0.139293	1	467	2818	3284
NONHSAG027544_NONHSAT070232	467	ATXN2_NM_002973	4702	-79.34	-0.169893	1	467	307	773
NONHSAG027544_NONHSAT070232	467	TSHZ1_NM_005786	4992	-46.83	-0.100278	1	467	2461	2927
NONHSAG027544_NONHSAT070232	467	BAIAP2_NM_017451	2894	-53.11	-0.113726	1	467	1006	1472
NONHSAG035531_NONHSAT090723	446	BANP_NM_017869	2219	-49.26	-0.110448	1	446	961	1406
NONHSAG035531_NONHSAT090723	446	SOCS7_NM_014598	7978	-47.87	-0.107332	1	446	360	805
NONHSAG035531_NONHSAT090723	446	ARHGAP39_NM_025251	5143	-45.64	-0.102332	1	446	848	1293
NONHSAG035531_NONHSAT090723	446	KLHL26_NM_018316	3122	-48.49	-0.108722	1	446	1708	2153
NONHSAG035531_NONHSAT090723	446	BANP_NM_001173543	2438	-45.45	-0.101906	1	446	1123	1568
NONHSAG035531_NONHSAT090723	446	FAM184B_NM_015688	3842	-46.12	-0.103408	1	446	2602	3047
NONHSAG035531_NONHSAT090723	446	KLF2_NM_016270	1649	-51.39	-0.115224	1	446	10	455
NONHSAG035531_NONHSAT090723	446	CUX1_NM_001913	3032	-56.35	-0.126345	1	446	1589	2034
NONHSAG035531_NONHSAT090723	446	DMRTB1_NM_033067	1907	-45.12	-0.101166	1	446	1422	1867
NONHSAG035531_NONHSAT090723	446	CRY1_NM_004075	3294	-51.08	-0.114529	1	446	2541	2986
NONHSAG035531_NONHSAT090723	446	PARD6G_NM_032510	3834	-53.27	-0.119439	1	446	3000	3445
NONHSAG035531_NONHSAT090723	446	KIFC3_NM_001130100	3395	-49.45	-0.110874	1	421	2975	3395
NONHSAG035531_NONHSAT090723	446	CUX1_NM_001202544	2984	-56.35	-0.126345	1	446	1541	1986
NONHSAG035531_NONHSAT090723	446	CNRIP1_NM_015463	1998	-45.23	-0.101413	1	446	1362	1807
NONHSAG035531_NONHSAT090723	446	KDM6A_NM_001291417	5649	-47.57	-0.106659	1	446	66	511
NONHSAG035531_NONHSAT090723	446	UNKL_NM_001193388	5116	-45.71	-0.102489	1	446	1387	1832
NONHSAG035531_NONHSAT090723	446	DCLK2_NM_001040260	4264	-51.99	-0.11657	30	446	1	417
NONHSAG035531_NONHSAT090723	446	CXXC4_NM_025212	5578	-48.37	-0.108453	1	446	4654	5099
NONHSAG035531_NONHSAT090723	446	PLIN5_NM_001013706	2441	-48.85	-0.109529	1	446	1178	1623
NONHSAG035531_NONHSAT090723	446	KDM6A_NM_001291418	5547	-47.57	-0.106659	1	446	66	511
NONHSAG035531_NONHSAT090723	446	FBXO27_NM_178820	2322	-47.22	-0.105874	1	446	47	492
NONHSAG035531_NONHSAT090723	446	MXD4_NM_006454	3773	-47.29	-0.106031	1	446	545	990
NONHSAG035531_NONHSAT090723	446	C10orf95_NM_024886	1469	-51.02	-0.114395	1	446	598	1043
NONHSAG035531_NONHSAT090723	446	DCLK2_NM_001040261	4315	-51.99	-0.11657	30	446	1	417
NONHSAG035531_NONHSAT090723	446	BRPF1_NM_001003694	4728	-48.43	-0.108587	1	446	885	1330
NONHSAG035531_NONHSAT090723	446	BANP_NM_079837	2285	-45.37	-0.101726	1	446	961	1406
NONHSAG035531_NONHSAT090723	446	PARP12_NM_022750	3791	-45.54	-0.102108	1	446	2669	3114
NONHSAG035531_NONHSAT090723	446	MARCH4_NM_020814	4450	-48.68	-0.109148	1	446	3741	4186
NONHSAG035531_NONHSAT090723	446	SAMD1_NM_138352	1299	-50.12	-0.112377	1	446	727	1172
NONHSAG035531_NONHSAT090723	446	COPS8_NM_006710	2258	-44.6	-0.1	1	411	1848	2258
NONHSAG035531_NONHSAT090723	446	TRIM62_NM_018207	3841	-45.2	-0.101345	1	446	2982	3427
NONHSAG035531_NONHSAT090723	446	FOXO3_NM_001455	7341	-45.9	-0.102915	1	446	6596	7041
NONHSAG035531_NONHSAT090723	446	UNKL_NM_001276414	4320	-46.02	-0.103184	1	446	3177	3622
NONHSAG035531_NONHSAT090723	446	CRMP1_NM_001313	3065	-46.91	-0.105179	1	446	4	449
NONHSAG035531_NONHSAT090723	446	CUX1_NM_001202543	13869	-50.2	-0.112556
NONHSAG035531_NONHSAT090723	446	CUX1_NM_181500	3026	-56.35	-0.126345	1	446	1583	2028
NONHSAG035531_NONHSAT090723	446	GNA11_NM_002067	4145	-45.09	-0.101099	1	446	1457	1902
NONHSAG035531_NONHSAT090723	446	UBE2H_NM_003344	5161	-46.8	-0.104933	1	446	4715	5160
NONHSAG035531_NONHSAT090723	446	TRMT44_NM_152544	2846	-47.32	-0.106099	1	273	2574	2846
NONHSAG035531_NONHSAT090723	446	KDM6A_NM_001291421	5528	-47.57	-0.106659	1	446	66	511
NONHSAG035531_NONHSAT090723	446	PPP1R3D_NM_006242	3466	-47.9	-0.107399	1	446	2960	3405
NONHSAG035531_NONHSAT090723	446	CUX1_NM_001202545	2894	-56.35	-0.126345	1	446	1451	1896
NONHSAG035531_NONHSAT090723	446	KDM6A_NM_001291415	5940	-47.57	-0.106659	1	446	66	511
NONHSAG035531_NONHSAT090723	446	UBE2H_NM_182697	5068	-46.8	-0.104933	1	446	4622	5067
NONHSAG035531_NONHSAT090723	446	BRPF1_NM_004634	4710	-48.43	-0.108587	1	446	885	1330
NONHSAG035531_NONHSAT090723	446	KIFC3_NM_005550	3366	-49.45	-0.110874	1	421	2946	3366
NONHSAG035531_NONHSAT090723	446	COL22A1_NM_152888	6346	-45.93	-0.102982	1	446	594	1039
NONHSAG035531_NONHSAT090723	446	NFKBIA_NM_020529	1567	-47.68	-0.106906	1	341	1227	1567
NONHSAG035531_NONHSAT090723	446	KDM6A_NM_001291416	5805	-47.57	-0.106659	1	446	66	511
NONHSAG035531_NONHSAT090723	446	CNRIP1_NM_001111101	1295	-45.23	-0.101413	1	446	659	1104
NONHSAG035531_NONHSAT090723	446	FOXO3_NM_201559	7314	-49.94	-0.111973	1	446	6723	7168
NONHSAG035531_NONHSAT090723	446	GLTSCR1_NM_015711	5739	-49.11	-0.110112	1	446	3770	4215
NONHSAG035531_NONHSAT090723	446	DNAL4_NM_005740	1487	-45.78	-0.102646	1	446	430	875
NONHSAG035531_NONHSAT090723	446	BANP_NM_001173542	2375	-49.26	-0.110448	1	446	1117	1562
NONHSAG035531_NONHSAT090723	446	COPS8_NM_198189	2323	-44.6	-0.1	1	411	1913	2323
NONHSAG035531_NONHSAT090723	446	CUX1_NM_181552	13747	-50.2	-0.112556
NONHSAG035531_NONHSAT090723	446	UNKL_NM_001193389	3974	-45.71	-0.102489	1	446	1387	1832
NONHSAG035531_NONHSAT090723	446	ZAR1L_NM_001136571	1103	-44.71	-0.100247	1	446	617	1062
NONHSAG035531_NONHSAT090723	446	CUX1_NM_001202546	2811	-56.35	-0.126345	1	446	1368	1813
NONHSAG035531_NONHSAT090723	446	BANP_NM_001173540	2303	-45.37	-0.101726	1	446	979	1424
NONHSAG035531_NONHSAT090723	446	KDM6A_NM_021140	5784	-47.57	-0.106659	1	446	66	511
NONHSAG035531_NONHSAT090723	446	INPP5E_NM_019892	3380	-51.43	-0.115314	1	446	2781	3226
NONHSAG035531_NONHSAT090723	446	ATXN2_NM_002973	4702	-52.86	-0.11852	1	446	4163	4608
NONHSAG027544_NONHSAT070243	451	CUX1_NM_001202543	13869	-46.07	-0.102151
NONHSAG027544_NONHSAT070243	451	CUX1_NM_181552	13747	-46.07	-0.102151
NONHSAG020577_NONHSAT145092	537	DMRTB1_NM_033067	1907	-58.01	-0.108026	1	537	426	962
NONHSAG027544_NONHSAT070241	540	SOCS7_NM_014598	7978	-72.3	-0.133889	1	540	2433	2972
NONHSAG027544_NONHSAT070241	540	MIXL1_NM_001282402	2030	-69.77	-0.129204	56	540	1	485
NONHSAG027544_NONHSAT070241	540	C3orf33_NM_173657	1931	-79.67	-0.147537	1	540	1243	1782
NONHSAG027544_NONHSAT070241	540	LRRC8B_NM_001134476	7737	-88.43	-0.163759	1	540	4054	4593
NONHSAG027544_NONHSAT070241	540	MIXL1_NM_031944	2006	-69.77	-0.129204	56	540	1	485
NONHSAG027544_NONHSAT070241	540	STX2_NM_001980	3339	-87.9	-0.162778	1	540	982	1521
NONHSAG027544_NONHSAT070241	540	PARD6G_NM_032510	3834	-63.95	-0.118426	1	540	1792	2331
NONHSAG027544_NONHSAT070241	540	TNRC6B_NM_001024843	15959	-76.4	-0.141481
NONHSAG027544_NONHSAT070241	540	PCDH11X_NM_032967	4767	-87.42	-0.161889	230	540	1	311
NONHSAG027544_NONHSAT070241	540	SCIN_NM_001112706	3246	-69.26	-0.128259	1	540	68	607
NONHSAG027544_NONHSAT070241	540	FOXO3_NM_001455	7341	-74.03	-0.137093	1	540	652	1191
NONHSAG027544_NONHSAT070241	540	STX2_NM_194356	3465	-87.9	-0.162778	1	540	1108	1647
NONHSAG027544_NONHSAT070241	540	TNRC6B_NM_015088	17950	-76.4	-0.141481
NONHSAG027544_NONHSAT070241	540	DNAH11_NM_001277115	13896	-69.83	-0.129315
NONHSAG027544_NONHSAT070241	540	FOXO3_NM_201559	7314	-74.03	-0.137093	1	540	652	1191
NONHSAG027544_NONHSAT070241	540	TNRC6B_NM_001162501	18280	-76.4	-0.141481
NONHSAG027544_NONHSAT070241	540	SCIN_NM_033128	2571	-69.26	-0.128259	1	540	68	607
NONHSAG027544_NONHSAT070241	540	LRRC8B_NM_015350	7794	-88.43	-0.163759	1	540	4054	4593
NONHSAG027544_NONHSAT070241	540	AURKA_NM_198433	2547	-67.92	-0.125778	1	540	5	544
NONHSAG013353_NONHSAT033453	598	ARHGAP39_NM_025251	5143	-60.95	-0.101923	1	598	500	1097
NONHSAG013353_NONHSAT033453	598	KLF2_NM_016270	1649	-61.36	-0.102609	1	598	218	815
NONHSAG013353_NONHSAT033453	598	DMRTB1_NM_033067	1907	-61.49	-0.102826	1	598	252	849
NONHSAG013353_NONHSAT033453	598	DCLK2_NM_001040260	4264	-61.56	-0.102943	1	598	132	729
NONHSAG013353_NONHSAT033453	598	C10orf95_NM_024886	1469	-68.45	-0.114465	1	589	881	1469
NONHSAG013353_NONHSAT033453	598	DCLK2_NM_001040261	4315	-61.56	-0.102943	1	598	132	729
NONHSAG013353_NONHSAT033453	598	PARP12_NM_022750	3791	-64.81	-0.108378	1	598	2813	3410
NONHSAG013353_NONHSAT033453	598	MARCH4_NM_020814	4450	-60.82	-0.101706	1	598	332	929
NONHSAG013353_NONHSAT033453	598	SAMD1_NM_138352	1299	-60.72	-0.101538	1	598	391	988
NONHSAG013353_NONHSAT033453	598	FYN_NM_002037	3628	-74.51	-0.124599	1	441	3188	3628
NONHSAG013353_NONHSAT033453	598	FOXO3_NM_001455	7341	-64.2	-0.107358	1	598	6615	7212
NONHSAG013353_NONHSAT033453	598	FOXO3_NM_201559	7314	-63.92	-0.10689	1	598	6615	7212
NONHSAG013353_NONHSAT033453	598	GLTSCR1_NM_015711	5739	-60.42	-0.101037	1	598	4480	5077
NONHSAG013353_NONHSAT033453	598	CRMP1_NM_001014809	3171	-61.39	-0.102659	1	485	2687	3171
NONHSAG013353_NONHSAT033453	598	INPP5E_NM_019892	3380	-59.98	-0.100301	1	598	2742	3339
NONHSAG008921_NONHSAT022657	392	ABL1_NM_007313	5881	-43.66	-0.111378	1	392	2441	2832
NONHSAG008921_NONHSAT022657	392	SOCS7_NM_014598	7978	-42.98	-0.109643	1	392	1	392
NONHSAG008921_NONHSAT022657	392	ARHGAP39_NM_025251	5143	-47.68	-0.121633	1	392	3555	3946
NONHSAG008921_NONHSAT022657	392	MIXL1_NM_001282402	2030	-39.79	-0.101505	1	392	196	587
NONHSAG008921_NONHSAT022657	392	CRMP1_NM_001288662	3101	-40.02	-0.102092	1	374	2728	3101
NONHSAG008921_NONHSAT022657	392	KLHL26_NM_018316	3122	-39.86	-0.101684	1	392	1144	1535
NONHSAG008921_NONHSAT022657	392	BANP_NM_001173543	2438	-39.45	-0.100638	1	392	637	1028
NONHSAG008921_NONHSAT022657	392	FAM184B_NM_015688	3842	-47.14	-0.120255	1	392	1069	1460
NONHSAG008921_NONHSAT022657	392	KIFC3_NM_001130099	3339	-41.6	-0.106122	1	392	2094	2485
NONHSAG008921_NONHSAT022657	392	SOX30_NM_007017	2772	-39.76	-0.101429	1	392	1653	2044
NONHSAG008921_NONHSAT022657	392	KLF2_NM_016270	1649	-50.97	-0.130026	1	392	534	925
NONHSAG008921_NONHSAT022657	392	GCH1_NM_001024071	1836	-44.72	-0.114082	1	348	1489	1836
NONHSAG008921_NONHSAT022657	392	GCH1_NM_000161	2925	-44.72	-0.114082	1	348	2578	2925
NONHSAG008921_NONHSAT022657	392	DMRTB1_NM_033067	1907	-50	-0.127551	1	392	133	524
NONHSAG008921_NONHSAT022657	392	FBXO43_NM_001029860	3305	-40.97	-0.104515	1	392	2866	3257
NONHSAG008921_NONHSAT022657	392	MIXL1_NM_031944	2006	-41.33	-0.105434	1	392	196	587
NONHSAG008921_NONHSAT022657	392	CRY1_NM_004075	3294	-49.3	-0.125765	1	392	2551	2942
NONHSAG008921_NONHSAT022657	392	PARD6G_NM_032510	3834	-44.66	-0.113929	1	392	3249	3640
NONHSAG008921_NONHSAT022657	392	KIFC3_NM_001130100	3395	-44.65	-0.113903	53	392	1	340
NONHSAG008921_NONHSAT022657	392	CENPP_NM_001012267	3404	-39.58	-0.100969	1	392	2834	3225
NONHSAG008921_NONHSAT022657	392	CNRIP1_NM_015463	1998	-49.27	-0.125689	1	392	1500	1891
NONHSAG008921_NONHSAT022657	392	KDM6A_NM_001291417	5649	-43.78	-0.111684	1	392	151	542
NONHSAG008921_NONHSAT022657	392	UNKL_NM_001193388	5116	-42.75	-0.109056	1	392	1451	1842
NONHSAG008921_NONHSAT022657	392	BOD1_NM_138369	1934	-46.18	-0.117806	1	355	1580	1934
NONHSAG008921_NONHSAT022657	392	DCLK2_NM_001040260	4264	-54.24	-0.138367	1	392	3588	3979
NONHSAG008921_NONHSAT022657	392	CXXC4_NM_025212	5578	-47.23	-0.120485	1	392	238	629
NONHSAG008921_NONHSAT022657	392	PLIN5_NM_001013706	2441	-47.12	-0.120204	1	392	1242	1633
NONHSAG008921_NONHSAT022657	392	KDM6A_NM_001291418	5547	-43.78	-0.111684	1	392	151	542
NONHSAG008921_NONHSAT022657	392	FBXO27_NM_178820	2322	-40.52	-0.103367	1	392	1926	2317
NONHSAG008921_NONHSAT022657	392	MBD4_NM_001276271	2338	-39.86	-0.101684	1	246	2093	2338
NONHSAG008921_NONHSAT022657	392	C10orf95_NM_024886	1469	-52.65	-0.134311	1	392	243	634
NONHSAG008921_NONHSAT022657	392	DCLK2_NM_001040261	4315	-54.24	-0.138367	1	392	3639	4030
NONHSAG008921_NONHSAT022657	392	FAM19A5_NM_001082967	2620	-41.49	-0.105842	1	197	2424	2620
NONHSAG008921_NONHSAT022657	392	AURKA_NM_003600	2339	-44.93	-0.114617	1	292	2048	2339
NONHSAG008921_NONHSAT022657	392	BRPF1_NM_001003694	4728	-42.7	-0.108929	1	392	140	531
NONHSAG008921_NONHSAT022657	392	BANP_NM_079837	2285	-39.45	-0.100638	1	392	637	1028
NONHSAG008921_NONHSAT022657	392	PARP12_NM_022750	3791	-46.03	-0.117423	1	392	2742	3133
NONHSAG008921_NONHSAT022657	392	GCH1_NM_001024024	1979	-44.72	-0.114082	1	348	1632	1979
NONHSAG008921_NONHSAT022657	392	MARCH4_NM_020814	4450	-46.26	-0.11801	1	392	337	728
NONHSAG008921_NONHSAT022657	392	SCIN_NM_001112706	3246	-46.85	-0.119515	1	392	12	403
NONHSAG008921_NONHSAT022657	392	BOD1_NM_001159651	1737	-46.18	-0.117806	1	355	1383	1737
NONHSAG008921_NONHSAT022657	392	SAMD1_NM_138352	1299	-47.99	-0.122423	1	392	670	1061
NONHSAG008921_NONHSAT022657	392	HHEX_NM_002729	1759	-43.43	-0.110791	1	195	1565	1759
NONHSAG008921_NONHSAT022657	392	UBXN4_NM_014607	4014	-46.57	-0.118801	1	351	3664	4014
NONHSAG008921_NONHSAT022657	392	FYN_NM_002037	3628	-50.72	-0.129388	1	392	3227	3618
NONHSAG008921_NONHSAT022657	392	TFAP2B_NM_003221	5770	-42.84	-0.109286	1	392	5077	5468
NONHSAG008921_NONHSAT022657	392	BAIAP2_NM_006340	3352	-39.48	-0.100714	1	392	1470	1861
NONHSAG008921_NONHSAT022657	392	LEF1_NM_001130714	3477	-50.08	-0.127755	1	392	2400	2791
NONHSAG008921_NONHSAT022657	392	FOXO3_NM_001455	7341	-43.38	-0.110663	1	392	6643	7034
NONHSAG008921_NONHSAT022657	392	JARID2_NM_004973	6097	-45.63	-0.116403	1	392	3889	4280
NONHSAG008921_NONHSAT022657	392	UNKL_NM_001276414	4320	-42.75	-0.109056	1	392	1451	1842
NONHSAG008921_NONHSAT022657	392	ABL1_NM_005157	5388	-43.66	-0.111378	1	392	2441	2832
NONHSAG008921_NONHSAT022657	392	SOX30_NM_178424	3265	-39.76	-0.101429	1	392	2146	2537
NONHSAG008921_NONHSAT022657	392	FAM167A_NM_053279	4093	-40.89	-0.104311	1	392	3669	4060
NONHSAG008921_NONHSAT022657	392	CUX1_NM_001202543	13869	-43.77	-0.111658
NONHSAG008921_NONHSAT022657	392	CENPP_NM_001286969	3222	-39.58	-0.100969	1	392	2652	3043
NONHSAG008921_NONHSAT022657	392	MBD4_NM_001276272	2593	-39.86	-0.101684	1	246	2348	2593
NONHSAG008921_NONHSAT022657	392	LEF1_NM_001130713	3518	-50.08	-0.127755	1	392	2441	2832
NONHSAG008921_NONHSAT022657	392	GNA11_NM_002067	4145	-46.47	-0.118546	1	392	8	399
NONHSAG008921_NONHSAT022657	392	UBE2H_NM_003344	5161	-45.66	-0.11648	1	369	4793	5161
NONHSAG008921_NONHSAT022657	392	BCL2L10_NM_020396	887	-41.19	-0.105077	1	392	322	713
NONHSAG008921_NONHSAT022657	392	MBD4_NM_001276270	2628	-39.86	-0.101684	1	246	2383	2628
NONHSAG008921_NONHSAT022657	392	TRMT44_NM_152544	2846	-42.85	-0.109311	1	392	19	410
NONHSAG008921_NONHSAT022657	392	KDM6A_NM_001291421	5528	-43.78	-0.111684	1	392	151	542
NONHSAG008921_NONHSAT022657	392	PPP1R3D_NM_006242	3466	-40.93	-0.104413	1	392	2849	3240
NONHSAG008921_NONHSAT022657	392	KDM6A_NM_001291415	5940	-43.78	-0.111684	1	392	151	542
NONHSAG008921_NONHSAT022657	392	JARID2_NM_001267040	5597	-45.63	-0.116403	1	392	3889	4280
NONHSAG008921_NONHSAT022657	392	UBE2H_NM_182697	5068	-45.66	-0.11648	1	369	4700	5068
NONHSAG008921_NONHSAT022657	392	BAIAP2_NM_017450	3188	-40.57	-0.103495	1	392	2217	2608
NONHSAG008921_NONHSAT022657	392	BRPF1_NM_004634	4710	-42.7	-0.108929	1	392	140	531
NONHSAG008921_NONHSAT022657	392	GCH1_NM_001024070	1924	-44.72	-0.114082	1	348	1577	1924
NONHSAG008921_NONHSAT022657	392	SMKR1_NM_001195243	1035	-45.51	-0.116097	1	335	701	1035
NONHSAG008921_NONHSAT022657	392	KIFC3_NM_005550	3366	-44.65	-0.113903	53	392	1	340
NONHSAG008921_NONHSAT022657	392	MAP2K1_NM_002755	2586	-44	-0.112245	1	392	2083	2474
NONHSAG008921_NONHSAT022657	392	COL22A1_NM_152888	6346	-41.9	-0.106888	1	392	2300	2691
NONHSAG008921_NONHSAT022657	392	NFKBIA_NM_020529	1567	-39.9	-0.101786	1	386	1182	1567
NONHSAG008921_NONHSAT022657	392	KDM6A_NM_001291416	5805	-43.78	-0.111684	1	392	151	542
NONHSAG008921_NONHSAT022657	392	MBD4_NM_001276273	1692	-39.86	-0.101684	1	246	1447	1692
NONHSAG008921_NONHSAT022657	392	MBD4_NM_003925	2646	-39.86	-0.101684	1	246	2401	2646
NONHSAG008921_NONHSAT022657	392	LEF1_NM_016269	3602	-50.08	-0.127755	1	392	2525	2916
NONHSAG008921_NONHSAT022657	392	CNRIP1_NM_001111101	1295	-49.27	-0.125689	1	392	797	1188
NONHSAG008921_NONHSAT022657	392	FOXO3_NM_201559	7314	-49.17	-0.125434	1	392	135	526
NONHSAG008921_NONHSAT022657	392	QSOX2_NM_181701	4527	-53.01	-0.13523	1	392	14	405
NONHSAG008921_NONHSAT022657	392	TSPAN5_NM_005723	3397	-48.91	-0.12477	1	335	3063	3397
NONHSAG008921_NONHSAT022657	392	RUNX1T1_NM_001198633	7372	-42.92	-0.10949	1	392	118	509
NONHSAG008921_NONHSAT022657	392	GLTSCR1_NM_015711	5739	-42.67	-0.108852	1	392	4932	5323
NONHSAG008921_NONHSAT022657	392	FAM149A_NM_015398	2704	-48.38	-0.123418	1	392	124	515
NONHSAG008921_NONHSAT022657	392	OTUD3_NM_015207	6514	-41.14	-0.104949	1	392	34	425
NONHSAG008921_NONHSAT022657	392	GPR37_NM_005302	3815	-43.14	-0.110051	1	392	20	411
NONHSAG008921_NONHSAT022657	392	CUX1_NM_181552	13747	-43.77	-0.111658
NONHSAG008921_NONHSAT022657	392	CRMP1_NM_001014809	3171	-41.71	-0.106403	1	392	20	411
NONHSAG008921_NONHSAT022657	392	UNKL_NM_001193389	3974	-42.75	-0.109056	1	392	1451	1842
NONHSAG008921_NONHSAT022657	392	FAM19A5_NM_015381	2641	-40.75	-0.103954	1	392	836	1227
NONHSAG008921_NONHSAT022657	392	RUNX1T1_NM_175634	7545	-41.63	-0.106199	1	392	118	509
NONHSAG008921_NONHSAT022657	392	DPF2_NM_006268	2530	-40.22	-0.102602	76	392	1	317
NONHSAG008921_NONHSAT022657	392	AURKA_NM_198433	2547	-44.93	-0.114617	1	292	2256	2547
NONHSAG008921_NONHSAT022657	392	ZAR1L_NM_001136571	1103	-39.96	-0.101939	1	392	484	875
NONHSAG008921_NONHSAT022657	392	ZC3H18_NM_144604	3727	-43	-0.109694	1	392	1429	1820
NONHSAG008921_NONHSAT022657	392	BANP_NM_001173540	2303	-39.45	-0.100638	1	392	637	1028
NONHSAG008921_NONHSAT022657	392	KDM6A_NM_021140	5784	-43.78	-0.111684	1	392	151	542
NONHSAG008921_NONHSAT022657	392	INPP5E_NM_019892	3380	-40.75	-0.103954	1	392	83	474
NONHSAG008921_NONHSAT022657	392	ATXN2_NM_002973	4702	-51.19	-0.130587	1	392	128	519
NONHSAG027544_NONHSAT070236	499	LRRC8B_NM_001134476	7737	-51.99	-0.104188	1	499	4550	5048
NONHSAG027544_NONHSAT070236	499	ACVR2B_NM_001106	11373	-61.27	-0.122786
NONHSAG027544_NONHSAT070236	499	FAM184B_NM_015688	3842	-52.72	-0.105651	1	499	1130	1628
NONHSAG027544_NONHSAT070236	499	MYLIP_NM_013262	3071	-52.99	-0.106192	1	499	130	628
NONHSAG027544_NONHSAT070236	499	KLF2_NM_016270	1649	-50.2	-0.100601	1	499	1088	1586
NONHSAG027544_NONHSAT070236	499	KIFC3_NM_001130100	3395	-50.01	-0.10022	1	499	40	538
NONHSAG027544_NONHSAT070236	499	UNKL_NM_001193388	5116	-50.71	-0.101623	1	499	3144	3642
NONHSAG027544_NONHSAT070236	499	TNRC6B_NM_001024843	15959	-51.59	-0.103387
NONHSAG027544_NONHSAT070236	499	CLDN18_NM_001002026	3350	-58.97	-0.118176	1	499	1296	1794
NONHSAG027544_NONHSAT070236	499	PCDH11X_NM_032967	4767	-54.62	-0.109459	121	499	1	379
NONHSAG027544_NONHSAT070236	499	FAM19A5_NM_001082967	2620	-55.37	-0.110962	1	499	2	500
NONHSAG027544_NONHSAT070236	499	BRPF1_NM_001003694	4728	-50.1	-0.100401	1	499	277	775
NONHSAG027544_NONHSAT070236	499	HHEX_NM_002729	1759	-56.67	-0.113567	1	499	7	505
NONHSAG027544_NONHSAT070236	499	FYN_NM_002037	3628	-51.49	-0.103186	1	499	271	769
NONHSAG027544_NONHSAT070236	499	LEF1_NM_001130714	3477	-49.94	-0.10008	1	499	970	1468
NONHSAG027544_NONHSAT070236	499	FOXO3_NM_001455	7341	-52.37	-0.10495	1	499	6570	7068
NONHSAG027544_NONHSAT070236	499	TNRC6B_NM_015088	17950	-51.59	-0.103387
NONHSAG027544_NONHSAT070236	499	LEF1_NM_001130713	3518	-49.94	-0.10008	1	499	970	1468
NONHSAG027544_NONHSAT070236	499	GNA11_NM_002067	4145	-55.35	-0.110922	1	499	29	527
NONHSAG027544_NONHSAT070236	499	BRPF1_NM_004634	4710	-50.1	-0.100401	1	499	277	775
NONHSAG027544_NONHSAT070236	499	CLDN18_NM_016369	3359	-58.97	-0.118176	1	499	1296	1794
NONHSAG027544_NONHSAT070236	499	KIFC3_NM_005550	3366	-50.01	-0.10022	1	499	40	538
NONHSAG027544_NONHSAT070236	499	CPEB1_NM_001288819	3531	-50.83	-0.101864	1	457	3075	3531
NONHSAG027544_NONHSAT070236	499	LEF1_NM_016269	3602	-49.94	-0.10008	1	499	970	1468
NONHSAG027544_NONHSAT070236	499	FOXO3_NM_201559	7314	-52.37	-0.10495	1	499	6570	7068
NONHSAG027544_NONHSAT070236	499	QSOX2_NM_181701	4527	-68.23	-0.136733	1	499	651	1149
NONHSAG027544_NONHSAT070236	499	TNRC6B_NM_001162501	18280	-51.59	-0.103387
NONHSAG027544_NONHSAT070236	499	FAM149A_NM_015398	2704	-49.98	-0.10016	1	499	82	580
NONHSAG027544_NONHSAT070236	499	UNKL_NM_001193389	3974	-50.71	-0.101623	1	499	3144	3642
NONHSAG027544_NONHSAT070236	499	LRRC8B_NM_015350	7794	-51.99	-0.104188	1	499	4550	5048
NONHSAG027544_NONHSAT070233	522	SOCS7_NM_014598	7978	-54.86	-0.105096	1	508	7471	7978
NONHSAG027544_NONHSAT070233	522	ARHGAP39_NM_025251	5143	-60.59	-0.116073	1	522	3269	3790
NONHSAG027544_NONHSAT070233	522	MIXL1_NM_001282402	2030	-54.51	-0.104425	1	283	1748	2030
NONHSAG027544_NONHSAT070233	522	KLHL26_NM_018316	3122	-53.86	-0.10318	1	522	1251	1772
NONHSAG027544_NONHSAT070233	522	FAM184B_NM_015688	3842	-53.54	-0.102567	1	522	1165	1686
NONHSAG027544_NONHSAT070233	522	KIFC3_NM_001130099	3339	-54.83	-0.105038	1	522	139	660
NONHSAG027544_NONHSAT070233	522	MYLIP_NM_013262	3071	-53.59	-0.102663	1	522	23	544
NONHSAG027544_NONHSAT070233	522	KLF2_NM_016270	1649	-59.8	-0.114559	1	522	105	626
NONHSAG027544_NONHSAT070233	522	GCH1_NM_001024071	1836	-56.05	-0.107375	1	330	1507	1836
NONHSAG027544_NONHSAT070233	522	GCH1_NM_000161	2925	-56.05	-0.107375	1	330	2596	2925
NONHSAG027544_NONHSAT070233	522	FBXO43_NM_001029860	3305	-52.95	-0.101437	6	522	1	517
NONHSAG027544_NONHSAT070233	522	MIXL1_NM_031944	2006	-54.51	-0.104425	1	283	1724	2006
NONHSAG027544_NONHSAT070233	522	CRY1_NM_004075	3294	-55.23	-0.105805	1	522	203	724
NONHSAG027544_NONHSAT070233	522	PARD6G_NM_032510	3834	-59.57	-0.114119	1	522	563	1084
NONHSAG027544_NONHSAT070233	522	KIFC3_NM_001130100	3395	-56.43	-0.108103	1	522	6	527
NONHSAG027544_NONHSAT070233	522	CENPP_NM_001012267	3404	-57.25	-0.109674	1	522	323	844
NONHSAG027544_NONHSAT070233	522	CNRIP1_NM_015463	1998	-59.99	-0.114923	1	522	334	855
NONHSAG027544_NONHSAT070233	522	KDM6A_NM_001291417	5649	-52.99	-0.101513	1	522	5027	5548
NONHSAG027544_NONHSAT070233	522	UNKL_NM_001193388	5116	-52.58	-0.100728	1	522	324	845
NONHSAG027544_NONHSAT070233	522	BOD1_NM_138369	1934	-54.85	-0.105077	1	522	17	538
NONHSAG027544_NONHSAT070233	522	DCLK2_NM_001040260	4264	-57.34	-0.109847	1	522	60	581
NONHSAG027544_NONHSAT070233	522	CXXC4_NM_025212	5578	-52.77	-0.101092	1	522	4802	5323
NONHSAG027544_NONHSAT070233	522	PLIN5_NM_001013706	2441	-60.62	-0.11613	1	522	1001	1522
NONHSAG027544_NONHSAT070233	522	KDM6A_NM_001291418	5547	-52.99	-0.101513	1	522	4925	5446
NONHSAG027544_NONHSAT070233	522	FBXO27_NM_178820	2322	-60.63	-0.116149	1	522	40	561
NONHSAG027544_NONHSAT070233	522	C10orf95_NM_024886	1469	-66.26	-0.126935	1	522	753	1274
NONHSAG027544_NONHSAT070233	522	DCLK2_NM_001040261	4315	-57.34	-0.109847	1	522	60	581
NONHSAG027544_NONHSAT070233	522	FAM19A5_NM_001082967	2620	-55.58	-0.106475	14	522	1	509
NONHSAG027544_NONHSAT070233	522	BRPF1_NM_001003694	4728	-52.38	-0.100345	1	381	4348	4728
NONHSAG027544_NONHSAT070233	522	BANP_NM_079837	2285	-54.06	-0.103563	1	522	599	1120
NONHSAG027544_NONHSAT070233	522	PARP12_NM_022750	3791	-65.22	-0.124943	1	522	3055	3576
NONHSAG027544_NONHSAT070233	522	GCH1_NM_001024024	1979	-56.05	-0.107375	1	330	1650	1979
NONHSAG027544_NONHSAT070233	522	MARCH4_NM_020814	4450	-52.74	-0.101034	1	522	3802	4323
NONHSAG027544_NONHSAT070233	522	BOD1_NM_001159651	1737	-54.85	-0.105077	1	522	17	538
NONHSAG027544_NONHSAT070233	522	SAMD1_NM_138352	1299	-76.16	-0.1459	1	522	651	1172
NONHSAG027544_NONHSAT070233	522	HHEX_NM_002729	1759	-52.51	-0.100594	1	522	23	544
NONHSAG027544_NONHSAT070233	522	FYN_NM_002037	3628	-62.04	-0.118851	1	359	3270	3628
NONHSAG027544_NONHSAT070233	522	LEF1_NM_001130714	3477	-58.69	-0.112433	1	522	902	1423
NONHSAG027544_NONHSAT070233	522	FOXO3_NM_001455	7341	-61.51	-0.117835	1	522	6508	7029
NONHSAG027544_NONHSAT070233	522	UNKL_NM_001276414	4320	-52.58	-0.100728	1	522	324	845
NONHSAG027544_NONHSAT070233	522	CRMP1_NM_001313	3065	-53.71	-0.102893	1	522	108	629
NONHSAG027544_NONHSAT070233	522	CUX1_NM_001202543	13869	-60.5	-0.1159
NONHSAG027544_NONHSAT070233	522	CENPP_NM_001286969	3222	-55.87	-0.107031	1	522	2601	3122
NONHSAG027544_NONHSAT070233	522	LEF1_NM_001130713	3518	-58.69	-0.112433	1	522	902	1423
NONHSAG027544_NONHSAT070233	522	GNA11_NM_002067	4145	-74.13	-0.142011	1	522	62	583
NONHSAG027544_NONHSAT070233	522	UBE2H_NM_003344	5161	-60.72	-0.116322	1	522	73	594
NONHSAG027544_NONHSAT070233	522	TRMT44_NM_152544	2846	-52.82	-0.101188	1	522	155	676
NONHSAG027544_NONHSAT070233	522	KDM6A_NM_001291421	5528	-52.99	-0.101513	1	522	4906	5427
NONHSAG027544_NONHSAT070233	522	PPP1R3D_NM_006242	3466	-53.07	-0.101667	1	522	450	971
NONHSAG027544_NONHSAT070233	522	KDM6A_NM_001291415	5940	-52.99	-0.101513	1	522	5318	5839
NONHSAG027544_NONHSAT070233	522	UBE2H_NM_182697	5068	-60.72	-0.116322	1	522	73	594
NONHSAG027544_NONHSAT070233	522	BAIAP2_NM_017450	3188	-53.98	-0.10341	1	522	556	1077
NONHSAG027544_NONHSAT070233	522	BRPF1_NM_004634	4710	-52.38	-0.100345	1	381	4330	4710
NONHSAG027544_NONHSAT070233	522	GCH1_NM_001024070	1924	-56.05	-0.107375	1	330	1595	1924
NONHSAG027544_NONHSAT070233	522	KIFC3_NM_005550	3366	-56.43	-0.108103	1	522	6	527
NONHSAG027544_NONHSAT070233	522	MAP2K1_NM_002755	2586	-52.41	-0.100402	1	522	2042	2563
NONHSAG027544_NONHSAT070233	522	COL22A1_NM_152888	6346	-58.15	-0.111398	1	522	5414	5935
NONHSAG027544_NONHSAT070233	522	KDM6A_NM_001291416	5805	-52.99	-0.101513	1	522	5183	5704
NONHSAG027544_NONHSAT070233	522	LEF1_NM_016269	3602	-58.69	-0.112433	1	522	902	1423
NONHSAG027544_NONHSAT070233	522	CNRIP1_NM_001111101	1295	-59.99	-0.114923	1	522	334	855
NONHSAG027544_NONHSAT070233	522	FOXO3_NM_201559	7314	-62.23	-0.119215	1	522	114	635
NONHSAG027544_NONHSAT070233	522	QSOX2_NM_181701	4527	-54.41	-0.104234	1	522	51	572
NONHSAG027544_NONHSAT070233	522	TSPAN5_NM_005723	3397	-55.7	-0.106705	1	352	3046	3397
NONHSAG027544_NONHSAT070233	522	GLTSCR1_NM_015711	5739	-57.03	-0.109253	1	522	4372	4893
NONHSAG027544_NONHSAT070233	522	FAM149A_NM_015398	2704	-59.63	-0.114234	1	236	2469	2704
NONHSAG027544_NONHSAT070233	522	OTUD3_NM_015207	6514	-54.52	-0.104444	1	522	77	598
NONHSAG027544_NONHSAT070233	522	CUX1_NM_181552	13747	-60.5	-0.1159
NONHSAG027544_NONHSAT070233	522	CRMP1_NM_001014809	3171	-59.06	-0.113142	25	522	1	498
NONHSAG027544_NONHSAT070233	522	UNKL_NM_001193389	3974	-52.58	-0.100728	1	522	324	845
NONHSAG027544_NONHSAT070233	522	PAG1_NM_018440	10743	-52.72	-0.100996
NONHSAG027544_NONHSAT070233	522	FAM19A5_NM_015381	2641	-54.26	-0.103946	1	522	1361	1882
NONHSAG027544_NONHSAT070233	522	BANP_NM_001173540	2303	-54.06	-0.103563	1	522	599	1120
NONHSAG027544_NONHSAT070233	522	KDM6A_NM_021140	5784	-52.99	-0.101513	1	522	5162	5683
NONHSAG027544_NONHSAT070233	522	INPP5E_NM_019892	3380	-53.93	-0.103314	1	507	2874	3380
NONHSAG027544_NONHSAT070233	522	ATXN2_NM_002973	4702	-67.26	-0.128851	1	522	258	779
NONHSAG027544_NONHSAT070242	380	SOCS7_NM_014598	7978	-40.68	-0.107053	8	380	1	373
NONHSAG024465_NONHSAT060497	452	ABL1_NM_007313	5881	-46.12	-0.102035	1	452	365	816
NONHSAG024465_NONHSAT060497	452	SOCS7_NM_014598	7978	-54.25	-0.120022	1	452	159	610
NONHSAG024465_NONHSAT060497	452	ARHGAP39_NM_025251	5143	-53.41	-0.118164	1	452	2673	3124
NONHSAG024465_NONHSAT060497	452	BAIAP2_NM_001144888	3306	-46.87	-0.103695	1	452	1000	1451
NONHSAG024465_NONHSAT060497	452	KLHL26_NM_018316	3122	-46.86	-0.103673	1	452	2484	2935
NONHSAG024465_NONHSAT060497	452	BANP_NM_001173543	2438	-48.44	-0.107168	1	452	916	1367
NONHSAG024465_NONHSAT060497	452	FAM184B_NM_015688	3842	-48.88	-0.108142	1	452	888	1339
NONHSAG024465_NONHSAT060497	452	KIFC3_NM_001130099	3339	-49.24	-0.108938	1	452	2795	3246
NONHSAG024465_NONHSAT060497	452	SOX30_NM_007017	2772	-54.8	-0.121239	1	452	1740	2191
NONHSAG024465_NONHSAT060497	452	MYLIP_NM_013262	3071	-58.48	-0.129381	138	452	1	315
NONHSAG024465_NONHSAT060497	452	KLF2_NM_016270	1649	-54.57	-0.12073	1	452	359	810
NONHSAG024465_NONHSAT060497	452	GCH1_NM_001024071	1836	-45.59	-0.100863	1	452	1328	1779
NONHSAG024465_NONHSAT060497	452	GCH1_NM_000161	2925	-45.59	-0.100863	1	452	2417	2868
NONHSAG024465_NONHSAT060497	452	DMRTB1_NM_033067	1907	-50.06	-0.110752	1	452	89	540
NONHSAG024465_NONHSAT060497	452	FBXO43_NM_001029860	3305	-46.56	-0.103009	1	452	2815	3266
NONHSAG024465_NONHSAT060497	452	MIXL1_NM_031944	2006	-46.94	-0.10385	1	452	1347	1798
NONHSAG024465_NONHSAT060497	452	CRY1_NM_004075	3294	-51.09	-0.113031	1	452	2580	3031
NONHSAG024465_NONHSAT060497	452	PARD6G_NM_032510	3834	-47.64	-0.105398	1	452	2838	3289
NONHSAG024465_NONHSAT060497	452	KIFC3_NM_001130100	3395	-49.24	-0.108938	1	452	2851	3302
NONHSAG024465_NONHSAT060497	452	CENPP_NM_001012267	3404	-45.27	-0.100155	1	452	2788	3239
NONHSAG024465_NONHSAT060497	452	CNRIP1_NM_015463	1998	-53.49	-0.118341	1	452	1540	1991
NONHSAG024465_NONHSAT060497	452	KDM6A_NM_001291417	5649	-54.01	-0.119491	1	452	73	524
NONHSAG024465_NONHSAT060497	452	UNKL_NM_001193388	5116	-47.47	-0.105022	1	452	3850	4301
NONHSAG024465_NONHSAT060497	452	TNRC6B_NM_001024843	15959	-46.62	-0.103142
NONHSAG024465_NONHSAT060497	452	BOD1_NM_138369	1934	-53.69	-0.118783	1	452	1459	1910
NONHSAG024465_NONHSAT060497	452	DCLK2_NM_001040260	4264	-50.68	-0.112124	1	452	3491	3942
NONHSAG024465_NONHSAT060497	452	PCDH11X_NM_032967	4767	-54.61	-0.120819	1	452	4248	4699
NONHSAG024465_NONHSAT060497	452	CXXC4_NM_025212	5578	-53.32	-0.117965	1	452	4524	4975
NONHSAG024465_NONHSAT060497	452	PLIN5_NM_001013706	2441	-51.57	-0.114093	1	452	828	1279
NONHSAG024465_NONHSAT060497	452	TACC3_NM_006342	2837	-47.34	-0.104735	1	452	538	989
NONHSAG024465_NONHSAT060497	452	KDM6A_NM_001291418	5547	-54.01	-0.119491	1	452	73	524
NONHSAG024465_NONHSAT060497	452	FBXO27_NM_178820	2322	-56.8	-0.125664	1	445	1878	2322
NONHSAG024465_NONHSAT060497	452	MBD4_NM_001276271	2338	-49.27	-0.109004	1	440	1899	2338
NONHSAG024465_NONHSAT060497	452	MXD4_NM_006454	3773	-47.12	-0.104248	1	452	1016	1467
NONHSAG024465_NONHSAT060497	452	C10orf95_NM_024886	1469	-53.74	-0.118894	1	452	688	1139
NONHSAG024465_NONHSAT060497	452	SUSD3_NM_001287006	1080	-45.52	-0.100708	106	452	1	347
NONHSAG024465_NONHSAT060497	452	DCLK2_NM_001040261	4315	-50.68	-0.112124	1	452	3542	3993
NONHSAG024465_NONHSAT060497	452	ZBTB16_NM_006006	2406	-49.59	-0.109712	1	452	802	1253
NONHSAG024465_NONHSAT060497	452	BANP_NM_079837	2285	-46.34	-0.102522	1	452	710	1161
NONHSAG024465_NONHSAT060497	452	PARP12_NM_022750	3791	-61.34	-0.135708	1	452	2547	2998
NONHSAG024465_NONHSAT060497	452	GCH1_NM_001024024	1979	-45.59	-0.100863	1	452	1471	1922
NONHSAG024465_NONHSAT060497	452	MARCH4_NM_020814	4450	-49.33	-0.109137	1	452	3684	4135
NONHSAG024465_NONHSAT060497	452	BOD1_NM_001159651	1737	-53.69	-0.118783	1	452	1262	1713
NONHSAG024465_NONHSAT060497	452	SAMD1_NM_138352	1299	-60.94	-0.134823	1	452	534	985
NONHSAG024465_NONHSAT060497	452	UBXN4_NM_014607	4014	-50.88	-0.112566	76	452	1	377
NONHSAG024465_NONHSAT060497	452	FYN_NM_002037	3628	-56.03	-0.12396	1	452	3093	3544
NONHSAG024465_NONHSAT060497	452	BAIAP2_NM_006340	3352	-46.87	-0.103695	1	452	1000	1451
NONHSAG024465_NONHSAT060497	452	LEF1_NM_001130714	3477	-52.29	-0.115686	1	452	784	1235
NONHSAG024465_NONHSAT060497	452	FOXO3_NM_001455	7341	-54.64	-0.120885	1	452	529	980
NONHSAG024465_NONHSAT060497	452	UNKL_NM_001276414	4320	-47.05	-0.104093	1	452	346	797
NONHSAG024465_NONHSAT060497	452	ABL1_NM_005157	5388	-46.12	-0.102035	1	452	365	816
NONHSAG024465_NONHSAT060497	452	C5orf45_NM_001017987	1036	-45.78	-0.101283	1	452	381	832
NONHSAG024465_NONHSAT060497	452	CRMP1_NM_001313	3065	-46.78	-0.103496	1	452	2542	2993
NONHSAG024465_NONHSAT060497	452	SOX30_NM_178424	3265	-54.8	-0.121239	1	452	2233	2684
NONHSAG024465_NONHSAT060497	452	FAM167A_NM_053279	4093	-50.98	-0.112788	1	452	3641	4092
NONHSAG024465_NONHSAT060497	452	CUX1_NM_001202543	13869	-52.45	-0.11604
NONHSAG024465_NONHSAT060497	452	CENPP_NM_001286969	3222	-45.27	-0.100155	1	452	2606	3057
NONHSAG024465_NONHSAT060497	452	TNRC6B_NM_015088	17950	-48.06	-0.106327
NONHSAG024465_NONHSAT060497	452	MBD4_NM_001276272	2593	-49.27	-0.109004	1	440	2154	2593
NONHSAG024465_NONHSAT060497	452	LEF1_NM_001130713	3518	-52.29	-0.115686	1	452	784	1235
NONHSAG024465_NONHSAT060497	452	ZBTB16_NM_001018011	2251	-49.59	-0.109712	1	452	802	1253
NONHSAG024465_NONHSAT060497	452	GNA11_NM_002067	4145	-177.21	-0.392058	1	452	3106	3557
NONHSAG024465_NONHSAT060497	452	BCL2L10_NM_020396	887	-58.12	-0.128584	1	452	179	630
NONHSAG024465_NONHSAT060497	452	MBD4_NM_001276270	2628	-49.27	-0.109004	1	440	2189	2628
NONHSAG024465_NONHSAT060497	452	KDM6A_NM_001291421	5528	-54.01	-0.119491	1	452	73	524
NONHSAG024465_NONHSAT060497	452	PPP1R3D_NM_006242	3466	-59.62	-0.131903	1	452	2564	3015
NONHSAG024465_NONHSAT060497	452	TIAM1_NM_003253	7198	-50.17	-0.110996	1	452	5200	5651
NONHSAG024465_NONHSAT060497	452	KDM6A_NM_001291415	5940	-54.01	-0.119491	1	452	73	524
NONHSAG024465_NONHSAT060497	452	BAIAP2_NM_017450	3188	-47.64	-0.105398	1	452	2174	2625
NONHSAG024465_NONHSAT060497	452	GCH1_NM_001024070	1924	-45.59	-0.100863	1	452	1416	1867
NONHSAG024465_NONHSAT060497	452	SDS_NM_006843	1604	-46.33	-0.1025	1	452	739	1190
NONHSAG024465_NONHSAT060497	452	SMKR1_NM_001195243	1035	-50.03	-0.110686	1	452	464	915
NONHSAG024465_NONHSAT060497	452	KIFC3_NM_005550	3366	-49.24	-0.108938	1	452	2822	3273
NONHSAG024465_NONHSAT060497	452	MAP2K1_NM_002755	2586	-51.07	-0.112987	1	452	1984	2435
NONHSAG024465_NONHSAT060497	452	COL22A1_NM_152888	6346	-51.92	-0.114867	1	452	2763	3214
NONHSAG024465_NONHSAT060497	452	NECAP2_NM_001145278	2003	-48.26	-0.10677	1	452	1046	1497
NONHSAG024465_NONHSAT060497	452	C5orf45_NM_016175	1201	-45.78	-0.101283	1	452	381	832
NONHSAG024465_NONHSAT060497	452	KDM6A_NM_001291416	5805	-54.01	-0.119491	1	452	73	524
NONHSAG024465_NONHSAT060497	452	MBD4_NM_001276273	1692	-49.27	-0.109004	1	440	1253	1692
NONHSAG024465_NONHSAT060497	452	MBD4_NM_003925	2646	-49.27	-0.109004	1	440	2207	2646
NONHSAG024465_NONHSAT060497	452	LEF1_NM_016269	3602	-52.29	-0.115686	1	452	784	1235
NONHSAG024465_NONHSAT060497	452	CNRIP1_NM_001111101	1295	-53.49	-0.118341	1	452	837	1288
NONHSAG024465_NONHSAT060497	452	FOXO3_NM_201559	7314	-54.64	-0.120885	1	452	502	953
NONHSAG024465_NONHSAT060497	452	RNF157_NM_052916	4891	-46.4	-0.102655	1	452	15	466
NONHSAG024465_NONHSAT060497	452	QSOX2_NM_181701	4527	-48.88	-0.108142	1	452	3964	4415
NONHSAG024465_NONHSAT060497	452	GLTSCR1_NM_015711	5739	-57.83	-0.127942	1	452	4698	5149
NONHSAG024465_NONHSAT060497	452	BANP_NM_001173541	2210	-47.04	-0.104071	1	452	850	1301
NONHSAG024465_NONHSAT060497	452	BANP_NM_001173539	2327	-47.04	-0.104071	1	452	850	1301
NONHSAG024465_NONHSAT060497	452	TNRC6B_NM_001162501	18280	-48.06	-0.106327
NONHSAG024465_NONHSAT060497	452	OTUD3_NM_015207	6514	-53.46	-0.118274	1	389	6126	6514
NONHSAG024465_NONHSAT060497	452	GPR37_NM_005302	3815	-49.22	-0.108894	1	452	2361	2812
NONHSAG024465_NONHSAT060497	452	SUSD3_NM_145006	1212	-45.52	-0.100708	106	452	1	347
NONHSAG024465_NONHSAT060497	452	CUX1_NM_181552	13747	-52.45	-0.11604
NONHSAG024465_NONHSAT060497	452	CRMP1_NM_001014809	3171	-55.2	-0.122124	1	452	2688	3139
NONHSAG024465_NONHSAT060497	452	UNKL_NM_001193389	3974	-47.05	-0.104093	1	452	346	797
NONHSAG024465_NONHSAT060497	452	BIN3_NM_018688	1847	-45.71	-0.101128	1	452	458	909
NONHSAG024465_NONHSAT060497	452	PAG1_NM_018440	10743	-45.86	-0.10146
NONHSAG024465_NONHSAT060497	452	NECAP2_NM_018090	2081	-48.26	-0.10677	1	452	1046	1497
NONHSAG024465_NONHSAT060497	452	IRF8_NM_002163	2661	-48.97	-0.108341	1	452	1573	2024
NONHSAG024465_NONHSAT060497	452	BANP_NM_001173540	2303	-46.34	-0.102522	1	452	710	1161
NONHSAG024465_NONHSAT060497	452	KDM6A_NM_021140	5784	-54.01	-0.119491	1	452	73	524
NONHSAG024465_NONHSAT060497	452	ATXN2_NM_002973	4702	-54.45	-0.120465	1	452	4025	4476
NONHSAG024465_NONHSAT060497	452	TSHZ1_NM_005786	4992	-49.72	-0.11	1	452	3581	4032
NONHSAG024465_NONHSAT060497	452	BAIAP2_NM_017451	2894	-46.79	-0.103518	1	452	800	1251
NONHSAG027544_NONHSAT070237	523	SKP2_NM_001243120	3257	-189.2	-0.361759	1	523	218	740
NONHSAG027544_NONHSAT070237	523	FAM184B_NM_015688	3842	-75.64	-0.144627	1	523	3297	3819
NONHSAG027544_NONHSAT070237	523	KLF2_NM_016270	1649	-62.44	-0.119388	1	523	756	1278
NONHSAG027544_NONHSAT070237	523	SKP2_NM_005983	3504	-189.2	-0.361759	1	523	218	740
NONHSAG027544_NONHSAT070237	523	PARD6G_NM_032510	3834	-65.56	-0.125354	1	523	1524	2046
NONHSAG027544_NONHSAT070237	523	UNKL_NM_001193388	5116	-92.18	-0.176252	1	523	2771	3293
NONHSAG027544_NONHSAT070237	523	CLDN18_NM_001002026	3350	-54.98	-0.105124	1	523	1401	1923
NONHSAG027544_NONHSAT070237	523	PCDH11X_NM_032967	4767	-53.63	-0.102543	16	523	1	508
NONHSAG027544_NONHSAT070237	523	PLIN5_NM_001013706	2441	-67.63	-0.129312	1	523	1494	2016
NONHSAG027544_NONHSAT070237	523	FBXO27_NM_178820	2322	-91.94	-0.175793	1	523	1266	1788
NONHSAG027544_NONHSAT070237	523	C10orf95_NM_024886	1469	-54.61	-0.104417	1	517	953	1469
NONHSAG027544_NONHSAT070237	523	SAMD1_NM_138352	1299	-64.04	-0.122447	1	523	617	1139
NONHSAG027544_NONHSAT070237	523	UNKL_NM_001276414	4320	-92.18	-0.176252	1	523	1975	2497
NONHSAG027544_NONHSAT070237	523	YPEL1_NM_013313	4284	-99.04	-0.189369	1	523	790	1312
NONHSAG027544_NONHSAT070237	523	PPP1R3D_NM_006242	3466	-59	-0.112811	1	523	2690	3212
NONHSAG027544_NONHSAT070237	523	CLDN18_NM_016369	3359	-54.98	-0.105124	1	523	1401	1923
NONHSAG027544_NONHSAT070237	523	TMEM14B_NM_001286488	1295	-93.49	-0.178757	1	523	299	821
NONHSAG027544_NONHSAT070237	523	RNF157_NM_052916	4891	-109.25	-0.208891	1	523	2480	3002
NONHSAG027544_NONHSAT070237	523	GLTSCR1_NM_015711	5739	-52.52	-0.100421	1	523	4501	5023
NONHSAG027544_NONHSAT070237	523	TMEM14B_NM_001286489	1193	-93.49	-0.178757	1	523	299	821
NONHSAG027544_NONHSAT070237	523	OTUD3_NM_015207	6514	-91.48	-0.174914	1	523	999	1521
NONHSAG027544_NONHSAT070237	523	GRTP1_NM_001286732	1836	-83.23	-0.15914	1	523	1295	1817
NONHSAG027544_NONHSAT070237	523	UNKL_NM_001193389	3974	-92.18	-0.176252	1	523	1629	2151
NONHSAG027544_NONHSAT070237	523	AURKA_NM_198433	2547	-54.89	-0.104952	1	523	21	543
NONHSAG027544_NONHSAT070237	523	ATXN2_NM_002973	4702	-53.02	-0.101377	1	523	272	794
NONHSAG051611_NONHSAT129929	1690	SAMD1_NM_138352	1299	-133.25	-0.102579	1	1280	20	1299
NONHSAG051611_NONHSAT129929	1690	BCL2L10_NM_020396	887	-95.23	-0.107362	1	856	32	887
NONHSAG027544_NONHSAT070239	1997	TMEM14B_NM_001286489	1193	-120.88	-0.101324	1	992	202	1193
NONHSAG015808_NONHSAT039500	767	BANP_NM_017869	2219	-82.3	-0.107301	1	767	765	1531
NONHSAG015808_NONHSAT039500	767	SOCS7_NM_014598	7978	-79.06	-0.103077	1	767	108	874
NONHSAG015808_NONHSAT039500	767	ARHGAP39_NM_025251	5143	-77.31	-0.100795	1	767	589	1355
NONHSAG015808_NONHSAT039500	767	KLHL26_NM_018316	3122	-83.98	-0.109492	1	767	1238	2004
NONHSAG015808_NONHSAT039500	767	KLF2_NM_016270	1649	-86.33	-0.112555	1	767	77	843
NONHSAG015808_NONHSAT039500	767	DMRTB1_NM_033067	1907	-81.4	-0.106128	1	767	103	869
NONHSAG015808_NONHSAT039500	767	PARD6G_NM_032510	3834	-81.76	-0.106597	1	767	2984	3750
NONHSAG015808_NONHSAT039500	767	UNKL_NM_001193388	5116	-78.37	-0.102177	1	752	4365	5116
NONHSAG015808_NONHSAT039500	767	DCLK2_NM_001040260	4264	-86.25	-0.112451	1	767	105	871
NONHSAG015808_NONHSAT039500	767	CXXC4_NM_025212	5578	-86.44	-0.112699	1	767	4591	5357
NONHSAG015808_NONHSAT039500	767	PLIN5_NM_001013706	2441	-81.3	-0.105997	1	767	1174	1940
NONHSAG015808_NONHSAT039500	767	C10orf95_NM_024886	1469	-85.56	-0.111551	1	767	632	1398
NONHSAG015808_NONHSAT039500	767	DCLK2_NM_001040261	4315	-86.25	-0.112451	1	767	105	871
NONHSAG015808_NONHSAT039500	767	FAM19A5_NM_001082967	2620	-78.41	-0.102229	14	767	1	754
NONHSAG015808_NONHSAT039500	767	PARP12_NM_022750	3791	-91.42	-0.119192	1	767	2522	3288
NONHSAG015808_NONHSAT039500	767	SAMD1_NM_138352	1299	-93.95	-0.12249	1	767	132	898
NONHSAG015808_NONHSAT039500	767	FYN_NM_002037	3628	-87.25	-0.113755	1	767	90	856
NONHSAG015808_NONHSAT039500	767	LEF1_NM_001130714	3477	-78.41	-0.102229	1	767	718	1484
NONHSAG015808_NONHSAT039500	767	FOXO3_NM_001455	7341	-87.11	-0.113572	1	767	110	876
NONHSAG015808_NONHSAT039500	767	CUX1_NM_001202543	13869	-85.36	-0.111291
NONHSAG015808_NONHSAT039500	767	LEF1_NM_001130713	3518	-78.41	-0.102229	1	767	718	1484
NONHSAG015808_NONHSAT039500	767	GNA11_NM_002067	4145	-111.16	-0.144928	53	767	1	715
NONHSAG015808_NONHSAT039500	767	PPP1R3D_NM_006242	3466	-95.59	-0.124628	1	753	2714	3466
NONHSAG015808_NONHSAT039500	767	BAIAP2_NM_017450	3188	-80.89	-0.105463	1	767	1260	2026
NONHSAG015808_NONHSAT039500	767	KIFC3_NM_005550	3366	-77.03	-0.10043	1	767	111	877
NONHSAG015808_NONHSAT039500	767	LEF1_NM_016269	3602	-78.41	-0.102229	1	767	718	1484
NONHSAG015808_NONHSAT039500	767	FOXO3_NM_201559	7314	-82.22	-0.107197	1	767	6	772
NONHSAG015808_NONHSAT039500	767	TSPAN5_NM_005723	3397	-80.05	-0.104368	24	767	1	744
NONHSAG015808_NONHSAT039500	767	UNKL_NM_001037125	1400	-82.86	-0.108031	1	767	536	1302
NONHSAG015808_NONHSAT039500	767	GLTSCR1_NM_015711	5739	-93.88	-0.122399	1	767	4373	5139
NONHSAG015808_NONHSAT039500	767	BANP_NM_001173542	2375	-82.3	-0.107301	1	767	765	1531
NONHSAG015808_NONHSAT039500	767	CUX1_NM_181552	13747	-85.36	-0.111291
NONHSAG015808_NONHSAT039500	767	CRMP1_NM_001014809	3171	-95.15	-0.124055	1	767	23	789
NONHSAG015808_NONHSAT039500	767	IRF8_NM_002163	2661	-78.97	-0.10296	1	767	1293	2059
NONHSAG015808_NONHSAT039500	767	INPP5E_NM_019892	3380	-86.03	-0.112164	1	767	2160	2926
NONHSAG015808_NONHSAT039500	767	ATXN2_NM_002973	4702	-86.37	-0.112608	1	767	3803	4569
NONHSAG008921_NONHSAT022655	554	BANP_NM_017869	2219	-55.84	-0.100794	1	554	662	1215
NONHSAG008921_NONHSAT022655	554	ABL1_NM_007313	5881	-56.26	-0.101552	1	554	2979	3532
NONHSAG008921_NONHSAT022655	554	SOCS7_NM_014598	7978	-58.05	-0.104783	1	554	7023	7576
NONHSAG008921_NONHSAT022655	554	KLHL26_NM_018316	3122	-67.1	-0.121119	1	554	1887	2440
NONHSAG008921_NONHSAT022655	554	BANP_NM_001173543	2438	-55.7	-0.100542	1	554	945	1498
NONHSAG008921_NONHSAT022655	554	KIFC3_NM_001130099	3339	-59.73	-0.107816	1	554	2014	2567
NONHSAG008921_NONHSAT022655	554	KLF2_NM_016270	1649	-71.1	-0.128339	1	554	939	1492
NONHSAG008921_NONHSAT022655	554	DMRTB1_NM_033067	1907	-58.2	-0.105054	1	554	1132	1685
NONHSAG008921_NONHSAT022655	554	PARD6G_NM_032510	3834	-56.53	-0.10204	1	554	469	1022
NONHSAG008921_NONHSAT022655	554	KIFC3_NM_001130100	3395	-59.73	-0.107816	1	554	2014	2567
NONHSAG008921_NONHSAT022655	554	KDM6A_NM_001291417	5649	-56	-0.101083	1	554	91	644
NONHSAG008921_NONHSAT022655	554	UNKL_NM_001193388	5116	-59.04	-0.10657	1	554	260	813
NONHSAG008921_NONHSAT022655	554	DCLK2_NM_001040260	4264	-60.7	-0.109567	1	554	3528	4081
NONHSAG008921_NONHSAT022655	554	CXXC4_NM_025212	5578	-62.08	-0.112058	1	554	724	1277
NONHSAG008921_NONHSAT022655	554	PLIN5_NM_001013706	2441	-59.39	-0.107202	1	554	1705	2258
NONHSAG008921_NONHSAT022655	554	TACC3_NM_006342	2837	-57.05	-0.102978	1	554	23	576
NONHSAG008921_NONHSAT022655	554	KDM6A_NM_001291418	5547	-56	-0.101083	1	554	91	644
NONHSAG008921_NONHSAT022655	554	MXD4_NM_006454	3773	-57.87	-0.104458	1	554	3130	3683
NONHSAG008921_NONHSAT022655	554	C10orf95_NM_024886	1469	-72.43	-0.13074	1	554	759	1312
NONHSAG008921_NONHSAT022655	554	DCLK2_NM_001040261	4315	-60.7	-0.109567	1	554	3579	4132
NONHSAG008921_NONHSAT022655	554	FAM19A5_NM_001082967	2620	-59.39	-0.107202	1	554	319	872
NONHSAG008921_NONHSAT022655	554	PARP12_NM_022750	3791	-67.45	-0.121751	1	554	2704	3257
NONHSAG008921_NONHSAT022655	554	SAMD1_NM_138352	1299	-68.23	-0.123159	1	554	337	890
NONHSAG008921_NONHSAT022655	554	COPS8_NM_006710	2258	-56.5	-0.101986	1	554	1679	2232
NONHSAG008921_NONHSAT022655	554	FYN_NM_002037	3628	-57.78	-0.104296	1	457	3172	3628
NONHSAG008921_NONHSAT022655	554	LEF1_NM_001130714	3477	-62.78	-0.113321	1	554	716	1269
NONHSAG008921_NONHSAT022655	554	TRIM62_NM_018207	3841	-55.83	-0.100776	1	554	429	982
NONHSAG008921_NONHSAT022655	554	FOXO3_NM_001455	7341	-59.62	-0.107617	1	554	22	575
NONHSAG008921_NONHSAT022655	554	UNKL_NM_001276414	4320	-59.04	-0.10657	1	554	260	813
NONHSAG008921_NONHSAT022655	554	ABL1_NM_005157	5388	-56.26	-0.101552	1	554	2486	3039
NONHSAG008921_NONHSAT022655	554	CUX1_NM_001202543	13869	-67.75	-0.122292
NONHSAG008921_NONHSAT022655	554	LEF1_NM_001130713	3518	-62.78	-0.113321	1	554	716	1269
NONHSAG008921_NONHSAT022655	554	GNA11_NM_002067	4145	-62.36	-0.112563	1	554	44	597
NONHSAG008921_NONHSAT022655	554	UBE2H_NM_003344	5161	-58.83	-0.106191	1	429	4733	5161
NONHSAG008921_NONHSAT022655	554	KDM6A_NM_001291421	5528	-56	-0.101083	1	554	91	644
NONHSAG008921_NONHSAT022655	554	PPP1R3D_NM_006242	3466	-61.26	-0.110578	1	554	2789	3342
NONHSAG008921_NONHSAT022655	554	KDM6A_NM_001291415	5940	-56	-0.101083	1	554	91	644
NONHSAG008921_NONHSAT022655	554	UBE2H_NM_182697	5068	-58.83	-0.106191	1	429	4640	5068
NONHSAG008921_NONHSAT022655	554	BAIAP2_NM_017450	3188	-61.58	-0.111155	1	554	2151	2704
NONHSAG008921_NONHSAT022655	554	SMKR1_NM_001195243	1035	-66.07	-0.11926	30	554	1	525
NONHSAG008921_NONHSAT022655	554	KIFC3_NM_005550	3366	-59.73	-0.107816	1	554	1985	2538
NONHSAG008921_NONHSAT022655	554	MAP2K1_NM_002755	2586	-59.85	-0.108032	1	554	2023	2576
NONHSAG008921_NONHSAT022655	554	CPEB1_NM_001288819	3531	-55.54	-0.100253	1	554	209	762
NONHSAG008921_NONHSAT022655	554	KDM6A_NM_001291416	5805	-56	-0.101083	1	554	91	644
NONHSAG008921_NONHSAT022655	554	LEF1_NM_016269	3602	-62.78	-0.113321	1	554	716	1269
NONHSAG008921_NONHSAT022655	554	FOXO3_NM_201559	7314	-60.71	-0.109585	1	554	142	695
NONHSAG008921_NONHSAT022655	554	SH3BP5_NM_004844	3319	-59.87	-0.108069	14	554	1	541
NONHSAG008921_NONHSAT022655	554	QSOX2_NM_181701	4527	-59.58	-0.107545	1	554	1498	2051
NONHSAG008921_NONHSAT022655	554	GLTSCR1_NM_015711	5739	-65.66	-0.11852	1	554	1233	1786
NONHSAG008921_NONHSAT022655	554	BANP_NM_001173541	2210	-55.7	-0.100542	1	554	783	1336
NONHSAG008921_NONHSAT022655	554	BANP_NM_001173539	2327	-55.7	-0.100542	1	554	900	1453
NONHSAG008921_NONHSAT022655	554	BANP_NM_001173542	2375	-55.84	-0.100794	1	554	662	1215
NONHSAG008921_NONHSAT022655	554	COPS8_NM_198189	2323	-56.5	-0.101986	1	554	1744	2297
NONHSAG008921_NONHSAT022655	554	FAM149A_NM_015398	2704	-79.6	-0.143682	1	554	24	577
NONHSAG008921_NONHSAT022655	554	GPR37_NM_005302	3815	-56.36	-0.101733	1	554	83	636
NONHSAG008921_NONHSAT022655	554	CUX1_NM_181552	13747	-67.75	-0.122292
NONHSAG008921_NONHSAT022655	554	CRMP1_NM_001014809	3171	-65.72	-0.118628	1	554	2595	3148
NONHSAG008921_NONHSAT022655	554	UNKL_NM_001193389	3974	-59.04	-0.10657	1	554	260	813
NONHSAG008921_NONHSAT022655	554	FAM19A5_NM_015381	2641	-59.39	-0.107202	1	554	340	893
NONHSAG008921_NONHSAT022655	554	ZC3H18_NM_144604	3727	-59.93	-0.108177	1	554	2033	2586
NONHSAG008921_NONHSAT022655	554	KDM6A_NM_021140	5784	-56	-0.101083	1	554	91	644
NONHSAG008921_NONHSAT022655	554	INPP5E_NM_019892	3380	-61.1	-0.110289	1	554	2265	2818
NONHSAG008921_NONHSAT022655	554	ATXN2_NM_002973	4702	-63.35	-0.11435	1	554	345	898
NONHSAG041256_NONHSAT103236	573	BANP_NM_017869	2219	-62.69	-0.109407	1	573	569	1141
NONHSAG041256_NONHSAT103236	573	ABL1_NM_007313	5881	-58.11	-0.101414	1	573	2364	2936
NONHSAG041256_NONHSAT103236	573	SOCS7_NM_014598	7978	-66.78	-0.116545	6	573	1	568
NONHSAG041256_NONHSAT103236	573	ARHGAP39_NM_025251	5143	-60.39	-0.105393	1	573	914	1486
NONHSAG041256_NONHSAT103236	573	MIXL1_NM_001282402	2030	-59.37	-0.103613	23	573	1	551
NONHSAG041256_NONHSAT103236	573	KLHL26_NM_018316	3122	-64.03	-0.111745	1	573	1539	2111
NONHSAG041256_NONHSAT103236	573	FAM184B_NM_015688	3842	-61.27	-0.106928	1	573	896	1468
NONHSAG041256_NONHSAT103236	573	KIFC3_NM_001130099	3339	-57.61	-0.100541	1	573	2677	3249
NONHSAG041256_NONHSAT103236	573	SOX30_NM_007017	2772	-57.75	-0.100785	1	573	1731	2303
NONHSAG041256_NONHSAT103236	573	KLF2_NM_016270	1649	-70.18	-0.122478	1	467	1183	1649
NONHSAG041256_NONHSAT103236	573	GCH1_NM_001024071	1836	-57.4	-0.100175	1	573	56	628
NONHSAG041256_NONHSAT103236	573	GCH1_NM_000161	2925	-57.4	-0.100175	1	573	56	628
NONHSAG041256_NONHSAT103236	573	CUX1_NM_001913	3032	-60.68	-0.105899	1	573	797	1369
NONHSAG041256_NONHSAT103236	573	DMRTB1_NM_033067	1907	-67.77	-0.118272	1	573	1263	1835
NONHSAG041256_NONHSAT103236	573	MIXL1_NM_031944	2006	-61.75	-0.107766	23	573	1	551
NONHSAG041256_NONHSAT103236	573	CRY1_NM_004075	3294	-59.27	-0.103438	1	573	2430	3002
NONHSAG041256_NONHSAT103236	573	PARD6G_NM_032510	3834	-58.26	-0.101675	1	573	476	1048
NONHSAG041256_NONHSAT103236	573	KIFC3_NM_001130100	3395	-67.31	-0.117469	1	573	28	600
NONHSAG041256_NONHSAT103236	573	CUX1_NM_001202544	2984	-60.68	-0.105899	1	573	797	1369
NONHSAG041256_NONHSAT103236	573	CNRIP1_NM_015463	1998	-63.89	-0.111501	1	573	274	846
NONHSAG041256_NONHSAT103236	573	KDM6A_NM_001291417	5649	-62.98	-0.109913	1	573	86	658
NONHSAG041256_NONHSAT103236	573	UNKL_NM_001193388	5116	-58.48	-0.102059	1	573	4128	4700
NONHSAG041256_NONHSAT103236	573	BOD1_NM_138369	1934	-66.87	-0.116702	1	573	52	624
NONHSAG041256_NONHSAT103236	573	DCLK2_NM_001040260	4264	-65.57	-0.114433	1	573	579	1151
NONHSAG041256_NONHSAT103236	573	CXXC4_NM_025212	5578	-63.57	-0.110942	1	573	4705	5277
NONHSAG041256_NONHSAT103236	573	PLIN5_NM_001013706	2441	-59.64	-0.104084	1	573	870	1442
NONHSAG041256_NONHSAT103236	573	KDM6A_NM_001291418	5547	-62.98	-0.109913	1	573	86	658
NONHSAG041256_NONHSAT103236	573	FBXO27_NM_178820	2322	-58.9	-0.102792	1	533	1790	2322
NONHSAG041256_NONHSAT103236	573	C10orf95_NM_024886	1469	-68.84	-0.12014	1	573	458	1030
NONHSAG041256_NONHSAT103236	573	DCLK2_NM_001040261	4315	-65.57	-0.114433	1	573	579	1151
NONHSAG041256_NONHSAT103236	573	FAM19A5_NM_001082967	2620	-59.13	-0.103194	1	573	1803	2375
NONHSAG041256_NONHSAT103236	573	PARP12_NM_022750	3791	-73.92	-0.129005	1	573	2781	3353
NONHSAG041256_NONHSAT103236	573	GCH1_NM_001024024	1979	-57.4	-0.100175	1	573	56	628
NONHSAG041256_NONHSAT103236	573	MARCH4_NM_020814	4450	-58	-0.101222	1	573	1	573
NONHSAG041256_NONHSAT103236	573	BOD1_NM_001159651	1737	-65.49	-0.114293	1	573	52	624
NONHSAG041256_NONHSAT103236	573	SAMD1_NM_138352	1299	-76.03	-0.132688	4	573	1	570
NONHSAG041256_NONHSAT103236	573	UBXN4_NM_014607	4014	-60.44	-0.10548	1	369	3646	4014
NONHSAG041256_NONHSAT103236	573	FYN_NM_002037	3628	-69.56	-0.121396	1	478	3151	3628
NONHSAG041256_NONHSAT103236	573	LEF1_NM_001130714	3477	-64.86	-0.113194	1	573	12	584
NONHSAG041256_NONHSAT103236	573	TRIM62_NM_018207	3841	-72.8	-0.127051	1	573	2984	3556
NONHSAG041256_NONHSAT103236	573	FOXO3_NM_001455	7341	-64.41	-0.112408	1	382	6960	7341
NONHSAG041256_NONHSAT103236	573	JARID2_NM_004973	6097	-61.05	-0.106545	1	573	3394	3966
NONHSAG041256_NONHSAT103236	573	UNKL_NM_001276414	4320	-71.34	-0.124503	1	573	3077	3649
NONHSAG041256_NONHSAT103236	573	ABL1_NM_005157	5388	-58.11	-0.101414	1	573	2364	2936
NONHSAG041256_NONHSAT103236	573	SOX30_NM_178424	3265	-57.75	-0.100785	1	573	2224	2796
NONHSAG041256_NONHSAT103236	573	CUX1_NM_001202543	13869	-69.39	-0.121099
NONHSAG041256_NONHSAT103236	573	CUX1_NM_181500	3026	-60.68	-0.105899	1	573	797	1369
NONHSAG041256_NONHSAT103236	573	LEF1_NM_001130713	3518	-64.86	-0.113194	1	573	12	584
NONHSAG041256_NONHSAT103236	573	GNA11_NM_002067	4145	-71.18	-0.124223	1	376	3770	4145
NONHSAG041256_NONHSAT103236	573	UBE2H_NM_003344	5161	-64.25	-0.112129	1	573	14	586
NONHSAG041256_NONHSAT103236	573	TRMT44_NM_152544	2846	-62.27	-0.108674	3	573	1	571
NONHSAG041256_NONHSAT103236	573	KDM6A_NM_001291421	5528	-62.98	-0.109913	1	573	86	658
NONHSAG041256_NONHSAT103236	573	PPP1R3D_NM_006242	3466	-65.75	-0.114747	1	573	2516	3088
NONHSAG041256_NONHSAT103236	573	CUX1_NM_001202545	2894	-60.68	-0.105899	1	573	797	1369
NONHSAG041256_NONHSAT103236	573	KDM6A_NM_001291415	5940	-62.98	-0.109913	1	573	86	658
NONHSAG041256_NONHSAT103236	573	JARID2_NM_001267040	5597	-61.05	-0.106545	1	573	3394	3966
NONHSAG041256_NONHSAT103236	573	UBE2H_NM_182697	5068	-64.25	-0.112129	1	573	14	586
NONHSAG041256_NONHSAT103236	573	GCH1_NM_001024070	1924	-57.4	-0.100175	1	573	56	628
NONHSAG041256_NONHSAT103236	573	SMKR1_NM_001195243	1035	-62.91	-0.109791	25	573	1	549
NONHSAG041256_NONHSAT103236	573	KIFC3_NM_005550	3366	-67.31	-0.117469	1	573	28	600
NONHSAG041256_NONHSAT103236	573	MAP2K1_NM_002755	2586	-66.17	-0.11548	1	556	2031	2586
NONHSAG041256_NONHSAT103236	573	COL22A1_NM_152888	6346	-60.17	-0.105009	1	573	5311	5883
NONHSAG041256_NONHSAT103236	573	KDM6A_NM_001291416	5805	-62.98	-0.109913	1	573	86	658
NONHSAG041256_NONHSAT103236	573	LEF1_NM_016269	3602	-64.86	-0.113194	1	573	12	584
NONHSAG041256_NONHSAT103236	573	CNRIP1_NM_001111101	1295	-63.89	-0.111501	1	573	274	846
NONHSAG041256_NONHSAT103236	573	FOXO3_NM_201559	7314	-62.45	-0.108988	1	573	390	962
NONHSAG041256_NONHSAT103236	573	SH3BP5_NM_004844	3319	-59.81	-0.10438	1	573	78	650
NONHSAG041256_NONHSAT103236	573	QSOX2_NM_181701	4527	-68.66	-0.119825	1	432	4096	4527
NONHSAG041256_NONHSAT103236	573	TSPAN5_NM_005723	3397	-58.61	-0.102286	1	560	2838	3397
NONHSAG041256_NONHSAT103236	573	UNKL_NM_001037125	1400	-58.32	-0.10178	1	573	412	984
NONHSAG041256_NONHSAT103236	573	GLTSCR1_NM_015711	5739	-62.11	-0.108394	1	573	1294	1866
NONHSAG041256_NONHSAT103236	573	BANP_NM_001173542	2375	-62.69	-0.109407	1	573	569	1141
NONHSAG041256_NONHSAT103236	573	CUX1_NM_181552	13747	-69.39	-0.121099
NONHSAG041256_NONHSAT103236	573	CRMP1_NM_001014809	3171	-70.02	-0.122199	1	573	4	576
NONHSAG041256_NONHSAT103236	573	GRTP1_NM_001286732	1836	-57.75	-0.100785	1	573	543	1115
NONHSAG041256_NONHSAT103236	573	FAM19A5_NM_015381	2641	-59.13	-0.103194	1	573	1803	2375
NONHSAG041256_NONHSAT103236	573	RUNX1T1_NM_175634	7545	-60.03	-0.104764	1	573	10	582
NONHSAG041256_NONHSAT103236	573	IRF8_NM_002163	2661	-58.9	-0.102792	1	573	1509	2081
NONHSAG041256_NONHSAT103236	573	ZAR1L_NM_001136571	1103	-57.83	-0.100925	1	465	639	1103
NONHSAG041256_NONHSAT103236	573	ZC3H18_NM_144604	3727	-58.25	-0.101658	1	573	1412	1984
NONHSAG041256_NONHSAT103236	573	CUX1_NM_001202546	2811	-60.68	-0.105899	1	573	797	1369
NONHSAG041256_NONHSAT103236	573	KDM6A_NM_021140	5784	-62.98	-0.109913	1	573	86	658
NONHSAG041256_NONHSAT103236	573	INPP5E_NM_019892	3380	-77.57	-0.135375	1	573	2798	3370
NONHSAG041256_NONHSAT103236	573	ATXN2_NM_002973	4702	-81.99	-0.143089	1	573	4087	4659
NONHSAG027544_NONHSAT070234	596	LRRC8B_NM_001134476	7737	-59.91	-0.10052	1	596	4521	5116
NONHSAG027544_NONHSAT070234	596	TNRC6B_NM_001024843	15959	-59.68	-0.100134
NONHSAG027544_NONHSAT070234	596	DCLK2_NM_001040260	4264	-60.3	-0.101174	1	596	96	691
NONHSAG027544_NONHSAT070234	596	DCLK2_NM_001040261	4315	-60.3	-0.101174	1	596	96	691
NONHSAG027544_NONHSAT070234	596	SAMD1_NM_138352	1299	-63.41	-0.106393	1	596	353	948
NONHSAG027544_NONHSAT070234	596	FYN_NM_002037	3628	-59.95	-0.100587	1	444	3185	3628
NONHSAG027544_NONHSAT070234	596	FOXO3_NM_001455	7341	-61.13	-0.102567	1	596	6642	7237
NONHSAG027544_NONHSAT070234	596	TNRC6B_NM_015088	17950	-59.68	-0.100134
NONHSAG027544_NONHSAT070234	596	GNA11_NM_002067	4145	-59.72	-0.100201	1	596	95	690
NONHSAG027544_NONHSAT070234	596	MAP2K1_NM_002755	2586	-59.96	-0.100604	1	488	2099	2586
NONHSAG027544_NONHSAT070234	596	TNRC6B_NM_001162501	18280	-59.68	-0.100134
NONHSAG027544_NONHSAT070234	596	CRMP1_NM_001014809	3171	-62.76	-0.105302	1	596	52	647
NONHSAG027544_NONHSAT070234	596	LRRC8B_NM_015350	7794	-59.91	-0.10052	1	596	4521	5116
NONHSAG024466_NONHSAT060500	472	PAPD7_NM_001171806	3463	-49.38	-0.104619	1	472	1915	2386
NONHSAG024466_NONHSAT060500	472	TNFSF13_NM_172087	2228	-50.01	-0.105953	1	472	192	663
NONHSAG024466_NONHSAT060500	472	ABL1_NM_007313	5881	-60.2	-0.127542	1	472	2982	3453
NONHSAG024466_NONHSAT060500	472	SOCS7_NM_014598	7978	-70.53	-0.149428	1	472	7481	7952
NONHSAG024466_NONHSAT060500	472	SUSD3_NM_001287008	1023	-48.11	-0.101928	1	472	374	845
NONHSAG024466_NONHSAT060500	472	ARHGAP39_NM_025251	5143	-59.22	-0.125466	1	472	592	1063
NONHSAG024466_NONHSAT060500	472	MIXL1_NM_001282402	2030	-57.11	-0.120996	1	452	1579	2030
NONHSAG024466_NONHSAT060500	472	CPEB1_NM_001079534	3077	-47.22	-0.100042	1	472	1158	1629
NONHSAG024466_NONHSAT060500	472	BAIAP2_NM_001144888	3306	-55.7	-0.118008	1	472	1053	1524
NONHSAG024466_NONHSAT060500	472	ACVR2B_NM_001106	11373	-58.72	-0.124407
NONHSAG024466_NONHSAT060500	472	CRMP1_NM_001288662	3101	-48.56	-0.102881	1	472	1125	1596
NONHSAG024466_NONHSAT060500	472	KLHL26_NM_018316	3122	-57.87	-0.122606	1	472	1508	1979
NONHSAG024466_NONHSAT060500	472	BANP_NM_001173543	2438	-51.54	-0.109195	1	472	1308	1779
NONHSAG024466_NONHSAT060500	472	FAM184B_NM_015688	3842	-57.22	-0.121229	1	472	2859	3330
NONHSAG024466_NONHSAT060500	472	KIFC3_NM_001130099	3339	-59.53	-0.126123	1	472	2590	3061
NONHSAG024466_NONHSAT060500	472	SOX30_NM_007017	2772	-53.24	-0.112797	1	472	397	868
NONHSAG024466_NONHSAT060500	472	MICALCL_NM_032867	3044	-47.83	-0.101335	1	472	1963	2434
NONHSAG024466_NONHSAT060500	472	MYLIP_NM_013262	3071	-59.47	-0.125996	37	472	1	436
NONHSAG024466_NONHSAT060500	472	KLF2_NM_016270	1649	-70.07	-0.148453	1	472	898	1369
NONHSAG024466_NONHSAT060500	472	GCH1_NM_001024071	1836	-51.13	-0.108326	1	472	1358	1829
NONHSAG024466_NONHSAT060500	472	GCH1_NM_000161	2925	-51.13	-0.108326	1	472	2447	2918
NONHSAG024466_NONHSAT060500	472	CUX1_NM_001913	3032	-56.16	-0.118983	1	472	1331	1802
NONHSAG024466_NONHSAT060500	472	DMRTB1_NM_033067	1907	-57.75	-0.122352	1	472	1303	1774
NONHSAG024466_NONHSAT060500	472	FBXO43_NM_001029860	3305	-51.37	-0.108835	1	472	2771	3242
NONHSAG024466_NONHSAT060500	472	MIXL1_NM_031944	2006	-57.11	-0.120996	1	452	1555	2006
NONHSAG024466_NONHSAT060500	472	CRY1_NM_004075	3294	-57.64	-0.122119	1	472	180	651
NONHSAG024466_NONHSAT060500	472	CPEB1_NM_001079533	3092	-47.22	-0.100042	1	472	1158	1629
NONHSAG024466_NONHSAT060500	472	STX2_NM_001980	3339	-47.53	-0.100699	1	389	2951	3339
NONHSAG024466_NONHSAT060500	472	C7orf26_NM_024067	1913	-52.66	-0.111568	1	472	627	1098
NONHSAG024466_NONHSAT060500	472	PARD6G_NM_032510	3834	-68.34	-0.144788	1	472	2726	3197
NONHSAG024466_NONHSAT060500	472	KIFC3_NM_001130100	3395	-60.69	-0.128581	1	472	2590	3061
NONHSAG024466_NONHSAT060500	472	CUX1_NM_001202544	2984	-56.16	-0.118983	1	472	1331	1802
NONHSAG024466_NONHSAT060500	472	CENPP_NM_001012267	3404	-50.16	-0.106271	1	472	2042	2513
NONHSAG024466_NONHSAT060500	472	CNRIP1_NM_015463	1998	-57.08	-0.120932	1	472	83	554
NONHSAG024466_NONHSAT060500	472	KDM6A_NM_001291417	5649	-58.65	-0.124258	1	472	97	568
NONHSAG024466_NONHSAT060500	472	UNKL_NM_001193388	5116	-66.93	-0.141801	1	472	3020	3491
NONHSAG024466_NONHSAT060500	472	TNRC6B_NM_001024843	15959	-50.84	-0.107712
NONHSAG024466_NONHSAT060500	472	BOD1_NM_138369	1934	-56.56	-0.119831	1	417	1518	1934
NONHSAG024466_NONHSAT060500	472	DCLK2_NM_001040260	4264	-62.72	-0.132881	1	472	3625	4096
NONHSAG024466_NONHSAT060500	472	CLDN18_NM_001002026	3350	-53.43	-0.113199	1	472	2730	3201
NONHSAG024466_NONHSAT060500	472	CXXC4_NM_025212	5578	-55.01	-0.116547	1	472	4615	5086
NONHSAG024466_NONHSAT060500	472	PLIN5_NM_001013706	2441	-63.31	-0.134131	1	472	807	1278
NONHSAG024466_NONHSAT060500	472	TACC3_NM_006342	2837	-48.84	-0.103475	1	472	1720	2191
NONHSAG024466_NONHSAT060500	472	KDM6A_NM_001291418	5547	-58.65	-0.124258	1	472	97	568
NONHSAG024466_NONHSAT060500	472	FBXO27_NM_178820	2322	-63.19	-0.133877	1	472	5	476
NONHSAG024466_NONHSAT060500	472	MBD4_NM_001276271	2338	-51.2	-0.108475	1	472	1838	2309
NONHSAG024466_NONHSAT060500	472	SH3BP5_NM_001018009	3200	-51.76	-0.109661	1	472	2181	2652
NONHSAG024466_NONHSAT060500	472	GRTP1_NM_024719	1432	-56.16	-0.118983	1	426	1007	1432
NONHSAG024466_NONHSAT060500	472	MXD4_NM_006454	3773	-57.42	-0.121653	1	472	1284	1755
NONHSAG024466_NONHSAT060500	472	GRTP1_NM_001286733	1073	-56.16	-0.118983	1	426	648	1073
NONHSAG024466_NONHSAT060500	472	C10orf95_NM_024886	1469	-61.13	-0.129513	1	472	497	968
NONHSAG024466_NONHSAT060500	472	SUSD3_NM_001287006	1080	-51.61	-0.109343	1	472	582	1053
NONHSAG024466_NONHSAT060500	472	DCLK2_NM_001040261	4315	-62.72	-0.132881	1	472	3676	4147
NONHSAG024466_NONHSAT060500	472	ZBTB16_NM_006006	2406	-58.4	-0.123729	1	472	990	1461
NONHSAG024466_NONHSAT060500	472	FAM19A5_NM_001082967	2620	-57.43	-0.121674	1	472	2094	2565
NONHSAG024466_NONHSAT060500	472	BRPF1_NM_001003694	4728	-55.93	-0.118496	1	399	4330	4728
NONHSAG024466_NONHSAT060500	472	BANP_NM_079837	2285	-51.72	-0.109576	1	472	798	1269
NONHSAG024466_NONHSAT060500	472	BARD1_NM_000465	5506	-50.78	-0.107585	1	470	5037	5506
NONHSAG024466_NONHSAT060500	472	PARP12_NM_022750	3791	-72.61	-0.153835	1	472	2644	3115
NONHSAG024466_NONHSAT060500	472	GCH1_NM_001024024	1979	-51.13	-0.108326	1	472	1501	1972
NONHSAG024466_NONHSAT060500	472	MARCH4_NM_020814	4450	-63.89	-0.13536	1	472	37	508
NONHSAG024466_NONHSAT060500	472	TNFSF13_NM_172088	2095	-49.45	-0.104767	1	472	192	663
NONHSAG024466_NONHSAT060500	472	BOD1_NM_001159651	1737	-56.56	-0.119831	1	417	1321	1737
NONHSAG024466_NONHSAT060500	472	SAMD1_NM_138352	1299	-65.69	-0.139174	1	472	12	483
NONHSAG024466_NONHSAT060500	472	COPS8_NM_006710	2258	-50.57	-0.10714	1	472	81	552
NONHSAG024466_NONHSAT060500	472	HHEX_NM_002729	1759	-57.1	-0.120975	1	411	1349	1759
NONHSAG024466_NONHSAT060500	472	UBXN4_NM_014607	4014	-52.45	-0.111123	63	472	1	410
NONHSAG024466_NONHSAT060500	472	FYN_NM_002037	3628	-73.76	-0.156271	1	472	3155	3626
NONHSAG024466_NONHSAT060500	472	TFAP2B_NM_003221	5770	-52.05	-0.110275	1	472	208	679
NONHSAG024466_NONHSAT060500	472	BAIAP2_NM_006340	3352	-55.7	-0.118008	1	472	1053	1524
NONHSAG024466_NONHSAT060500	472	LEF1_NM_001130714	3477	-64.3	-0.136229	1	407	3071	3477
NONHSAG024466_NONHSAT060500	472	TRIM62_NM_018207	3841	-63.28	-0.134068	1	472	3349	3820
NONHSAG024466_NONHSAT060500	472	FOXO3_NM_001455	7341	-62.17	-0.131716	1	472	6396	6867
NONHSAG024466_NONHSAT060500	472	CPEB1_NM_030594	3223	-47.22	-0.100042	1	472	1158	1629
NONHSAG024466_NONHSAT060500	472	JARID2_NM_004973	6097	-55.16	-0.116864	1	472	3658	4129
NONHSAG024466_NONHSAT060500	472	UNKL_NM_001276414	4320	-58.73	-0.124428	1	472	3170	3641
NONHSAG024466_NONHSAT060500	472	CRMP1_NM_001288661	3278	-48.56	-0.102881	1	472	1302	1773
NONHSAG024466_NONHSAT060500	472	ABL1_NM_005157	5388	-60.2	-0.127542	1	472	2982	3453
NONHSAG024466_NONHSAT060500	472	MIS18A_NM_018944	1571	-53.43	-0.113199	1	403	1169	1571
NONHSAG024466_NONHSAT060500	472	CRMP1_NM_001313	3065	-49.12	-0.104068	1	438	2628	3065
NONHSAG024466_NONHSAT060500	472	SOX30_NM_178424	3265	-53.24	-0.112797	1	472	397	868
NONHSAG024466_NONHSAT060500	472	STX2_NM_194356	3465	-47.53	-0.100699	1	389	3077	3465
NONHSAG024466_NONHSAT060500	472	FAM167A_NM_053279	4093	-54.86	-0.116229	1	472	3476	3947
NONHSAG024466_NONHSAT060500	472	CUX1_NM_001202543	13869	-74.65	-0.158157
NONHSAG024466_NONHSAT060500	472	CPEB1_NM_001079535	3178	-47.22	-0.100042	1	472	1158	1629
NONHSAG024466_NONHSAT060500	472	CENPP_NM_001286969	3222	-50.16	-0.106271	1	472	1860	2331
NONHSAG024466_NONHSAT060500	472	TNRC6B_NM_015088	17950	-50.84	-0.107712
NONHSAG024466_NONHSAT060500	472	CUX1_NM_181500	3026	-56.16	-0.118983	1	472	1331	1802
NONHSAG024466_NONHSAT060500	472	MBD4_NM_001276272	2593	-51.2	-0.108475	1	472	2093	2564
NONHSAG024466_NONHSAT060500	472	LEF1_NM_001130713	3518	-64.3	-0.136229	1	407	3112	3518
NONHSAG024466_NONHSAT060500	472	TNFSF13_NM_001198623	2192	-53.38	-0.113093	1	472	767	1238
NONHSAG024466_NONHSAT060500	472	ZBTB16_NM_001018011	2251	-58.4	-0.123729	1	472	990	1461
NONHSAG024466_NONHSAT060500	472	GNA11_NM_002067	4145	-348.23	-0.737775	1	472	1875	2346
NONHSAG024466_NONHSAT060500	472	UBE2H_NM_003344	5161	-64.09	-0.135784	3	472	1	470
NONHSAG024466_NONHSAT060500	472	BCL2L10_NM_020396	887	-63.33	-0.134174	1	472	330	801
NONHSAG024466_NONHSAT060500	472	MBD4_NM_001276270	2628	-51.2	-0.108475	1	472	2128	2599
NONHSAG024466_NONHSAT060500	472	TRMT44_NM_152544	2846	-58.73	-0.124428	1	441	2406	2846
NONHSAG024466_NONHSAT060500	472	KDM6A_NM_001291421	5528	-58.65	-0.124258	1	472	97	568
NONHSAG024466_NONHSAT060500	472	PPP1R3D_NM_006242	3466	-66.06	-0.139958	1	472	2904	3375
NONHSAG024466_NONHSAT060500	472	CUX1_NM_001202545	2894	-56.16	-0.118983	1	472	1331	1802
NONHSAG024466_NONHSAT060500	472	TIAM1_NM_003253	7198	-47.37	-0.10036	1	472	5249	5720
NONHSAG024466_NONHSAT060500	472	KDM6A_NM_001291415	5940	-58.65	-0.124258	1	472	97	568
NONHSAG024466_NONHSAT060500	472	JARID2_NM_001267040	5597	-55.16	-0.116864	1	472	3658	4129
NONHSAG024466_NONHSAT060500	472	UBE2H_NM_182697	5068	-64.09	-0.135784	3	472	1	470
NONHSAG024466_NONHSAT060500	472	BAIAP2_NM_017450	3188	-61.65	-0.130614	1	472	489	960
NONHSAG024466_NONHSAT060500	472	BRPF1_NM_004634	4710	-55.93	-0.118496	1	399	4312	4710
NONHSAG024466_NONHSAT060500	472	GCH1_NM_001024070	1924	-51.13	-0.108326	1	472	1446	1917
NONHSAG024466_NONHSAT060500	472	SDS_NM_006843	1604	-56.07	-0.118792	1	472	901	1372
NONHSAG024466_NONHSAT060500	472	SMKR1_NM_001195243	1035	-52.52	-0.111271	1	472	519	990
NONHSAG024466_NONHSAT060500	472	CLDN18_NM_016369	3359	-54.77	-0.116038	1	472	2730	3201
NONHSAG024466_NONHSAT060500	472	KIFC3_NM_005550	3366	-60.69	-0.128581	1	472	2561	3032
NONHSAG024466_NONHSAT060500	472	MAP2K1_NM_002755	2586	-56.95	-0.120657	1	472	1757	2228
NONHSAG024466_NONHSAT060500	472	COL22A1_NM_152888	6346	-61.3	-0.129873	1	472	4014	4485
NONHSAG024466_NONHSAT060500	472	CPEB1_NM_001288819	3531	-58.04	-0.122966	1	472	3060	3531
NONHSAG024466_NONHSAT060500	472	KDM6A_NM_001291416	5805	-58.65	-0.124258	1	472	97	568
NONHSAG024466_NONHSAT060500	472	MBD4_NM_001276273	1692	-51.2	-0.108475	1	472	1192	1663
NONHSAG024466_NONHSAT060500	472	MBD4_NM_003925	2646	-51.2	-0.108475	1	472	2146	2617
NONHSAG024466_NONHSAT060500	472	DNAH11_NM_001277115	13896	-47.37	-0.10036
NONHSAG024466_NONHSAT060500	472	LEF1_NM_016269	3602	-64.3	-0.136229	1	407	3196	3602
NONHSAG024466_NONHSAT060500	472	CNRIP1_NM_001111101	1295	-57.08	-0.120932	1	472	83	554
NONHSAG024466_NONHSAT060500	472	FOXO3_NM_201559	7314	-62.17	-0.131716	1	472	6396	6867
NONHSAG024466_NONHSAT060500	472	SH3BP5_NM_004844	3319	-51.76	-0.109661	1	472	2181	2652
NONHSAG024466_NONHSAT060500	472	RNF157_NM_052916	4891	-51.75	-0.10964	1	472	2375	2846
NONHSAG024466_NONHSAT060500	472	CHD7_NM_017780	11580	-49.18	-0.104195
NONHSAG024466_NONHSAT060500	472	TNFSF13_NM_001198622	2195	-50.01	-0.105953	1	472	192	663
NONHSAG024466_NONHSAT060500	472	QSOX2_NM_181701	4527	-59.77	-0.126631	1	472	2177	2648
NONHSAG024466_NONHSAT060500	472	TSPAN5_NM_005723	3397	-56.79	-0.120318	1	472	2906	3377
NONHSAG024466_NONHSAT060500	472	UNKL_NM_001037125	1400	-50.74	-0.1075	1	472	607	1078
NONHSAG024466_NONHSAT060500	472	BARD1_NM_001282548	4096	-50.99	-0.10803	1	470	3627	4096
NONHSAG024466_NONHSAT060500	472	RUNX1T1_NM_001198633	7372	-53.37	-0.113072	1	472	6691	7162
NONHSAG024466_NONHSAT060500	472	GLTSCR1_NM_015711	5739	-65.75	-0.139301	1	472	295	766
NONHSAG024466_NONHSAT060500	472	BANP_NM_001173541	2210	-51.98	-0.110127	1	472	1190	1661
NONHSAG024466_NONHSAT060500	472	TNFSF13_NM_001198624	1500	-54.45	-0.11536	1	472	75	546
NONHSAG024466_NONHSAT060500	472	SUSD3_NM_001287005	1326	-50.19	-0.106335	1	436	891	1326
NONHSAG024466_NONHSAT060500	472	BANP_NM_001173539	2327	-51.98	-0.110127	1	472	1307	1778
NONHSAG024466_NONHSAT060500	472	DNAL4_NM_005740	1487	-49.25	-0.104343	1	472	523	994
NONHSAG024466_NONHSAT060500	472	COPS8_NM_198189	2323	-51.74	-0.109619	1	472	1700	2171
NONHSAG024466_NONHSAT060500	472	BARD1_NM_001282549	3967	-50.78	-0.107585	1	470	3498	3967
NONHSAG024466_NONHSAT060500	472	TNRC6B_NM_001162501	18280	-50.84	-0.107712
NONHSAG024466_NONHSAT060500	472	FAM149A_NM_015398	2704	-56.84	-0.120424	1	472	51	522
NONHSAG024466_NONHSAT060500	472	OTUD3_NM_015207	6514	-54.91	-0.116335	1	472	5995	6466
NONHSAG024466_NONHSAT060500	472	GPR37_NM_005302	3815	-60.37	-0.127903	1	472	2177	2648
NONHSAG024466_NONHSAT060500	472	SUSD3_NM_145006	1212	-52.23	-0.110657	1	472	714	1185
NONHSAG024466_NONHSAT060500	472	CUX1_NM_181552	13747	-74.65	-0.158157
NONHSAG024466_NONHSAT060500	472	CRMP1_NM_001014809	3171	-57.07	-0.120911	31	472	1	442
NONHSAG024466_NONHSAT060500	472	GRTP1_NM_001286732	1836	-56.16	-0.118983	1	426	1411	1836
NONHSAG024466_NONHSAT060500	472	UNKL_NM_001193389	3974	-66.93	-0.141801	1	472	3020	3491
NONHSAG024466_NONHSAT060500	472	PAG1_NM_018440	10743	-56.83	-0.120403
NONHSAG024466_NONHSAT060500	472	FAM19A5_NM_015381	2641	-54.25	-0.114936	1	472	2162	2633
NONHSAG024466_NONHSAT060500	472	TNFSF13_NM_003808	2276	-50.01	-0.105953	1	472	192	663
NONHSAG024466_NONHSAT060500	472	BARD1_NM_001282545	4153	-50.67	-0.107352	1	470	3684	4153
NONHSAG024466_NONHSAT060500	472	IRF8_NM_002163	2661	-57.18	-0.121144	1	472	1644	2115
NONHSAG024466_NONHSAT060500	472	CPEB1_NM_001288820	2850	-47.22	-0.100042	1	472	1158	1629
NONHSAG024466_NONHSAT060500	472	ZAR1L_NM_001136571	1103	-55.13	-0.116801	1	472	544	1015
NONHSAG024466_NONHSAT060500	472	ZC3H18_NM_144604	3727	-51.7	-0.109534	1	472	1879	2350
NONHSAG024466_NONHSAT060500	472	CUX1_NM_001202546	2811	-56.16	-0.118983	1	472	1331	1802
NONHSAG024466_NONHSAT060500	472	BANP_NM_001173540	2303	-51.72	-0.109576	1	472	798	1269
NONHSAG024466_NONHSAT060500	472	KDM6A_NM_021140	5784	-58.65	-0.124258	1	472	97	568
NONHSAG024466_NONHSAT060500	472	INPP5E_NM_019892	3380	-64.09	-0.135784	1	472	1996	2467
NONHSAG024466_NONHSAT060500	472	ATXN2_NM_002973	4702	-71.15	-0.150742	1	472	4036	4507
NONHSAG024466_NONHSAT060500	472	TSHZ1_NM_005786	4992	-47.92	-0.101525	1	472	2714	3185
NONHSAG024466_NONHSAT060500	472	PAPD7_NM_006999	3861	-49.38	-0.104619	1	472	1915	2386
NONHSAG024466_NONHSAT060500	472	BAIAP2_NM_017451	2894	-55.93	-0.118496	1	472	1196	1667
NONHSAG024466_NONHSAT060500	472	CENPP_NM_001286971	2561	-50.16	-0.106271	1	472	1199	1670
NONHSAG014187_NONHSAT035187	705	SKP2_NM_001243120	3257	-74.2	-0.105248	1	705	2399	3103
NONHSAG014187_NONHSAT035187	705	ARHGAP39_NM_025251	5143	-71.01	-0.100723	1	705	3850	4554
NONHSAG014187_NONHSAT035187	705	BAIAP2_NM_001144888	3306	-72	-0.102128	1	705	728	1432
NONHSAG014187_NONHSAT035187	705	SKP2_NM_005983	3504	-74.2	-0.105248	1	705	2646	3350
NONHSAG014187_NONHSAT035187	705	PARD6G_NM_032510	3834	-80.63	-0.114369	1	705	1671	2375
NONHSAG014187_NONHSAT035187	705	UNKL_NM_001193388	5116	-111.93	-0.158766	1	705	1705	2409
NONHSAG014187_NONHSAT035187	705	FBXO27_NM_178820	2322	-87.84	-0.124596	1	705	416	1120
NONHSAG014187_NONHSAT035187	705	BAIAP2_NM_006340	3352	-72	-0.102128	1	705	728	1432
NONHSAG014187_NONHSAT035187	705	FOXO3_NM_001455	7341	-76.56	-0.108596	1	705	6548	7252
NONHSAG014187_NONHSAT035187	705	UNKL_NM_001276414	4320	-111.93	-0.158766	1	705	1705	2409
NONHSAG014187_NONHSAT035187	705	CUX1_NM_001202543	13869	-72.86	-0.103348
NONHSAG014187_NONHSAT035187	705	YPEL1_NM_013313	4284	-81.41	-0.115475	1	705	2854	3558
NONHSAG014187_NONHSAT035187	705	TMEM14B_NM_001286488	1295	-94.91	-0.134624	1	705	356	1060
NONHSAG014187_NONHSAT035187	705	FOXO3_NM_201559	7314	-74.01	-0.104979	1	705	6548	7252
NONHSAG014187_NONHSAT035187	705	RNF157_NM_052916	4891	-89.73	-0.127277	1	705	1771	2475
NONHSAG014187_NONHSAT035187	705	GLTSCR1_NM_015711	5739	-70.67	-0.100241	1	705	1115	1819
NONHSAG014187_NONHSAT035187	705	TMEM14B_NM_001286489	1193	-94.73	-0.134369	1	705	254	958
NONHSAG014187_NONHSAT035187	705	OTUD3_NM_015207	6514	-101.27	-0.143645	1	705	4875	5579
NONHSAG014187_NONHSAT035187	705	CUX1_NM_181552	13747	-72.86	-0.103348
NONHSAG014187_NONHSAT035187	705	GRTP1_NM_001286732	1836	-97.55	-0.138369	102	705	1	604
NONHSAG014187_NONHSAT035187	705	UNKL_NM_001193389	3974	-111.93	-0.158766	1	705	1705	2409
NONHSAG014187_NONHSAT035187	705	PAG1_NM_018440	10743	-98.8	-0.140142
NONHSAG014187_NONHSAT035187	705	ATXN2_NM_002973	4702	-79.84	-0.113248	1	601	4102	4702
NONHSAG018427_NONHSAT148090	569	SOCS7_NM_014598	7978	-60.75	-0.106766	1	569	7343	7911
NONHSAG018427_NONHSAT148090	569	LEF1_NM_001130714	3477	-59.85	-0.105185	1	569	2309	2877
NONHSAG018427_NONHSAT148090	569	LEF1_NM_001130713	3518	-59.85	-0.105185	1	569	2350	2918
NONHSAG018427_NONHSAT148090	569	LEF1_NM_016269	3602	-59.85	-0.105185	1	569	2434	3002
NONHSAG035531_NONHSAT090722	681	KLHL26_NM_018316	3122	-68.94	-0.101233	1	681	1491	2171
NONHSAG035531_NONHSAT090722	681	PARP12_NM_022750	3791	-68.27	-0.10025	1	681	2718	3398
NONHSAG035531_NONHSAT090722	681	CUX1_NM_001202543	13869	-69.11	-0.101483
NONHSAG035531_NONHSAT090722	681	CUX1_NM_181552	13747	-69.11	-0.101483
NONHSAG027544_NONHSAT070240	347	KLHL26_NM_018316	3122	-34.8	-0.100288	1	347	2582	2928
NONHSAG027544_NONHSAT070240	347	UNKL_NM_001193388	5116	-35.21	-0.10147	1	347	3029	3375
NONHSAG027544_NONHSAT070240	347	C10orf95_NM_024886	1469	-36.83	-0.106138	1	344	1126	1469
NONHSAG027544_NONHSAT070240	347	UNKL_NM_001193389	3974	-35.21	-0.10147	1	347	3029	3375
NONHSAG023709_NONHSAT058977	299	TNFSF13_NM_172087	2228	-30.89	-0.103311	1	299	1206	1504
NONHSAG023709_NONHSAT058977	299	ARHGAP39_NM_025251	5143	-35.25	-0.117893	1	299	2703	3001
NONHSAG023709_NONHSAT058977	299	MIXL1_NM_001282402	2030	-30.85	-0.103177	1	299	92	390
NONHSAG023709_NONHSAT058977	299	CPEB1_NM_001079534	3077	-30.25	-0.101171	1	299	1238	1536
NONHSAG023709_NONHSAT058977	299	CRMP1_NM_001288662	3101	-31.83	-0.106455	1	299	2801	3099
NONHSAG023709_NONHSAT058977	299	KIFC3_NM_001130099	3339	-32.81	-0.109732	1	299	45	343
NONHSAG023709_NONHSAT058977	299	SOX30_NM_007017	2772	-33.78	-0.112977	1	299	2138	2436
NONHSAG023709_NONHSAT058977	299	MYLIP_NM_013262	3071	-31.81	-0.106388	1	243	2829	3071
NONHSAG023709_NONHSAT058977	299	GCH1_NM_001024071	1836	-30.73	-0.102776	1	240	1597	1836
NONHSAG023709_NONHSAT058977	299	GCH1_NM_000161	2925	-30.73	-0.102776	1	240	2686	2925
NONHSAG023709_NONHSAT058977	299	MIXL1_NM_031944	2006	-30.85	-0.103177	1	299	92	390
NONHSAG023709_NONHSAT058977	299	CRY1_NM_004075	3294	-33.25	-0.111204	1	299	188	486
NONHSAG023709_NONHSAT058977	299	CPEB1_NM_001079533	3092	-30.25	-0.101171	1	299	1238	1536
NONHSAG023709_NONHSAT058977	299	KIFC3_NM_001130100	3395	-32.81	-0.109732	1	299	45	343
NONHSAG023709_NONHSAT058977	299	CNRIP1_NM_015463	1998	-30.22	-0.10107	1	299	1529	1827
NONHSAG023709_NONHSAT058977	299	KDM6A_NM_001291417	5649	-36.02	-0.120468	1	299	308	606
NONHSAG023709_NONHSAT058977	299	DCLK2_NM_001040260	4264	-33.67	-0.112609	1	299	3725	4023
NONHSAG023709_NONHSAT058977	299	CXXC4_NM_025212	5578	-32.88	-0.109967	1	299	5131	5429
NONHSAG023709_NONHSAT058977	299	KDM6A_NM_001291418	5547	-36.02	-0.120468	1	299	308	606
NONHSAG023709_NONHSAT058977	299	MXD4_NM_006454	3773	-30.42	-0.101739	1	299	2424	2722
NONHSAG023709_NONHSAT058977	299	C10orf95_NM_024886	1469	-40.43	-0.135217	1	299	896	1194
NONHSAG023709_NONHSAT058977	299	DCLK2_NM_001040261	4315	-33.67	-0.112609	1	299	3776	4074
NONHSAG023709_NONHSAT058977	299	AURKA_NM_003600	2339	-31.25	-0.104515	1	245	2095	2339
NONHSAG023709_NONHSAT058977	299	GCH1_NM_001024024	1979	-30.73	-0.102776	1	240	1740	1979
NONHSAG023709_NONHSAT058977	299	MARCH4_NM_020814	4450	-32.98	-0.110301	1	299	810	1108
NONHSAG023709_NONHSAT058977	299	TNFSF13_NM_172088	2095	-30.89	-0.103311	1	299	1073	1371
NONHSAG023709_NONHSAT058977	299	SAMD1_NM_138352	1299	-33.57	-0.112274	1	299	365	663
NONHSAG023709_NONHSAT058977	299	FYN_NM_002037	3628	-41.16	-0.137659	1	299	268	566
NONHSAG023709_NONHSAT058977	299	FOXO3_NM_001455	7341	-33.78	-0.112977	1	299	445	743
NONHSAG023709_NONHSAT058977	299	CPEB1_NM_030594	3223	-30.25	-0.101171	1	299	1238	1536
NONHSAG023709_NONHSAT058977	299	JARID2_NM_004973	6097	-30.85	-0.103177	1	299	1795	2093
NONHSAG023709_NONHSAT058977	299	MIS18A_NM_018944	1571	-33.14	-0.110836	1	299	1240	1538
NONHSAG023709_NONHSAT058977	299	SOX30_NM_178424	3265	-33.78	-0.112977	1	299	2631	2929
NONHSAG023709_NONHSAT058977	299	CPEB1_NM_001079535	3178	-30.25	-0.101171	1	299	1238	1536
NONHSAG023709_NONHSAT058977	299	TNFSF13_NM_001198623	2192	-38.39	-0.128395	1	299	1170	1468
NONHSAG023709_NONHSAT058977	299	GNA11_NM_002067	4145	-37.13	-0.124181	1	269	3877	4145
NONHSAG023709_NONHSAT058977	299	KDM6A_NM_001291421	5528	-36.02	-0.120468	1	299	308	606
NONHSAG023709_NONHSAT058977	299	KDM6A_NM_001291415	5940	-36.02	-0.120468	1	299	308	606
NONHSAG023709_NONHSAT058977	299	JARID2_NM_001267040	5597	-30.85	-0.103177	1	299	1295	1593
NONHSAG023709_NONHSAT058977	299	BAIAP2_NM_017450	3188	-30.33	-0.101438	1	299	793	1091
NONHSAG023709_NONHSAT058977	299	GCH1_NM_001024070	1924	-30.73	-0.102776	1	240	1685	1924
NONHSAG023709_NONHSAT058977	299	SMKR1_NM_001195243	1035	-33.89	-0.113344	1	238	798	1035
NONHSAG023709_NONHSAT058977	299	KIFC3_NM_005550	3366	-32.81	-0.109732	1	299	45	343
NONHSAG023709_NONHSAT058977	299	COL22A1_NM_152888	6346	-34.87	-0.116622	1	299	599	897
NONHSAG023709_NONHSAT058977	299	CPEB1_NM_001288819	3531	-32.7	-0.109365	1	299	3062	3360
NONHSAG023709_NONHSAT058977	299	KDM6A_NM_001291416	5805	-36.02	-0.120468	1	299	308	606
NONHSAG023709_NONHSAT058977	299	DNAH11_NM_001277115	13896	-30.32	-0.101405
NONHSAG023709_NONHSAT058977	299	CNRIP1_NM_001111101	1295	-30.22	-0.10107	1	299	826	1124
NONHSAG023709_NONHSAT058977	299	FOXO3_NM_201559	7314	-33.78	-0.112977	1	299	418	716
NONHSAG023709_NONHSAT058977	299	TNFSF13_NM_001198622	2195	-30.51	-0.10204	1	299	1173	1471
NONHSAG023709_NONHSAT058977	299	QSOX2_NM_181701	4527	-32.91	-0.110067	1	299	4101	4399
NONHSAG023709_NONHSAT058977	299	UNKL_NM_001037125	1400	-33.16	-0.110903	1	299	320	618
NONHSAG023709_NONHSAT058977	299	GLTSCR1_NM_015711	5739	-32.98	-0.110301	1	299	4632	4930
NONHSAG023709_NONHSAT058977	299	TNFSF13_NM_001198624	1500	-32.84	-0.109833	1	299	1170	1468
NONHSAG023709_NONHSAT058977	299	FAM149A_NM_015398	2704	-30.98	-0.103612	1	299	19	317
NONHSAG023709_NONHSAT058977	299	OTUD3_NM_015207	6514	-36.4	-0.121739	1	299	6201	6499
NONHSAG023709_NONHSAT058977	299	GPR37_NM_005302	3815	-31.1	-0.104013	1	299	1982	2280
NONHSAG023709_NONHSAT058977	299	PAG1_NM_018440	10743	-30.08	-0.100602
NONHSAG023709_NONHSAT058977	299	TNFSF13_NM_003808	2276	-30.89	-0.103311	1	299	1254	1552
NONHSAG023709_NONHSAT058977	299	IRF8_NM_002163	2661	-31.64	-0.105819	1	299	1640	1938
NONHSAG023709_NONHSAT058977	299	CPEB1_NM_001288820	2850	-30.25	-0.101171	1	299	1238	1536
NONHSAG023709_NONHSAT058977	299	AURKA_NM_198433	2547	-31.25	-0.104515	1	245	2303	2547
NONHSAG023709_NONHSAT058977	299	KDM6A_NM_021140	5784	-36.02	-0.120468	1	299	308	606
NONHSAG023709_NONHSAT058977	299	ATXN2_NM_002973	4702	-30.88	-0.103278	1	299	261	559
NONHSAG036054_NONHSAT092053	643	SAMD1_NM_138352	1299	-71.71	-0.111524	1	643	268	910
NONHSAG028164_NONHSAT071583	459	BANP_NM_017869	2219	-49.79	-0.108475	1	459	1211	1669
NONHSAG028164_NONHSAT071583	459	BARD1_NM_001282543	5449	-48.37	-0.105381	1	328	5122	5449
NONHSAG028164_NONHSAT071583	459	ABL1_NM_007313	5881	-50.11	-0.109172	1	459	3334	3792
NONHSAG028164_NONHSAT071583	459	SOCS7_NM_014598	7978	-64.85	-0.141285	1	459	7480	7938
NONHSAG028164_NONHSAT071583	459	SUSD3_NM_001287008	1023	-47.45	-0.103377	1	459	551	1009
NONHSAG028164_NONHSAT071583	459	SKP2_NM_001243120	3257	-50.73	-0.110523	1	317	2941	3257
NONHSAG028164_NONHSAT071583	459	ARHGAP39_NM_025251	5143	-55.63	-0.121198	1	459	3998	4456
NONHSAG028164_NONHSAT071583	459	MIXL1_NM_001282402	2030	-54.74	-0.119259	1	459	30	488
NONHSAG028164_NONHSAT071583	459	BAIAP2_NM_001144888	3306	-55.18	-0.120218	1	459	977	1435
NONHSAG028164_NONHSAT071583	459	CRMP1_NM_001288662	3101	-47.9	-0.104357	1	459	497	955
NONHSAG028164_NONHSAT071583	459	KLHL26_NM_018316	3122	-57.67	-0.125643	1	459	1190	1648
NONHSAG028164_NONHSAT071583	459	BANP_NM_001173543	2438	-46.47	-0.101242	1	459	582	1040
NONHSAG028164_NONHSAT071583	459	EBF1_NM_024007	5274	-52.22	-0.113769	1	459	4603	5061
NONHSAG028164_NONHSAT071583	459	FAM184B_NM_015688	3842	-51.09	-0.111307	1	459	3347	3805
NONHSAG028164_NONHSAT071583	459	KIFC3_NM_001130099	3339	-47.69	-0.1039	1	459	213	671
NONHSAG028164_NONHSAT071583	459	SOX30_NM_007017	2772	-56.84	-0.123834	1	459	2001	2459
NONHSAG028164_NONHSAT071583	459	MYLIP_NM_013262	3071	-55.31	-0.120501	1	422	2650	3071
NONHSAG028164_NONHSAT071583	459	KLF2_NM_016270	1649	-55.83	-0.121634	1	459	516	974
NONHSAG028164_NONHSAT071583	459	GCH1_NM_001024071	1836	-56.03	-0.12207	1	459	1369	1827
NONHSAG028164_NONHSAT071583	459	GCH1_NM_000161	2925	-56.03	-0.12207	1	459	2458	2916
NONHSAG028164_NONHSAT071583	459	ZIM2_NM_001146326	2173	-49.64	-0.108148	57	459	1	403
NONHSAG028164_NONHSAT071583	459	SKP2_NM_005983	3504	-50.73	-0.110523	1	317	3188	3504
NONHSAG028164_NONHSAT071583	459	CUX1_NM_001913	3032	-48.56	-0.105795	1	459	1039	1497
NONHSAG028164_NONHSAT071583	459	DMRTB1_NM_033067	1907	-52.4	-0.114161	1	459	1189	1647
NONHSAG028164_NONHSAT071583	459	FBXO43_NM_001029860	3305	-45.93	-0.100065	1	459	2	460
NONHSAG028164_NONHSAT071583	459	MIXL1_NM_031944	2006	-55.21	-0.120283	1	459	1447	1905
NONHSAG028164_NONHSAT071583	459	CRY1_NM_004075	3294	-55.17	-0.120196	1	459	212	670
NONHSAG028164_NONHSAT071583	459	PARD6G_NM_032510	3834	-52.7	-0.114815	1	459	2949	3407
NONHSAG028164_NONHSAT071583	459	KIFC3_NM_001130100	3395	-60.4	-0.13159	1	449	2947	3395
NONHSAG028164_NONHSAT071583	459	CUX1_NM_001202544	2984	-48.56	-0.105795	1	459	1039	1497
NONHSAG028164_NONHSAT071583	459	CENPP_NM_001012267	3404	-55.17	-0.120196	1	459	2797	3255
NONHSAG028164_NONHSAT071583	459	CNRIP1_NM_015463	1998	-53.27	-0.116057	1	459	297	755
NONHSAG028164_NONHSAT071583	459	KDM6A_NM_001291417	5649	-50.35	-0.109695	1	459	5087	5545
NONHSAG028164_NONHSAT071583	459	UNKL_NM_001193388	5116	-56.16	-0.122353	1	459	3023	3481
NONHSAG028164_NONHSAT071583	459	TNRC6B_NM_001024843	15959	-55.22	-0.120305
NONHSAG028164_NONHSAT071583	459	BOD1_NM_138369	1934	-59.08	-0.128715	1	459	1440	1898
NONHSAG028164_NONHSAT071583	459	DCLK2_NM_001040260	4264	-62.79	-0.136797	1	459	3647	4105
NONHSAG028164_NONHSAT071583	459	PCDH11X_NM_032967	4767	-47.2	-0.102832	1	459	4306	4764
NONHSAG028164_NONHSAT071583	459	CXXC4_NM_025212	5578	-48.58	-0.105839	1	459	545	1003
NONHSAG028164_NONHSAT071583	459	PLIN5_NM_001013706	2441	-59.8	-0.130283	1	459	1264	1722
NONHSAG028164_NONHSAT071583	459	KDM6A_NM_001291418	5547	-50.35	-0.109695	1	459	4985	5443
NONHSAG028164_NONHSAT071583	459	FBXO27_NM_178820	2322	-60.23	-0.13122	1	436	1887	2322
NONHSAG028164_NONHSAT071583	459	MBD4_NM_001276271	2338	-50.44	-0.109891	1	459	2	460
NONHSAG028164_NONHSAT071583	459	GRTP1_NM_024719	1432	-51.05	-0.11122	1	459	508	966
NONHSAG028164_NONHSAT071583	459	MXD4_NM_006454	3773	-56.31	-0.12268	1	459	2876	3334
NONHSAG028164_NONHSAT071583	459	C10orf95_NM_024886	1469	-57.62	-0.125534	1	459	699	1157
NONHSAG028164_NONHSAT071583	459	DCLK2_NM_001040261	4315	-62.79	-0.136797	1	459	3698	4156
NONHSAG028164_NONHSAT071583	459	ZBTB16_NM_006006	2406	-50.67	-0.110392	1	459	837	1295
NONHSAG028164_NONHSAT071583	459	FAM19A5_NM_001082967	2620	-50.97	-0.111046	68	459	1	392
NONHSAG028164_NONHSAT071583	459	BRPF1_NM_001003694	4728	-52.77	-0.114967	1	459	1096	1554
NONHSAG028164_NONHSAT071583	459	BANP_NM_079837	2285	-46.47	-0.101242	1	459	582	1040
NONHSAG028164_NONHSAT071583	459	PARP12_NM_022750	3791	-62.36	-0.135861	1	459	2664	3122
NONHSAG028164_NONHSAT071583	459	GCH1_NM_001024024	1979	-56.03	-0.12207	1	459	1512	1970
NONHSAG028164_NONHSAT071583	459	MARCH4_NM_020814	4450	-63.92	-0.139259	1	459	3704	4162
NONHSAG028164_NONHSAT071583	459	TNFSF13_NM_172088	2095	-45.98	-0.100174	1	459	704	1162
NONHSAG028164_NONHSAT071583	459	BOD1_NM_001159651	1737	-59.08	-0.128715	1	459	1243	1701
NONHSAG028164_NONHSAT071583	459	SAMD1_NM_138352	1299	-67.88	-0.147887	1	459	98	556
NONHSAG028164_NONHSAT071583	459	COPS8_NM_006710	2258	-47.77	-0.104074	1	459	256	714
NONHSAG028164_NONHSAT071583	459	EBF1_NM_001290360	5277	-52.22	-0.113769	1	459	4606	5064
NONHSAG028164_NONHSAT071583	459	HHEX_NM_002729	1759	-55.34	-0.120566	1	459	76	534
NONHSAG028164_NONHSAT071583	459	UBXN4_NM_014607	4014	-54.86	-0.119521	1	459	35	493
NONHSAG028164_NONHSAT071583	459	FYN_NM_002037	3628	-62.8	-0.136819	53	459	1	407
NONHSAG028164_NONHSAT071583	459	TFAP2B_NM_003221	5770	-54.2	-0.118083	1	459	1663	2121
NONHSAG028164_NONHSAT071583	459	BAIAP2_NM_006340	3352	-55.18	-0.120218	1	459	977	1435
NONHSAG028164_NONHSAT071583	459	LEF1_NM_001130714	3477	-63.46	-0.138257	1	459	795	1253
NONHSAG028164_NONHSAT071583	459	TRIM62_NM_018207	3841	-53.39	-0.116318	1	459	2859	3317
NONHSAG028164_NONHSAT071583	459	FOXO3_NM_001455	7341	-58.8	-0.128105	1	459	6645	7103
NONHSAG028164_NONHSAT071583	459	JARID2_NM_004973	6097	-48.57	-0.105817	1	459	3732	4190
NONHSAG028164_NONHSAT071583	459	UNKL_NM_001276414	4320	-52.83	-0.115098	1	459	3173	3631
NONHSAG028164_NONHSAT071583	459	CRMP1_NM_001288661	3278	-47.9	-0.104357	1	459	674	1132
NONHSAG028164_NONHSAT071583	459	ABL1_NM_005157	5388	-50.11	-0.109172	1	459	3334	3792
NONHSAG028164_NONHSAT071583	459	C5orf45_NM_001017987	1036	-48.63	-0.105948	1	459	480	938
NONHSAG028164_NONHSAT071583	459	MIS18A_NM_018944	1571	-49.4	-0.107625	1	459	27	485
NONHSAG028164_NONHSAT071583	459	CRMP1_NM_001313	3065	-50.68	-0.110414	1	434	2632	3065
NONHSAG028164_NONHSAT071583	459	SOX30_NM_178424	3265	-56.84	-0.123834	1	459	2494	2952
NONHSAG028164_NONHSAT071583	459	FAM167A_NM_053279	4093	-51.9	-0.113072	1	459	4	462
NONHSAG028164_NONHSAT071583	459	CUX1_NM_001202543	13869	-53.38	-0.116296
NONHSAG028164_NONHSAT071583	459	CENPP_NM_001286969	3222	-55.17	-0.120196	1	459	2615	3073
NONHSAG028164_NONHSAT071583	459	TNRC6B_NM_015088	17950	-46.04	-0.100305
NONHSAG028164_NONHSAT071583	459	CUX1_NM_181500	3026	-48.56	-0.105795	1	459	1039	1497
NONHSAG028164_NONHSAT071583	459	MBD4_NM_001276272	2593	-50.44	-0.109891	1	459	2	460
NONHSAG028164_NONHSAT071583	459	LEF1_NM_001130713	3518	-63.46	-0.138257	1	459	795	1253
NONHSAG028164_NONHSAT071583	459	EBF1_NM_182708	5181	-52.22	-0.113769	1	459	4510	4968
NONHSAG028164_NONHSAT071583	459	ZBTB16_NM_001018011	2251	-50.67	-0.110392	1	459	682	1140
NONHSAG028164_NONHSAT071583	459	GNA11_NM_002067	4145	-66.62	-0.145142	1	420	3726	4145
NONHSAG028164_NONHSAT071583	459	UBE2H_NM_003344	5161	-57.92	-0.126187	1	459	4659	5117
NONHSAG028164_NONHSAT071583	459	BCL2L10_NM_020396	887	-61.79	-0.134619	1	459	52	510
NONHSAG028164_NONHSAT071583	459	MBD4_NM_001276270	2628	-50.44	-0.109891	1	459	2	460
NONHSAG028164_NONHSAT071583	459	TRMT44_NM_152544	2846	-50.78	-0.110632	1	459	172	630
NONHSAG028164_NONHSAT071583	459	KDM6A_NM_001291421	5528	-50.35	-0.109695	1	459	4966	5424
NONHSAG028164_NONHSAT071583	459	PPP1R3D_NM_006242	3466	-54.04	-0.117734	1	459	174	632
NONHSAG028164_NONHSAT071583	459	CUX1_NM_001202545	2894	-48.56	-0.105795	1	459	1039	1497
NONHSAG028164_NONHSAT071583	459	TIAM1_NM_003253	7198	-47.76	-0.104052	1	459	5911	6369
NONHSAG028164_NONHSAT071583	459	KDM6A_NM_001291415	5940	-50.35	-0.109695	1	459	5378	5836
NONHSAG028164_NONHSAT071583	459	JARID2_NM_001267040	5597	-48.57	-0.105817	1	459	3732	4190
NONHSAG028164_NONHSAT071583	459	UBE2H_NM_182697	5068	-57.92	-0.126187	1	459	4566	5024
NONHSAG028164_NONHSAT071583	459	BAIAP2_NM_017450	3188	-49.66	-0.108192	1	459	2555	3013
NONHSAG028164_NONHSAT071583	459	BRPF1_NM_004634	4710	-52.77	-0.114967	1	459	1096	1554
NONHSAG028164_NONHSAT071583	459	GCH1_NM_001024070	1924	-56.03	-0.12207	1	459	1457	1915
NONHSAG028164_NONHSAT071583	459	SMKR1_NM_001195243	1035	-55.94	-0.121874	1	447	589	1035
NONHSAG028164_NONHSAT071583	459	KIFC3_NM_005550	3366	-60.4	-0.13159	1	449	2918	3366
NONHSAG028164_NONHSAT071583	459	MAP2K1_NM_002755	2586	-59.85	-0.130392	1	459	2128	2586
NONHSAG028164_NONHSAT071583	459	COL22A1_NM_152888	6346	-52.35	-0.114052	1	459	272	730
NONHSAG028164_NONHSAT071583	459	CPEB1_NM_001288819	3531	-54.29	-0.118279	1	459	2974	3432
NONHSAG028164_NONHSAT071583	459	KDM6A_NM_001291416	5805	-50.35	-0.109695	1	459	5243	5701
NONHSAG028164_NONHSAT071583	459	MBD4_NM_001276273	1692	-50.44	-0.109891	1	459	2	460
NONHSAG028164_NONHSAT071583	459	MBD4_NM_003925	2646	-50.44	-0.109891	1	459	2	460
NONHSAG028164_NONHSAT071583	459	DNAH11_NM_001277115	13896	-51.39	-0.111961
NONHSAG028164_NONHSAT071583	459	KCNJ6_NM_002240	2530	-47.75	-0.104031	1	459	1967	2425
NONHSAG028164_NONHSAT071583	459	LEF1_NM_016269	3602	-63.46	-0.138257	1	459	795	1253
NONHSAG028164_NONHSAT071583	459	CNRIP1_NM_001111101	1295	-53.27	-0.116057	1	459	297	755
NONHSAG028164_NONHSAT071583	459	FOXO3_NM_201559	7314	-58.8	-0.128105	1	459	6645	7103
NONHSAG028164_NONHSAT071583	459	SH3BP5_NM_004844	3319	-54.44	-0.118606	17	459	1	443
NONHSAG028164_NONHSAT071583	459	QSOX2_NM_181701	4527	-56.42	-0.122919	1	401	4127	4527
NONHSAG028164_NONHSAT071583	459	TSPAN5_NM_005723	3397	-49.48	-0.1078	1	459	2939	3397
NONHSAG028164_NONHSAT071583	459	UNKL_NM_001037125	1400	-54.77	-0.119325	1	459	244	702
NONHSAG028164_NONHSAT071583	459	RUNX1T1_NM_001198633	7372	-47.48	-0.103442	1	407	6966	7372
NONHSAG028164_NONHSAT071583	459	GLTSCR1_NM_015711	5739	-57.6	-0.12549	1	459	1091	1549
NONHSAG028164_NONHSAT071583	459	BANP_NM_001173541	2210	-52.06	-0.11342	1	459	1202	1660
NONHSAG028164_NONHSAT071583	459	BANP_NM_001173539	2327	-52.06	-0.11342	1	459	1319	1777
NONHSAG028164_NONHSAT071583	459	BANP_NM_001173542	2375	-49.79	-0.108475	1	459	1367	1825
NONHSAG028164_NONHSAT071583	459	COPS8_NM_198189	2323	-48.93	-0.106601	1	459	252	710
NONHSAG028164_NONHSAT071583	459	TNRC6B_NM_001162501	18280	-46.04	-0.100305
NONHSAG028164_NONHSAT071583	459	FAM149A_NM_015398	2704	-59.59	-0.129826	1	434	2271	2704
NONHSAG028164_NONHSAT071583	459	OTUD3_NM_015207	6514	-53.01	-0.11549	1	350	6165	6514
NONHSAG028164_NONHSAT071583	459	GPR37_NM_005302	3815	-56.79	-0.123725	1	459	2499	2957
NONHSAG028164_NONHSAT071583	459	IGSF11_NM_001015887	3431	-48.94	-0.106623	1	372	3060	3431
NONHSAG028164_NONHSAT071583	459	CUX1_NM_181552	13747	-53.38	-0.116296
NONHSAG028164_NONHSAT071583	459	CRMP1_NM_001014809	3171	-61.95	-0.134967	1	459	54	512
NONHSAG028164_NONHSAT071583	459	GRTP1_NM_001286732	1836	-51.05	-0.11122	1	459	508	966
NONHSAG028164_NONHSAT071583	459	UNKL_NM_001193389	3974	-56.16	-0.122353	1	459	3023	3481
NONHSAG028164_NONHSAT071583	459	PAG1_NM_018440	10743	-61.64	-0.134292
NONHSAG028164_NONHSAT071583	459	FAM19A5_NM_015381	2641	-48.78	-0.106275	39	459	1	421
NONHSAG028164_NONHSAT071583	459	RUNX1T1_NM_175634	7545	-47.41	-0.10329	1	402	7144	7545
NONHSAG028164_NONHSAT071583	459	TNFSF13_NM_003808	2276	-45.98	-0.100174	1	459	885	1343
NONHSAG028164_NONHSAT071583	459	SKP2_NM_032637	1482	-50.73	-0.110523	1	317	1166	1482
NONHSAG028164_NONHSAT071583	459	IRF8_NM_002163	2661	-57.63	-0.125556	1	459	768	1226
NONHSAG028164_NONHSAT071583	459	DPF2_NM_006268	2530	-46.05	-0.100327	1	459	888	1346
NONHSAG028164_NONHSAT071583	459	ZAR1L_NM_001136571	1103	-47.98	-0.104532	1	459	351	809
NONHSAG028164_NONHSAT071583	459	ZC3H18_NM_144604	3727	-48.39	-0.105425	1	459	1308	1766
NONHSAG028164_NONHSAT071583	459	CUX1_NM_001202546	2811	-48.56	-0.105795	1	459	1039	1497
NONHSAG028164_NONHSAT071583	459	BANP_NM_001173540	2303	-46.47	-0.101242	1	459	582	1040
NONHSAG028164_NONHSAT071583	459	KDM6A_NM_021140	5784	-50.35	-0.109695	1	459	5222	5680
NONHSAG028164_NONHSAT071583	459	SUSD3_NM_001287007	891	-52.1	-0.113508	1	459	399	857
NONHSAG028164_NONHSAT071583	459	INPP5E_NM_019892	3380	-56.03	-0.12207	1	459	2720	3178
NONHSAG028164_NONHSAT071583	459	ATXN2_NM_002973	4702	-69.4	-0.151198	1	459	265	723
NONHSAG028164_NONHSAT071583	459	BAIAP2_NM_017451	2894	-49.66	-0.108192	1	459	2261	2719
NONHSAG027544_NONHSAT070244	518	SKP2_NM_001243120	3257	-80.31	-0.155039	1	518	112	629
NONHSAG027544_NONHSAT070244	518	ACVR2B_NM_001106	11373	-54.78	-0.105753
NONHSAG027544_NONHSAT070244	518	SKP2_NM_005983	3504	-80.31	-0.155039	1	518	112	629
NONHSAG027544_NONHSAT070244	518	PARD6G_NM_032510	3834	-77.19	-0.149015	1	518	1418	1935
NONHSAG027544_NONHSAT070244	518	PLIN5_NM_001013706	2441	-54.94	-0.106062	1	518	1386	1903
NONHSAG027544_NONHSAT070244	518	FBXO27_NM_178820	2322	-58.23	-0.112413	1	518	1159	1676
NONHSAG027544_NONHSAT070244	518	YPEL1_NM_013313	4284	-65.46	-0.126371	1	518	684	1201
NONHSAG027544_NONHSAT070244	518	RNF157_NM_052916	4891	-103.22	-0.199266	1	518	2375	2892
NONHSAG027544_NONHSAT070244	518	QSOX2_NM_181701	4527	-58.42	-0.11278	1	518	847	1364
NONHSAG027544_NONHSAT070244	518	OTUD3_NM_015207	6514	-71.45	-0.137934	1	518	895	1412
NONHSAG027544_NONHSAT070244	518	GRTP1_NM_001286732	1836	-67.93	-0.131139	1	518	1187	1704
NONHSAG027544_NONHSAT070251	382	PLIN5_NM_001013706	2441	-38.38	-0.100471	1	382	1390	1771
NONHSAG000899_NONHSAT002096	335	SOCS7_NM_014598	7978	-37.4	-0.111642	1	335	601	935
NONHSAG000899_NONHSAT002096	335	ARHGAP39_NM_025251	5143	-35.98	-0.107403	1	335	954	1288
NONHSAG000899_NONHSAT002096	335	BAIAP2_NM_001144888	3306	-34.02	-0.101552	1	335	286	620
NONHSAG000899_NONHSAT002096	335	KLHL26_NM_018316	3122	-33.72	-0.100657	1	335	2501	2835
NONHSAG000899_NONHSAT002096	335	EBF1_NM_024007	5274	-34.69	-0.103552	1	335	350	684
NONHSAG000899_NONHSAT002096	335	FAM184B_NM_015688	3842	-35.42	-0.105731	1	335	2475	2809
NONHSAG000899_NONHSAT002096	335	CRY1_NM_004075	3294	-33.66	-0.100478	1	323	2972	3294
NONHSAG000899_NONHSAT002096	335	UNKL_NM_001193388	5116	-33.82	-0.100955	1	335	395	729
NONHSAG000899_NONHSAT002096	335	PLIN5_NM_001013706	2441	-33.56	-0.100179	1	335	1142	1476
NONHSAG000899_NONHSAT002096	335	SAMD1_NM_138352	1299	-33.6	-0.100299	1	335	769	1103
NONHSAG000899_NONHSAT002096	335	EBF1_NM_001290360	5277	-34.69	-0.103552	1	335	350	684
NONHSAG000899_NONHSAT002096	335	FYN_NM_002037	3628	-41.09	-0.122657	1	335	3201	3535
NONHSAG000899_NONHSAT002096	335	BAIAP2_NM_006340	3352	-34.02	-0.101552	1	335	286	620
NONHSAG000899_NONHSAT002096	335	FOXO3_NM_001455	7341	-37.22	-0.111104	1	335	6578	6912
NONHSAG000899_NONHSAT002096	335	UNKL_NM_001276414	4320	-33.82	-0.100955	1	335	395	729
NONHSAG000899_NONHSAT002096	335	CUX1_NM_001202543	13869	-33.51	-0.10003
NONHSAG000899_NONHSAT002096	335	EBF1_NM_182708	5181	-34.69	-0.103552	1	335	350	684
NONHSAG000899_NONHSAT002096	335	GNA11_NM_002067	4145	-36.93	-0.110239	1	335	3807	4141
NONHSAG000899_NONHSAT002096	335	COL22A1_NM_152888	6346	-33.95	-0.101343	1	335	260	594
NONHSAG000899_NONHSAT002096	335	FOXO3_NM_201559	7314	-37.22	-0.111104	1	335	6578	6912
NONHSAG000899_NONHSAT002096	335	GLTSCR1_NM_015711	5739	-36.4	-0.108657	1	335	1652	1986
NONHSAG000899_NONHSAT002096	335	CUX1_NM_181552	13747	-33.51	-0.10003
NONHSAG000899_NONHSAT002096	335	UNKL_NM_001193389	3974	-33.82	-0.100955	1	335	395	729
NONHSAG000899_NONHSAT002096	335	ATXN2_NM_002973	4702	-35.67	-0.106478	1	335	537	871
NONHSAG000899_NONHSAT002096	335	BAIAP2_NM_017451	2894	-34.02	-0.101552	1	335	286	620
NONHSAG036054_NONHSAT092054	613	SAMD1_NM_138352	1299	-71.09	-0.115971	1	613	271	883
NONHSAG048946_NONHSAT123658	475	ABL1_NM_007313	5881	-49.36	-0.103916	1	475	2290	2764
NONHSAG048946_NONHSAT123658	475	SOCS7_NM_014598	7978	-49.45	-0.104105	1	475	7276	7750
NONHSAG048946_NONHSAT123658	475	KLHL26_NM_018316	3122	-49.69	-0.104611	1	475	2023	2497
NONHSAG048946_NONHSAT123658	475	UNKL_NM_001193388	5116	-48.76	-0.102653	1	475	2901	3375
NONHSAG048946_NONHSAT123658	475	PLIN5_NM_001013706	2441	-48.08	-0.101221	1	475	1042	1516
NONHSAG048946_NONHSAT123658	475	PARP12_NM_022750	3791	-570.78	-1.20164	2	475	1	474
NONHSAG048946_NONHSAT123658	475	SAMD1_NM_138352	1299	-48.85	-0.102842	1	475	148	622
NONHSAG048946_NONHSAT123658	475	FYN_NM_002037	3628	-53.18	-0.111958	1	475	3143	3617
NONHSAG048946_NONHSAT123658	475	UNKL_NM_001276414	4320	-50.3	-0.105895	1	475	3051	3525
NONHSAG048946_NONHSAT123658	475	ABL1_NM_005157	5388	-49.36	-0.103916	1	475	2290	2764
NONHSAG048946_NONHSAT123658	475	GNA11_NM_002067	4145	-51.95	-0.109368	1	475	1369	1843
NONHSAG048946_NONHSAT123658	475	MAP2K1_NM_002755	2586	-49.76	-0.104758	1	461	2126	2586
NONHSAG048946_NONHSAT123658	475	UNKL_NM_001193389	3974	-48.76	-0.102653	1	475	2901	3375
NONHSAG048946_NONHSAT123658	475	ATXN2_NM_002973	4702	-48.25	-0.101579	1	475	358	832
NONHSAG020288_NONHSAT144390	583	BANP_NM_017869	2219	-59.56	-0.102161	1	583	329	911
NONHSAG020288_NONHSAT144390	583	SOCS7_NM_014598	7978	-58.52	-0.100377	1	583	62	644
NONHSAG020288_NONHSAT144390	583	KLHL26_NM_018316	3122	-59.77	-0.102521	1	583	558	1140
NONHSAG020288_NONHSAT144390	583	KLF2_NM_016270	1649	-58.62	-0.100549	1	583	670	1252
NONHSAG020288_NONHSAT144390	583	KIFC3_NM_001130100	3395	-59.64	-0.102298	1	583	2740	3322
NONHSAG020288_NONHSAT144390	583	DCLK2_NM_001040260	4264	-61.12	-0.104837	1	583	3523	4105
NONHSAG020288_NONHSAT144390	583	DCLK2_NM_001040261	4315	-61.12	-0.104837	1	583	3574	4156
NONHSAG020288_NONHSAT144390	583	BRPF1_NM_001003694	4728	-60.22	-0.103293	1	583	4071	4653
NONHSAG020288_NONHSAT144390	583	PARP12_NM_022750	3791	-58.66	-0.100617	1	583	523	1105
NONHSAG020288_NONHSAT144390	583	MARCH4_NM_020814	4450	-58.89	-0.101012	1	583	5	587
NONHSAG020288_NONHSAT144390	583	SAMD1_NM_138352	1299	-60.73	-0.104168	1	583	341	923
NONHSAG020288_NONHSAT144390	583	FOXO3_NM_001455	7341	-65.69	-0.112676	1	583	300	882
NONHSAG020288_NONHSAT144390	583	FAM167A_NM_053279	4093	-59.11	-0.101389	1	583	3165	3747
NONHSAG020288_NONHSAT144390	583	BRPF1_NM_004634	4710	-60.22	-0.103293	1	583	4053	4635
NONHSAG020288_NONHSAT144390	583	SMKR1_NM_001195243	1035	-62.61	-0.107393	1	583	404	986
NONHSAG020288_NONHSAT144390	583	KIFC3_NM_005550	3366	-59.64	-0.102298	1	583	2711	3293
NONHSAG020288_NONHSAT144390	583	FOXO3_NM_201559	7314	-65.69	-0.112676	1	583	273	855
NONHSAG020288_NONHSAT144390	583	GLTSCR1_NM_015711	5739	-58.85	-0.100943	1	583	4704	5286
NONHSAG020288_NONHSAT144390	583	BANP_NM_001173541	2210	-59.56	-0.102161	1	583	329	911
NONHSAG020288_NONHSAT144390	583	BANP_NM_001173539	2327	-59.56	-0.102161	1	583	329	911
NONHSAG020288_NONHSAT144390	583	BANP_NM_001173542	2375	-59.56	-0.102161	1	583	329	911
NONHSAG020288_NONHSAT144390	583	ZC3H18_NM_144604	3727	-61.75	-0.105918	1	520	3208	3727
NONHSAG020288_NONHSAT144390	583	ATXN2_NM_002973	4702	-61.57	-0.105609	1	583	143	725
NONHSAG044613_NONHSAT114480	297	ABL1_NM_007313	5881	-31.11	-0.104747	1	297	2351	2647
NONHSAG044613_NONHSAT114480	297	CHMP3_NM_016079	3192	-29.73	-0.100101	1	297	1583	1879
NONHSAG044613_NONHSAT114480	297	ARHGAP39_NM_025251	5143	-32.19	-0.108384	1	297	3149	3445
NONHSAG044613_NONHSAT114480	297	MIXL1_NM_001282402	2030	-30.97	-0.104276	1	297	1703	1999
NONHSAG044613_NONHSAT114480	297	BAIAP2_NM_001144888	3306	-31.15	-0.104882	1	297	2824	3120
NONHSAG044613_NONHSAT114480	297	ACVR2B_NM_001106	11373	-30.8	-0.103704
NONHSAG044613_NONHSAT114480	297	CRMP1_NM_001288662	3101	-29.98	-0.100943	1	297	2708	3004
NONHSAG044613_NONHSAT114480	297	KLHL26_NM_018316	3122	-29.98	-0.100943	1	297	1691	1987
NONHSAG044613_NONHSAT114480	297	FAM184B_NM_015688	3842	-33.33	-0.112222	1	297	2943	3239
NONHSAG044613_NONHSAT114480	297	KIFC3_NM_001130099	3339	-35.27	-0.118754	1	297	1090	1386
NONHSAG044613_NONHSAT114480	297	SOX30_NM_007017	2772	-31.22	-0.105118	1	297	1816	2112
NONHSAG044613_NONHSAT114480	297	MYLIP_NM_013262	3071	-30.77	-0.103603	1	297	19	315
NONHSAG044613_NONHSAT114480	297	MIXL1_NM_031944	2006	-30.97	-0.104276	1	297	1679	1975
NONHSAG044613_NONHSAT114480	297	EPC1_NM_025209	4161	-35.97	-0.121111	1	297	148	444
NONHSAG044613_NONHSAT114480	297	C7orf26_NM_024067	1913	-29.89	-0.10064	1	297	813	1109
NONHSAG044613_NONHSAT114480	297	PARD6G_NM_032510	3834	-32.49	-0.109394	1	297	2988	3284
NONHSAG044613_NONHSAT114480	297	KIFC3_NM_001130100	3395	-35.27	-0.118754	1	297	1090	1386
NONHSAG044613_NONHSAT114480	297	CENPP_NM_001012267	3404	-33.54	-0.112929	1	297	356	652
NONHSAG044613_NONHSAT114480	297	CNRIP1_NM_015463	1998	-32.04	-0.107879	1	297	338	634
NONHSAG044613_NONHSAT114480	297	UNKL_NM_001193388	5116	-31.23	-0.105152	1	297	1015	1311
NONHSAG044613_NONHSAT114480	297	BOD1_NM_138369	1934	-32.02	-0.107811	3	297	1	295
NONHSAG044613_NONHSAT114480	297	DCLK2_NM_001040260	4264	-30.98	-0.10431	1	297	3693	3989
NONHSAG044613_NONHSAT114480	297	EPC1_NM_001272004	4092	-35.97	-0.121111	1	297	148	444
NONHSAG044613_NONHSAT114480	297	PCDH11X_NM_032967	4767	-30.57	-0.102929	1	297	4432	4728
NONHSAG044613_NONHSAT114480	297	CXXC4_NM_025212	5578	-31.29	-0.105354	1	297	4618	4914
NONHSAG044613_NONHSAT114480	297	PLIN5_NM_001013706	2441	-35.93	-0.120976	1	297	1285	1581
NONHSAG044613_NONHSAT114480	297	GRTP1_NM_024719	1432	-31.71	-0.106768	1	297	1117	1413
NONHSAG044613_NONHSAT114480	297	MXD4_NM_006454	3773	-30.44	-0.102492	1	297	26	322
NONHSAG044613_NONHSAT114480	297	GRTP1_NM_001286733	1073	-31.71	-0.106768	1	297	758	1054
NONHSAG044613_NONHSAT114480	297	C10orf95_NM_024886	1469	-39.29	-0.13229	1	297	519	815
NONHSAG044613_NONHSAT114480	297	DCLK2_NM_001040261	4315	-30.98	-0.10431	1	297	3744	4040
NONHSAG044613_NONHSAT114480	297	PARP12_NM_022750	3791	-34.2	-0.115152	1	297	845	1141
NONHSAG044613_NONHSAT114480	297	MARCH4_NM_020814	4450	-30.31	-0.102054	1	297	1728	2024
NONHSAG044613_NONHSAT114480	297	SCIN_NM_001112706	3246	-30.37	-0.102256	1	297	2845	3141
NONHSAG044613_NONHSAT114480	297	BOD1_NM_001159651	1737	-32.02	-0.107811	3	297	1	295
NONHSAG044613_NONHSAT114480	297	SAMD1_NM_138352	1299	-38.9	-0.130976	1	297	766	1062
NONHSAG044613_NONHSAT114480	297	UBXN4_NM_014607	4014	-32.35	-0.108923	1	260	3755	4014
NONHSAG044613_NONHSAT114480	297	FYN_NM_002037	3628	-33.08	-0.11138	1	297	3246	3542
NONHSAG044613_NONHSAT114480	297	TFAP2B_NM_003221	5770	-30.31	-0.102054	1	297	4870	5166
NONHSAG044613_NONHSAT114480	297	BAIAP2_NM_006340	3352	-31.15	-0.104882	1	297	2870	3166
NONHSAG044613_NONHSAT114480	297	LEF1_NM_001130714	3477	-33.17	-0.111684	1	297	2374	2670
NONHSAG044613_NONHSAT114480	297	FOXO3_NM_001455	7341	-31.91	-0.107441	1	297	565	861
NONHSAG044613_NONHSAT114480	297	UNKL_NM_001276414	4320	-31.04	-0.104512	1	297	1556	1852
NONHSAG044613_NONHSAT114480	297	ABL1_NM_005157	5388	-31.11	-0.104747	1	297	1858	2154
NONHSAG044613_NONHSAT114480	297	MIS18A_NM_018944	1571	-33.06	-0.111313	1	297	1123	1419
NONHSAG044613_NONHSAT114480	297	SOX30_NM_178424	3265	-31.22	-0.105118	1	297	2309	2605
NONHSAG044613_NONHSAT114480	297	CENPP_NM_001286969	3222	-31.59	-0.106364	1	297	365	661
NONHSAG044613_NONHSAT114480	297	TNRC6B_NM_015088	17950	-30.12	-0.101414
NONHSAG044613_NONHSAT114480	297	LEF1_NM_001130713	3518	-33.17	-0.111684	1	297	2415	2711
NONHSAG044613_NONHSAT114480	297	GNA11_NM_002067	4145	-39.09	-0.131616	1	257	3889	4145
NONHSAG044613_NONHSAT114480	297	UBE2H_NM_003344	5161	-31.43	-0.105825	1	297	4816	5112
NONHSAG044613_NONHSAT114480	297	PPP1R3D_NM_006242	3466	-29.95	-0.100842	1	297	2793	3089
NONHSAG044613_NONHSAT114480	297	UBE2H_NM_182697	5068	-31.43	-0.105825	1	297	4723	5019
NONHSAG044613_NONHSAT114480	297	BAIAP2_NM_017450	3188	-31.48	-0.105993	1	297	1465	1761
NONHSAG044613_NONHSAT114480	297	SDS_NM_006843	1604	-31.24	-0.105185	1	297	868	1164
NONHSAG044613_NONHSAT114480	297	SMKR1_NM_001195243	1035	-32.79	-0.110404	1	297	727	1023
NONHSAG044613_NONHSAT114480	297	KIFC3_NM_005550	3366	-35.27	-0.118754	1	297	1061	1357
NONHSAG044613_NONHSAT114480	297	MAP2K1_NM_002755	2586	-30.72	-0.103434	1	297	2107	2403
NONHSAG044613_NONHSAT114480	297	COL22A1_NM_152888	6346	-34.01	-0.114512	1	297	2995	3291
NONHSAG044613_NONHSAT114480	297	CPEB1_NM_001288819	3531	-32.29	-0.108721	1	297	3097	3393
NONHSAG044613_NONHSAT114480	297	NECAP2_NM_001145278	2003	-30.07	-0.101246	1	297	480	776
NONHSAG044613_NONHSAT114480	297	DNAH11_NM_001277115	13896	-29.99	-0.100976
NONHSAG044613_NONHSAT114480	297	LEF1_NM_016269	3602	-33.17	-0.111684	1	297	2499	2795
NONHSAG044613_NONHSAT114480	297	CNRIP1_NM_001111101	1295	-32.04	-0.107879	1	297	338	634
NONHSAG044613_NONHSAT114480	297	FOXO3_NM_201559	7314	-31.91	-0.107441	1	297	538	834
NONHSAG044613_NONHSAT114480	297	CHD7_NM_017780	11580	-38.91	-0.13101
NONHSAG044613_NONHSAT114480	297	QSOX2_NM_181701	4527	-31.36	-0.105589	1	297	1907	2203
NONHSAG044613_NONHSAT114480	297	UNKL_NM_001037125	1400	-31.13	-0.104815	1	297	270	566
NONHSAG044613_NONHSAT114480	297	GLTSCR1_NM_015711	5739	-33.79	-0.113771	1	297	4967	5263
NONHSAG044613_NONHSAT114480	297	BANP_NM_001173541	2210	-30.83	-0.103805	1	297	778	1074
NONHSAG044613_NONHSAT114480	297	BANP_NM_001173539	2327	-30.83	-0.103805	1	297	778	1074
NONHSAG044613_NONHSAT114480	297	TNRC6B_NM_001162501	18280	-30.12	-0.101414
NONHSAG044613_NONHSAT114480	297	FAM149A_NM_015398	2704	-30.65	-0.103199	1	297	162	458
NONHSAG044613_NONHSAT114480	297	OTUD3_NM_015207	6514	-30.39	-0.102323	1	297	1231	1527
NONHSAG044613_NONHSAT114480	297	GPR37_NM_005302	3815	-31.91	-0.107441	1	297	264	560
NONHSAG044613_NONHSAT114480	297	CHMP3_NM_001005753	3131	-29.73	-0.100101	1	297	1583	1879
NONHSAG044613_NONHSAT114480	297	GRTP1_NM_001286732	1836	-31.71	-0.106768	1	297	1521	1817
NONHSAG044613_NONHSAT114480	297	UNKL_NM_001193389	3974	-31.04	-0.104512	1	297	1556	1852
NONHSAG044613_NONHSAT114480	297	NECAP2_NM_001145277	2005	-30.07	-0.101246	1	297	480	776
NONHSAG044613_NONHSAT114480	297	NECAP2_NM_018090	2081	-30.07	-0.101246	1	297	480	776
NONHSAG044613_NONHSAT114480	297	CHMP3_NM_001193517	3072	-29.73	-0.100101	1	297	1583	1879
NONHSAG044613_NONHSAT114480	297	IRF8_NM_002163	2661	-31.46	-0.105926	1	297	811	1107
NONHSAG044613_NONHSAT114480	297	ZC3H18_NM_144604	3727	-30.24	-0.101818	1	297	1356	1652
NONHSAG044613_NONHSAT114480	297	ATXN2_NM_002973	4702	-32.49	-0.109394	1	297	482	778
NONHSAG044613_NONHSAT114480	297	BAIAP2_NM_017451	2894	-31.15	-0.104882	1	297	2412	2708
NONHSAG020716_NONHSAT145395	798	TNFSF13_NM_172087	2228	-720.68	-0.903108	76	798	1	723
NONHSAG020716_NONHSAT145395	798	KLF2_NM_016270	1649	-85.23	-0.106805	1	798	791	1588
NONHSAG020716_NONHSAT145395	798	C10orf95_NM_024886	1469	-80.69	-0.101115	1	798	593	1390
NONHSAG020716_NONHSAT145395	798	TNFSF13_NM_172088	2095	-724.95	-0.908459	76	798	1	723
NONHSAG020716_NONHSAT145395	798	CUX1_NM_001202543	13869	-83.7	-0.104887
NONHSAG020716_NONHSAT145395	798	TNFSF13_NM_001198623	2192	-720.68	-0.903108	76	798	1	723
NONHSAG020716_NONHSAT145395	798	TNFSF13_NM_001198622	2195	-720.68	-0.903108	76	798	1	723
NONHSAG020716_NONHSAT145395	798	TNFSF13_NM_001198624	1500	-720.68	-0.903108	76	798	1	723
NONHSAG020716_NONHSAT145395	798	CUX1_NM_181552	13747	-83.7	-0.104887
NONHSAG020716_NONHSAT145395	798	TNFSF13_NM_003808	2276	-720.68	-0.903108	76	798	1	723
NONHSAG020716_NONHSAT145395	798	ATXN2_NM_002973	4702	-80.06	-0.100326	1	798	3854	4651
NONHSAG027544_NONHSAT070255	569	DCLK2_NM_001040260	4264	-59.16	-0.103972	12	569	1	558
NONHSAG027544_NONHSAT070255	569	C10orf95_NM_024886	1469	-58.49	-0.102794	1	569	404	972
NONHSAG027544_NONHSAT070255	569	DCLK2_NM_001040261	4315	-59.16	-0.103972	12	569	1	558
NONHSAG027544_NONHSAT070255	569	PARP12_NM_022750	3791	-59.48	-0.104534	1	569	611	1179
NONHSAG027544_NONHSAT070255	569	SAMD1_NM_138352	1299	-62.95	-0.110633	1	569	584	1152
NONHSAG027544_NONHSAT070255	569	FYN_NM_002037	3628	-56.97	-0.100123	92	569	1	478
NONHSAG027544_NONHSAT070255	569	ATXN2_NM_002973	4702	-57.53	-0.101107	1	569	247	815
NONHSAG023325_NONHSAT057221	420	DNAH11_NM_001277115.1	13896	-46.46	-0.110619
NONHSAG023325_NONHSAT057221	420	BANP_NM_001173543.1	2438	-48.39	-0.115214	1	420	611	1030
NONHSAG023325_NONHSAT057221	420	FAM184B_NM_015688.1	3855	-44.37	-0.105643	1	420	2941	3360
NONHSAG023325_NONHSAT057221	420	MYPOP_NM_001012643.2	1887	-46.21	-0.110024	1	420	1385	1804
NONHSAG023325_NONHSAT057221	420	LEF1_NM_016269.4	3602	-46.47	-0.110643	1	420	178	597
NONHSAG023325_NONHSAT057221	420	DCLK2_NM_001040261.4	4316	-50.75	-0.120833	1	420	3637	4056
NONHSAG023325_NONHSAT057221	420	KLHL26_NM_018316.1	3122	-43.23	-0.102929	1	420	1664	2083
NONHSAG023325_NONHSAT057221	420	FOXO3_NM_001455.3	7341	-48.96	-0.116571	1	420	6474	6893
NONHSAG023325_NONHSAT057221	420	TRMT44_NM_152544.2	2846	-43.21	-0.102881	1	420	13	432
NONHSAG023325_NONHSAT057221	420	UBXN4_NM_014607.3	4014	-43.34	-0.10319	1	420	14	433
NONHSAG023325_NONHSAT057221	420	ACVR2B_NM_001106.3	11373	-42.98	-0.102333
NONHSAG023325_NONHSAT057221	420	UNKL_NM_001193389.1	3974	-42.99	-0.102357	1	420	1255	1674
NONHSAG023325_NONHSAT057221	420	OTUD3_NM_015207.1	6515	-47.12	-0.11219	1	408	6108	6515
NONHSAG023325_NONHSAT057221	420	SOX30_NM_007017.2	2772	-43.35	-0.103214	1	420	566	985
NONHSAG023325_NONHSAT057221	420	TFAP2B_NM_003221.3	5770	-43.74	-0.104143	1	420	1560	1979
NONHSAG023325_NONHSAT057221	420	CMTM4_NM_181521.2	8117	-43.84	-0.104381	1	420	7693	8112
NONHSAG023325_NONHSAT057221	420	CCDC15_NM_025004.2	3893	-42.98	-0.102333	1	420	3459	3878
NONHSAG023325_NONHSAT057221	420	CUX1_NM_001202543.1	13869	-48.37	-0.115167
NONHSAG023325_NONHSAT057221	420	TSPAN5_NM_005723.3	3397	-44.01	-0.104786	1	420	2963	3382
NONHSAG023325_NONHSAT057221	420	BANP_NM_079837.2	2285	-48.39	-0.115214	1	420	611	1030
NONHSAG023325_NONHSAT057221	420	EPC1_NM_025209.3	4161	-43.43	-0.103405	1	420	155	574
NONHSAG023325_NONHSAT057221	420	MIXL1_NM_031944.1	699	-42.44	-0.101048	1	420	17	436
NONHSAG023325_NONHSAT057221	420	LEF1_NM_001130714.2	3477	-46.47	-0.110643	1	420	178	597
NONHSAG023325_NONHSAT057221	420	KIFC3_NM_001130100.1	3395	-43.04	-0.102476	1	330	3066	3395
NONHSAG023325_NONHSAT057221	420	PPP1R3D_NM_006242.3	3466	-42.9	-0.102143	1	420	2729	3148
NONHSAG023325_NONHSAT057221	420	GPR37_NM_005302.3	3815	-42.9	-0.102143	1	420	1366	1785
NONHSAG023325_NONHSAT057221	420	CMTM4_NM_178818.2	3414	-43.84	-0.104381	1	420	2990	3409
NONHSAG023325_NONHSAT057221	420	BOD1_NM_001159651.1	1737	-44.49	-0.105929	1	420	120	539
NONHSAG023325_NONHSAT057221	420	PAG1_NM_018440.3	10744	-43.97	-0.10469
NONHSAG023325_NONHSAT057221	420	GLTSCR1_NM_015711.3	5739	-44.14	-0.105095	1	420	4815	5234
NONHSAG023325_NONHSAT057221	420	FAM19A5_NM_015381.5	2638	-42.19	-0.100452	1	420	2028	2447
NONHSAG023325_NONHSAT057221	420	BRPF1_NM_001003694.1	4728	-42.77	-0.101833	1	420	4233	4652
NONHSAG023325_NONHSAT057221	420	DMRTB1_NM_033067.1	1907	-48.19	-0.114738	1	420	1374	1793
NONHSAG023325_NONHSAT057221	420	BANP_NM_001173540.1	2303	-48.39	-0.115214	1	420	611	1030
NONHSAG023325_NONHSAT057221	420	ATXN2_NM_002973.3	4702	-51.88	-0.123524	1	420	3814	4233
NONHSAG023325_NONHSAT057221	420	CRY1_NM_004075.4	3295	-42.32	-0.100762	1	420	411	830
NONHSAG023325_NONHSAT057221	420	MYLIP_NM_013262.3	3072	-47.2	-0.112381	1	357	2716	3072
NONHSAG023325_NONHSAT057221	420	KIFC3_NM_005550.3	3366	-43.04	-0.102476	1	330	3037	3366
NONHSAG023325_NONHSAT057221	420	BOD1_NM_138369.2	1934	-44.49	-0.105929	1	420	120	539
NONHSAG023325_NONHSAT057221	420	BCL2L10_NM_020396.2	887	-51.4	-0.122381	1	420	123	542
NONHSAG023325_NONHSAT057221	420	UNKL_NM_001276414.1	4320	-42.99	-0.102357	1	420	1601	2020
NONHSAG023325_NONHSAT057221	420	SH3BP5_NM_004844.4	3322	-42.35	-0.100833	1	420	4	423
NONHSAG023325_NONHSAT057221	420	LEF1_NM_001130713.2	3518	-46.47	-0.110643	1	420	178	597
NONHSAG023325_NONHSAT057221	420	IRF8_NM_002163.2	2662	-43.05	-0.1025	1	420	1506	1925
NONHSAG023325_NONHSAT057221	420	JARID2_NM_001267040.1	5597	-43.16	-0.102762	1	420	3802	4221
NONHSAG023325_NONHSAT057221	420	ZBTB16_NM_001018011.1	2252	-43	-0.102381	1	420	631	1050
NONHSAG023325_NONHSAT057221	420	ZBTB16_NM_006006.4	2407	-43	-0.102381	1	420	631	1050
NONHSAG023325_NONHSAT057221	420	COL22A1_NM_152888.1	6346	-42.41	-0.100976	1	420	4020	4439
NONHSAG023325_NONHSAT057221	420	JARID2_NM_004973.3	6097	-43.16	-0.102762	1	420	3802	4221
NONHSAG023325_NONHSAT057221	420	GNA11_NM_002067.2	1613	-53.05	-0.12631	1	385	1229	1613
NONHSAG023325_NONHSAT057221	420	INPP5E_NM_019892.4	3380	-44.89	-0.106881	1	420	1129	1548
NONHSAG023325_NONHSAT057221	420	DCLK2_NM_001040260.3	4265	-50.75	-0.120833	1	420	3586	4005
NONHSAG023325_NONHSAT057221	420	BAIAP2_NM_017450.2	3188	-45.34	-0.107952	1	420	513	932
NONHSAG023325_NONHSAT057221	420	SOX30_NM_178424.1	3265	-43.35	-0.103214	1	420	566	985
NONHSAG023325_NONHSAT057221	420	SMKR1_NM_001195243.1	1035	-44.21	-0.105262	1	411	625	1035
NONHSAG023325_NONHSAT057221	420	CXXC4_NM_025212.2	5578	-42.72	-0.101714	1	420	791	1210
NONHSAG023325_NONHSAT057221	420	EPC1_NM_001272004.1	4092	-43.43	-0.103405	1	420	155	574
NONHSAG023325_NONHSAT057221	420	SAMD1_NM_138352.1	1299	-57.09	-0.135929	1	420	351	770
NONHSAG023325_NONHSAT057221	420	BRPF1_NM_004634.2	4710	-42.77	-0.101833	1	420	4215	4634
NONHSAG023325_NONHSAT057221	420	FBXO27_NM_178820.3	2324	-43.22	-0.102905	1	420	108	527
NONHSAG023325_NONHSAT057221	420	FOXO3_NM_201559.2	7314	-48.96	-0.116571	1	420	6474	6893
NONHSAG023325_NONHSAT057221	420	C10orf95_NM_024886.1	1469	-46.85	-0.111548	1	420	715	1134
NONHSAG023325_NONHSAT057221	420	UNKL_NM_001193388.3	5116	-42.99	-0.102357	1	420	2397	2816
NONHSAG023325_NONHSAT057221	420	ARHGAP39_NM_025251.1	5146	-42.2	-0.100476	1	420	3643	4062
NONHSAG023325_NONHSAT057221	420	PARD6G_NM_032510.3	3836	-42.53	-0.101262	1	420	3072	3491
NONHSAG023325_NONHSAT057221	420	CRMP1_NM_001014809.1	3146	-54.48	-0.129714	1	420	2698	3117
NONHSAG023325_NONHSAT057221	420	SOCS7_NM_014598.2	7978	-42.69	-0.101643	1	420	7456	7875
NONHSAG023325_NONHSAT057221	420	CUX1_NM_181552.3	13747	-48.37	-0.115167
NONHSAG023325_NONHSAT057221	420	FYN_NM_002037.5	3628	-48.8	-0.11619	1	420	40	459
NONHSAG023325_NONHSAT057221	420	PARP12_NM_022750.2	3791	-46.6	-0.110952	1	420	102	521
NONHSAG023325_NONHSAT057221	420	KLF2_NM_016270.2	1655	-43.9	-0.104524	1	420	320	739
NONHSAG023325_NONHSAT057221	420	FAM19A5_NM_001082967.1	2601	-45.98	-0.109476	1	339	2263	2601
NONHSAG023325_NONHSAT057221	420	MARCH4_NM_020814.2	4450	-46.44	-0.110571	1	420	1554	1973
NONHSAG039516_NONHSAT099605	649	GCH1_NM_000161.2	2926	-67.66	-0.104253	127	649	1	523
NONHSAG039516_NONHSAT099605	649	RNF157_NM_052916.2	4891	-65.74	-0.101294	1	649	3767	4415
NONHSAG039516_NONHSAT099605	649	NFKBIA_NM_020529.2	1567	-67.89	-0.104607	1	649	40	688
NONHSAG039516_NONHSAT099605	649	CRMP1_NM_001313.3	3037	-76.19	-0.117396	1	649	27	675
NONHSAG039516_NONHSAT099605	649	FAM149A_NM_015398.2	2704	-74.02	-0.114052	10	649	1	640
NONHSAG039516_NONHSAT099605	649	BANP_NM_001173543.1	2438	-75.4	-0.116179	1	649	245	893
NONHSAG039516_NONHSAT099605	649	UBE2H_NM_003344.3	5162	-68.04	-0.104838	39	649	1	611
NONHSAG039516_NONHSAT099605	649	FAM184B_NM_015688.1	3855	-71.14	-0.109615	1	649	3026	3674
NONHSAG039516_NONHSAT099605	649	KDM6A_NM_021140.2	5772	-70.56	-0.108721	1	649	5117	5765
NONHSAG039516_NONHSAT099605	649	MYPOP_NM_001012643.2	1887	-75.26	-0.115963	3	649	1	647
NONHSAG039516_NONHSAT099605	649	LEF1_NM_016269.4	3602	-79.54	-0.122558	1	649	258	906
NONHSAG039516_NONHSAT099605	649	DCLK2_NM_001040261.4	4316	-89.02	-0.137165	42	649	1	608
NONHSAG039516_NONHSAT099605	649	BANP_NM_001173542.1	2375	-74.19	-0.114314	1	649	440	1088
NONHSAG039516_NONHSAT099605	649	ZC3H18_NM_144604.3	3727	-70.21	-0.108182	1	649	1266	1914
NONHSAG039516_NONHSAT099605	649	KLHL26_NM_018316.1	3122	-76.63	-0.118074	1	649	1767	2415
NONHSAG039516_NONHSAT099605	649	FOXO3_NM_001455.3	7341	-85.43	-0.131633	1	649	6649	7297
NONHSAG039516_NONHSAT099605	649	GCH1_NM_001024070.1	1925	-67.66	-0.104253	127	649	1	523
NONHSAG039516_NONHSAT099605	649	HHEX_NM_002729.4	1759	-81.41	-0.125439	1	649	5	653
NONHSAG039516_NONHSAT099605	649	BAIAP2_NM_006340.2	3352	-67.87	-0.104576	1	649	821	1469
NONHSAG039516_NONHSAT099605	649	UNKL_NM_001193389.1	3974	-66.7	-0.102773	1	649	57	705
NONHSAG039516_NONHSAT099605	649	SOX30_NM_007017.2	2772	-71.97	-0.110894	1	649	252	900
NONHSAG039516_NONHSAT099605	649	CMTM4_NM_181521.2	8117	-84.92	-0.130847	10	649	1	640
NONHSAG039516_NONHSAT099605	649	CUX1_NM_001202543.1	13869	-89.97	-0.138629
NONHSAG039516_NONHSAT099605	649	BAIAP2_NM_001144888.1	3306	-67.87	-0.104576	1	649	821	1469
NONHSAG039516_NONHSAT099605	649	TSPAN5_NM_005723.3	3397	-79.09	-0.121864	1	649	92	740
NONHSAG039516_NONHSAT099605	649	GCH1_NM_001024024.1	1980	-67.66	-0.104253	127	649	1	523
NONHSAG039516_NONHSAT099605	649	BANP_NM_079837.2	2285	-75.4	-0.116179	1	649	245	893
NONHSAG039516_NONHSAT099605	649	BANP_NM_001173539.1	2327	-71.4	-0.110015	1	649	245	893
NONHSAG039516_NONHSAT099605	649	TSHZ1_NM_005786.5	4992	-66.4	-0.102311	1	649	2223	2871
NONHSAG039516_NONHSAT099605	649	NPC1_NM_000271.4	4814	-69.53	-0.107134	1	649	65	713
NONHSAG039516_NONHSAT099605	649	MIXL1_NM_031944.1	699	-72.77	-0.112126	1	649	32	680
NONHSAG039516_NONHSAT099605	649	LEF1_NM_001130714.2	3477	-79.54	-0.122558	1	649	258	906
NONHSAG039516_NONHSAT099605	649	KIFC3_NM_001130100.1	3395	-78.53	-0.121002	1	649	15	663
NONHSAG039516_NONHSAT099605	649	COPS8_NM_198189.2	2323	-73.67	-0.113513	1	591	1733	2323
NONHSAG039516_NONHSAT099605	649	PPP1R3D_NM_006242.3	3466	-79.82	-0.122989	1	649	2248	2896
NONHSAG039516_NONHSAT099605	649	BANP_NM_017869.3	2219	-74.19	-0.114314	1	649	440	1088
NONHSAG039516_NONHSAT099605	649	MAP2K1_NM_002755.3	2586	-75.66	-0.116579	1	649	114	762
NONHSAG039516_NONHSAT099605	649	CENPP_NM_001012267.1	3422	-66.37	-0.102265	1	649	148	796
NONHSAG039516_NONHSAT099605	649	GPR37_NM_005302.3	3815	-68.35	-0.105316	1	649	2612	3260
NONHSAG039516_NONHSAT099605	649	CMTM4_NM_178818.2	3414	-84.92	-0.130847	10	649	1	640
NONHSAG039516_NONHSAT099605	649	BOD1_NM_001159651.1	1737	-74.88	-0.115378	1	649	13	661
NONHSAG039516_NONHSAT099605	649	GLTSCR1_NM_015711.3	5739	-86.56	-0.133374	1	649	4482	5130
NONHSAG039516_NONHSAT099605	649	TRIM62_NM_018207.2	3841	-69.32	-0.10681	1	649	134	782
NONHSAG039516_NONHSAT099605	649	FAM19A5_NM_015381.5	2638	-71.04	-0.109461	1	649	1763	2411
NONHSAG039516_NONHSAT099605	649	BAIAP2_NM_017451.2	2894	-65.25	-0.100539	1	649	1120	1768
NONHSAG039516_NONHSAT099605	649	GCH1_NM_001024071.1	1837	-67.66	-0.104253	127	649	1	523
NONHSAG039516_NONHSAT099605	649	PLIN5_NM_001013706.2	2442	-67.89	-0.104607	1	476	1967	2442
NONHSAG039516_NONHSAT099605	649	BRPF1_NM_001003694.1	4728	-85.29	-0.131418	13	649	1	637
NONHSAG039516_NONHSAT099605	649	MXD4_NM_006454.2	3773	-67.54	-0.104068	1	649	2671	3319
NONHSAG039516_NONHSAT099605	649	DMRTB1_NM_033067.1	1907	-89.15	-0.137365	1	649	1242	1890
NONHSAG039516_NONHSAT099605	649	BANP_NM_001173540.1	2303	-75.4	-0.116179	1	649	245	893
NONHSAG039516_NONHSAT099605	649	ATXN2_NM_002973.3	4702	-97.85	-0.15077	13	649	1	637
NONHSAG039516_NONHSAT099605	649	CNRIP1_NM_001111101.1	1295	-72.36	-0.111495	1	649	181	829
NONHSAG039516_NONHSAT099605	649	CRY1_NM_004075.4	3295	-83.79	-0.129106	1	649	2519	3167
NONHSAG039516_NONHSAT099605	649	MYLIP_NM_013262.3	3072	-68.11	-0.104946	48	649	1	602
NONHSAG039516_NONHSAT099605	649	KIFC3_NM_005550.3	3366	-78.53	-0.121002	1	649	15	663
NONHSAG039516_NONHSAT099605	649	BOD1_NM_138369.2	1934	-76.71	-0.118197	1	649	37	685
NONHSAG039516_NONHSAT099605	649	KIFC3_NM_001130099.1	3339	-73.21	-0.112804	1	649	1090	1738
NONHSAG039516_NONHSAT099605	649	BCL2L10_NM_020396.2	887	-76.15	-0.117334	1	649	53	701
NONHSAG039516_NONHSAT099605	649	UNKL_NM_001276414.1	4320	-70.03	-0.107904	1	649	422	1070
NONHSAG039516_NONHSAT099605	649	SH3BP5_NM_004844.4	3322	-69.8	-0.10755	1	649	160	808
NONHSAG039516_NONHSAT099605	649	LEF1_NM_001130713.2	3518	-79.54	-0.122558	1	649	258	906
NONHSAG039516_NONHSAT099605	649	UBE2H_NM_182697.2	5069	-68.04	-0.104838	39	649	1	611
NONHSAG039516_NONHSAT099605	649	IRF8_NM_002163.2	2662	-72.01	-0.110955	1	649	1539	2187
NONHSAG039516_NONHSAT099605	649	JARID2_NM_001267040.1	5597	-73.68	-0.113529	1	649	3645	4293
NONHSAG039516_NONHSAT099605	649	COPS8_NM_006710.4	2258	-73.67	-0.113513	1	591	1668	2258
NONHSAG039516_NONHSAT099605	649	ZBTB16_NM_001018011.1	2252	-65.64	-0.10114	1	649	365	1013
NONHSAG039516_NONHSAT099605	649	ZBTB16_NM_006006.4	2407	-65.64	-0.10114	1	649	365	1013
NONHSAG039516_NONHSAT099605	649	COL22A1_NM_152888.1	6346	-79.75	-0.122881	1	649	514	1162
NONHSAG039516_NONHSAT099605	649	JARID2_NM_004973.3	6097	-73.68	-0.113529	1	649	3645	4293
NONHSAG039516_NONHSAT099605	649	GNA11_NM_002067.2	1613	-94.96	-0.146317	6	649	1	644
NONHSAG039516_NONHSAT099605	649	INPP5E_NM_019892.4	3380	-100.68	-0.155131	1	649	530	1178
NONHSAG039516_NONHSAT099605	649	CNRIP1_NM_015463.2	1998	-72.36	-0.111495	1	649	181	829
NONHSAG039516_NONHSAT099605	649	DCLK2_NM_001040260.3	4265	-89.02	-0.137165	42	649	1	608
NONHSAG039516_NONHSAT099605	649	BAIAP2_NM_017450.2	3188	-76.84	-0.118398	1	649	2076	2724
NONHSAG039516_NONHSAT099605	649	SOX30_NM_178424.1	3265	-71.97	-0.110894	1	649	252	900
NONHSAG039516_NONHSAT099605	649	SMKR1_NM_001195243.1	1035	-70.91	-0.10926	1	371	665	1035
NONHSAG039516_NONHSAT099605	649	CXXC4_NM_025212.2	5578	-79.77	-0.122912	1	649	893	1541
NONHSAG039516_NONHSAT099605	649	ZAR1L_NM_001136571.1	1103	-69.03	-0.106364	1	649	138	786
NONHSAG039516_NONHSAT099605	649	SAMD1_NM_138352.1	1299	-92.27	-0.142173	1	649	150	798
NONHSAG039516_NONHSAT099605	649	BRPF1_NM_004634.2	4710	-85.29	-0.131418	13	649	1	637
NONHSAG039516_NONHSAT099605	649	QSOX2_NM_181701.3	4530	-70.63	-0.108829	1	649	84	732
NONHSAG039516_NONHSAT099605	649	CNTD2_NM_024877.3	1817	-77.33	-0.119153	1	649	1122	1770
NONHSAG039516_NONHSAT099605	649	FBXO27_NM_178820.3	2324	-84.09	-0.129569	1	492	1833	2324
NONHSAG039516_NONHSAT099605	649	FOXO3_NM_201559.2	7314	-85.86	-0.132296	1	649	6649	7297
NONHSAG039516_NONHSAT099605	649	FBXO43_NM_001029860.3	3305	-78.69	-0.121248	1	649	258	906
NONHSAG039516_NONHSAT099605	649	C10orf95_NM_024886.1	1469	-96.96	-0.149399	1	649	668	1316
NONHSAG039516_NONHSAT099605	649	UNKL_NM_001193388.3	5116	-70.3	-0.10832	1	649	1062	1710
NONHSAG039516_NONHSAT099605	649	BANP_NM_001173541.1	2210	-71.4	-0.110015	1	649	245	893
NONHSAG039516_NONHSAT099605	649	UNKL_NM_001037125.3	1400	-66.57	-0.102573	1	649	23	671
NONHSAG039516_NONHSAT099605	649	ARHGAP39_NM_025251.1	5146	-74.76	-0.115193	1	649	1207	1855
NONHSAG039516_NONHSAT099605	649	PARD6G_NM_032510.3	3836	-77.82	-0.119908	1	649	2942	3590
NONHSAG039516_NONHSAT099605	649	CRMP1_NM_001014809.1	3146	-79.27	-0.122142	1	644	2503	3146
NONHSAG039516_NONHSAT099605	649	SOCS7_NM_014598.2	7978	-77.72	-0.119753	1	533	7446	7978
NONHSAG039516_NONHSAT099605	649	CUX1_NM_181552.3	13747	-89.97	-0.138629
NONHSAG039516_NONHSAT099605	649	FYN_NM_002037.5	3628	-91.27	-0.140632	8	649	1	642
NONHSAG039516_NONHSAT099605	649	PARP12_NM_022750.2	3791	-88.49	-0.136348	1	649	165	813
NONHSAG039516_NONHSAT099605	649	KLF2_NM_016270.2	1655	-83.2	-0.128197	1	649	866	1514
NONHSAG039516_NONHSAT099605	649	FAM19A5_NM_001082967.1	2601	-68.26	-0.105177	1	649	1763	2411
NONHSAG039516_NONHSAT099605	649	MARCH4_NM_020814.2	4450	-70.79	-0.109076	1	649	2294	2942
TCONS_00127492_TCONS_00127492	968	SOCS7_NM_014598.2	7978	-106.53	-0.110052	1	968	4118	5085
TCONS_00603679_TCONS_00603679	1484	SOCS7_NM_014598.2	7978	-158.08	-0.106523	1	1484	2239	3722
NONHSAG023325_NONHSAT057217	466	RNF157_NM_052916.2	4891	-62.2	-0.133476	1	466	2938	3403
NONHSAG023325_NONHSAT057217	466	BANP_NM_001173543.1	2438	-52.69	-0.113069	1	466	634	1099
NONHSAG023325_NONHSAT057217	466	MYPOP_NM_001012643.2	1887	-52.56	-0.11279	1	466	119	584
NONHSAG023325_NONHSAT057217	466	LEF1_NM_016269.4	3602	-47.94	-0.102876	1	466	2990	3455
NONHSAG023325_NONHSAT057217	466	DCLK2_NM_001040261.4	4316	-48.21	-0.103455	1	466	3831	4296
NONHSAG023325_NONHSAT057217	466	BANP_NM_001173542.1	2375	-48.86	-0.10485	1	466	347	812
NONHSAG023325_NONHSAT057217	466	FOXO3_NM_001455.3	7341	-49.01	-0.105172	1	466	6591	7056
NONHSAG023325_NONHSAT057217	466	UNKL_NM_001193389.1	3974	-79.52	-0.170644	1	466	2202	2667
NONHSAG023325_NONHSAT057217	466	OTUD3_NM_015207.1	6515	-49.75	-0.10676	1	466	4589	5054
NONHSAG023325_NONHSAT057217	466	TFAP2B_NM_003221.3	5770	-46.96	-0.100773	1	466	1583	2048
NONHSAG023325_NONHSAT057217	466	CUX1_NM_001202543.1	13869	-50.35	-0.108047
NONHSAG023325_NONHSAT057217	466	BANP_NM_079837.2	2285	-48.87	-0.104871	1	466	634	1099
NONHSAG023325_NONHSAT057217	466	BANP_NM_001173539.1	2327	-48.86	-0.10485	1	466	347	812
NONHSAG023325_NONHSAT057217	466	LEF1_NM_001130714.2	3477	-47.94	-0.102876	1	466	2865	3330
NONHSAG023325_NONHSAT057217	466	PPP1R3D_NM_006242.3	3466	-46.87	-0.100579	1	466	2752	3217
NONHSAG023325_NONHSAT057217	466	BANP_NM_017869.3	2219	-48.86	-0.10485	1	466	347	812
NONHSAG023325_NONHSAT057217	466	GPR37_NM_005302.3	3815	-51.53	-0.110579	1	466	2595	3060
NONHSAG023325_NONHSAT057217	466	PAG1_NM_018440.3	10744	-65.12	-0.139742
NONHSAG023325_NONHSAT057217	466	GLTSCR1_NM_015711.3	5739	-48.73	-0.104571	1	466	3056	3521
NONHSAG023325_NONHSAT057217	466	FAM19A5_NM_015381.5	2638	-47.28	-0.101459	1	466	2153	2618
NONHSAG023325_NONHSAT057217	466	PLIN5_NM_001013706.2	2442	-62.09	-0.13324	1	466	899	1364
NONHSAG023325_NONHSAT057217	466	BRPF1_NM_001003694.1	4728	-49.12	-0.105408	1	466	4256	4721
NONHSAG023325_NONHSAT057217	466	SKP2_NM_005983.3	3505	-54.61	-0.117189	1	466	2360	2825
NONHSAG023325_NONHSAT057217	466	DMRTB1_NM_033067.1	1907	-52.75	-0.113197	1	466	386	851
NONHSAG023325_NONHSAT057217	466	BANP_NM_001173540.1	2303	-48.87	-0.104871	1	466	634	1099
NONHSAG023325_NONHSAT057217	466	ATXN2_NM_002973.3	4702	-55.71	-0.119549	1	466	3837	4302
NONHSAG023325_NONHSAT057217	466	BCL2L10_NM_020396.2	887	-50.13	-0.107575	1	466	146	611
NONHSAG023325_NONHSAT057217	466	UNKL_NM_001276414.1	4320	-79.52	-0.170644	1	466	2548	3013
NONHSAG023325_NONHSAT057217	466	SH3BP5_NM_004844.4	3322	-48.04	-0.10309	1	466	27	492
NONHSAG023325_NONHSAT057217	466	SMIM14_NM_174921.1	1654	-60.28	-0.129356	1	466	35	500
NONHSAG023325_NONHSAT057217	466	LEF1_NM_001130713.2	3518	-47.94	-0.102876	1	466	2906	3371
NONHSAG023325_NONHSAT057217	466	IRF8_NM_002163.2	2662	-48.24	-0.103519	1	466	1524	1989
NONHSAG023325_NONHSAT057217	466	SKP2_NM_001243120.1	3258	-54.61	-0.117189	1	466	2113	2578
NONHSAG023325_NONHSAT057217	466	GNA11_NM_002067.2	1613	-54.53	-0.117017	47	466	1	420
NONHSAG023325_NONHSAT057217	466	INPP5E_NM_019892.4	3380	-48.3	-0.103648	1	466	2198	2663
NONHSAG023325_NONHSAT057217	466	DCLK2_NM_001040260.3	4265	-48.21	-0.103455	1	466	3780	4245
NONHSAG023325_NONHSAT057217	466	SAMD1_NM_138352.1	1299	-54.37	-0.116674	1	466	219	684
NONHSAG023325_NONHSAT057217	466	BRPF1_NM_004634.2	4710	-49.12	-0.105408	1	466	4238	4703
NONHSAG023325_NONHSAT057217	466	KIF3A_NM_007054.5	6257	-56.37	-0.120966	1	466	4376	4841
NONHSAG023325_NONHSAT057217	466	FBXO27_NM_178820.3	2324	-66.33	-0.142339	1	466	626	1091
NONHSAG023325_NONHSAT057217	466	FOXO3_NM_201559.2	7314	-49.01	-0.105172	1	466	6591	7056
NONHSAG023325_NONHSAT057217	466	C10orf95_NM_024886.1	1469	-49.27	-0.10573	1	466	385	850
NONHSAG023325_NONHSAT057217	466	UNKL_NM_001193388.3	5116	-79.52	-0.170644	1	466	3344	3809
NONHSAG023325_NONHSAT057217	466	BANP_NM_001173541.1	2210	-48.86	-0.10485	1	466	347	812
NONHSAG023325_NONHSAT057217	466	PARD6G_NM_032510.3	3836	-66.55	-0.142811	1	466	1848	2313
NONHSAG023325_NONHSAT057217	466	CRMP1_NM_001014809.1	3146	-49.18	-0.105536	1	426	2721	3146
NONHSAG023325_NONHSAT057217	466	SOCS7_NM_014598.2	7978	-47.53	-0.101996	1	466	7479	7944
NONHSAG023325_NONHSAT057217	466	CUX1_NM_181552.3	13747	-50.35	-0.108047
NONHSAG023325_NONHSAT057217	466	FYN_NM_002037.5	3628	-54.12	-0.116137	1	466	8	473
TCONS_00128533_TCONS_00128533	765	LRRC8B_NM_001134476.1	7737	-100.4	-0.131242	1	765	4470	5234
TCONS_00128533_TCONS_00128533	765	FOXO3_NM_001455.3	7341	-95.28	-0.124549	1	765	1068	1832
TCONS_00128533_TCONS_00128533	765	LRRC8B_NM_015350.2	7794	-100.4	-0.131242	1	765	4470	5234
TCONS_00128533_TCONS_00128533	765	TNRC6B_NM_015088.2	17950	-95.67	-0.125059
TCONS_00128533_TCONS_00128533	765	TNRC6B_NM_001024843.1	15959	-95.67	-0.125059
TCONS_00128533_TCONS_00128533	765	TNRC6B_NM_001162501.1	18280	-95.67	-0.125059
TCONS_00128533_TCONS_00128533	765	PCDH11X_NM_032967.2	4767	-78.35	-0.102418	197	765	1	569
TCONS_00128533_TCONS_00128533	765	STX2_NM_194356.2	3465	-88.7	-0.115948	1	765	437	1201
TCONS_00128533_TCONS_00128533	765	FOXO3_NM_201559.2	7314	-95.28	-0.124549	1	765	1068	1832
TCONS_00128533_TCONS_00128533	765	STX2_NM_001980.3	3339	-88.7	-0.115948	1	765	437	1201
TCONS_00128533_TCONS_00128533	765	SOCS7_NM_014598.2	7978	-110.27	-0.144144	1	765	2849	3613
NONHSAG005570_NONHSAT012649	383	TACC3_NM_006342.2	2837	-43.41	-0.113342	1	383	877	1259
NONHSAG005570_NONHSAT012649	383	DNAH11_NM_001277115.1	13896	-42.53	-0.111044
NONHSAG005570_NONHSAT012649	383	MTF2_NM_001164391.1	4048	-45.7	-0.119321	59	383	1	325
NONHSAG005570_NONHSAT012649	383	RUNX1T1_NM_001198633.1	7372	-53.48	-0.139634	1	242	7131	7372
NONHSAG005570_NONHSAT012649	383	GCH1_NM_000161.2	2926	-49.14	-0.128303	1	383	22	404
NONHSAG005570_NONHSAT012649	383	RUNX1T1_NM_001198679.1	7454	-46.63	-0.121749	41	383	1	343
NONHSAG005570_NONHSAT012649	383	RNF157_NM_052916.2	4891	-38.47	-0.100444	1	383	4097	4479
NONHSAG005570_NONHSAT012649	383	LRRC8B_NM_001134476.1	7737	-41.39	-0.108068	1	383	10	392
NONHSAG005570_NONHSAT012649	383	NFKBIA_NM_020529.2	1567	-51.82	-0.1353	13	383	1	371
NONHSAG005570_NONHSAT012649	383	CRMP1_NM_001313.3	3037	-51	-0.133159	1	383	18	400
NONHSAG005570_NONHSAT012649	383	FAM149A_NM_015398.2	2704	-65.31	-0.170522	1	309	2396	2704
NONHSAG005570_NONHSAT012649	383	BANP_NM_001173543.1	2438	-48.67	-0.127076	1	383	1642	2024
NONHSAG005570_NONHSAT012649	383	FAM115A_NM_001206941.1	5075	-39.89	-0.104151	1	383	1553	1935
NONHSAG005570_NONHSAT012649	383	RUNX1T1_NM_001198627.1	7687	-46.63	-0.121749	41	383	1	343
NONHSAG005570_NONHSAT012649	383	TNFSF13_NM_001198624.1	1500	-39.8	-0.103916	1	383	980	1362
NONHSAG005570_NONHSAT012649	383	UBE2H_NM_003344.3	5162	-62.39	-0.162898	19	383	1	365
NONHSAG005570_NONHSAT012649	383	FAM184B_NM_015688.1	3855	-52.73	-0.137676	1	383	2418	2800
NONHSAG005570_NONHSAT012649	383	TNFSF13_NM_172087.2	2228	-39.02	-0.10188	1	383	705	1087
NONHSAG005570_NONHSAT012649	383	KDM6A_NM_021140.2	5772	-52.4	-0.136815	1	352	5421	5772
NONHSAG005570_NONHSAT012649	383	MYPOP_NM_001012643.2	1887	-52.69	-0.137572	1	383	1342	1724
NONHSAG005570_NONHSAT012649	383	LEF1_NM_016269.4	3602	-60.11	-0.156945	1	383	300	682
NONHSAG005570_NONHSAT012649	383	DCLK2_NM_001040261.4	4316	-64.49	-0.168381	1	368	3949	4316
NONHSAG005570_NONHSAT012649	383	BANP_NM_001173542.1	2375	-48.67	-0.127076	1	383	1579	1961
NONHSAG005570_NONHSAT012649	383	SUSD3_NM_145006.2	1190	-48.64	-0.126997	1	383	44	426
NONHSAG005570_NONHSAT012649	383	DNAL4_NM_005740.2	1487	-38.77	-0.101227	1	383	1025	1407
NONHSAG005570_NONHSAT012649	383	ZIM2_NM_015363.4	2105	-41.41	-0.10812	116	383	1	268
NONHSAG005570_NONHSAT012649	383	ZC3H18_NM_144604.3	3727	-56.39	-0.147232	1	383	1903	2285
NONHSAG005570_NONHSAT012649	383	SPOCK3_NM_001040159.1	2980	-38.68	-0.100992	1	356	2625	2980
NONHSAG005570_NONHSAT012649	383	KLHL26_NM_018316.1	3122	-56.98	-0.148773	1	383	1538	1920
NONHSAG005570_NONHSAT012649	383	PDE9A_NM_001001585.1	1935	-38.78	-0.101253	1	356	1580	1935
NONHSAG005570_NONHSAT012649	383	FOXO3_NM_001455.3	7341	-62.05	-0.16201	1	383	198	580
NONHSAG005570_NONHSAT012649	383	GCH1_NM_001024070.1	1925	-49.14	-0.128303	1	383	22	404
NONHSAG005570_NONHSAT012649	383	TRMT44_NM_152544.2	2846	-48.62	-0.126945	1	383	212	594
NONHSAG005570_NONHSAT012649	383	HHEX_NM_002729.4	1759	-49.25	-0.12859	1	383	11	393
NONHSAG005570_NONHSAT012649	383	UBXN4_NM_014607.3	4014	-56.2	-0.146736	1	383	38	420
NONHSAG005570_NONHSAT012649	383	BAIAP2_NM_006340.2	3352	-51.03	-0.133238	1	383	644	1026
NONHSAG005570_NONHSAT012649	383	ACVR2B_NM_001106.3	11373	-43.39	-0.11329
NONHSAG005570_NONHSAT012649	383	CUX1_NM_181500.2	3026	-46.72	-0.121984	1	383	1187	1569
NONHSAG005570_NONHSAT012649	383	RUNX1T1_NM_175634.2	7545	-53.48	-0.139634	1	242	7304	7545
NONHSAG005570_NONHSAT012649	383	UNKL_NM_001193389.1	3974	-54.68	-0.142768	1	383	2023	2405
NONHSAG005570_NONHSAT012649	383	TNRC6B_NM_015088.2	17950	-45.04	-0.117598
NONHSAG005570_NONHSAT012649	383	AURKA_NM_198433.1	2547	-46.32	-0.12094	1	383	2163	2545
NONHSAG005570_NONHSAT012649	383	RUNX1T1_NM_001198626.1	7627	-46.63	-0.121749	41	383	1	343
NONHSAG005570_NONHSAT012649	383	SPOCK3_NM_001204356.1	2860	-38.68	-0.100992	1	356	2505	2860
NONHSAG005570_NONHSAT012649	383	OTUD3_NM_015207.1	6515	-56.58	-0.147728	1	383	6119	6501
NONHSAG005570_NONHSAT012649	383	TNRC6B_NM_001024843.1	15959	-45.04	-0.117598
NONHSAG005570_NONHSAT012649	383	SOX30_NM_007017.2	2772	-50.48	-0.131802	1	383	435	817
NONHSAG005570_NONHSAT012649	383	TFAP2B_NM_003221.3	5770	-62.75	-0.163838	1	383	3838	4220
NONHSAG005570_NONHSAT012649	383	RUNX1T1_NM_001198625.1	7769	-46.63	-0.121749	41	383	1	343
NONHSAG005570_NONHSAT012649	383	KCNJ6_NM_002240.3	2537	-45.78	-0.11953	1	383	124	506
NONHSAG005570_NONHSAT012649	383	FAM115A_NM_001206938.1	5730	-39.89	-0.104151	1	383	2182	2564
NONHSAG005570_NONHSAT012649	383	TNFSF13_NM_003808.3	2276	-39.02	-0.10188	1	383	705	1087
NONHSAG005570_NONHSAT012649	383	FAM228A_NM_001040710.1	1774	-41.75	-0.109008	1	383	486	868
NONHSAG005570_NONHSAT012649	383	CMTM4_NM_181521.2	8117	-59.44	-0.155196	56	383	1	328
NONHSAG005570_NONHSAT012649	383	CCDC15_NM_025004.2	3893	-40.87	-0.10671	1	309	3585	3893
NONHSAG005570_NONHSAT012649	383	ZBTB49_NM_145291.3	2943	-41.62	-0.108668	1	383	4	386
NONHSAG005570_NONHSAT012649	383	CUX1_NM_001202543.1	13869	-56	-0.146214
NONHSAG005570_NONHSAT012649	383	BAIAP2_NM_001144888.1	3306	-51.03	-0.133238	1	383	644	1026
NONHSAG005570_NONHSAT012649	383	TSPAN5_NM_005723.3	3397	-50.93	-0.132977	1	383	73	455
NONHSAG005570_NONHSAT012649	383	GCH1_NM_001024024.1	1980	-49.14	-0.128303	1	383	22	404
NONHSAG005570_NONHSAT012649	383	SPOCK3_NM_001204354.1	2934	-41.45	-0.108225	1	383	59	441
NONHSAG005570_NONHSAT012649	383	BANP_NM_079837.2	2285	-48.67	-0.127076	1	383	1489	1871
NONHSAG005570_NONHSAT012649	383	TNFSF13_NM_001198623.1	2192	-39.8	-0.103916	1	383	980	1362
NONHSAG005570_NONHSAT012649	383	EPC1_NM_025209.3	4161	-467.46	-1.22052	1	383	35	417
NONHSAG005570_NONHSAT012649	383	BANP_NM_001173539.1	2327	-48.67	-0.127076	1	383	1531	1913
NONHSAG005570_NONHSAT012649	383	TSHZ1_NM_005786.5	4992	-42.53	-0.111044	1	383	2700	3082
NONHSAG005570_NONHSAT012649	383	CPEB1_NM_030594.3	3184	-39.46	-0.103029	1	331	2854	3184
NONHSAG005570_NONHSAT012649	383	SPOCK3_NM_016950.2	2989	-40.51	-0.10577	1	356	2634	2989
NONHSAG005570_NONHSAT012649	383	NPC1_NM_000271.4	4814	-58.71	-0.15329	1	383	50	432
NONHSAG005570_NONHSAT012649	383	MIXL1_NM_031944.1	699	-52.78	-0.137807	1	383	2	384
NONHSAG005570_NONHSAT012649	383	LEF1_NM_001130714.2	3477	-60.11	-0.156945	1	383	300	682
NONHSAG005570_NONHSAT012649	383	MIS18A_NM_018944.2	1571	-48.76	-0.127311	1	383	41	423
NONHSAG005570_NONHSAT012649	383	YPEL1_NM_013313.3	4285	-45.76	-0.119478	1	383	6	388
NONHSAG005570_NONHSAT012649	383	MPHOSPH8_NM_017520.3	4268	-41.02	-0.107102	13	383	1	371
NONHSAG005570_NONHSAT012649	383	KIFC3_NM_001130100.1	3395	-53.57	-0.139869	1	383	25	407
NONHSAG005570_NONHSAT012649	383	CUX1_NM_001202544.1	2984	-46.72	-0.121984	1	383	1187	1569
NONHSAG005570_NONHSAT012649	383	COPS8_NM_198189.2	2323	-50.3	-0.131332	1	383	1723	2105
NONHSAG005570_NONHSAT012649	383	PPP1R3D_NM_006242.3	3466	-53.91	-0.140757	1	383	2865	3247
NONHSAG005570_NONHSAT012649	383	BANP_NM_017869.3	2219	-48.67	-0.127076	1	383	1423	1805
NONHSAG005570_NONHSAT012649	383	ZIM2_NM_001146327.1	2268	-40.72	-0.106319	116	383	1	268
NONHSAG005570_NONHSAT012649	383	MAP2K1_NM_002755.3	2586	-61.07	-0.159452	1	383	2092	2474
NONHSAG005570_NONHSAT012649	383	CPEB1_NM_001079533.1	3092	-39.46	-0.103029	1	331	2762	3092
NONHSAG005570_NONHSAT012649	383	CENPP_NM_001012267.1	3422	-47.53	-0.124099	1	383	165	547
NONHSAG005570_NONHSAT012649	383	GPR37_NM_005302.3	3815	-50.99	-0.133133	1	383	1769	2151
NONHSAG005570_NONHSAT012649	383	CMTM4_NM_178818.2	3414	-59.44	-0.155196	56	383	1	328
NONHSAG005570_NONHSAT012649	383	BOD1_NM_001159651.1	1737	-63.81	-0.166606	1	383	127	509
NONHSAG005570_NONHSAT012649	383	PAG1_NM_018440.3	10744	-54.76	-0.142977
NONHSAG005570_NONHSAT012649	383	GLTSCR1_NM_015711.3	5739	-58.89	-0.15376	1	383	1175	1557
NONHSAG005570_NONHSAT012649	383	MBD4_NM_001276270.1	2628	-65.41	-0.170783	1	383	36	418
NONHSAG005570_NONHSAT012649	383	ABL1_NM_005157.4	5388	-47.39	-0.123734	1	383	3142	3524
NONHSAG005570_NONHSAT012649	383	TRIM62_NM_018207.2	3841	-49.65	-0.129634	1	383	804	1186
NONHSAG005570_NONHSAT012649	383	FAM19A5_NM_015381.5	2638	-50.29	-0.131305	1	370	2269	2638
NONHSAG005570_NONHSAT012649	383	EBF1_NM_024007.3	5274	-38.6	-0.100783	1	383	1616	1998
NONHSAG005570_NONHSAT012649	383	BAIAP2_NM_017451.2	2894	-51.03	-0.133238	1	383	644	1026
NONHSAG005570_NONHSAT012649	383	MBD4_NM_003925.2	2646	-65.41	-0.170783	1	383	36	418
NONHSAG005570_NONHSAT012649	383	FAM167A_NM_053279.2	4093	-52.58	-0.137285	1	383	42	424
NONHSAG005570_NONHSAT012649	383	GCH1_NM_001024071.1	1837	-49.14	-0.128303	1	383	22	404
NONHSAG005570_NONHSAT012649	383	PLIN5_NM_001013706.2	2442	-61.02	-0.159321	1	383	51	433
NONHSAG005570_NONHSAT012649	383	TNRC6B_NM_001162501.1	18280	-45.04	-0.117598
NONHSAG005570_NONHSAT012649	383	PCDH11X_NM_032967.2	4767	-40.73	-0.106345	1	383	152	534
NONHSAG005570_NONHSAT012649	383	BRPF1_NM_001003694.1	4728	-53.84	-0.140574	1	383	4278	4660
NONHSAG005570_NONHSAT012649	383	BARD1_NM_000465.2	2607	-40.03	-0.104517	1	325	2283	2607
NONHSAG005570_NONHSAT012649	383	CPEB1_NM_001079535.1	3178	-39.46	-0.103029	1	331	2848	3178
NONHSAG005570_NONHSAT012649	383	MXD4_NM_006454.2	3773	-47.43	-0.123838	1	383	1957	2339
NONHSAG005570_NONHSAT012649	383	DMRTB1_NM_033067.1	1907	-62.19	-0.162376	1	383	165	547
NONHSAG005570_NONHSAT012649	383	ABL1_NM_007313.2	5881	-47.39	-0.123734	1	383	3142	3524
NONHSAG005570_NONHSAT012649	383	BANP_NM_001173540.1	2303	-48.67	-0.127076	1	383	1507	1889
NONHSAG005570_NONHSAT012649	383	KIAA0922_NM_015196.3	5017	-39.27	-0.102533	1	348	4670	5017
NONHSAG005570_NONHSAT012649	383	ATXN2_NM_002973.3	4702	-64.78	-0.169138	1	383	387	769
NONHSAG005570_NONHSAT012649	383	CNRIP1_NM_001111101.1	1295	-57.89	-0.151149	1	383	246	628
NONHSAG005570_NONHSAT012649	383	CRY1_NM_004075.4	3295	-52.91	-0.138146	1	383	2443	2825
NONHSAG005570_NONHSAT012649	383	MBD4_NM_001276273.1	1692	-65.41	-0.170783	1	383	36	418
NONHSAG005570_NONHSAT012649	383	MYLIP_NM_013262.3	3072	-54.22	-0.141567	1	318	2755	3072
NONHSAG005570_NONHSAT012649	383	KIFC3_NM_005550.3	3366	-53.57	-0.139869	1	383	25	407
NONHSAG005570_NONHSAT012649	383	CPEB1_NM_001079534.1	3077	-39.46	-0.103029	1	331	2747	3077
NONHSAG005570_NONHSAT012649	383	BOD1_NM_138369.2	1934	-63.81	-0.166606	1	383	127	509
NONHSAG005570_NONHSAT012649	383	BIN3_NM_018688.4	1863	-42.82	-0.111802	1	383	141	523
NONHSAG005570_NONHSAT012649	383	SPOCK3_NM_001204358.1	1494	-38.68	-0.100992	1	356	1139	1494
NONHSAG005570_NONHSAT012649	383	KIFC3_NM_001130099.1	3339	-50.81	-0.132663	1	383	2758	3140
NONHSAG005570_NONHSAT012649	383	LEF1_NM_001166119.1	2642	-43.36	-0.113211	1	383	2120	2502
NONHSAG005570_NONHSAT012649	383	BCL2L10_NM_020396.2	887	-50.55	-0.131984	1	383	104	486
NONHSAG005570_NONHSAT012649	383	UNKL_NM_001276414.1	4320	-54.68	-0.142768	1	383	2369	2751
NONHSAG005570_NONHSAT012649	383	EPC1_NM_001272019.1	3868	-333.74	-0.871384	138	383	1	246
NONHSAG005570_NONHSAT012649	383	SH3BP5_NM_004844.4	3322	-64.15	-0.167493	1	383	37	419
NONHSAG005570_NONHSAT012649	383	KIAA0922_NM_001131007.1	5020	-39.27	-0.102533	1	348	4673	5020
NONHSAG005570_NONHSAT012649	383	MTF2_NM_001164392.1	3957	-45.7	-0.119321	59	383	1	325
NONHSAG005570_NONHSAT012649	383	LEF1_NM_001130713.2	3518	-60.11	-0.156945	1	383	300	682
NONHSAG005570_NONHSAT012649	383	MTF2_NM_007358.3	4128	-45.7	-0.119321	59	383	1	325
NONHSAG005570_NONHSAT012649	383	FAM115A_NM_014719.2	5664	-39.89	-0.104151	1	383	2142	2524
NONHSAG005570_NONHSAT012649	383	UBE2H_NM_182697.2	5069	-62.39	-0.162898	19	383	1	365
NONHSAG005570_NONHSAT012649	383	RIOK1_NM_031480.2	2477	-40.84	-0.106632	53	383	1	331
NONHSAG005570_NONHSAT012649	383	IRF8_NM_002163.2	2662	-52.15	-0.136162	1	383	1642	2024
NONHSAG005570_NONHSAT012649	383	JARID2_NM_001267040.1	5597	-58.59	-0.152977	1	383	3963	4345
NONHSAG005570_NONHSAT012649	383	COPS8_NM_006710.4	2258	-50.3	-0.131332	1	383	1658	2040
NONHSAG005570_NONHSAT012649	383	CUX1_NM_001913.3	3032	-46.72	-0.121984	1	383	1187	1569
NONHSAG005570_NONHSAT012649	383	SDS_NM_006843.2	1605	-40.7	-0.106266	1	377	1229	1605
NONHSAG005570_NONHSAT012649	383	ZBTB16_NM_001018011.1	2252	-41.55	-0.108486	1	383	785	1167
NONHSAG005570_NONHSAT012649	383	ZBTB16_NM_006006.4	2407	-41.55	-0.108486	1	383	940	1322
NONHSAG005570_NONHSAT012649	383	C7orf26_NM_024067.2	1913	-46.72	-0.121984	1	383	507	889
NONHSAG005570_NONHSAT012649	383	COL22A1_NM_152888.1	6346	-51.6	-0.134726	1	383	5389	5771
NONHSAG005570_NONHSAT012649	383	RUNX1T1_NM_001198631.1	7483	-48.47	-0.126554	41	383	1	343
NONHSAG005570_NONHSAT012649	383	JARID2_NM_004973.3	6097	-58.59	-0.152977	1	383	3963	4345
NONHSAG005570_NONHSAT012649	383	GNA11_NM_002067.2	1613	-74.1	-0.193473	1	383	2	384
NONHSAG005570_NONHSAT012649	383	INPP5E_NM_019892.4	3380	-57.74	-0.150757	1	383	892	1274
NONHSAG005570_NONHSAT012649	383	RUNX1T1_NM_001198634.1	7310	-47.14	-0.123081	41	383	1	343
NONHSAG005570_NONHSAT012649	383	SPOCK3_NM_001204352.1	3061	-40.83	-0.106606	5	383	1	379
NONHSAG005570_NONHSAT012649	383	NECAP2_NM_018090.4	2082	-42.53	-0.111044	1	383	1630	2012
NONHSAG005570_NONHSAT012649	383	CNRIP1_NM_015463.2	1998	-57.89	-0.151149	1	383	246	628
NONHSAG005570_NONHSAT012649	383	CHD7_NM_017780.3	11581	-45.16	-0.117911
NONHSAG005570_NONHSAT012649	383	STX2_NM_194356.2	3465	-44.03	-0.114961	1	361	3105	3465
NONHSAG005570_NONHSAT012649	383	CLDN18_NM_001002026.2	3350	-39.87	-0.104099	1	355	2996	3350
NONHSAG005570_NONHSAT012649	383	DCLK2_NM_001040260.3	4265	-64.49	-0.168381	1	368	3898	4265
NONHSAG005570_NONHSAT012649	383	SCIN_NM_001112706.2	3246	-42.01	-0.109687	79	383	1	305
NONHSAG005570_NONHSAT012649	383	BAIAP2_NM_017450.2	3188	-51.03	-0.133238	1	383	644	1026
NONHSAG005570_NONHSAT012649	383	SOX30_NM_178424.1	3265	-50.48	-0.131802	1	383	435	817
NONHSAG005570_NONHSAT012649	383	SMKR1_NM_001195243.1	1035	-52.47	-0.136997	1	248	788	1035
NONHSAG005570_NONHSAT012649	383	CXXC4_NM_025212.2	5578	-61.16	-0.159687	1	383	747	1129
NONHSAG005570_NONHSAT012649	383	ZAR1L_NM_001136571.1	1103	-49.44	-0.129086	3	383	1	381
NONHSAG005570_NONHSAT012649	383	SDCCAG8_NM_006642.3	2617	-40.76	-0.106423	1	383	65	447
NONHSAG005570_NONHSAT012649	383	EPC1_NM_001272004.1	4092	-467.46	-1.22052	1	383	35	417
NONHSAG005570_NONHSAT012649	383	SAMD1_NM_138352.1	1299	-70.5	-0.184073	1	383	270	652
NONHSAG005570_NONHSAT012649	383	MBD4_NM_001276272.1	2593	-65.41	-0.170783	1	383	36	418
NONHSAG005570_NONHSAT012649	383	BRPF1_NM_004634.2	4710	-53.84	-0.140574	1	383	4260	4642
NONHSAG005570_NONHSAT012649	383	QSOX2_NM_181701.3	4530	-55.86	-0.145849	1	378	4153	4530
NONHSAG005570_NONHSAT012649	383	CNTD2_NM_024877.3	1817	-50.64	-0.132219	49	383	1	335
NONHSAG005570_NONHSAT012649	383	MTF2_NM_001164393.1	3847	-46.62	-0.121723	59	383	1	325
NONHSAG005570_NONHSAT012649	383	FBXO27_NM_178820.3	2324	-53.96	-0.140888	1	383	186	568
NONHSAG005570_NONHSAT012649	383	GRTP1_NM_024719.2	1406	-44.35	-0.115796	1	383	55	437
NONHSAG005570_NONHSAT012649	383	ZIM2_NM_001146326.1	2181	-40.72	-0.106319	116	383	1	268
NONHSAG005570_NONHSAT012649	383	FOXO3_NM_201559.2	7314	-62.05	-0.16201	1	383	171	553
NONHSAG005570_NONHSAT012649	383	STX2_NM_001980.3	3339	-44.03	-0.114961	1	361	2979	3339
NONHSAG005570_NONHSAT012649	383	FBXO43_NM_001029860.3	3305	-57	-0.148825	1	383	381	763
NONHSAG005570_NONHSAT012649	383	DPF2_NM_006268.4	2530	-45.08	-0.117702	1	383	483	865
NONHSAG005570_NONHSAT012649	383	C10orf95_NM_024886.1	1469	-63.26	-0.16517	1	383	468	850
NONHSAG005570_NONHSAT012649	383	UNKL_NM_001193388.3	5116	-54.68	-0.142768	1	383	3165	3547
NONHSAG005570_NONHSAT012649	383	PDE9A_NM_001001582.1	1990	-38.78	-0.101253	1	356	1635	1990
NONHSAG005570_NONHSAT012649	383	BANP_NM_001173541.1	2210	-48.67	-0.127076	1	383	1414	1796
NONHSAG005570_NONHSAT012649	383	AURKA_NM_003600.2	2339	-43.33	-0.113133	1	383	1955	2337
NONHSAG005570_NONHSAT012649	383	PARP16_NM_017851.4	2534	-50.01	-0.130574	1	383	2084	2466
NONHSAG005570_NONHSAT012649	383	RUNX1T1_NM_175636.2	7319	-39.9	-0.104178	1	383	6567	6949
NONHSAG005570_NONHSAT012649	383	UNKL_NM_001037125.3	1400	-49.82	-0.130078	1	383	368	750
NONHSAG005570_NONHSAT012649	383	SPOCK3_NM_001251967.1	2695	-40.35	-0.105352	1	356	2340	2695
NONHSAG005570_NONHSAT012649	383	ARHGAP39_NM_025251.1	5146	-57.13	-0.149164	1	383	192	574
NONHSAG005570_NONHSAT012649	383	PARD6G_NM_032510.3	3836	-53.66	-0.140104	1	383	3123	3505
NONHSAG005570_NONHSAT012649	383	NECAP2_NM_001145278.1	2004	-41.58	-0.108564	1	383	1596	1978
NONHSAG005570_NONHSAT012649	383	CUX1_NM_001202545.1	2894	-46.72	-0.121984	1	383	1187	1569
NONHSAG005570_NONHSAT012649	383	CUX1_NM_001202546.1	2811	-46.72	-0.121984	1	383	1187	1569
NONHSAG005570_NONHSAT012649	383	SH3BP5_NM_001018009.3	3203	-41.08	-0.107258	1	383	324	706
NONHSAG005570_NONHSAT012649	383	IGSF11_NM_001015887.1	3433	-43.19	-0.112768	14	383	1	370
NONHSAG005570_NONHSAT012649	383	CRMP1_NM_001014809.1	3146	-57.3	-0.149608	1	383	230	612
NONHSAG005570_NONHSAT012649	383	SOCS7_NM_014598.2	7978	-58.71	-0.15329	1	383	7360	7742
NONHSAG005570_NONHSAT012649	383	CUX1_NM_181552.3	13747	-56	-0.146214
NONHSAG005570_NONHSAT012649	383	FYN_NM_002037.5	3628	-73.57	-0.192089	1	383	3205	3587
NONHSAG005570_NONHSAT012649	383	PARP12_NM_022750.2	3791	-68.32	-0.178381	1	383	3245	3627
NONHSAG005570_NONHSAT012649	383	KLF2_NM_016270.2	1655	-68.61	-0.179138	1	383	1047	1429
NONHSAG005570_NONHSAT012649	383	FAM19A5_NM_001082967.1	2601	-47.11	-0.123003	1	372	2230	2601
NONHSAG005570_NONHSAT012649	383	NECAP2_NM_001145277.1	2006	-42.53	-0.111044	1	383	1554	1936
NONHSAG005570_NONHSAT012649	383	MARCH4_NM_020814.2	4450	-56.91	-0.14859	1	383	1556	1938
NONHSAG005570_NONHSAT012649	383	TIAM1_NM_003253.2	7198	-50.12	-0.130862	1	383	1552	1934
NONHSAG005570_NONHSAT012649	383	TNFSF13_NM_172088.2	2095	-39.02	-0.10188	1	383	705	1087
NONHSAG005570_NONHSAT012649	383	MBD4_NM_001276271.1	2338	-65.41	-0.170783	1	383	36	418
NONHSAG023325_NONHSAT057219	645	PCDH11X_NM_032967.2	4767	-68	-0.105426	1	590	4178	4767
NONHSAG023325_NONHSAT057219	645	STX2_NM_194356.2	3465	-69.15	-0.107209	1	645	2627	3271
NONHSAG023325_NONHSAT057219	645	KIF3A_NM_007054.5	6257	-67.31	-0.104357	1	645	3169	3813
NONHSAG023325_NONHSAT057219	645	STX2_NM_001980.3	3339	-69.15	-0.107209	1	645	2501	3145
NONHSAG010513_NONHSAT026952	463	KLF2_NM_016270.2	1655	-49.79	-0.107538	1	463	283	745
NONHSAG015808_NONHSAT039500	767	CMTM4_NM_181521.2	8117	-78.38	-0.10219	1	511	7607	8117
NONHSAG015808_NONHSAT039500	767	CMTM4_NM_178818.2	3414	-78.38	-0.10219	1	511	2904	3414
NONHSAG027544_NONHSAT070232	467	FAM115A_NM_001206941.1	5075	-52.07	-0.111499	1	467	682	1148
NONHSAG027544_NONHSAT070232	467	MYPOP_NM_001012643.2	1887	-71.77	-0.153683	1	467	1417	1883
NONHSAG027544_NONHSAT070232	467	FAM115A_NM_001206938.1	5730	-52.07	-0.111499	1	467	1311	1777
NONHSAG027544_NONHSAT070232	467	CMTM4_NM_181521.2	8117	-56.03	-0.119979	1	467	3	469
NONHSAG027544_NONHSAT070232	467	SPOCK3_NM_001204354.1	2934	-47.63	-0.101991	1	467	39	505
NONHSAG027544_NONHSAT070232	467	SPOCK3_NM_016950.2	2989	-54.59	-0.116895	1	467	39	505
NONHSAG027544_NONHSAT070232	467	CMTM4_NM_178818.2	3414	-56.03	-0.119979	1	467	3	469
NONHSAG027544_NONHSAT070232	467	FAM115A_NM_014719.2	5664	-52.07	-0.111499	1	467	1271	1737
NONHSAG027544_NONHSAT070232	467	SPOCK3_NM_001204352.1	3061	-49.5	-0.105996	1	467	39	505
NONHSAG027544_NONHSAT070232	467	CNTD2_NM_024877.3	1817	-55.36	-0.118544	1	467	153	619
NONHSAG013353_NONHSAT033453	598	MYPOP_NM_001012643.2	1887	-60.47	-0.10112	1	571	1317	1887
NONHSAG027544_NONHSAT070237	523	FAM115A_NM_001206941.1	5075	-65.1	-0.124474	1	523	504	1026
NONHSAG027544_NONHSAT070237	523	FAM115A_NM_001206938.1	5730	-65.1	-0.124474	1	523	504	1026
NONHSAG027544_NONHSAT070237	523	MPHOSPH8_NM_017520.3	4268	-92.57	-0.176998	1	523	759	1281
NONHSAG027544_NONHSAT070237	523	DPH3P1_NM_080750.3	1068	-95.93	-0.183423	1	523	514	1036
NONHSAG027544_NONHSAT070237	523	SMIM14_NM_174921.1	1654	-82.73	-0.158184	1	523	693	1215
NONHSAG027544_NONHSAT070237	523	FAM115A_NM_014719.2	5664	-65.1	-0.124474	1	523	504	1026
NONHSAG027544_NONHSAT070237	523	KIF3A_NM_007054.5	6257	-88.47	-0.169159	1	523	955	1477
NONHSAG027544_NONHSAT070244	518	DPH3P1_NM_080750.3	1068	-58	-0.111969	1	518	409	926
NONHSAG027544_NONHSAT070244	518	SMIM14_NM_174921.1	1654	-54.71	-0.105618	1	518	586	1103
NONHSAG027544_NONHSAT070239	1997	DPH3P1_NM_080750.3	1068	-136.92	-0.128202	1	652	417	1068
NONHSAG023709_NONHSAT058977	299	MYPOP_NM_001012643.2	1887	-34.85	-0.116555	1	299	170	468
NONHSAG023709_NONHSAT058977	299	CMTM4_NM_181521.2	8117	-34.44	-0.115184	1	299	65	363
NONHSAG023709_NONHSAT058977	299	CMTM4_NM_178818.2	3414	-34.44	-0.115184	1	299	65	363
NONHSAG024465_NONHSAT060497	452	MYPOP_NM_001012643.2	1887	-70.45	-0.155863	1	452	1384	1835
NONHSAG024465_NONHSAT060497	452	SPOCK3_NM_001204354.1	2934	-49.24	-0.108938	1	452	2428	2879
NONHSAG024465_NONHSAT060497	452	CNTD2_NM_024877.3	1817	-47.69	-0.105509	1	440	1378	1817
NONHSAG020288_NONHSAT144390	583	MYPOP_NM_001012643.2	1887	-59.9	-0.102744	1	583	35	617
NONHSAG008243_NONHSAT021252	393	CMTM4_NM_181521.2	8117	-41.99	-0.106845	1	393	123	515
NONHSAG008243_NONHSAT021252	393	CMTM4_NM_178818.2	3414	-41.99	-0.106845	1	393	123	515
NONHSAG014187_NONHSAT035187	705	FAM115A_NM_001206941.1	5075	-72.43	-0.102738	1	705	3931	4635
NONHSAG014187_NONHSAT035187	705	FAM115A_NM_001206938.1	5730	-72.43	-0.102738	1	705	4586	5290
NONHSAG014187_NONHSAT035187	705	MPHOSPH8_NM_017520.3	4268	-93.41	-0.132496	1	705	2869	3573
NONHSAG014187_NONHSAT035187	705	DPH3P1_NM_080750.3	1068	-78.15	-0.110851	88	705	1	618
NONHSAG014187_NONHSAT035187	705	SMIM14_NM_174921.1	1654	-77.3	-0.109645	1	705	321	1025
NONHSAG014187_NONHSAT035187	705	FAM115A_NM_014719.2	5664	-72.43	-0.102738	1	705	4520	5224
NONHSAG014187_NONHSAT035187	705	KIF3A_NM_007054.5	6257	-85.19	-0.120837	1	705	4662	5366
NONHSAG008921_NONHSAT022655	554	MYPOP_NM_001012643.2	1887	-60.14	-0.108556	1	554	89	642
NONHSAG008921_NONHSAT022655	554	CMTM4_NM_181521.2	8117	-55.69	-0.100523	1	554	19	572
NONHSAG008921_NONHSAT022655	554	CMTM4_NM_178818.2	3414	-55.69	-0.100523	1	554	19	572
NONHSAG027544_NONHSAT070233	522	MYPOP_NM_001012643.2	1887	-59.2	-0.11341	1	522	83	604
NONHSAG027544_NONHSAT070233	522	CMTM4_NM_181521.2	8117	-52.74	-0.101034	1	279	7839	8117
NONHSAG027544_NONHSAT070233	522	CMTM4_NM_178818.2	3414	-52.74	-0.101034	1	279	3136	3414
NONHSAG027544_NONHSAT070233	522	CNTD2_NM_024877.3	1817	-60.64	-0.116169	1	522	1	522
NONHSAG028164_NONHSAT071583	459	FAM115A_NM_001206941.1	5075	-48.94	-0.106623	1	459	645	1103
NONHSAG028164_NONHSAT071583	459	MYPOP_NM_001012643.2	1887	-60.41	-0.131612	1	459	7	465
NONHSAG028164_NONHSAT071583	459	FAM115A_NM_001206938.1	5730	-48.94	-0.106623	1	459	1274	1732
NONHSAG028164_NONHSAT071583	459	CMTM4_NM_181521.2	8117	-62.29	-0.135708	19	459	1	441
NONHSAG028164_NONHSAT071583	459	MPHOSPH8_NM_017520.3	4268	-46.16	-0.100566	1	427	3842	4268
NONHSAG028164_NONHSAT071583	459	CMTM4_NM_178818.2	3414	-62.29	-0.135708	19	459	1	441
NONHSAG028164_NONHSAT071583	459	FAM115A_NM_014719.2	5664	-48.94	-0.106623	1	459	1234	1692
NONHSAG028164_NONHSAT071583	459	SPOCK3_NM_001204352.1	3061	-46.38	-0.101046	1	459	71	529
NONHSAG028164_NONHSAT071583	459	CNTD2_NM_024877.3	1817	-59.07	-0.128693	24	459	1	436
NONHSAG044613_NONHSAT114480	297	FAM115A_NM_001206941.1	5075	-30.18	-0.101616	1	297	1887	2183
NONHSAG044613_NONHSAT114480	297	MYPOP_NM_001012643.2	1887	-44.75	-0.150673	1	297	112	408
NONHSAG044613_NONHSAT114480	297	SPOCK3_NM_001040159.1	2980	-31.38	-0.105657	1	297	44	340
NONHSAG044613_NONHSAT114480	297	SPOCK3_NM_001204356.1	2860	-31.38	-0.105657	1	297	44	340
NONHSAG044613_NONHSAT114480	297	CMTM4_NM_181521.2	8117	-33.82	-0.113872	1	297	6154	6450
NONHSAG044613_NONHSAT114480	297	SPOCK3_NM_001204354.1	2934	-31.01	-0.104411	1	297	44	340
NONHSAG044613_NONHSAT114480	297	SPOCK3_NM_001204358.1	1494	-31.38	-0.105657	1	297	44	340
NONHSAG044613_NONHSAT114480	297	SPOCK3_NM_001204355.1	2819	-31.38	-0.105657	1	297	44	340
NONHSAG044613_NONHSAT114480	297	FAM115A_NM_014719.2	5664	-30.18	-0.101616	1	297	2476	2772
NONHSAG044613_NONHSAT114480	297	CNTD2_NM_024877.3	1817	-30.01	-0.101044	1	297	1	297
NONHSAG044613_NONHSAT114480	297	SPOCK3_NM_001251967.1	2695	-31.05	-0.104545	1	297	63	359
NONHSAG008921_NONHSAT022657	392	MYPOP_NM_001012643.2	1887	-46.46	-0.11852	1	392	22	413
NONHSAG008921_NONHSAT022657	392	CMTM4_NM_181521.2	8117	-41.6	-0.106122	1	392	137	528
NONHSAG008921_NONHSAT022657	392	CMTM4_NM_178818.2	3414	-41.6	-0.106122	1	392	137	528
NONHSAG008921_NONHSAT022657	392	CNTD2_NM_024877.3	1817	-41.25	-0.10523	1	392	1113	1504
NONHSAG036054_NONHSAT092054	613	CMTM4_NM_181521.2	8117	-61.32	-0.100033	1	613	62	674
NONHSAG036054_NONHSAT092054	613	CMTM4_NM_178818.2	3414	-61.36	-0.100098	1	613	62	674
NONHSAG027544_NONHSAT070241	540	KIF3A_NM_007054.5	6257	-86.32	-0.159852	1	540	2271	2810
NONHSAG024466_NONHSAT060500	472	FAM115A_NM_001206941.1	5075	-47.27	-0.100148	1	472	1827	2298
NONHSAG024466_NONHSAT060500	472	MYPOP_NM_001012643.2	1887	-63.02	-0.133517	1	472	66	537
NONHSAG024466_NONHSAT060500	472	CMTM4_NM_181521.2	8117	-52.3	-0.110805	5	472	1	468
NONHSAG024466_NONHSAT060500	472	CMTM4_NM_178818.2	3414	-52.3	-0.110805	5	472	1	468
NONHSAG024466_NONHSAT060500	472	FAM115A_NM_014719.2	5664	-47.4	-0.100424	1	472	92	563
NONHSAG024466_NONHSAT060500	472	CNTD2_NM_024877.3	1817	-49.52	-0.104915	3	472	1	470
NONHSAG041256_NONHSAT103236	573	MYPOP_NM_001012643.2	1887	-62.4	-0.108901	2	573	1	572
NONHSAG041256_NONHSAT103236	573	CMTM4_NM_181521.2	8117	-61.87	-0.107976	1	573	4	576
NONHSAG041256_NONHSAT103236	573	CMTM4_NM_178818.2	3414	-61.87	-0.107976	1	573	4	576
NONHSAG041256_NONHSAT103236	573	CNTD2_NM_024877.3	1817	-57.76	-0.100803	1	573	320	892
NONHSAG035531_NONHSAT090723	446	MYPOP_NM_001012643.2	1887	-46.71	-0.104731	1	446	124	569
NONHSAG035531_NONHSAT090723	446	CNTD2_NM_024877.3	1817	-45.31	-0.101592	1	446	42	487

## Sheet: magenta
Query	Length_Query	Target	Length_Target	dG	ndG	Start_Position_Query	End_Position_Query	Start_Position_Target	End_Position_Target
NONHSAG033641_NONHSAT084702	5511	RFPL2_NM_006605.3	1496	-610.63	-0.408175	1	987	510	1496
NONHSAG033641_NONHSAT084702	5511	RFPL2_NM_001159545.1	1452	-609.46	-0.419738	1	987	466	1452
NONHSAG033641_NONHSAT084702	5511	RFPL3_NM_006604.2	1214	-638.24	-0.525733	78	1291	1	1214
NONHSAG033641_NONHSAT084702	5511	RFPL3_NM_001098535.1	1488	-642.63	-0.431875	78	1565	1	1488
NONHSAG033641_NONHSAT084702	5511	RFPL1_NM_021026.2	1496	-724.45	-0.484258	74	1569	1	1496
NONHSAG033641_NONHSAT084702	5511	RFPL2_NM_001159546.1	1481	-609.46	-0.411519	1	987	495	1481
NONHSAG033641_NONHSAT084702	5511	RFPL4A_NM_001145014.1	908	-262.66	-0.289273	410	1317	1	908
NONHSAG033641_NONHSAT084702	5511	RFPL2_NM_001098527.2	2410	-609.46	-0.252888	1	987	1424	2410
NONHSAG033641_NONHSAT084703	5193	RFPL2_NM_006605.3	1496	-615.18	-0.411217	1	669	828	1496
NONHSAG033641_NONHSAT084703	5193	RFPL2_NM_001159545.1	1452	-615.18	-0.423678	1	669	784	1452
NONHSAG033641_NONHSAT084703	5193	RFPL3_NM_006604.2	1214	-642.32	-0.529094	1	973	242	1214
NONHSAG033641_NONHSAT084703	5193	RFPL3_NM_001098535.1	1488	-646.71	-0.434617	1	1247	242	1488
NONHSAG033641_NONHSAT084703	5193	RFPL1_NM_021026.2	1496	-729.19	-0.487426	1	1251	246	1496
NONHSAG033641_NONHSAT084703	5193	RFPL2_NM_001159546.1	1481	-615.18	-0.415381	1	669	813	1481
NONHSAG033641_NONHSAT084703	5193	RFPL4A_NM_001145014.1	908	-262.66	-0.289273	92	999	1	908
NONHSAG033641_NONHSAT084703	5193	RFPL2_NM_001098527.2	2410	-615.18	-0.255261	1	669	1742	2410
NONHSAG010399_NONHSAT026293	965	RBBP6_NM_018703.3	6735	-100.79	-0.104446	1	965	112	1076
NONHSAG010399_NONHSAT026293	965	RBBP6_NM_032626.5	1763	-100.79	-0.104446	1	965	112	1076
NONHSAG010399_NONHSAT026293	965	RBBP6_NM_006910.4	6837	-100.79	-0.104446	1	965	112	1076
NONHSAG033641_NONHSAT084705	584	RFPL2_NM_006605.3	1496	-338.09	-0.578921	1	297	1200	1496
NONHSAG033641_NONHSAT084705	584	RFPL2_NM_001159545.1	1452	-338.09	-0.578921	1	297	1156	1452
NONHSAG033641_NONHSAT084705	584	RFPL3_NM_006604.2	1214	-347.37	-0.594812	1	584	614	1197
NONHSAG033641_NONHSAT084705	584	RFPL3_NM_001098535.1	1488	-347.37	-0.594812	1	584	614	1197
NONHSAG033641_NONHSAT084705	584	RFPL1_NM_021026.2	1496	-371.3	-0.635788	1	584	618	1201
NONHSAG033641_NONHSAT084705	584	RFPL2_NM_001159546.1	1481	-338.09	-0.578921	1	297	1185	1481
NONHSAG033641_NONHSAT084705	584	RFPL4A_NM_001145014.1	908	-169.4	-0.290068	1	584	282	865
NONHSAG033641_NONHSAT084705	584	RFPL2_NM_001098527.2	2410	-338.09	-0.578921	1	297	2114	2410
NONHSAG010399_NONHSAT026287	3266	HIST1H3A_NM_003529.2	469	-51.31	-0.109403	1	435	35	469
NONHSAG005461_NONHSAT011896	349	RBBP6_NM_018703.3	6735	-38.42	-0.110086	1	349	228	576
NONHSAG005461_NONHSAT011896	349	RBBP6_NM_032626.5	1763	-38.42	-0.110086	1	349	228	576
NONHSAG005461_NONHSAT011896	349	CCNA1_NM_001111047.1	1841	-40.95	-0.117335	1	349	158	506
NONHSAG005461_NONHSAT011896	349	CCNA1_NM_001111046.1	1844	-37.08	-0.106246	1	349	216	564
NONHSAG005461_NONHSAT011896	349	RBBP6_NM_006910.4	6837	-38.42	-0.110086	1	349	228	576
NONHSAG005461_NONHSAT011896	349	RFPL2_NM_001098527.2	2410	-36.31	-0.10404	1	349	1883	2231
NONHSAG039999_NONHSAT100658	409	RBBP6_NM_018703.3	6735	-51.39	-0.125648	1	409	6215	6623
NONHSAG039999_NONHSAT100658	409	RBBP6_NM_032626.5	1763	-51.39	-0.125648	1	409	1243	1651
NONHSAG039999_NONHSAT100658	409	CCNA1_NM_001111047.1	1841	-42.17	-0.103105	1	409	39	447
NONHSAG039999_NONHSAT100658	409	CCNA1_NM_001111046.1	1844	-42.72	-0.10445	1	409	1434	1842
NONHSAG039999_NONHSAT100658	409	IRF4_NM_001195286.1	5324	-42.95	-0.105012	1	329	4996	5324
NONHSAG039999_NONHSAT100658	409	RBBP6_NM_006910.4	6837	-51.39	-0.125648	1	409	6317	6725
NONHSAG039999_NONHSAT100658	409	IRF4_NM_002460.3	5327	-42.95	-0.105012	1	329	4999	5327
NONHSAG033641_NONHSAT084704	5238	RFPL2_NM_006605.3	1496	-622.52	-0.416123	1	723	774	1496
NONHSAG033641_NONHSAT084704	5238	RFPL2_NM_001159545.1	1452	-622.52	-0.428733	1	723	730	1452
NONHSAG033641_NONHSAT084704	5238	RFPL3_NM_006604.2	1214	-639.46	-0.526738	1	1027	188	1214
NONHSAG033641_NONHSAT084704	5238	RFPL3_NM_001098535.1	1488	-643.85	-0.432695	1	1301	188	1488
NONHSAG033641_NONHSAT084704	5238	RFPL1_NM_021026.2	1496	-732.01	-0.489311	1	1305	192	1496
NONHSAG033641_NONHSAT084704	5238	RFPL2_NM_001159546.1	1481	-622.52	-0.420338	1	723	759	1481
NONHSAG033641_NONHSAT084704	5238	RFPL4A_NM_001145014.1	908	-262.66	-0.289273	146	1053	1	908
NONHSAG033641_NONHSAT084704	5238	RFPL2_NM_001098527.2	2410	-622.52	-0.258307	1	723	1688	2410
NONHSAG010399_NONHSAT026292	1049	HIST1H3A_NM_003529.2	469	-49.3	-0.105117	1	403	67	469
NONHSAG033641_NONHSAT084700	5559	RFPL2_NM_006605.3	1496	-611.15	-0.408523	1	846	651	1496
NONHSAG033641_NONHSAT084700	5559	RFPL2_NM_001159545.1	1452	-611.15	-0.420902	1	846	607	1452
NONHSAG033641_NONHSAT084700	5559	RFPL3_NM_006604.2	1214	-631.24	-0.519967	1	1150	65	1214
NONHSAG033641_NONHSAT084700	5559	RFPL3_NM_001098535.1	1488	-635.64	-0.427177	1	1424	65	1488
NONHSAG033641_NONHSAT084700	5559	RFPL1_NM_021026.2	1496	-719.77	-0.48113	1	1428	69	1496
NONHSAG033641_NONHSAT084700	5559	RFPL2_NM_001159546.1	1481	-611.15	-0.41266	1	846	636	1481
NONHSAG033641_NONHSAT084700	5559	RFPL4A_NM_001145014.1	908	-262.66	-0.289273	269	1176	1	908
NONHSAG033641_NONHSAT084700	5559	RFPL2_NM_001098527.2	2410	-611.15	-0.253589	1	846	1565	2410
NONHSAG010399_NONHSAT026289	1216	HIST1H3A_NM_003529.2	469	-51.31	-0.109403	1	435	35	469
NONHSAG010399_NONHSAT026288	2167	HIST1H3A_NM_003529.2	469	-51.31	-0.109403	1	435	35	469
NONHSAG033641_NONHSAT084707	366	RBBP6_NM_018703.3	6735	-41.65	-0.113798	1	366	6184	6549
NONHSAG033641_NONHSAT084707	366	RBBP6_NM_032626.5	1763	-41.65	-0.113798	1	366	1212	1577
NONHSAG033641_NONHSAT084707	366	RBBP6_NM_006910.4	6837	-41.65	-0.113798	1	366	6286	6651
NONHSAG033641_NONHSAT084701	5115	RFPL2_NM_006605.3	1496	-614.08	-0.410481	1	588	909	1496
NONHSAG033641_NONHSAT084701	5115	RFPL2_NM_001159545.1	1452	-614.08	-0.42292	1	588	865	1452
NONHSAG033641_NONHSAT084701	5115	RFPL3_NM_006604.2	1214	-635.36	-0.523361	1	892	323	1214
NONHSAG033641_NONHSAT084701	5115	RFPL3_NM_001098535.1	1488	-639.76	-0.429946	1	1166	323	1488
NONHSAG033641_NONHSAT084701	5115	RFPL1_NM_021026.2	1496	-724.24	-0.484118	1	1170	327	1496
NONHSAG033641_NONHSAT084701	5115	RFPL2_NM_001159546.1	1481	-614.08	-0.414639	1	588	894	1481
NONHSAG033641_NONHSAT084701	5115	RFPL4A_NM_001145014.1	908	-262.66	-0.289273	11	918	1	908
NONHSAG033641_NONHSAT084701	5115	RFPL2_NM_001098527.2	2410	-614.08	-0.254805	1	588	1823	2410
NONHSAG033641_NONHSAT084706	582	RFPL2_NM_006605.3	1496	-577.49	-0.992251	1	582	882	1463
NONHSAG033641_NONHSAT084706	582	RFPL2_NM_001159545.1	1452	-577.49	-0.992251	1	582	838	1419
NONHSAG033641_NONHSAT084706	582	RFPL3_NM_006604.2	1214	-587.92	-1.01017	1	582	296	877
NONHSAG033641_NONHSAT084706	582	RFPL3_NM_001098535.1	1488	-587.92	-1.01017	1	582	296	877
NONHSAG033641_NONHSAT084706	582	RFPL1_NM_021026.2	1496	-667.02	-1.14608	1	582	300	881
NONHSAG033641_NONHSAT084706	582	RFPL2_NM_001159546.1	1481	-577.49	-0.992251	1	582	867	1448
NONHSAG033641_NONHSAT084706	582	RFPL4A_NM_001145014.1	908	-225.03	-0.386649	38	582	1	545
NONHSAG033641_NONHSAT084706	582	RFPL2_NM_001098527.2	2410	-577.49	-0.992251	1	582	1796	2377
NONHSAG010399_NONHSAT026291	2623	HIST1H3A_NM_003529.2	469	-51.31	-0.109403	1	422	48	469
NONHSAG016015_NONHSAT040173	687	IRF4_NM_001195286.1	5324	-81.37	-0.118443	1	687	3112	3798
NONHSAG016015_NONHSAT040173	687	IRF4_NM_002460.3	5327	-81.37	-0.118443	1	687	3112	3798
NONHSAG010399_NONHSAT026290	1182	HIST1H3A_NM_003529.2	469	-51.31	-0.109403	1	435	35	469
NONHSAG033641_NONHSAT084709	570	RBBP6_NM_018703.3	6735	-57.54	-0.100947	1	570	81	650
NONHSAG033641_NONHSAT084709	570	RBBP6_NM_032626.5	1763	-57.54	-0.100947	1	570	81	650
NONHSAG033641_NONHSAT084709	570	CCNA1_NM_003914.3	1965	-59.46	-0.104316	1	570	1334	1903
NONHSAG033641_NONHSAT084709	570	RBBP6_NM_006910.4	6837	-57.54	-0.100947	1	570	81	650

## Sheet: pink
Query	Length_Query	Target	Length_Target	dG	ndG	Start_Position_Query	End_Position_Query	Start_Position_Target	End_Position_Target
NONHSAG017967_NONHSAT050143	341	TRIO_NM_007118	10227	-47.89	-0.14044
NONHSAG017967_NONHSAT050143	341	DCDC2_NM_001195610	4615	-42.88	-0.125748	1	341	4264	4604
NONHSAG017967_NONHSAT050143	341	BMP6_NM_001718	3105	-42.25	-0.1239	1	341	83	423
NONHSAG017967_NONHSAT050143	341	SLC12A8_NM_001195483	3449	-35.16	-0.103109	1	341	3037	3377
NONHSAG017967_NONHSAT050143	341	TEX2_NM_018469	5122	-38.57	-0.113109	1	341	81	421
NONHSAG017967_NONHSAT050143	341	LYPD1_NM_001077427	1974	-36.52	-0.107097	1	341	1276	1616
NONHSAG017967_NONHSAT050143	341	KMT2D_NM_003482	19419	-40.74	-0.119472
NONHSAG017967_NONHSAT050143	341	OSBPL10_NM_017784	4213	-39.12	-0.114721	1	341	510	850
NONHSAG017967_NONHSAT050143	341	JAG1_NM_000214	5987	-42.06	-0.123343	1	341	5450	5790
NONHSAG017967_NONHSAT050143	341	LIMK1_NM_002314	3382	-37.27	-0.109296	1	341	1024	1364
NONHSAG017967_NONHSAT050143	341	RNF10_NM_014868	3847	-36.36	-0.106628	1	341	338	678
NONHSAG017967_NONHSAT050143	341	GBF1_NM_001199379	6425	-41.3	-0.121114	1	341	1652	1992
NONHSAG017967_NONHSAT050143	341	SEC14L1_NM_001143999	5540	-38.17	-0.111935	1	341	3920	4260
NONHSAG017967_NONHSAT050143	341	CAMK2G_NM_172170	3704	-40.98	-0.120176	1	341	734	1074
NONHSAG017967_NONHSAT050143	341	MB21D2_NM_178496	3367	-34.74	-0.101877	52	341	1	290
NONHSAG017967_NONHSAT050143	341	AFAP1_NM_198595	7518	-37.07	-0.10871	1	341	1915	2255
NONHSAG017967_NONHSAT050143	341	SMPD3_NM_018667	5269	-38.59	-0.113167	1	341	2136	2476
NONHSAG017967_NONHSAT050143	341	SEC14L1_NM_001204410	5582	-38.17	-0.111935	1	341	3962	4302
NONHSAG017967_NONHSAT050143	341	LIMK1_NM_001204426	3160	-37.27	-0.109296	1	341	802	1142
NONHSAG017967_NONHSAT050143	341	THBS4_NM_003248	3220	-40.07	-0.117507	1	341	2862	3202
NONHSAG017967_NONHSAT050143	341	CDH3_NM_001793	4276	-36.99	-0.108475	1	341	3330	3670
NONHSAG017967_NONHSAT050143	341	ADAMTSL1_NM_001040272	7842	-34.15	-0.100147	1	341	4897	5237
NONHSAG017967_NONHSAT050143	341	ASAP2_NM_003887	5717	-36.74	-0.107742	1	341	5288	5628
NONHSAG017967_NONHSAT050143	341	PTPN13_NM_080683	8562	-36.3	-0.106452	1	341	40	380
NONHSAG017967_NONHSAT050143	341	RNF38_NM_194328	5256	-39.41	-0.115572	1	341	37	377
NONHSAG017967_NONHSAT050143	341	STK24_NM_001286649	4578	-43.81	-0.128475	1	333	4246	4578
NONHSAG017967_NONHSAT050143	341	PAIP1_NM_006451	2795	-34.14	-0.100117	1	341	2407	2747
NONHSAG017967_NONHSAT050143	341	CAMK2G_NM_001222	3635	-40.98	-0.120176	1	341	734	1074
NONHSAG017967_NONHSAT050143	341	GBF1_NM_004193	6437	-41.3	-0.121114	1	341	1664	2004
NONHSAG017967_NONHSAT050143	341	KIAA0247_NM_014734	5393	-34.77	-0.101965	1	341	66	406
NONHSAG017967_NONHSAT050143	341	PDK1_NM_001278549	4718	-43.52	-0.127625	1	341	15	355
NONHSAG017967_NONHSAT050143	341	FMN1_NM_001277314	3967	-34.61	-0.101496	1	341	1897	2237
NONHSAG017967_NONHSAT050143	341	PLEKHG1_NM_001029884	7237	-34.21	-0.100323	1	341	5882	6222
NONHSAG017967_NONHSAT050143	341	GPR39_NM_001508	2821	-35.24	-0.103343	1	341	1454	1794
NONHSAG017967_NONHSAT050143	341	RPH3A_NM_001143854	4592	-35.38	-0.103754	1	341	1017	1357
NONHSAG017967_NONHSAT050143	341	IGF1R_NM_000875	12235	-47.06	-0.138006
NONHSAG017967_NONHSAT050143	341	GNA14_NM_004297	2491	-40.53	-0.118856	1	341	1864	2204
NONHSAG017967_NONHSAT050143	341	MPP2_NM_001278374	4490	-36.57	-0.107243	1	341	2881	3221
NONHSAG017967_NONHSAT050143	341	PLEKHM2_NM_015164	4122	-37.44	-0.109795	1	341	3697	4037
NONHSAG017967_NONHSAT050143	341	PTPN13_NM_006264	8505	-36.3	-0.106452	1	341	40	380
NONHSAG017967_NONHSAT050143	341	IRF6_NM_001206696	4256	-34.35	-0.100733	1	270	3987	4256
NONHSAG017967_NONHSAT050143	341	SMURF1_NM_001199847	5676	-35.06	-0.102815	1	341	157	497
NONHSAG017967_NONHSAT050143	341	GAB1_NM_207123	7910	-34.33	-0.100674	1	341	64	404
NONHSAG017967_NONHSAT050143	341	APITD1_NM_199294	1243	-34.83	-0.102141	1	341	789	1129
NONHSAG017967_NONHSAT050143	341	ADCY5_NM_183357	6098	-44.32	-0.129971	1	341	5677	6017
NONHSAG017967_NONHSAT050143	341	SMURF2_NM_022739	3866	-36.49	-0.107009	1	341	38	378
NONHSAG017967_NONHSAT050143	341	CAMK2G_NM_001204492	3767	-40.98	-0.120176	1	341	734	1074
NONHSAG017967_NONHSAT050143	341	CAMK2G_NM_172169	3731	-40.98	-0.120176	1	341	734	1074
NONHSAG017967_NONHSAT050143	341	SPECC1_NM_001243439	4011	-34.52	-0.101232	1	341	43	383
NONHSAG017967_NONHSAT050143	341	TMEM132B_NM_052907	10912	-35.46	-0.103988
NONHSAG017967_NONHSAT050143	341	TECPR2_NM_014844	8686	-34.25	-0.10044	1	341	4588	4928
NONHSAG017967_NONHSAT050143	341	PHF8_NM_015107	6058	-34.8	-0.102053	1	341	133	473
NONHSAG017967_NONHSAT050143	341	NLRP5_NM_153447	3883	-36.45	-0.106891	1	341	2898	3238
NONHSAG017967_NONHSAT050143	341	C11orf84_NM_138471	1961	-36.48	-0.106979	1	341	72	412
NONHSAG017967_NONHSAT050143	341	SMURF1_NM_020429	5763	-35.06	-0.102815	1	341	157	497
NONHSAG017967_NONHSAT050143	341	FSTL4_NM_015082	5382	-35.22	-0.103284	1	341	2514	2854
NONHSAG017967_NONHSAT050143	341	SEC14L1_NM_001143998	5544	-38.17	-0.111935	1	341	3924	4264
NONHSAG017967_NONHSAT050143	341	MPP2_NM_005374	4609	-36.57	-0.107243	1	341	3000	3340
NONHSAG017967_NONHSAT050143	341	SLC12A8_NM_024628	3510	-35.16	-0.103109	1	341	3037	3377
NONHSAG017967_NONHSAT050143	341	STK39_NM_013233	3274	-38.76	-0.113666	1	341	61	401
NONHSAG017967_NONHSAT050143	341	CELSR1_NM_014246	11389	-40.02	-0.117361
NONHSAG017967_NONHSAT050143	341	LYPD1_NM_144586	2683	-36.52	-0.107097	1	341	1985	2325
NONHSAG017967_NONHSAT050143	341	NOS1AP_NM_001126060	5559	-35.99	-0.105543	1	341	2648	2988
NONHSAG017967_NONHSAT050143	341	FMN2_NM_020066	6429	-37.35	-0.109531	1	341	874	1214
NONHSAG017967_NONHSAT050143	341	TAF3_NM_031923	3298	-35.93	-0.105367	1	341	121	461
NONHSAG017967_NONHSAT050143	341	PHF8_NM_001184897	4653	-34.8	-0.102053	1	341	133	473
NONHSAG017967_NONHSAT050143	341	TICRR_NM_152259	6669	-37.03	-0.108592	1	341	6322	6662
NONHSAG017967_NONHSAT050143	341	CHEK1_NM_001114122	4155	-37.86	-0.111026	1	341	3433	3773
NONHSAG017967_NONHSAT050143	341	FAM46C_NM_017709	5720	-34.26	-0.100469	1	341	458	798
NONHSAG017967_NONHSAT050143	341	REV1_NM_001037872	4731	-34.58	-0.101408	51	341	1	291
NONHSAG017967_NONHSAT050143	341	CALML4_NM_001286695	4463	-36.1	-0.105865	1	341	752	1092
NONHSAG017967_NONHSAT050143	341	CHEK1_NM_001114121	2683	-37.86	-0.111026	1	341	1961	2301
NONHSAG017967_NONHSAT050143	341	MPP2_NM_001278373	4545	-36.57	-0.107243	1	341	2936	3276
NONHSAG017967_NONHSAT050143	341	PTPN13_NM_080684	7989	-36.3	-0.106452	1	341	40	380
NONHSAG017967_NONHSAT050143	341	STX6_NM_001286210	4807	-37.02	-0.108563	1	341	230	570
NONHSAG017967_NONHSAT050143	341	PRDM10_NM_199439	5895	-38.36	-0.112493	1	341	3101	3441
NONHSAG017967_NONHSAT050143	341	CHEK1_NM_001244846	4053	-37.86	-0.111026	1	341	3331	3671
NONHSAG017967_NONHSAT050143	341	NR2E1_NM_001286102	2619	-36.17	-0.10607	1	341	2219	2559
NONHSAG017967_NONHSAT050143	341	PRDM10_NM_199437	6310	-38.36	-0.112493	1	341	3242	3582
NONHSAG017967_NONHSAT050143	341	CUX2_NM_015267	6844	-41.7	-0.122287	1	341	2239	2579
NONHSAG017967_NONHSAT050143	341	TEX2_NM_001288732	5101	-38.57	-0.113109	1	341	81	421
NONHSAG017967_NONHSAT050143	341	MPP2_NM_001278372	4681	-36.57	-0.107243	1	341	3072	3412
NONHSAG017967_NONHSAT050143	341	IGF1R_NM_001291858	12232	-47.06	-0.138006
NONHSAG017967_NONHSAT050143	341	PLXNC1_NM_005761	7346	-41.4	-0.121408	1	341	712	1052
NONHSAG017967_NONHSAT050143	341	SUPT20HL2_NM_001136233	2454	-34.26	-0.100469	1	341	1721	2061
NONHSAG017967_NONHSAT050143	341	CAMK2G_NM_172171	3818	-40.98	-0.120176	1	341	734	1074
NONHSAG017967_NONHSAT050143	341	GAB1_NM_002039	7820	-34.33	-0.100674	1	341	64	404
NONHSAG017967_NONHSAT050143	341	SEC14L1_NM_003003	5491	-38.17	-0.111935	1	341	3871	4211
NONHSAG017967_NONHSAT050143	341	TMEM132B_NM_001286219	9659	-35.46	-0.103988
NONHSAG017967_NONHSAT050143	341	PREX1_NM_020820	6633	-34.84	-0.10217	1	341	1612	1952
NONHSAG017967_NONHSAT050143	341	AGO2_NM_012154	3500	-36.69	-0.107595	1	341	1402	1742
NONHSAG017967_NONHSAT050143	341	NOS1AP_NM_001164757	4449	-35.99	-0.105543	1	341	1538	1878
NONHSAG017967_NONHSAT050143	341	ASAP2_NM_001135191	5582	-36.74	-0.107742	1	341	5153	5493
NONHSAG017967_NONHSAT050143	341	NOS1AP_NM_014697	4464	-35.99	-0.105543	1	341	1553	1893
NONHSAG017967_NONHSAT050143	341	TUBG2_NM_016437	1818	-40.55	-0.118915	1	341	167	507
NONHSAG017967_NONHSAT050143	341	GBF1_NM_001199378	6428	-41.3	-0.121114	1	341	1652	1992
NONHSAG017967_NONHSAT050143	341	TRAFD1_NM_001143906	3179	-40.32	-0.11824	1	341	2800	3140
NONHSAG017967_NONHSAT050143	341	AGO2_NM_001164623	3398	-36.69	-0.107595	1	341	1300	1640
NONHSAG017967_NONHSAT050143	341	THSD7A_NM_015204	10585	-35.51	-0.104135
NONHSAG017967_NONHSAT050143	341	SEC14L1_NM_001144001	5332	-38.17	-0.111935	1	341	3712	4052
NONHSAG017967_NONHSAT050143	341	AFAP1_NM_001134647	7770	-37.07	-0.10871	1	341	2167	2507
NONHSAG017967_NONHSAT050143	341	RNF38_NM_194332	5106	-38.81	-0.113812	1	341	37	377
NONHSAG017967_NONHSAT050143	341	SKOR1_NM_001258024	2607	-36.34	-0.106569	1	341	1180	1520
NONHSAG017967_NONHSAT050143	341	ZNF280C_NM_017666	4695	-34.29	-0.100557	1	341	812	1152
NONHSAG017967_NONHSAT050143	341	FAM154A_NM_153707	2167	-35.76	-0.104868	1	341	34	374
NONHSAG017967_NONHSAT050143	341	SREBF2_NM_004599	5266	-34.71	-0.101789	1	341	3339	3679
NONHSAG017967_NONHSAT050143	341	STX6_NM_005819	5072	-34.82	-0.102111	1	341	230	570
NONHSAG017967_NONHSAT050143	341	ZCCHC14_NM_015144	6911	-34.42	-0.100938	1	341	4287	4627
NONHSAG017967_NONHSAT050143	341	NCAPH_NM_001281711	5987	-35.5	-0.104106	3	341	1	339
NONHSAG017967_NONHSAT050143	341	DCDC2_NM_016356	4708	-34.99	-0.10261	1	341	4264	4604
NONHSAG017967_NONHSAT050143	341	PDLIM2_NM_021630	2235	-35.99	-0.105543	1	341	1340	1680
NONHSAG017967_NONHSAT050143	341	CAMK2G_NM_172173	3662	-40.98	-0.120176	1	341	734	1074
NONHSAG017967_NONHSAT050143	341	REV1_NM_016316	4734	-34.58	-0.101408	51	341	1	291
NONHSAG017967_NONHSAT050143	341	MPP2_NM_001278371	4246	-36.57	-0.107243	1	341	2637	2977
NONHSAG017967_NONHSAT050143	341	AIM1_NM_001624	7552	-34.27	-0.100499	1	341	6332	6672
NONHSAG017967_NONHSAT050143	341	PDK1_NM_002610	4658	-43.52	-0.127625	1	341	15	355
NONHSAG017967_NONHSAT050143	341	PLEKHA7_NM_175058	4808	-34.99	-0.10261	1	341	3232	3572
NONHSAG017967_NONHSAT050143	341	EPHB1_NM_004441	4675	-37.11	-0.108827	1	341	1180	1520
NONHSAG017967_NONHSAT050143	341	FNIP2_NM_020840	5786	-36.37	-0.106657	1	341	14	354
NONHSAG017967_NONHSAT050143	341	MPP2_NM_001278375	4355	-36.57	-0.107243	1	341	2746	3086
NONHSAG017967_NONHSAT050143	341	SOX13_NM_005686	4073	-37.61	-0.110293	1	341	219	559
NONHSAG017967_NONHSAT050143	341	RASA3_NM_007368	4200	-37.58	-0.110205	1	319	3882	4200
NONHSAG017967_NONHSAT050143	341	OSBP_NM_002556	5083	-37.39	-0.109648	1	341	4360	4700
NONHSAG017967_NONHSAT050143	341	CCDC88C_NM_001080414	7543	-34.99	-0.10261	1	341	3767	4107
NONHSAG017967_NONHSAT050143	341	FAM154A_NM_001287050	1964	-35.76	-0.104868	1	341	34	374
NONHSAG017967_NONHSAT050143	341	FAM208B_NM_017782	8626	-35.36	-0.103695	1	341	36	376
NONHSAG017967_NONHSAT050143	341	PRDM10_NM_199438	6009	-38.36	-0.112493	1	341	3203	3543
NONHSAG017967_NONHSAT050143	341	PRDM10_NM_020228	6322	-38.36	-0.112493	1	341	3242	3582
NONHSAG017967_NONHSAT050143	341	MPP2_NM_001278376	4239	-36.57	-0.107243	1	341	2630	2970
NONHSAG017967_NONHSAT050143	341	SMURF1_NM_181349	5685	-35.06	-0.102815	1	341	157	497
NONHSAG017967_NONHSAT050143	341	MPP2_NM_001278381	4942	-36.57	-0.107243	1	341	3333	3673
NONHSAG017967_NONHSAT050143	341	RPH3A_NM_014954	4580	-35.38	-0.103754	1	341	1005	1345
NONHSAG017967_NONHSAT050143	341	PAXIP1_NM_007349	3712	-37.43	-0.109765	1	341	2173	2513
NONHSAG017967_NONHSAT050143	341	STK24_NM_001032296	4635	-43.81	-0.128475	1	333	4303	4635
NONHSAG017967_NONHSAT050143	341	PTPN13_NM_080685	8577	-36.3	-0.106452	1	341	40	380
NONHSAG017967_NONHSAT050143	341	GNAI1_NM_002069	3318	-37.39	-0.109648	38	341	1	304
NONHSAG017967_NONHSAT050143	341	OSBPL10_NM_001174060	4021	-39.12	-0.114721	1	341	510	850
NONHSAG017967_NONHSAT050143	341	CNOT11_NM_017546	2518	-37.72	-0.110616	1	341	2150	2490
NONHSAG017967_NONHSAT050143	341	ADCY5_NM_001199642	5123	-35.47	-0.104018	1	341	3183	3523
NONHSAG017967_NONHSAT050143	341	MPP2_NM_001278370	4310	-36.57	-0.107243	1	341	2701	3041
NONHSAG017967_NONHSAT050143	341	NPM2_NM_001286680	1514	-35.55	-0.104252	1	341	886	1226
NONHSAG007028_NONHSAT016661	264	TRIO_NM_007118	10227	-27.66	-0.104773
NONHSAG007028_NONHSAT016661	264	C2CD5_NM_001286176	4626	-27.51	-0.104205	1	264	4279	4542
NONHSAG007028_NONHSAT016661	264	KMT2D_NM_003482	19419	-26.75	-0.101326
NONHSAG007028_NONHSAT016661	264	LPCAT4_NM_153613	1908	-28.72	-0.108788	1	264	785	1048
NONHSAG007028_NONHSAT016661	264	GBF1_NM_001199379	6425	-26.88	-0.101818	1	264	450	713
NONHSAG007028_NONHSAT016661	264	C2CD5_NM_001286173	4632	-27.51	-0.104205	1	264	4285	4548
NONHSAG007028_NONHSAT016661	264	KALRN_NM_001024660	10807	-26.77	-0.101402
NONHSAG007028_NONHSAT016661	264	DFNA5_NM_004403	2495	-27.86	-0.10553	1	219	2277	2495
NONHSAG007028_NONHSAT016661	264	GBF1_NM_004193	6437	-26.88	-0.101818	1	264	450	713
NONHSAG007028_NONHSAT016661	264	MPP2_NM_001278374	4490	-29.68	-0.112424	1	264	1423	1686
NONHSAG007028_NONHSAT016661	264	DFNA5_NM_001127454	2265	-27.86	-0.10553	1	219	2047	2265
NONHSAG007028_NONHSAT016661	264	C2CD5_NM_001286175	4635	-27.51	-0.104205	1	264	4288	4551
NONHSAG007028_NONHSAT016661	264	MPP2_NM_005374	4609	-29.68	-0.112424	1	264	1423	1686
NONHSAG007028_NONHSAT016661	264	CELSR1_NM_014246	11389	-27.06	-0.1025
NONHSAG007028_NONHSAT016661	264	FMN2_NM_020066	6429	-27.37	-0.103674	1	264	6092	6355
NONHSAG007028_NONHSAT016661	264	FBLN5_NM_006329	2633	-27.74	-0.105076	1	264	576	839
NONHSAG007028_NONHSAT016661	264	MPP2_NM_001278373	4545	-29.68	-0.112424	1	264	1423	1686
NONHSAG007028_NONHSAT016661	264	MPP2_NM_001278372	4681	-29.68	-0.112424	1	264	1423	1686
NONHSAG007028_NONHSAT016661	264	C2CD5_NM_001286177	4599	-27.51	-0.104205	1	264	4252	4515
NONHSAG007028_NONHSAT016661	264	GBF1_NM_001199378	6428	-26.88	-0.101818	1	264	450	713
NONHSAG007028_NONHSAT016661	264	MPP2_NM_001278371	4246	-29.68	-0.112424	1	264	1423	1686
NONHSAG007028_NONHSAT016661	264	MPP2_NM_001278375	4355	-29.68	-0.112424	1	264	1423	1686
NONHSAG007028_NONHSAT016661	264	SOX13_NM_005686	4073	-28.06	-0.106288	1	264	1409	1672
NONHSAG007028_NONHSAT016661	264	CCDC88C_NM_001080414	7543	-27.01	-0.102311	1	264	1405	1668
NONHSAG007028_NONHSAT016661	264	MPP2_NM_001278376	4239	-29.68	-0.112424	1	264	1423	1686
NONHSAG007028_NONHSAT016661	264	MPP2_NM_001278381	4942	-29.68	-0.112424	1	264	1423	1686
NONHSAG007028_NONHSAT016661	264	C2CD5_NM_014802	4473	-27.51	-0.104205	1	264	4126	4389
NONHSAG007028_NONHSAT016661	264	MPP2_NM_001278370	4310	-29.68	-0.112424	1	264	1423	1686
NONHSAG007028_NONHSAT016663	251	TRIO_NM_007118	10227	-25.85	-0.102988
NONHSAG007028_NONHSAT016663	251	MADD_NM_001135943	5731	-26.31	-0.104821	1	251	3854	4104
NONHSAG007028_NONHSAT016663	251	DCDC2_NM_001195610	4615	-26.59	-0.105936	1	251	137	387
NONHSAG007028_NONHSAT016663	251	BMP6_NM_001718	3105	-31.92	-0.127171	1	251	2847	3097
NONHSAG007028_NONHSAT016663	251	PHF8_NM_001184898	3562	-27.88	-0.111076	1	251	990	1240
NONHSAG007028_NONHSAT016663	251	NEO1_NM_001172623	6929	-27.33	-0.108884	1	251	6615	6865
NONHSAG007028_NONHSAT016663	251	HENMT1_NM_144584	1881	-28.12	-0.112032	1	251	1579	1829
NONHSAG007028_NONHSAT016663	251	PIAS4_NM_015897	1737	-26.18	-0.104303	1	251	129	379
NONHSAG007028_NONHSAT016663	251	KMT2D_NM_003482	19419	-29.74	-0.118486
NONHSAG007028_NONHSAT016663	251	OSBPL10_NM_017784	4213	-29.18	-0.116255	1	251	659	909
NONHSAG007028_NONHSAT016663	251	DAAM2_NM_015345	6247	-28.51	-0.113586	1	251	2803	3053
NONHSAG007028_NONHSAT016663	251	C2CD5_NM_001286174	4766	-25.2	-0.100398	1	251	41	291
NONHSAG007028_NONHSAT016663	251	LIMK1_NM_002314	3382	-25.46	-0.101434	1	251	2065	2315
NONHSAG007028_NONHSAT016663	251	C9orf91_NM_153045	4356	-28.87	-0.11502	1	251	3997	4247
NONHSAG007028_NONHSAT016663	251	MB21D2_NM_178496	3367	-29.99	-0.119482	1	237	3131	3367
NONHSAG007028_NONHSAT016663	251	AFAP1_NM_198595	7518	-25.67	-0.102271	1	251	7202	7452
NONHSAG007028_NONHSAT016663	251	SAMD4A_NM_015589	6833	-26.95	-0.107371	1	251	3936	4186
NONHSAG007028_NONHSAT016663	251	NSG1_NM_001287764	2541	-28.13	-0.112072	1	251	946	1196
NONHSAG007028_NONHSAT016663	251	SLC43A3_NM_014096	2761	-26.09	-0.103944	1	251	2499	2749
NONHSAG007028_NONHSAT016663	251	LIMK1_NM_001204426	3160	-25.46	-0.101434	1	251	2065	2315
NONHSAG007028_NONHSAT016663	251	NEO1_NM_002499	7088	-27.33	-0.108884	1	251	6774	7024
NONHSAG007028_NONHSAT016663	251	THBS4_NM_003248	3220	-32.71	-0.130319	1	251	1632	1882
NONHSAG007028_NONHSAT016663	251	LAD1_NM_005558	2839	-25.61	-0.102032	1	251	291	541
NONHSAG007028_NONHSAT016663	251	MADD_NM_130473	5899	-26.31	-0.104821	1	251	4046	4296
NONHSAG007028_NONHSAT016663	251	CDH3_NM_001793	4276	-25.41	-0.101235	1	251	3167	3417
NONHSAG007028_NONHSAT016663	251	TNIK_NM_001161565	5554	-27.54	-0.109721	1	217	5338	5554
NONHSAG007028_NONHSAT016663	251	MADD_NM_003682	6016	-26.31	-0.104821	1	251	4163	4413
NONHSAG007028_NONHSAT016663	251	PATL2_NM_001145112	1951	-25.53	-0.101713	1	251	625	875
NONHSAG007028_NONHSAT016663	251	ASAP2_NM_003887	5717	-28.66	-0.114183	1	251	18	268
NONHSAG007028_NONHSAT016663	251	RIMKLA_NM_173642	10569	-25.23	-0.100518
NONHSAG007028_NONHSAT016663	251	DAAM2_NM_001201427	6186	-28.51	-0.113586	1	251	2803	3053
NONHSAG007028_NONHSAT016663	251	PDLIM2_NM_176871	4608	-25.45	-0.101394	1	251	4190	4440
NONHSAG007028_NONHSAT016663	251	TNIK_NM_015028	5806	-27.54	-0.109721	1	217	5590	5806
NONHSAG007028_NONHSAT016663	251	ADAMTS9_NM_182920	7312	-27.29	-0.108725	1	251	10	260
NONHSAG007028_NONHSAT016663	251	NLRP4_NM_134444	3674	-26.97	-0.10745	1	251	2476	2726
NONHSAG007028_NONHSAT016663	251	RNF38_NM_194328	5256	-25.76	-0.102629	1	251	4903	5153
NONHSAG007028_NONHSAT016663	251	MADD_NM_130470	6005	-26.31	-0.104821	1	251	3986	4236
NONHSAG007028_NONHSAT016663	251	WHSC1_NM_001042424	7572	-25.37	-0.101076	1	251	3173	3423
NONHSAG007028_NONHSAT016663	251	STK24_NM_001286649	4578	-27.92	-0.111235	1	251	145	395
NONHSAG007028_NONHSAT016663	251	NOD1_NM_006092	4496	-35.14	-0.14	1	251	2447	2697
NONHSAG007028_NONHSAT016663	251	TNIK_NM_001161566	5530	-27.54	-0.109721	1	217	5314	5530
NONHSAG007028_NONHSAT016663	251	PDK1_NM_001278549	4718	-26.32	-0.104861	1	251	4459	4709
NONHSAG007028_NONHSAT016663	251	NSG1_NM_001040101	2595	-28.13	-0.112072	1	251	946	1196
NONHSAG007028_NONHSAT016663	251	IGF1R_NM_000875	12235	-31.11	-0.123944
NONHSAG007028_NONHSAT016663	251	MPP2_NM_001278374	4490	-26.2	-0.104382	1	251	3408	3658
NONHSAG007028_NONHSAT016663	251	PLEKHM2_NM_015164	4122	-28.83	-0.114861	1	239	3884	4122
NONHSAG007028_NONHSAT016663	251	SLC4A7_NM_001258379	7733	-25.11	-0.10004	1	251	17	267
NONHSAG007028_NONHSAT016663	251	BRINP1_NM_014618	3196	-28.41	-0.113187	1	251	12	262
NONHSAG007028_NONHSAT016663	251	ADCY5_NM_183357	6098	-29.43	-0.117251	1	251	2258	2508
NONHSAG007028_NONHSAT016663	251	SMURF2_NM_022739	3866	-27.75	-0.110558	1	251	3487	3737
NONHSAG007028_NONHSAT016663	251	MADD_NM_130472	5710	-26.31	-0.104821	1	251	3857	4107
NONHSAG007028_NONHSAT016663	251	TNIK_NM_001161560	5782	-27.54	-0.109721	1	217	5566	5782
NONHSAG007028_NONHSAT016663	251	MADD_NM_130471	5770	-26.31	-0.104821	1	251	3917	4167
NONHSAG007028_NONHSAT016663	251	ENG_NM_001278138	2805	-27.23	-0.108486	1	251	615	865
NONHSAG007028_NONHSAT016663	251	TNIK_NM_001161561	5719	-27.54	-0.109721	1	217	5503	5719
NONHSAG007028_NONHSAT016663	251	TNIK_NM_001161563	5641	-27.54	-0.109721	1	217	5425	5641
NONHSAG007028_NONHSAT016663	251	RYR3_NM_001036	15559	-28.45	-0.113347
NONHSAG007028_NONHSAT016663	251	SPECC1_NM_152904	4973	-25.97	-0.103466	1	251	4552	4802
NONHSAG007028_NONHSAT016663	251	SPECC1_NM_001243439	4011	-28.83	-0.114861	1	251	898	1148
NONHSAG007028_NONHSAT016663	251	TECPR2_NM_014844	8686	-25.75	-0.10259	1	251	3789	4039
NONHSAG007028_NONHSAT016663	251	PHF8_NM_015107	6058	-27.88	-0.111076	1	251	3106	3356
NONHSAG007028_NONHSAT016663	251	NLRP5_NM_153447	3883	-27.72	-0.110438	1	251	621	871
NONHSAG007028_NONHSAT016663	251	C11orf84_NM_138471	1961	-28.27	-0.112629	1	251	1432	1682
NONHSAG007028_NONHSAT016663	251	FSTL4_NM_015082	5382	-28.66	-0.114183	1	251	4884	5134
NONHSAG007028_NONHSAT016663	251	MPP2_NM_005374	4609	-26.2	-0.104382	1	251	3408	3658
NONHSAG007028_NONHSAT016663	251	SPECC1_NM_001033555	3861	-28.83	-0.114861	1	251	898	1148
NONHSAG007028_NONHSAT016663	251	NSG1_NM_014392	2418	-28.13	-0.112072	1	251	946	1196
NONHSAG007028_NONHSAT016663	251	STK39_NM_013233	3274	-31.35	-0.1249	1	251	47	297
NONHSAG007028_NONHSAT016663	251	CELSR1_NM_014246	11389	-25.89	-0.103147
NONHSAG007028_NONHSAT016663	251	LYPD1_NM_144586	2683	-26.36	-0.10502	1	251	1792	2042
NONHSAG007028_NONHSAT016663	251	SPECC1_NM_001033553	3952	-28.83	-0.114861	1	251	898	1148
NONHSAG007028_NONHSAT016663	251	NOS1AP_NM_001126060	5559	-26.81	-0.106813	1	251	2952	3202
NONHSAG007028_NONHSAT016663	251	FMN2_NM_020066	6429	-33.81	-0.134701	1	251	6009	6259
NONHSAG007028_NONHSAT016663	251	NEO1_NM_001172624	7055	-27.33	-0.108884	1	251	6741	6991
NONHSAG007028_NONHSAT016663	251	UBE2D3_NM_181891	4126	-26.06	-0.103825	1	251	3605	3855
NONHSAG007028_NONHSAT016663	251	PHF8_NM_001184897	4653	-27.88	-0.111076	1	251	2004	2254
NONHSAG007028_NONHSAT016663	251	NSG1_NM_001287763	2650	-28.13	-0.112072	1	251	946	1196
NONHSAG007028_NONHSAT016663	251	WHSC1_NM_133334	8390	-28.56	-0.113785	1	251	3507	3757
NONHSAG007028_NONHSAT016663	251	MPP2_NM_001278373	4545	-26.2	-0.104382	1	251	3408	3658
NONHSAG007028_NONHSAT016663	251	STX6_NM_001286210	4807	-26.15	-0.104183	1	251	4333	4583
NONHSAG007028_NONHSAT016663	251	PHF8_NM_001184896	5907	-27.88	-0.111076	1	251	3106	3356
NONHSAG007028_NONHSAT016663	251	PDLIM2_NM_198042	1459	-25.45	-0.101394	1	251	1041	1291
NONHSAG007028_NONHSAT016663	251	NR2E1_NM_001286102	2619	-30.03	-0.119641	1	251	2094	2344
NONHSAG007028_NONHSAT016663	251	PRDM10_NM_199437	6310	-27.77	-0.110637	1	251	8	258
NONHSAG007028_NONHSAT016663	251	CUX2_NM_015267	6844	-28.42	-0.113227	1	251	4351	4601
NONHSAG007028_NONHSAT016663	251	MADD_NM_130476	5860	-26.31	-0.104821	1	251	3983	4233
NONHSAG007028_NONHSAT016663	251	MPP2_NM_001278372	4681	-26.2	-0.104382	1	251	3408	3658
NONHSAG007028_NONHSAT016663	251	WHSC1_NM_133331	7706	-25.37	-0.101076	1	251	3169	3419
NONHSAG007028_NONHSAT016663	251	IGF1R_NM_001291858	12232	-31.11	-0.123944
NONHSAG007028_NONHSAT016663	251	PLXNC1_NM_005761	7346	-27.57	-0.109841	1	251	6123	6373
NONHSAG007028_NONHSAT016663	251	RYR3_NM_001243996	15544	-28.45	-0.113347
NONHSAG007028_NONHSAT016663	251	SUPT20HL2_NM_001136233	2454	-25.85	-0.102988	1	251	237	487
NONHSAG007028_NONHSAT016663	251	RERE_NM_001042681	8009	-25.35	-0.100996	1	251	3915	4165
NONHSAG007028_NONHSAT016663	251	MADD_NM_130474	5640	-26.31	-0.104821	1	251	3787	4037
NONHSAG007028_NONHSAT016663	251	KDM3A_NM_018433	4890	-27.94	-0.111315	1	251	153	403
NONHSAG007028_NONHSAT016663	251	PREX1_NM_020820	6633	-29.69	-0.118287	1	251	4184	4434
NONHSAG007028_NONHSAT016663	251	TNIK_NM_001161562	5695	-27.54	-0.109721	1	217	5479	5695
NONHSAG007028_NONHSAT016663	251	RERE_NM_001042682	6308	-25.35	-0.100996	1	251	3915	4165
NONHSAG007028_NONHSAT016663	251	NOS1AP_NM_001164757	4449	-26.81	-0.106813	1	251	1842	2092
NONHSAG007028_NONHSAT016663	251	ASAP2_NM_001135191	5582	-28.66	-0.114183	1	251	18	268
NONHSAG007028_NONHSAT016663	251	MADD_NM_130475	5970	-26.31	-0.104821	1	251	4093	4343
NONHSAG007028_NONHSAT016663	251	NOS1AP_NM_014697	4464	-26.81	-0.106813	1	251	1857	2107
NONHSAG007028_NONHSAT016663	251	TRAFD1_NM_001143906	3179	-26.01	-0.103625	1	251	2732	2982
NONHSAG007028_NONHSAT016663	251	AFAP1_NM_001134647	7770	-25.67	-0.102271	1	251	7454	7704
NONHSAG007028_NONHSAT016663	251	RNF38_NM_194332	5106	-25.76	-0.102629	1	251	4753	5003
NONHSAG007028_NONHSAT016663	251	SKOR1_NM_001258024	2607	-30.85	-0.122908	1	251	801	1051
NONHSAG007028_NONHSAT016663	251	EIF4ENIF1_NM_019843	3701	-26.87	-0.107052	1	251	3437	3687
NONHSAG007028_NONHSAT016663	251	WHSC1_NM_133335	7535	-25.37	-0.101076	1	251	3173	3423
NONHSAG007028_NONHSAT016663	251	GPC6_NM_005708	7102	-25.53	-0.101713	1	251	6470	6720
NONHSAG007028_NONHSAT016663	251	STX6_NM_005819	5072	-26.15	-0.104183	1	251	4598	4848
NONHSAG007028_NONHSAT016663	251	MADD_NM_001135944	5698	-26.31	-0.104821	1	251	3845	4095
NONHSAG007028_NONHSAT016663	251	DCDC2_NM_016356	4708	-26.59	-0.105936	1	251	230	480
NONHSAG007028_NONHSAT016663	251	PDLIM2_NM_021630	2235	-25.6	-0.101992	1	251	1201	1451
NONHSAG007028_NONHSAT016663	251	EIF4ENIF1_NM_001164502	3179	-26.87	-0.107052	1	251	2915	3165
NONHSAG007028_NONHSAT016663	251	MPP2_NM_001278371	4246	-26.2	-0.104382	1	251	3408	3658
NONHSAG007028_NONHSAT016663	251	WHSC1_NM_133330	7886	-25.37	-0.101076	1	251	3169	3419
NONHSAG007028_NONHSAT016663	251	PDK1_NM_002610	4658	-26.32	-0.104861	1	251	4399	4649
NONHSAG007028_NONHSAT016663	251	TNIK_NM_001161564	5617	-27.54	-0.109721	1	217	5401	5617
NONHSAG007028_NONHSAT016663	251	TECTA_NM_005422	6468	-29.37	-0.117012	1	251	4360	4610
NONHSAG007028_NONHSAT016663	251	MPP2_NM_001278375	4355	-26.2	-0.104382	1	251	3408	3658
NONHSAG007028_NONHSAT016663	251	ENG_NM_001114753	3065	-27.23	-0.108486	1	251	615	865
NONHSAG007028_NONHSAT016663	251	SOX13_NM_005686	4073	-26.35	-0.10498	1	251	146	396
NONHSAG007028_NONHSAT016663	251	OSBP_NM_002556	5083	-25.21	-0.100438	1	251	222	472
NONHSAG007028_NONHSAT016663	251	ELMO2_NM_182764	3578	-27.12	-0.108048	1	251	1	251
NONHSAG007028_NONHSAT016663	251	NR2E1_NM_003269	3212	-30.03	-0.119641	1	251	2094	2344
NONHSAG007028_NONHSAT016663	251	FAM208B_NM_017782	8626	-27.29	-0.108725	1	219	8408	8626
NONHSAG007028_NONHSAT016663	251	B3GNT2_NM_006577	2749	-25.54	-0.101753	1	220	2530	2749
NONHSAG007028_NONHSAT016663	251	RERE_NM_012102	8194	-25.35	-0.100996	1	251	3915	4165
NONHSAG007028_NONHSAT016663	251	PRDM10_NM_020228	6322	-27.77	-0.110637	1	251	8	258
NONHSAG007028_NONHSAT016663	251	MPP2_NM_001278376	4239	-26.2	-0.104382	1	251	3408	3658
NONHSAG007028_NONHSAT016663	251	KALRN_NM_003947	6508	-28.36	-0.112988	1	251	1131	1381
NONHSAG007028_NONHSAT016663	251	MPP2_NM_001278381	4942	-26.2	-0.104382	1	251	3408	3658
NONHSAG007028_NONHSAT016663	251	SAMD4A_NM_001161576	6569	-26.95	-0.107371	1	251	3936	4186
NONHSAG007028_NONHSAT016663	251	RPH3A_NM_014954	4580	-26.04	-0.103745	1	251	3879	4129
NONHSAG007028_NONHSAT016663	251	CCDC6_NM_005436	5826	-27.54	-0.109721	1	251	4087	4337
NONHSAG007028_NONHSAT016663	251	STK24_NM_001032296	4635	-27.92	-0.111235	1	251	145	395
NONHSAG007028_NONHSAT016663	251	GNAI1_NM_002069	3318	-28.98	-0.115458	1	251	2858	3108
NONHSAG007028_NONHSAT016663	251	ZHX3_NM_015035	9991	-26.8	-0.106773
NONHSAG007028_NONHSAT016663	251	SAMD4A_NM_001161577	5570	-26.95	-0.107371	1	251	3936	4186
NONHSAG007028_NONHSAT016663	251	OSBPL10_NM_001174060	4021	-29.18	-0.116255	1	251	659	909
NONHSAG007028_NONHSAT016663	251	GNG2_NM_001243774	3845	-25.75	-0.10259	1	251	3247	3497
NONHSAG007028_NONHSAT016663	251	ADCY5_NM_001199642	5123	-29.43	-0.117251	1	251	2258	2508
NONHSAG007028_NONHSAT016663	251	MPP2_NM_001278370	4310	-26.2	-0.104382	1	251	3408	3658
NONHSAG009944_NONHSAT024919	662	BMP6_NM_001718	3105	-71.88	-0.10858	1	662	33	694
NONHSAG009944_NONHSAT024919	662	NEO1_NM_001172623	6929	-66.98	-0.101178	1	662	34	695
NONHSAG009944_NONHSAT024919	662	OSBPL10_NM_017784	4213	-72.4	-0.109366	1	662	3257	3918
NONHSAG009944_NONHSAT024919	662	JAG1_NM_000214	5987	-75.62	-0.11423	1	652	5336	5987
NONHSAG009944_NONHSAT024919	662	LIMK1_NM_002314	3382	-66.26	-0.100091	1	662	455	1116
NONHSAG009944_NONHSAT024919	662	SMPD3_NM_018667	5269	-71.09	-0.107387	1	662	903	1564
NONHSAG009944_NONHSAT024919	662	LIMK1_NM_001204426	3160	-66.26	-0.100091	1	662	455	1116
NONHSAG009944_NONHSAT024919	662	NEO1_NM_002499	7088	-66.98	-0.101178	1	662	34	695
NONHSAG009944_NONHSAT024919	662	ATXN2L_NM_007245	4412	-68.44	-0.103384	1	662	616	1277
NONHSAG009944_NONHSAT024919	662	ADAMTSL1_NM_001040272	7842	-74.89	-0.113127	1	662	4531	5192
NONHSAG009944_NONHSAT024919	662	IGF1R_NM_000875	12235	-72.23	-0.109109
NONHSAG009944_NONHSAT024919	662	PLEKHM2_NM_015164	4122	-67.07	-0.101314	1	662	468	1129
NONHSAG009944_NONHSAT024919	662	ADCY5_NM_183357	6098	-72.03	-0.108807	1	662	5279	5940
NONHSAG009944_NONHSAT024919	662	CERS2_NM_181746	2544	-67.7	-0.102266	1	612	1933	2544
NONHSAG009944_NONHSAT024919	662	CELSR1_NM_014246	11389	-69.05	-0.104305
NONHSAG009944_NONHSAT024919	662	FMN2_NM_020066	6429	-71.67	-0.108263	1	662	4964	5625
NONHSAG009944_NONHSAT024919	662	NEO1_NM_001172624	7055	-66.98	-0.101178	1	662	34	695
NONHSAG009944_NONHSAT024919	662	AMBRA1_NM_017749	5025	-68.89	-0.104063	1	662	343	1004
NONHSAG009944_NONHSAT024919	662	ATXN2L_NM_148416	3784	-72.86	-0.11006	1	662	189	850
NONHSAG009944_NONHSAT024919	662	IGF1R_NM_001291858	12232	-72.23	-0.109109
NONHSAG009944_NONHSAT024919	662	PLXNC1_NM_005761	7346	-68.25	-0.103097	1	662	581	1242
NONHSAG009944_NONHSAT024919	662	HDAC9_NM_001204144	4444	-67.5	-0.101964	1	638	3807	4444
NONHSAG009944_NONHSAT024919	662	AMBRA1_NM_001267782	5306	-68.89	-0.104063	1	662	343	1004
NONHSAG009944_NONHSAT024919	662	SREBF2_NM_004599	5266	-67.4	-0.101813	1	662	1321	1982
NONHSAG009944_NONHSAT024919	662	PDLIM2_NM_021630	2235	-81.21	-0.122674	1	662	1540	2201
NONHSAG009944_NONHSAT024919	662	AIM1_NM_001624	7552	-66.53	-0.100498	1	662	6676	7337
NONHSAG009944_NONHSAT024919	662	SOX13_NM_005686	4073	-66.38	-0.100272	1	662	1110	1771
NONHSAG009944_NONHSAT024919	662	OSBP_NM_002556	5083	-66.27	-0.100106	1	662	3786	4447
NONHSAG009944_NONHSAT024919	662	OSBPL10_NM_001174060	4021	-72.4	-0.109366	1	662	3065	3726
NONHSAG009944_NONHSAT024919	662	AMBRA1_NM_001267783	4940	-68.89	-0.104063	1	662	343	1004
NONHSAG018227_NONHSAT051916	479	TRIO_NM_007118	10227	-60.53	-0.126367
NONHSAG018227_NONHSAT051916	479	DCDC2_NM_001195610	4615	-81.64	-0.170438	1	479	720	1198
NONHSAG018227_NONHSAT051916	479	BMP6_NM_001718	3105	-66.52	-0.138873	1	406	2700	3105
NONHSAG018227_NONHSAT051916	479	SLC12A8_NM_001195483	3449	-69.4	-0.144885	1	479	569	1047
NONHSAG018227_NONHSAT051916	479	SPDYC_NM_001008778	882	-49.12	-0.102547	1	479	200	678
NONHSAG018227_NONHSAT051916	479	ADAR_NM_015840	6593	-52.94	-0.110522	1	479	58	536
NONHSAG018227_NONHSAT051916	479	PIAS4_NM_015897	1737	-48.78	-0.101837	1	479	115	593
NONHSAG018227_NONHSAT051916	479	KMT2D_NM_003482	19419	-55.57	-0.116013
NONHSAG018227_NONHSAT051916	479	OSBPL10_NM_017784	4213	-55.18	-0.115198	1	479	3507	3985
NONHSAG018227_NONHSAT051916	479	JAG1_NM_000214	5987	-49.23	-0.102777	1	479	389	867
NONHSAG018227_NONHSAT051916	479	LIMK1_NM_002314	3382	-48.06	-0.100334	1	479	1988	2466
NONHSAG018227_NONHSAT051916	479	MB21D2_NM_178496	3367	-49.75	-0.103862	1	467	2901	3367
NONHSAG018227_NONHSAT051916	479	AFAP1_NM_198595	7518	-50.34	-0.105094	1	479	1802	2280
NONHSAG018227_NONHSAT051916	479	SLC43A3_NM_014096	2761	-51.79	-0.108121	27	479	1	453
NONHSAG018227_NONHSAT051916	479	TRAF3IP2_NM_001164281	6229	-59.03	-0.123236	1	479	2128	2606
NONHSAG018227_NONHSAT051916	479	SMPD3_NM_018667	5269	-50.71	-0.105866	1	479	1108	1586
NONHSAG018227_NONHSAT051916	479	RNF14_NM_183398	4236	-50.77	-0.105992	1	479	3119	3597
NONHSAG018227_NONHSAT051916	479	LIMK1_NM_001204426	3160	-48.06	-0.100334	1	479	1766	2244
NONHSAG018227_NONHSAT051916	479	LAD1_NM_005558	2839	-49.09	-0.102484	1	479	2170	2648
NONHSAG018227_NONHSAT051916	479	ATXN2L_NM_007245	4412	-50.1	-0.104593	1	479	822	1300
NONHSAG018227_NONHSAT051916	479	ADAMTSL1_NM_001040272	7842	-61.7	-0.12881	1	479	3049	3527
NONHSAG018227_NONHSAT051916	479	ASAP2_NM_003887	5717	-61.76	-0.128935	1	479	82	560
NONHSAG018227_NONHSAT051916	479	RIMKLA_NM_173642	10569	-52.52	-0.109645
NONHSAG018227_NONHSAT051916	479	PTPN3_NM_001145369	8765	-57.47	-0.119979	1	479	1348	1826
NONHSAG018227_NONHSAT051916	479	ZNF652_NM_001145365	11492	-60.73	-0.126785
NONHSAG018227_NONHSAT051916	479	PDLIM2_NM_176871	4608	-53.11	-0.110877	1	479	3090	3568
NONHSAG018227_NONHSAT051916	479	PTPN13_NM_080683	8562	-52.12	-0.10881	1	479	69	547
NONHSAG018227_NONHSAT051916	479	RNF38_NM_194328	5256	-49.78	-0.103925	1	478	4779	5256
NONHSAG018227_NONHSAT051916	479	DFNA5_NM_004403	2495	-49.83	-0.104029	1	479	1005	1483
NONHSAG018227_NONHSAT051916	479	PAIP1_NM_182789	2558	-50.75	-0.10595	1	479	37	515
NONHSAG018227_NONHSAT051916	479	ZNF652_NM_014897	11347	-60.73	-0.126785
NONHSAG018227_NONHSAT051916	479	WHSC1_NM_001042424	7572	-50.78	-0.106013	1	479	3915	4393
NONHSAG018227_NONHSAT051916	479	STK24_NM_001286649	4578	-50.33	-0.105073	1	479	58	536
NONHSAG018227_NONHSAT051916	479	PAIP1_NM_006451	2795	-57.31	-0.119645	1	479	37	515
NONHSAG018227_NONHSAT051916	479	NOD1_NM_006092	4496	-51.24	-0.106973	1	479	1800	2278
NONHSAG018227_NONHSAT051916	479	IMPA1_NM_001144878	3597	-49.18	-0.102672	1	479	498	976
NONHSAG018227_NONHSAT051916	479	PDK1_NM_001278549	4718	-53.98	-0.112693	15	479	1	465
NONHSAG018227_NONHSAT051916	479	TRAF3IP2_NM_147686	6232	-59.03	-0.123236	1	479	2128	2606
NONHSAG018227_NONHSAT051916	479	IGF1R_NM_000875	12235	-62.04	-0.12952
NONHSAG018227_NONHSAT051916	479	EIF2AK2_NM_002759	4345	-89.24	-0.186305	1	479	1384	1862
NONHSAG018227_NONHSAT051916	479	MPP2_NM_001278374	4490	-50.7	-0.105846	1	479	1543	2021
NONHSAG018227_NONHSAT051916	479	SPECC1_NM_001033554	4882	-48.3	-0.100835	1	479	32	510
NONHSAG018227_NONHSAT051916	479	CCBE1_NM_133459	6260	-56.44	-0.117829	1	479	5290	5768
NONHSAG018227_NONHSAT051916	479	PLEKHM2_NM_015164	4122	-63.09	-0.131712	52	479	1	428
NONHSAG018227_NONHSAT051916	479	DFNA5_NM_001127454	2265	-49.83	-0.104029	1	479	1005	1483
NONHSAG018227_NONHSAT051916	479	PTPN13_NM_006264	8505	-52.12	-0.10881	1	479	69	547
NONHSAG018227_NONHSAT051916	479	NCAPH_NM_015341	6059	-48.61	-0.101482	1	479	3653	4131
NONHSAG018227_NONHSAT051916	479	DAZL_NM_001190811	3102	-57.74	-0.120543	1	437	2666	3102
NONHSAG018227_NONHSAT051916	479	ADCY5_NM_183357	6098	-62.82	-0.131148	1	479	5422	5900
NONHSAG018227_NONHSAT051916	479	SMURF2_NM_022739	3866	-56.32	-0.117578	1	479	166	644
NONHSAG018227_NONHSAT051916	479	TBC1D14_NM_001113363	4153	-48.48	-0.101211	50	479	1	430
NONHSAG018227_NONHSAT051916	479	ENG_NM_000118	3201	-53.15	-0.11096	1	479	2251	2729
NONHSAG018227_NONHSAT051916	479	ENG_NM_001278138	2805	-48.25	-0.100731	1	479	1897	2375
NONHSAG018227_NONHSAT051916	479	KATNAL1_NM_001014380	7512	-81.93	-0.171044	1	479	3134	3612
NONHSAG018227_NONHSAT051916	479	ARHGAP26_NM_001135608	8876	-58.33	-0.121775	1	479	5831	6309
NONHSAG018227_NONHSAT051916	479	RNF14_NM_001201365	4174	-50.77	-0.105992	1	479	3057	3535
NONHSAG018227_NONHSAT051916	479	SIN3A_NM_001145358	6779	-65.2	-0.136117	1	479	352	830
NONHSAG018227_NONHSAT051916	479	PHF8_NM_015107	6058	-50.79	-0.106033	1	479	45	523
NONHSAG018227_NONHSAT051916	479	C11orf84_NM_138471	1961	-55.3	-0.115449	1	479	48	526
NONHSAG018227_NONHSAT051916	479	FSTL4_NM_015082	5382	-48.55	-0.101357	1	479	2470	2948
NONHSAG018227_NONHSAT051916	479	OGFOD1_NM_018233	3020	-52.1	-0.108768	1	479	2135	2613
NONHSAG018227_NONHSAT051916	479	MPP2_NM_005374	4609	-50.7	-0.105846	1	479	1543	2021
NONHSAG018227_NONHSAT051916	479	SPECC1_NM_001033555	3861	-48.3	-0.100835	1	479	32	510
NONHSAG018227_NONHSAT051916	479	NSG1_NM_014392	2418	-48.2	-0.100626	1	479	71	549
NONHSAG018227_NONHSAT051916	479	SLC12A8_NM_024628	3510	-69.4	-0.144885	1	479	569	1047
NONHSAG018227_NONHSAT051916	479	STK39_NM_013233	3274	-52.94	-0.110522	1	374	2901	3274
NONHSAG018227_NONHSAT051916	479	CELSR1_NM_014246	11389	-63.54	-0.132651
NONHSAG018227_NONHSAT051916	479	LYPD1_NM_144586	2683	-51.25	-0.106994	1	479	1696	2174
NONHSAG018227_NONHSAT051916	479	NOS1AP_NM_001126060	5559	-60.42	-0.126138	1	479	2297	2775
NONHSAG018227_NONHSAT051916	479	FMN2_NM_020066	6429	-57.35	-0.119729	1	479	100	578
NONHSAG018227_NONHSAT051916	479	TAF3_NM_031923	3298	-52.7	-0.110021	1	479	2812	3290
NONHSAG018227_NONHSAT051916	479	COG5_NM_181733	4817	-50.46	-0.105344	1	479	133	611
NONHSAG018227_NONHSAT051916	479	PHF8_NM_001184897	4653	-50.79	-0.106033	1	479	45	523
NONHSAG018227_NONHSAT051916	479	CHEK1_NM_001114122	4155	-48.89	-0.102067	1	479	669	1147
NONHSAG018227_NONHSAT051916	479	RNF14_NM_004290	4388	-50.77	-0.105992	1	479	3271	3749
NONHSAG018227_NONHSAT051916	479	IMPA1_NM_001144879	3287	-49.18	-0.102672	1	479	498	976
NONHSAG018227_NONHSAT051916	479	NCAPH_NM_001281710	6026	-48.61	-0.101482	1	479	3620	4098
NONHSAG018227_NONHSAT051916	479	TRAF3IP2_NM_001164283	4511	-59.03	-0.123236	1	479	2128	2606
NONHSAG018227_NONHSAT051916	479	CHEK1_NM_001114121	2683	-48.89	-0.102067	1	479	669	1147
NONHSAG018227_NONHSAT051916	479	MPP2_NM_001278373	4545	-50.7	-0.105846	1	479	1543	2021
NONHSAG018227_NONHSAT051916	479	PTPN13_NM_080684	7989	-52.12	-0.10881	1	479	69	547
NONHSAG018227_NONHSAT051916	479	ADAR_NM_015841	6536	-52.94	-0.110522	1	479	58	536
NONHSAG018227_NONHSAT051916	479	DFNA5_NM_001127453	2250	-49.83	-0.104029	1	479	1005	1483
NONHSAG018227_NONHSAT051916	479	STX6_NM_001286210	4807	-51.17	-0.106827	1	479	4288	4766
NONHSAG018227_NONHSAT051916	479	CHEK1_NM_001244846	4053	-48.89	-0.102067	1	479	669	1147
NONHSAG018227_NONHSAT051916	479	NR2E1_NM_001286102	2619	-48.47	-0.10119	1	479	32	510
NONHSAG018227_NONHSAT051916	479	CUX2_NM_015267	6844	-55.64	-0.116159	1	479	4901	5379
NONHSAG018227_NONHSAT051916	479	MPP2_NM_001278372	4681	-50.7	-0.105846	1	479	1543	2021
NONHSAG018227_NONHSAT051916	479	WHSC1_NM_133331	7706	-50.78	-0.106013	1	479	4053	4531
NONHSAG018227_NONHSAT051916	479	IGF1R_NM_001291858	12232	-62.04	-0.12952
NONHSAG018227_NONHSAT051916	479	PLXNC1_NM_005761	7346	-61.71	-0.128831	1	479	6604	7082
NONHSAG018227_NONHSAT051916	479	PSEN2_NM_000447	2298	-49.09	-0.102484	1	479	569	1047
NONHSAG018227_NONHSAT051916	479	SUPT20HL2_NM_001136233	2454	-51.57	-0.107662	1	479	1545	2023
NONHSAG018227_NONHSAT051916	479	PTPN3_NM_001145372	6064	-57.47	-0.119979	1	479	1348	1826
NONHSAG018227_NONHSAT051916	479	PTPN3_NM_001145368	6581	-57.47	-0.119979	1	479	1348	1826
NONHSAG018227_NONHSAT051916	479	TMEM57_NM_018202	3977	-51.02	-0.106514	1	299	3679	3977
NONHSAG018227_NONHSAT051916	479	EIF2AK2_NM_001135652	3681	-89.24	-0.186305	1	479	1384	1862
NONHSAG018227_NONHSAT051916	479	COG5_NM_001161520	5666	-50.46	-0.105344	1	479	133	611
NONHSAG018227_NONHSAT051916	479	KDM3A_NM_018433	4890	-49.16	-0.10263	1	479	121	599
NONHSAG018227_NONHSAT051916	479	PREX1_NM_020820	6633	-55.72	-0.116326	1	479	4567	5045
NONHSAG018227_NONHSAT051916	479	IMPA1_NM_005536	3396	-49.18	-0.102672	1	479	498	976
NONHSAG018227_NONHSAT051916	479	AMBRA1_NM_001267782	5306	-92.47	-0.193048	1	479	2626	3104
NONHSAG018227_NONHSAT051916	479	RNF14_NM_183401	4194	-50.77	-0.105992	1	479	3077	3555
NONHSAG018227_NONHSAT051916	479	ADAR_NM_001111	6671	-52.94	-0.110522	1	479	58	536
NONHSAG018227_NONHSAT051916	479	NOS1AP_NM_001164757	4449	-60.42	-0.126138	1	479	2297	2775
NONHSAG018227_NONHSAT051916	479	ASAP2_NM_001135191	5582	-61.76	-0.128935	1	479	82	560
NONHSAG018227_NONHSAT051916	479	EIF2AK2_NM_001135651	4111	-89.24	-0.186305	1	479	1384	1862
NONHSAG018227_NONHSAT051916	479	NOS1AP_NM_014697	4464	-60.42	-0.126138	1	479	2297	2775
NONHSAG018227_NONHSAT051916	479	TRAFD1_NM_001143906	3179	-60.68	-0.126681	1	479	2616	3094
NONHSAG018227_NONHSAT051916	479	PTPN3_NM_001145370	8630	-57.47	-0.119979	1	479	1348	1826
NONHSAG018227_NONHSAT051916	479	RNF14_NM_183399	4000	-50.77	-0.105992	1	479	2883	3361
NONHSAG018227_NONHSAT051916	479	AFAP1_NM_001134647	7770	-50.34	-0.105094	1	479	1802	2280
NONHSAG018227_NONHSAT051916	479	RNF38_NM_194332	5106	-49.06	-0.102422	60	479	1	420
NONHSAG018227_NONHSAT051916	479	SKOR1_NM_001258024	2607	-61.5	-0.128392	1	479	1600	2078
NONHSAG018227_NONHSAT051916	479	SIN3A_NM_015477	6681	-65.2	-0.136117	1	479	352	830
NONHSAG018227_NONHSAT051916	479	WHSC1_NM_133335	7535	-50.78	-0.106013	1	479	3878	4356
NONHSAG018227_NONHSAT051916	479	SREBF2_NM_004599	5266	-52.09	-0.108747	34	479	1	446
NONHSAG018227_NONHSAT051916	479	STX6_NM_005819	5072	-52.5	-0.109603	1	479	4553	5031
NONHSAG018227_NONHSAT051916	479	TMEM57_NM_001282564	3296	-51.02	-0.106514	1	299	2998	3296
NONHSAG018227_NONHSAT051916	479	NCAPH_NM_001281711	5987	-48.61	-0.101482	1	479	3581	4059
NONHSAG018227_NONHSAT051916	479	DCDC2_NM_016356	4708	-81.64	-0.170438	1	479	720	1198
NONHSAG018227_NONHSAT051916	479	PDLIM2_NM_021630	2235	-64.82	-0.135324	1	479	1717	2195
NONHSAG018227_NONHSAT051916	479	NCAPH_NM_001281712	5806	-48.61	-0.101482	1	479	3400	3878
NONHSAG018227_NONHSAT051916	479	MPP2_NM_001278371	4246	-50.7	-0.105846	1	479	1543	2021
NONHSAG018227_NONHSAT051916	479	WHSC1_NM_133330	7886	-50.78	-0.106013	1	479	4233	4711
NONHSAG018227_NONHSAT051916	479	AIM1_NM_001624	7552	-48.58	-0.10142	1	479	6393	6871
NONHSAG018227_NONHSAT051916	479	PDK1_NM_002610	4658	-53.98	-0.112693	15	479	1	465
NONHSAG018227_NONHSAT051916	479	COG5_NM_006348	4880	-50.46	-0.105344	1	479	133	611
NONHSAG018227_NONHSAT051916	479	KATNAL1_NM_032116	7554	-81.93	-0.171044	1	479	3134	3612
NONHSAG018227_NONHSAT051916	479	CRISPLD2_NM_031476	4589	-50	-0.104384	7	479	1	473
NONHSAG018227_NONHSAT051916	479	PAIP2B_NM_020459	6300	-48.22	-0.100668	1	479	2301	2779
NONHSAG018227_NONHSAT051916	479	PRDM4_NM_012406	4187	-51.11	-0.106701	104	479	1	376
NONHSAG018227_NONHSAT051916	479	MPP2_NM_001278375	4355	-50.7	-0.105846	1	479	1543	2021
NONHSAG018227_NONHSAT051916	479	ENG_NM_001114753	3065	-48.25	-0.100731	1	479	1897	2375
NONHSAG018227_NONHSAT051916	479	SOX13_NM_005686	4073	-50.96	-0.106388	1	479	3353	3831
NONHSAG018227_NONHSAT051916	479	SPECC1_NM_001243438	4891	-48.3	-0.100835	1	479	32	510
NONHSAG018227_NONHSAT051916	479	RASA3_NM_007368	4200	-50.14	-0.104676	50	479	1	430
NONHSAG018227_NONHSAT051916	479	OSBP_NM_002556	5083	-50.66	-0.105762	1	479	266	744
NONHSAG018227_NONHSAT051916	479	CCDC88C_NM_001080414	7543	-48.47	-0.10119	1	479	2424	2902
NONHSAG018227_NONHSAT051916	479	NR2E1_NM_003269	3212	-51.5	-0.107516	1	479	625	1103
NONHSAG018227_NONHSAT051916	479	FAM208B_NM_017782	8626	-51.16	-0.106806	56	479	1	424
NONHSAG018227_NONHSAT051916	479	MSL2_NM_018133	4696	-52.47	-0.109541	1	479	113	591
NONHSAG018227_NONHSAT051916	479	SYNE2_NM_015180	21811	-52.21	-0.108998
NONHSAG018227_NONHSAT051916	479	ABHD2_NM_152924	8735	-66.58	-0.138998	1	479	6937	7415
NONHSAG018227_NONHSAT051916	479	MPP2_NM_001278376	4239	-50.7	-0.105846	1	479	1543	2021
NONHSAG018227_NONHSAT051916	479	SIN3A_NM_001145357	6604	-65.2	-0.136117	1	479	352	830
NONHSAG018227_NONHSAT051916	479	MPP2_NM_001278381	4942	-50.7	-0.105846	1	479	1543	2021
NONHSAG018227_NONHSAT051916	479	RNF14_NM_183400	4214	-50.77	-0.105992	1	479	3097	3575
NONHSAG018227_NONHSAT051916	479	PTPN3_NM_001145371	6199	-57.47	-0.119979	1	479	1348	1826
NONHSAG018227_NONHSAT051916	479	STK24_NM_001032296	4635	-50.33	-0.105073	1	479	58	536
NONHSAG018227_NONHSAT051916	479	PTPN13_NM_080685	8577	-52.12	-0.10881	1	479	69	547
NONHSAG018227_NONHSAT051916	479	PTPN3_NM_002829	6716	-57.47	-0.119979	1	479	1348	1826
NONHSAG018227_NONHSAT051916	479	OSBPL10_NM_001174060	4021	-55.18	-0.115198	1	479	3315	3793
NONHSAG018227_NONHSAT051916	479	CNOT11_NM_017546	2518	-50.68	-0.105804	1	479	90	568
NONHSAG018227_NONHSAT051916	479	SYNE2_NM_182913	2689	-52.21	-0.108998	1	479	1045	1523
NONHSAG018227_NONHSAT051916	479	ADCY5_NM_001199642	5123	-48.98	-0.102255	1	479	1694	2172
NONHSAG018227_NONHSAT051916	479	CTTNBP2NL_NM_018704	5900	-60.51	-0.126326	1	479	3188	3666
NONHSAG018227_NONHSAT051916	479	MPP2_NM_001278370	4310	-50.7	-0.105846	1	479	1543	2021
NONHSAG018227_NONHSAT051916	479	NPM2_NM_001286680	1514	-47.91	-0.100021	1	479	803	1281
NONHSAG018227_NONHSAT051916	479	CERS2_NM_022075	2504	-50.22	-0.104843	1	479	37	515
NONHSAG009944_NONHSAT024908	3255	WFDC2_NM_006103	566	-58.94	-0.104134	1	467	100	566
NONHSAG020066_NONHSAT143844	335	IGF1R_NM_000875	12235	-34.76	-0.103761
NONHSAG020066_NONHSAT143844	335	SPECC1_NM_001033554	4882	-39.56	-0.11809	1	335	2524	2858
NONHSAG020066_NONHSAT143844	335	DFNA5_NM_001127454	2265	-33.63	-0.100388	1	335	1895	2229
NONHSAG020066_NONHSAT143844	335	SPECC1_NM_152904	4973	-39.56	-0.11809	1	335	2524	2858
NONHSAG020066_NONHSAT143844	335	SPECC1_NM_001243439	4011	-35.89	-0.107134	1	335	1503	1837
NONHSAG020066_NONHSAT143844	335	NPM2_NM_182795	1100	-33.55	-0.100149	1	246	855	1100
NONHSAG020066_NONHSAT143844	335	C11orf84_NM_138471	1961	-33.95	-0.101343	1	335	27	361
NONHSAG020066_NONHSAT143844	335	SPECC1_NM_001033555	3861	-35.89	-0.107134	1	335	1503	1837
NONHSAG020066_NONHSAT143844	335	SPECC1_NM_001033553	3952	-35.89	-0.107134	1	335	1503	1837
NONHSAG020066_NONHSAT143844	335	KALRN_NM_007064	5752	-38.24	-0.114149	1	292	5461	5752
NONHSAG020066_NONHSAT143844	335	IGF1R_NM_001291858	12232	-34.76	-0.103761
NONHSAG020066_NONHSAT143844	335	SREBF2_NM_004599	5266	-34.13	-0.101881	1	310	4957	5266
NONHSAG020066_NONHSAT143844	335	PDLIM2_NM_021630	2235	-34.44	-0.102806	1	335	1662	1996
NONHSAG020066_NONHSAT143844	335	NPM2_NM_001286681	933	-33.55	-0.100149	1	246	688	933
NONHSAG020066_NONHSAT143844	335	SPECC1_NM_001243438	4891	-37.49	-0.11191	1	335	2533	2867
NONHSAG020066_NONHSAT143844	335	ABHD2_NM_152924	8735	-35.16	-0.104955	1	335	1799	2133
NONHSAG020066_NONHSAT143844	335	ABHD2_NM_007011	9133	-35.16	-0.104955
NONHSAG047353_NONHSAT120130	582	CUX2_NM_015267	6844	-60.25	-0.103522	1	582	2188	2769
NONHSAG009944_NONHSAT024913	546	BMP6_NM_001718	3105	-60.04	-0.109963	1	546	2399	2944
NONHSAG009944_NONHSAT024913	546	OSBPL10_NM_017784	4213	-57.73	-0.105733	1	546	376	921
NONHSAG009944_NONHSAT024913	546	JAG1_NM_000214	5987	-57.92	-0.106081	1	546	4956	5501
NONHSAG009944_NONHSAT024913	546	RPH3A_NM_001143854	4592	-56.9	-0.104212	1	546	3079	3624
NONHSAG009944_NONHSAT024913	546	IGF1R_NM_000875	12235	-64.89	-0.118846
NONHSAG009944_NONHSAT024913	546	ADCY5_NM_183357	6098	-59.65	-0.109249	1	546	5150	5695
NONHSAG009944_NONHSAT024913	546	CELSR1_NM_014246	11389	-58.31	-0.106795
NONHSAG009944_NONHSAT024913	546	FMN2_NM_020066	6429	-66.06	-0.120989	1	546	4734	5279
NONHSAG009944_NONHSAT024913	546	AMBRA1_NM_017749	5025	-55.92	-0.102418	1	546	3574	4119
NONHSAG009944_NONHSAT024913	546	TICRR_NM_152259	6669	-56.41	-0.103315	1	534	6136	6669
NONHSAG009944_NONHSAT024913	546	IGF1R_NM_001291858	12232	-64.89	-0.118846
NONHSAG009944_NONHSAT024913	546	PLXNC1_NM_005761	7346	-60.23	-0.110311	1	546	6780	7325
NONHSAG009944_NONHSAT024913	546	RERE_NM_001042681	8009	-57.81	-0.105879	1	546	4545	5090
NONHSAG009944_NONHSAT024913	546	AMBRA1_NM_001267782	5306	-55.92	-0.102418	1	546	3855	4400
NONHSAG009944_NONHSAT024913	546	RERE_NM_001042682	6308	-57.81	-0.105879	1	546	4545	5090
NONHSAG009944_NONHSAT024913	546	PDLIM2_NM_021630	2235	-60	-0.10989	1	546	1532	2077
NONHSAG009944_NONHSAT024913	546	SOX13_NM_005686	4073	-56.43	-0.103352	1	546	2	547
NONHSAG009944_NONHSAT024913	546	RERE_NM_012102	8194	-57.81	-0.105879	1	546	4545	5090
NONHSAG009944_NONHSAT024913	546	RPH3A_NM_014954	4580	-56.9	-0.104212	1	546	3079	3624
NONHSAG009944_NONHSAT024913	546	OSBPL10_NM_001174060	4021	-57.73	-0.105733	1	546	376	921
NONHSAG009944_NONHSAT024913	546	AMBRA1_NM_001267783	4940	-55.92	-0.102418	1	546	3489	4034
NONHSAG004839_NONHSAT010616	525	BMP6_NM_001718	3105	-62.98	-0.119962	1	501	2605	3105
NONHSAG004839_NONHSAT010616	525	H1FOO_NM_153833	1067	-52.76	-0.100495	1	483	585	1067
NONHSAG004839_NONHSAT010616	525	KALRN_NM_001024660	10807	-53.45	-0.10181
NONHSAG004839_NONHSAT010616	525	RPH3A_NM_001143854	4592	-56.44	-0.107505	1	525	3084	3608
NONHSAG004839_NONHSAT010616	525	ADCY5_NM_183357	6098	-57.21	-0.108971	1	525	5512	6036
NONHSAG004839_NONHSAT010616	525	C11orf84_NM_138471	1961	-56.09	-0.106838	1	525	359	883
NONHSAG004839_NONHSAT010616	525	FMN2_NM_020066	6429	-55.95	-0.106571	1	525	5339	5863
NONHSAG004839_NONHSAT010616	525	NSG1_NM_001287763	2650	-52.63	-0.100248	1	462	2189	2650
NONHSAG004839_NONHSAT010616	525	MPP2_NM_001278373	4545	-56.49	-0.1076	1	525	3677	4201
NONHSAG004839_NONHSAT010616	525	PLXNC1_NM_005761	7346	-57.04	-0.108648	1	525	6685	7209
NONHSAG004839_NONHSAT010616	525	PREX1_NM_020820	6633	-59.73	-0.113771	1	525	2106	2630
NONHSAG004839_NONHSAT010616	525	TECTA_NM_005422	6468	-53.05	-0.101048	1	525	1929	2453
NONHSAG004839_NONHSAT010616	525	CCDC88C_NM_001080414	7543	-53.14	-0.101219	1	525	5525	6049
NONHSAG004839_NONHSAT010616	525	FAM208B_NM_017782	8626	-52.69	-0.100362	1	468	8159	8626
NONHSAG004839_NONHSAT010616	525	KALRN_NM_003947	6508	-53.45	-0.10181	1	525	4757	5281
NONHSAG004839_NONHSAT010616	525	RPH3A_NM_014954	4580	-56.44	-0.107505	1	525	3084	3608
NONHSAG004839_NONHSAT010616	525	PAXIP1_NM_007349	3712	-57.77	-0.110038	1	525	1374	1898
NONHSAG004839_NONHSAT010616	525	CNOT11_NM_017546	2518	-53.55	-0.102	1	525	1984	2508
NONHSAG007028_NONHSAT016660	479	BMP6_NM_001718	3105	-49.83	-0.104029	1	479	2599	3077
NONHSAG007028_NONHSAT016660	479	SAMD4A_NM_015589	6833	-48.19	-0.100605	1	479	5007	5485
NONHSAG007028_NONHSAT016660	479	IGF1R_NM_000875	12235	-49.37	-0.103069
NONHSAG007028_NONHSAT016660	479	ADCY5_NM_183357	6098	-52.76	-0.110146	1	479	5492	5970
NONHSAG007028_NONHSAT016660	479	C11orf84_NM_138471	1961	-52.75	-0.110125	1	479	1217	1695
NONHSAG007028_NONHSAT016660	479	CCDC121_NM_001142683	2762	-48.8	-0.101879	1	453	2310	2762
NONHSAG007028_NONHSAT016660	479	IGF1R_NM_001291858	12232	-49.37	-0.103069
NONHSAG007028_NONHSAT016660	479	PLXNC1_NM_005761	7346	-48.78	-0.101837	1	479	6154	6632
NONHSAG007028_NONHSAT016660	479	KDM3A_NM_018433	4890	-48.74	-0.101754	1	479	70	548
NONHSAG007028_NONHSAT016660	479	ZCCHC14_NM_015144	6911	-50.27	-0.104948	1	479	1086	1564
NONHSAG007028_NONHSAT016660	479	MPP2_NM_001278375	4355	-48.99	-0.102276	1	479	3850	4328
NONHSAG007028_NONHSAT016660	479	SOX13_NM_005686	4073	-51.2	-0.106889	1	479	3310	3788
NONHSAG007028_NONHSAT016660	479	SAMD4A_NM_001161576	6569	-48.19	-0.100605	1	479	5007	5485
NONHSAG012253_NONHSAT030631	3428	GIT2_NM_057170	5237	-2159.85	-0.630061	1	3428	44	3471
NONHSAG012253_NONHSAT030631	3428	GIT2_NM_001135213	5387	-2159.85	-0.630061	1	3428	44	3471
NONHSAG012253_NONHSAT030631	3428	GIT2_NM_014776	5381	-2159.85	-0.630061	1	3428	44	3471
NONHSAG012253_NONHSAT030631	3428	GIT2_NM_057169	5621	-2159.85	-0.630061	1	3428	44	3471
NONHSAG012253_NONHSAT030631	3428	GIT2_NM_001135214	5531	-2159.85	-0.630061	1	3428	44	3471
NONHSAG017967_NONHSAT050139	319	TRIO_NM_007118	10227	-35.1	-0.110031
NONHSAG017967_NONHSAT050139	319	DCDC2_NM_001195610	4615	-33.25	-0.104232	1	319	125	443
NONHSAG017967_NONHSAT050139	319	BMP6_NM_001718	3105	-33.78	-0.105893	1	319	494	812
NONHSAG017967_NONHSAT050139	319	VWA5A_NM_198315	1858	-33.56	-0.105204	1	319	41	359
NONHSAG017967_NONHSAT050139	319	MYH15_NM_014981	7074	-33.87	-0.106176	1	319	5020	5338
NONHSAG017967_NONHSAT050139	319	LYPD1_NM_001077427	1974	-33.06	-0.103636	1	319	1276	1594
NONHSAG017967_NONHSAT050139	319	OSBPL10_NM_017784	4213	-33.36	-0.104577	1	319	3777	4095
NONHSAG017967_NONHSAT050139	319	JAG1_NM_000214	5987	-34	-0.106583	1	319	5450	5768
NONHSAG017967_NONHSAT050139	319	HIPK2_NM_022740	15225	-35.73	-0.112006
NONHSAG017967_NONHSAT050139	319	RNF10_NM_014868	3847	-33.1	-0.103762	1	319	1447	1765
NONHSAG017967_NONHSAT050139	319	AFAP1_NM_198595	7518	-33.23	-0.104169	1	319	5101	5419
NONHSAG017967_NONHSAT050139	319	SMPD3_NM_018667	5269	-35.22	-0.110408	1	319	2301	2619
NONHSAG017967_NONHSAT050139	319	RNF14_NM_183398	4236	-33.57	-0.105235	1	319	108	426
NONHSAG017967_NONHSAT050139	319	CDH3_NM_001793	4276	-32.97	-0.103354	1	319	974	1292
NONHSAG017967_NONHSAT050139	319	ASAP2_NM_003887	5717	-31.95	-0.100157	1	319	5318	5636
NONHSAG017967_NONHSAT050139	319	PDLIM2_NM_176871	4608	-32.64	-0.10232	1	319	538	856
NONHSAG017967_NONHSAT050139	319	HIPK2_NM_001113239	15144	-35.73	-0.112006
NONHSAG017967_NONHSAT050139	319	STK24_NM_001286649	4578	-37.24	-0.11674	1	319	85	403
NONHSAG017967_NONHSAT050139	319	NRAP_NM_006175	5427	-33	-0.103448	1	319	3778	4096
NONHSAG017967_NONHSAT050139	319	IGF1R_NM_000875	12235	-45.29	-0.141975
NONHSAG017967_NONHSAT050139	319	ALMS1_NM_015120	12922	-33.15	-0.103918
NONHSAG017967_NONHSAT050139	319	GNA14_NM_004297	2491	-37.12	-0.116364	1	319	1864	2182
NONHSAG017967_NONHSAT050139	319	CCNI_NM_006835	1873	-32.7	-0.102508	1	319	1388	1706
NONHSAG017967_NONHSAT050139	319	VWA5A_NM_001130142	3536	-33.57	-0.105235	1	319	156	474
NONHSAG017967_NONHSAT050139	319	CCBE1_NM_133459	6260	-32.22	-0.101003	1	319	31	349
NONHSAG017967_NONHSAT050139	319	PLEKHM2_NM_015164	4122	-34.65	-0.108621	1	319	16	334
NONHSAG017967_NONHSAT050139	319	SMURF1_NM_001199847	5676	-35.91	-0.112571	1	319	157	475
NONHSAG017967_NONHSAT050139	319	ADCY5_NM_183357	6098	-34.1	-0.106897	1	319	5683	6001
NONHSAG017967_NONHSAT050139	319	SMURF2_NM_022739	3866	-32.65	-0.102351	1	319	177	495
NONHSAG017967_NONHSAT050139	319	GIT2_NM_001135213	5387	-31.92	-0.100063	1	319	1536	1854
NONHSAG017967_NONHSAT050139	319	ENG_NM_000118	3201	-32.45	-0.101724	1	319	1185	1503
NONHSAG017967_NONHSAT050139	319	ENG_NM_001278138	2805	-32.45	-0.101724	1	319	1049	1367
NONHSAG017967_NONHSAT050139	319	GIT2_NM_014776	5381	-31.92	-0.100063	1	319	1530	1848
NONHSAG017967_NONHSAT050139	319	SPECC1_NM_001243439	4011	-32.51	-0.101912	1	319	1439	1757
NONHSAG017967_NONHSAT050139	319	TECPR2_NM_014844	8686	-32.2	-0.10094	1	319	3686	4004
NONHSAG017967_NONHSAT050139	319	PHF8_NM_015107	6058	-34.12	-0.106959	1	319	133	451
NONHSAG017967_NONHSAT050139	319	C11orf84_NM_138471	1961	-33.64	-0.105455	1	319	1435	1753
NONHSAG017967_NONHSAT050139	319	SMURF1_NM_020429	5763	-35.91	-0.112571	1	319	157	475
NONHSAG017967_NONHSAT050139	319	NRAP_NM_001261463	5535	-33	-0.103448	1	319	3883	4201
NONHSAG017967_NONHSAT050139	319	SPECC1_NM_001033555	3861	-32.51	-0.101912	1	319	1439	1757
NONHSAG017967_NONHSAT050139	319	SYT16_NM_031914	3137	-32.46	-0.101755	1	319	1200	1518
NONHSAG017967_NONHSAT050139	319	CELSR1_NM_014246	11389	-34.84	-0.109216
NONHSAG017967_NONHSAT050139	319	LYPD1_NM_144586	2683	-33.06	-0.103636	1	319	1985	2303
NONHSAG017967_NONHSAT050139	319	SPECC1_NM_001033553	3952	-32.51	-0.101912	1	319	1439	1757
NONHSAG017967_NONHSAT050139	319	NOS1AP_NM_001126060	5559	-35.78	-0.112163	1	319	2854	3172
NONHSAG017967_NONHSAT050139	319	FMN2_NM_020066	6429	-34.85	-0.109248	1	319	1566	1884
NONHSAG017967_NONHSAT050139	319	COG5_NM_181733	4817	-33.97	-0.106489	1	319	390	708
NONHSAG017967_NONHSAT050139	319	PHF8_NM_001184897	4653	-34.12	-0.106959	1	319	133	451
NONHSAG017967_NONHSAT050139	319	TICRR_NM_152259	6669	-36.79	-0.115329	1	319	388	706
NONHSAG017967_NONHSAT050139	319	FAM46C_NM_017709	5720	-32.35	-0.101411	1	319	1155	1473
NONHSAG017967_NONHSAT050139	319	RNF14_NM_004290	4388	-33.57	-0.105235	1	319	108	426
NONHSAG017967_NONHSAT050139	319	WHSC1_NM_133334	8390	-32.8	-0.102821	1	319	6643	6961
NONHSAG017967_NONHSAT050139	319	STX6_NM_001286210	4807	-33.89	-0.106238	1	319	4363	4681
NONHSAG017967_NONHSAT050139	319	PDLIM2_NM_198042	1459	-32.64	-0.10232	1	319	538	856
NONHSAG017967_NONHSAT050139	319	NRAP_NM_198060	5532	-33	-0.103448	1	319	3883	4201
NONHSAG017967_NONHSAT050139	319	CUX2_NM_015267	6844	-33.89	-0.106238	1	319	4060	4378
NONHSAG017967_NONHSAT050139	319	IGF1R_NM_001291858	12232	-45.29	-0.141975
NONHSAG017967_NONHSAT050139	319	PLXNC1_NM_005761	7346	-37.11	-0.116332	1	319	712	1030
NONHSAG017967_NONHSAT050139	319	SUPT20HL2_NM_001136233	2454	-38.42	-0.120439	1	319	1721	2039
NONHSAG017967_NONHSAT050139	319	RERE_NM_001042681	8009	-33.62	-0.105392	1	319	2916	3234
NONHSAG017967_NONHSAT050139	319	COG5_NM_001161520	5666	-33.97	-0.106489	1	319	390	708
NONHSAG017967_NONHSAT050139	319	KDM3A_NM_018433	4890	-32.38	-0.101505	1	319	103	421
NONHSAG017967_NONHSAT050139	319	SEC24C_NM_004922	4545	-32.13	-0.100721	1	319	4191	4509
NONHSAG017967_NONHSAT050139	319	PREX1_NM_020820	6633	-33.67	-0.105549	1	319	86	404
NONHSAG017967_NONHSAT050139	319	EPAS1_NM_001430	5166	-35.52	-0.111348	1	319	323	641
NONHSAG017967_NONHSAT050139	319	RERE_NM_001042682	6308	-33.62	-0.105392	1	319	1215	1533
NONHSAG017967_NONHSAT050139	319	NOS1AP_NM_001164757	4449	-35.78	-0.112163	1	319	1744	2062
NONHSAG017967_NONHSAT050139	319	ASAP2_NM_001135191	5582	-31.95	-0.100157	1	319	5183	5501
NONHSAG017967_NONHSAT050139	319	NOS1AP_NM_014697	4464	-35.78	-0.112163	1	319	1759	2077
NONHSAG017967_NONHSAT050139	319	HABP2_NM_004132	3018	-34.09	-0.106865	1	270	2749	3018
NONHSAG017967_NONHSAT050139	319	TUBG2_NM_016437	1818	-33.1	-0.103762	1	319	1390	1708
NONHSAG017967_NONHSAT050139	319	TRAFD1_NM_001143906	3179	-33.38	-0.104639	1	319	2672	2990
NONHSAG017967_NONHSAT050139	319	THSD7A_NM_015204	10585	-38.53	-0.120784
NONHSAG017967_NONHSAT050139	319	AFAP1_NM_001134647	7770	-33.23	-0.104169	1	319	5101	5419
NONHSAG017967_NONHSAT050139	319	SKOR1_NM_001258024	2607	-34.42	-0.1079	1	319	1823	2141
NONHSAG017967_NONHSAT050139	319	SEC24C_NM_198597	4458	-32.13	-0.100721	1	319	4104	4422
NONHSAG017967_NONHSAT050139	319	SREBF2_NM_004599	5266	-32.32	-0.101317	1	210	5057	5266
NONHSAG017967_NONHSAT050139	319	STX6_NM_005819	5072	-34.46	-0.108025	1	319	300	618
NONHSAG017967_NONHSAT050139	319	ZCCHC14_NM_015144	6911	-32.62	-0.102257	1	319	42	360
NONHSAG017967_NONHSAT050139	319	DCDC2_NM_016356	4708	-33.25	-0.104232	1	319	218	536
NONHSAG017967_NONHSAT050139	319	PDLIM2_NM_021630	2235	-33.8	-0.105956	13	319	1	307
NONHSAG017967_NONHSAT050139	319	GIT2_NM_001135214	5531	-31.92	-0.100063	1	319	1680	1998
NONHSAG017967_NONHSAT050139	319	HABP2_NM_001177660	2977	-34.09	-0.106865	1	270	2708	2977
NONHSAG017967_NONHSAT050139	319	COG5_NM_006348	4880	-33.97	-0.106489	1	319	390	708
NONHSAG017967_NONHSAT050139	319	TECTA_NM_005422	6468	-36.59	-0.114702	1	319	4074	4392
NONHSAG017967_NONHSAT050139	319	VWA5A_NM_014622	3421	-33.56	-0.105204	1	319	41	359
NONHSAG017967_NONHSAT050139	319	FNIP2_NM_020840	5786	-34.29	-0.107492	1	319	14	332
NONHSAG017967_NONHSAT050139	319	TECPR2_NM_001172631	4397	-32.2	-0.10094	1	319	3686	4004
NONHSAG017967_NONHSAT050139	319	ENG_NM_001114753	3065	-32.45	-0.101724	1	319	1049	1367
NONHSAG017967_NONHSAT050139	319	SOX13_NM_005686	4073	-33.97	-0.106489	1	319	255	573
NONHSAG017967_NONHSAT050139	319	CCDC88C_NM_001080414	7543	-35.98	-0.11279	1	319	3643	3961
NONHSAG017967_NONHSAT050139	319	RERE_NM_012102	8194	-33.62	-0.105392	1	319	3101	3419
NONHSAG017967_NONHSAT050139	319	SMURF1_NM_181349	5685	-35.91	-0.112571	1	319	157	475
NONHSAG017967_NONHSAT050139	319	PAXIP1_NM_007349	3712	-37.46	-0.117429	1	319	1277	1595
NONHSAG017967_NONHSAT050139	319	STK24_NM_001032296	4635	-37.24	-0.11674	1	319	85	403
NONHSAG017967_NONHSAT050139	319	GNAI1_NM_002069	3318	-34.36	-0.107712	1	319	2847	3165
NONHSAG017967_NONHSAT050139	319	OSBPL10_NM_001174060	4021	-33.36	-0.104577	1	319	3585	3903
NONHSAG017967_NONHSAT050139	319	ADCY5_NM_001199642	5123	-32.67	-0.102414	1	319	4236	4554
NONHSAG018227_NONHSAT051913	1051	IGF1R_NM_000875	12235	-114.03	-0.108497
NONHSAG018227_NONHSAT051913	1051	ADCY5_NM_183357	6098	-116.71	-0.111047	1	998	5101	6098
NONHSAG018227_NONHSAT051913	1051	CELSR1_NM_014246	11389	-122.66	-0.116708
NONHSAG018227_NONHSAT051913	1051	FMN2_NM_020066	6429	-109.47	-0.104158	1	1051	4766	5816
NONHSAG018227_NONHSAT051913	1051	CUX2_NM_015267	6844	-105.39	-0.100276	1	1051	2415	3465
NONHSAG018227_NONHSAT051913	1051	IGF1R_NM_001291858	12232	-114.03	-0.108497
NONHSAG018227_NONHSAT051913	1051	PLXNC1_NM_005761	7346	-112.07	-0.106632	1	1051	347	1397
NONHSAG018227_NONHSAT051913	1051	SKOR1_NM_001258024	2607	-113.28	-0.107783	1	1051	589	1639
NONHSAG018227_NONHSAT051913	1051	PDLIM2_NM_021630	2235	-119.68	-0.113873	1	1051	84	1134
NONHSAG018227_NONHSAT051913	1051	WFDC2_NM_006103	566	-56.94	-0.100601	267	832	1	566
NONHSAG018227_NONHSAT051913	1051	OSBP_NM_002556	5083	-105.52	-0.1004	31	1051	1	1021
NONHSAG018227_NONHSAT051913	1051	NR2E1_NM_003269	3212	-113.1	-0.107612	1	1051	1645	2695
NONHSAG034491_NONHSAT088329	478	SLC12A8_NM_001195483	3449	-56.33	-0.117845	1	478	2165	2642
NONHSAG034491_NONHSAT088329	478	TRAF3IP2_NM_001164281	6229	-62.04	-0.129791	1	478	5306	5783
NONHSAG034491_NONHSAT088329	478	RNF14_NM_183398	4236	-50.67	-0.106004	1	478	401	878
NONHSAG034491_NONHSAT088329	478	RIMKLA_NM_173642	10569	-54.78	-0.114603
NONHSAG034491_NONHSAT088329	478	PTPN3_NM_001145369	8765	-54.6	-0.114226	1	478	6655	7132
NONHSAG034491_NONHSAT088329	478	IMPA1_NM_001144878	3597	-56.48	-0.118159	1	478	2734	3211
NONHSAG034491_NONHSAT088329	478	TRAF3IP2_NM_147686	6232	-62.04	-0.129791	1	478	5309	5786
NONHSAG034491_NONHSAT088329	478	NCAPH_NM_015341	6059	-54.82	-0.114686	1	478	1690	2167
NONHSAG034491_NONHSAT088329	478	ARHGAP26_NM_001135608	8876	-49.26	-0.103054	1	478	2329	2806
NONHSAG034491_NONHSAT088329	478	RNF14_NM_001201365	4174	-50.67	-0.106004	1	478	401	878
NONHSAG034491_NONHSAT088329	478	SPECC1_NM_001243439	4011	-52.96	-0.110795	80	478	1	399
NONHSAG034491_NONHSAT088329	478	TMEM132B_NM_052907	10912	-56.59	-0.118389
NONHSAG034491_NONHSAT088329	478	TECPR2_NM_014844	8686	-59.24	-0.123933	1	478	742	1219
NONHSAG034491_NONHSAT088329	478	SIN3A_NM_001145358	6779	-59.53	-0.12454	1	478	5722	6199
NONHSAG034491_NONHSAT088329	478	OGFOD1_NM_018233	3020	-49.93	-0.104456	1	478	169	646
NONHSAG034491_NONHSAT088329	478	SPECC1_NM_001033555	3861	-52.96	-0.110795	80	478	1	399
NONHSAG034491_NONHSAT088329	478	SLC12A8_NM_024628	3510	-56.33	-0.117845	1	478	2226	2703
NONHSAG034491_NONHSAT088329	478	SPECC1_NM_001033553	3952	-52.96	-0.110795	80	478	1	399
NONHSAG034491_NONHSAT088329	478	CHEK1_NM_001114122	4155	-50.26	-0.105146	1	478	599	1076
NONHSAG034491_NONHSAT088329	478	RNF14_NM_004290	4388	-50.67	-0.106004	1	478	401	878
NONHSAG034491_NONHSAT088329	478	IMPA1_NM_001144879	3287	-56.48	-0.118159	1	478	2424	2901
NONHSAG034491_NONHSAT088329	478	NCAPH_NM_001281710	6026	-54.82	-0.114686	1	478	1690	2167
NONHSAG034491_NONHSAT088329	478	TRAF3IP2_NM_001164283	4511	-62.04	-0.129791	1	478	3588	4065
NONHSAG034491_NONHSAT088329	478	CHEK1_NM_001244846	4053	-50.26	-0.105146	1	478	599	1076
NONHSAG034491_NONHSAT088329	478	PTPN3_NM_001145372	6064	-54.6	-0.114226	1	478	3954	4431
NONHSAG034491_NONHSAT088329	478	PTPN3_NM_001145368	6581	-54.6	-0.114226	1	478	4471	4948
NONHSAG034491_NONHSAT088329	478	TMEM132B_NM_001286219	9659	-56.59	-0.118389
NONHSAG034491_NONHSAT088329	478	IMPA1_NM_005536	3396	-56.48	-0.118159	1	478	2533	3010
NONHSAG034491_NONHSAT088329	478	AMBRA1_NM_001267782	5306	-50.37	-0.105377	1	478	1963	2440
NONHSAG034491_NONHSAT088329	478	RNF14_NM_183401	4194	-50.67	-0.106004	1	478	401	878
NONHSAG034491_NONHSAT088329	478	PTPN3_NM_001145370	8630	-54.6	-0.114226	1	478	6520	6997
NONHSAG034491_NONHSAT088329	478	RNF14_NM_183399	4000	-50.67	-0.106004	1	478	401	878
NONHSAG034491_NONHSAT088329	478	ZNF280C_NM_017666	4695	-48.01	-0.100439	1	478	3533	4010
NONHSAG034491_NONHSAT088329	478	CHEK1_NM_001274	3498	-50.26	-0.105146	1	478	599	1076
NONHSAG034491_NONHSAT088329	478	SIN3A_NM_015477	6681	-59.53	-0.12454	1	478	5624	6101
NONHSAG034491_NONHSAT088329	478	NCAPH_NM_001281711	5987	-54.82	-0.114686	1	478	1690	2167
NONHSAG034491_NONHSAT088329	478	NCAPH_NM_001281712	5806	-54.82	-0.114686	1	478	1690	2167
NONHSAG034491_NONHSAT088329	478	PAIP2B_NM_020459	6300	-49.04	-0.102594	1	478	3272	3749
NONHSAG034491_NONHSAT088329	478	ABHD2_NM_152924	8735	-57.38	-0.120042	1	478	1081	1558
NONHSAG034491_NONHSAT088329	478	SIN3A_NM_001145357	6604	-59.53	-0.12454	1	478	5547	6024
NONHSAG034491_NONHSAT088329	478	RNF14_NM_183400	4214	-50.67	-0.106004	1	478	401	878
NONHSAG034491_NONHSAT088329	478	ABHD2_NM_007011	9133	-57.38	-0.120042
NONHSAG034491_NONHSAT088329	478	PTPN3_NM_001145371	6199	-54.6	-0.114226	1	478	4089	4566
NONHSAG034491_NONHSAT088329	478	ARHGAP26_NM_015071	9041	-49.26	-0.103054
NONHSAG034491_NONHSAT088329	478	PTPN3_NM_002829	6716	-54.6	-0.114226	1	478	4606	5083
NONHSAG009944_NONHSAT024916	542	TRIO_NM_007118	10227	-59.17	-0.10917
NONHSAG009944_NONHSAT024916	542	BMP6_NM_001718	3105	-61.97	-0.114336	1	542	142	683
NONHSAG009944_NONHSAT024916	542	NEO1_NM_001172623	6929	-54.72	-0.100959	1	542	2056	2597
NONHSAG009944_NONHSAT024916	542	OSBPL10_NM_017784	4213	-64.98	-0.119889	1	542	3258	3799
NONHSAG009944_NONHSAT024916	542	SAMD4A_NM_015589	6833	-56.77	-0.104742	1	542	4917	5458
NONHSAG009944_NONHSAT024916	542	SMPD3_NM_018667	5269	-54.7	-0.100923	1	542	3818	4359
NONHSAG009944_NONHSAT024916	542	ATXN2L_NM_145714	3838	-60.98	-0.112509	1	503	3336	3838
NONHSAG009944_NONHSAT024916	542	NEO1_NM_002499	7088	-54.72	-0.100959	1	542	2056	2597
NONHSAG009944_NONHSAT024916	542	ATXN2L_NM_007245	4412	-60.98	-0.112509	1	503	3910	4412
NONHSAG009944_NONHSAT024916	542	ASAP2_NM_003887	5717	-54.75	-0.101015	1	518	5200	5717
NONHSAG009944_NONHSAT024916	542	STK24_NM_001286649	4578	-58.85	-0.108579	1	542	38	579
NONHSAG009944_NONHSAT024916	542	PAIP1_NM_006451	2795	-58.99	-0.108838	1	424	2372	2795
NONHSAG009944_NONHSAT024916	542	ATXN2L_NM_017492	3861	-60.98	-0.112509	1	503	3359	3861
NONHSAG009944_NONHSAT024916	542	IGF1R_NM_000875	12235	-74.68	-0.137786
NONHSAG009944_NONHSAT024916	542	PLEKHM2_NM_015164	4122	-56.23	-0.103745	1	542	2543	3084
NONHSAG009944_NONHSAT024916	542	ADCY5_NM_183357	6098	-60.8	-0.112177	1	542	5349	5890
NONHSAG009944_NONHSAT024916	542	SMURF2_NM_022739	3866	-55.38	-0.102177	1	516	3351	3866
NONHSAG009944_NONHSAT024916	542	TBC1D14_NM_001113363	4153	-54.91	-0.10131	1	542	1672	2213
NONHSAG009944_NONHSAT024916	542	ENG_NM_001278138	2805	-55.71	-0.102786	1	542	391	932
NONHSAG009944_NONHSAT024916	542	CERS2_NM_181746	2544	-54.53	-0.100609	90	542	1	453
NONHSAG009944_NONHSAT024916	542	STK39_NM_013233	3274	-57.3	-0.10572	1	542	40	581
NONHSAG009944_NONHSAT024916	542	CELSR1_NM_014246	11389	-58.14	-0.107269
NONHSAG009944_NONHSAT024916	542	LYPD1_NM_144586	2683	-57	-0.105166	1	542	1811	2352
NONHSAG009944_NONHSAT024916	542	FMN2_NM_020066	6429	-66.88	-0.123395	1	542	5881	6422
NONHSAG009944_NONHSAT024916	542	NEO1_NM_001172624	7055	-54.72	-0.100959	1	542	2056	2597
NONHSAG009944_NONHSAT024916	542	TICRR_NM_152259	6669	-54.45	-0.100461	1	542	6114	6655
NONHSAG009944_NONHSAT024916	542	CUX2_NM_015267	6844	-56.08	-0.103469	1	542	2414	2955
NONHSAG009944_NONHSAT024916	542	ATXN2L_NM_148415	3807	-60.98	-0.112509	1	503	3305	3807
NONHSAG009944_NONHSAT024916	542	ATXN2L_NM_148416	3784	-60.98	-0.112509	1	503	3282	3784
NONHSAG009944_NONHSAT024916	542	IGF1R_NM_001291858	12232	-74.68	-0.137786
NONHSAG009944_NONHSAT024916	542	PLXNC1_NM_005761	7346	-57.98	-0.106974	1	542	391	932
NONHSAG009944_NONHSAT024916	542	TBC1D14_NM_020773	5009	-54.91	-0.10131	1	542	1672	2213
NONHSAG009944_NONHSAT024916	542	ASAP2_NM_001135191	5582	-54.75	-0.101015	1	518	5065	5582
NONHSAG009944_NONHSAT024916	542	SKOR1_NM_001258024	2607	-61.11	-0.112749	1	542	367	908
NONHSAG009944_NONHSAT024916	542	SREBF2_NM_004599	5266	-57.23	-0.10559	1	542	1625	2166
NONHSAG009944_NONHSAT024916	542	PDLIM2_NM_021630	2235	-65.6	-0.121033	1	542	152	693
NONHSAG009944_NONHSAT024916	542	AIM1_NM_001624	7552	-54.93	-0.101347	1	542	6819	7360
NONHSAG009944_NONHSAT024916	542	ENG_NM_001114753	3065	-55.71	-0.102786	1	542	391	932
NONHSAG009944_NONHSAT024916	542	OSBP_NM_002556	5083	-54.71	-0.100941	1	542	340	881
NONHSAG009944_NONHSAT024916	542	CCDC88C_NM_001080414	7543	-58.81	-0.108506	1	542	5234	5775
NONHSAG009944_NONHSAT024916	542	ATXN2L_NM_148414	4026	-60.98	-0.112509	1	503	3524	4026
NONHSAG009944_NONHSAT024916	542	SAMD4A_NM_001161576	6569	-56.77	-0.104742	1	542	4917	5458
NONHSAG009944_NONHSAT024916	542	TBC1D14_NM_001286805	4022	-54.91	-0.10131	1	542	1672	2213
NONHSAG009944_NONHSAT024916	542	TBC1D14_NM_001113361	4887	-54.91	-0.10131	1	542	1672	2213
NONHSAG009944_NONHSAT024916	542	STK24_NM_001032296	4635	-58.85	-0.108579	1	542	38	579
NONHSAG009944_NONHSAT024916	542	SAMD4A_NM_001161577	5570	-56.52	-0.10428	1	542	5025	5566
NONHSAG009944_NONHSAT024916	542	OSBPL10_NM_001174060	4021	-64.98	-0.119889	1	542	3066	3607
NONHSAG009944_NONHSAT024916	542	ADCY5_NM_001199642	5123	-54.73	-0.100978	1	542	1738	2279
NONHSAG009944_NONHSAT024911	562	TRIO_NM_007118	10227	-63.59	-0.113149
NONHSAG009944_NONHSAT024911	562	BMP6_NM_001718	3105	-64.93	-0.115534	1	562	2488	3049
NONHSAG009944_NONHSAT024911	562	PIAS4_NM_015897	1737	-56.24	-0.100071	1	505	1233	1737
NONHSAG009944_NONHSAT024911	562	OSBPL10_NM_017784	4213	-69.79	-0.124181	1	562	3305	3866
NONHSAG009944_NONHSAT024911	562	JAG1_NM_000214	5987	-57.7	-0.102669	1	562	382	943
NONHSAG009944_NONHSAT024911	562	SLC43A3_NM_014096	2761	-57.88	-0.102989	1	511	2251	2761
NONHSAG009944_NONHSAT024911	562	ATXN2L_NM_145714	3838	-58.07	-0.103327	1	544	3295	3838
NONHSAG009944_NONHSAT024911	562	LAD1_NM_005558	2839	-56.22	-0.100036	1	457	2383	2839
NONHSAG009944_NONHSAT024911	562	ATXN2L_NM_007245	4412	-58.07	-0.103327	1	544	3869	4412
NONHSAG009944_NONHSAT024911	562	PDLIM2_NM_176871	4608	-58.25	-0.103648	1	562	2959	3520
NONHSAG009944_NONHSAT024911	562	WHSC1_NM_001042424	7572	-57.99	-0.103185	1	562	2996	3557
NONHSAG009944_NONHSAT024911	562	ATXN2L_NM_017492	3861	-58.07	-0.103327	1	544	3318	3861
NONHSAG009944_NONHSAT024911	562	IGF1R_NM_000875	12235	-80.32	-0.142918
NONHSAG009944_NONHSAT024911	562	PLEKHM2_NM_015164	4122	-56.64	-0.100783	26	562	1	537
NONHSAG009944_NONHSAT024911	562	ADCY5_NM_183357	6098	-65.79	-0.117064	1	562	314	875
NONHSAG009944_NONHSAT024911	562	CELSR1_NM_014246	11389	-73.45	-0.130694
NONHSAG009944_NONHSAT024911	562	FMN2_NM_020066	6429	-64.59	-0.114929	1	562	1301	1862
NONHSAG009944_NONHSAT024911	562	TICRR_NM_152259	6669	-60.19	-0.1071	1	561	6109	6669
NONHSAG009944_NONHSAT024911	562	CUX2_NM_015267	6844	-60.05	-0.106851	1	562	2401	2962
NONHSAG009944_NONHSAT024911	562	WHSC1_NM_133331	7706	-57.99	-0.103185	1	562	2992	3553
NONHSAG009944_NONHSAT024911	562	ATXN2L_NM_148415	3807	-58.07	-0.103327	1	544	3264	3807
NONHSAG009944_NONHSAT024911	562	ATXN2L_NM_148416	3784	-58.07	-0.103327	1	544	3241	3784
NONHSAG009944_NONHSAT024911	562	IGF1R_NM_001291858	12232	-80.32	-0.142918
NONHSAG009944_NONHSAT024911	562	PLXNC1_NM_005761	7346	-64.59	-0.114929	1	562	6706	7267
NONHSAG009944_NONHSAT024911	562	RERE_NM_001042681	8009	-66.22	-0.117829	1	562	3600	4161
NONHSAG009944_NONHSAT024911	562	PREX1_NM_020820	6633	-57.73	-0.102722	1	562	1215	1776
NONHSAG009944_NONHSAT024911	562	RERE_NM_001042682	6308	-66.22	-0.117829	1	562	3600	4161
NONHSAG009944_NONHSAT024911	562	WHSC1_NM_133335	7535	-57.99	-0.103185	1	562	2996	3557
NONHSAG009944_NONHSAT024911	562	STX6_NM_005819	5072	-59.1	-0.10516	1	562	4415	4976
NONHSAG009944_NONHSAT024911	562	PDLIM2_NM_021630	2235	-69.17	-0.123078	1	562	1588	2149
NONHSAG009944_NONHSAT024911	562	WHSC1_NM_133330	7886	-57.99	-0.103185	1	562	2992	3553
NONHSAG009944_NONHSAT024911	562	AIM1_NM_001624	7552	-61.51	-0.109448	1	562	105	666
NONHSAG009944_NONHSAT024911	562	SOX13_NM_005686	4073	-62.61	-0.111406	1	562	3369	3930
NONHSAG009944_NONHSAT024911	562	NR2E1_NM_003269	3212	-57	-0.101423	1	562	1965	2526
NONHSAG009944_NONHSAT024911	562	ATXN2L_NM_148414	4026	-58.07	-0.103327	1	544	3483	4026
NONHSAG009944_NONHSAT024911	562	RERE_NM_012102	8194	-66.22	-0.117829	1	562	3600	4161
NONHSAG009944_NONHSAT024911	562	OSBPL10_NM_001174060	4021	-69.79	-0.124181	1	562	3113	3674
NONHSAG009944_NONHSAT024911	562	CNOT11_NM_017546	2518	-60.85	-0.108274	1	522	1997	2518
NONHSAG018227_NONHSAT051915	469	MADD_NM_001135943	5731	-47.12	-0.100469	1	469	5008	5476
NONHSAG018227_NONHSAT051915	469	BMP6_NM_001718	3105	-48.58	-0.103582	1	469	2514	2982
NONHSAG018227_NONHSAT051915	469	SLC12A8_NM_001195483	3449	-51.98	-0.110832	1	469	992	1460
NONHSAG018227_NONHSAT051915	469	OSBPL10_NM_017784	4213	-49.64	-0.105842	1	469	3281	3749
NONHSAG018227_NONHSAT051915	469	SEC14L1_NM_001143999	5540	-48.84	-0.104136	1	469	1155	1623
NONHSAG018227_NONHSAT051915	469	MB21D2_NM_178496	3367	-49.99	-0.106588	1	469	2829	3297
NONHSAG018227_NONHSAT051915	469	SEC14L1_NM_001204410	5582	-48.84	-0.104136	1	469	1155	1623
NONHSAG018227_NONHSAT051915	469	MADD_NM_130473	5899	-47.12	-0.100469	1	469	5176	5644
NONHSAG018227_NONHSAT051915	469	CDH3_NM_001793	4276	-47.01	-0.100235	1	469	397	865
NONHSAG018227_NONHSAT051915	469	MADD_NM_003682	6016	-47.12	-0.100469	1	469	5293	5761
NONHSAG018227_NONHSAT051915	469	MADD_NM_130470	6005	-47.12	-0.100469	1	469	5282	5750
NONHSAG018227_NONHSAT051915	469	PAIP1_NM_006451	2795	-48.74	-0.103923	1	469	2292	2760
NONHSAG018227_NONHSAT051915	469	IRF6_NM_006147	4505	-52.01	-0.110896	1	469	1500	1968
NONHSAG018227_NONHSAT051915	469	IGF1R_NM_000875	12235	-52.56	-0.112068
NONHSAG018227_NONHSAT051915	469	GNA14_NM_004297	2491	-47.04	-0.100299	1	469	1944	2412
NONHSAG018227_NONHSAT051915	469	IRF6_NM_001206696	4256	-52.01	-0.110896	1	469	1500	1968
NONHSAG018227_NONHSAT051915	469	ADCY5_NM_183357	6098	-54.36	-0.115906	1	469	367	835
NONHSAG018227_NONHSAT051915	469	SMURF2_NM_022739	3866	-49.67	-0.105906	1	469	68	536
NONHSAG018227_NONHSAT051915	469	MADD_NM_130472	5710	-47.12	-0.100469	1	469	4987	5455
NONHSAG018227_NONHSAT051915	469	ENG_NM_000118	3201	-47.73	-0.10177	1	469	2179	2647
NONHSAG018227_NONHSAT051915	469	MADD_NM_130471	5770	-47.12	-0.100469	1	469	5047	5515
NONHSAG018227_NONHSAT051915	469	C11orf84_NM_138471	1961	-47.4	-0.101066	1	469	1446	1914
NONHSAG018227_NONHSAT051915	469	SEC14L1_NM_001143998	5544	-48.84	-0.104136	1	469	1155	1623
NONHSAG018227_NONHSAT051915	469	SLC12A8_NM_024628	3510	-51.98	-0.110832	1	469	992	1460
NONHSAG018227_NONHSAT051915	469	CELSR1_NM_014246	11389	-49.49	-0.105522
NONHSAG018227_NONHSAT051915	469	FMN2_NM_020066	6429	-51.38	-0.109552	1	469	234	702
NONHSAG018227_NONHSAT051915	469	MADD_NM_130476	5860	-47.12	-0.100469	1	469	5137	5605
NONHSAG018227_NONHSAT051915	469	IGF1R_NM_001291858	12232	-52.56	-0.112068
NONHSAG018227_NONHSAT051915	469	PLXNC1_NM_005761	7346	-52.63	-0.112217	1	469	354	822
NONHSAG018227_NONHSAT051915	469	MADD_NM_130474	5640	-47.12	-0.100469	1	469	4917	5385
NONHSAG018227_NONHSAT051915	469	SEC14L1_NM_003003	5491	-48.84	-0.104136	1	469	1155	1623
NONHSAG018227_NONHSAT051915	469	MADD_NM_130475	5970	-47.12	-0.100469	1	469	5247	5715
NONHSAG018227_NONHSAT051915	469	TRAFD1_NM_001143906	3179	-48.24	-0.102857	1	469	4	472
NONHSAG018227_NONHSAT051915	469	SEC14L1_NM_001144001	5332	-48.84	-0.104136	1	469	1155	1623
NONHSAG018227_NONHSAT051915	469	ZNF280C_NM_017666	4695	-52.15	-0.111194	1	469	870	1338
NONHSAG018227_NONHSAT051915	469	MADD_NM_001135944	5698	-47.12	-0.100469	1	469	4975	5443
NONHSAG018227_NONHSAT051915	469	EEF2K_NM_013302	7412	-63.46	-0.135309	1	469	5838	6306
NONHSAG018227_NONHSAT051915	469	PDLIM2_NM_021630	2235	-48.69	-0.103817	1	469	14	482
NONHSAG018227_NONHSAT051915	469	SOX13_NM_005686	4073	-47.85	-0.102026	1	469	132	600
NONHSAG018227_NONHSAT051915	469	OSBP_NM_002556	5083	-49.03	-0.104542	1	469	283	751
NONHSAG018227_NONHSAT051915	469	ABHD2_NM_152924	8735	-48.02	-0.102388	1	469	7797	8265
NONHSAG018227_NONHSAT051915	469	MPP2_NM_001278376	4239	-50.95	-0.108635	1	456	3784	4239
NONHSAG018227_NONHSAT051915	469	OSBPL10_NM_001174060	4021	-49.64	-0.105842	1	469	3089	3557
NONHSAG018227_NONHSAT051915	469	CNOT11_NM_017546	2518	-47.9	-0.102132	1	469	2022	2490
NONHSAG009944_NONHSAT024912	572	BMP6_NM_001718	3105	-61.47	-0.107465	1	572	2389	2960
NONHSAG009944_NONHSAT024912	572	OSBPL10_NM_017784	4213	-62.23	-0.108794	1	572	3536	4107
NONHSAG009944_NONHSAT024912	572	STK24_NM_001286649	4578	-59.5	-0.104021	170	572	1	403
NONHSAG009944_NONHSAT024912	572	IGF1R_NM_000875	12235	-69.28	-0.121119
NONHSAG009944_NONHSAT024912	572	PLEKHM2_NM_015164	4122	-58.67	-0.10257	1	572	285	856
NONHSAG009944_NONHSAT024912	572	ADCY5_NM_183357	6098	-60.84	-0.106364	1	550	5549	6098
NONHSAG009944_NONHSAT024912	572	TECPR2_NM_014844	8686	-57.31	-0.100192	1	572	4443	5014
NONHSAG009944_NONHSAT024912	572	CELSR1_NM_014246	11389	-57.69	-0.100857
NONHSAG009944_NONHSAT024912	572	FMN2_NM_020066	6429	-63.78	-0.111503	1	571	5859	6429
NONHSAG009944_NONHSAT024912	572	AMBRA1_NM_017749	5025	-61.18	-0.106958	1	572	3570	4141
NONHSAG009944_NONHSAT024912	572	TICRR_NM_152259	6669	-58.62	-0.102483	1	538	6132	6669
NONHSAG009944_NONHSAT024912	572	REV1_NM_001037872	4731	-58.08	-0.101538	1	563	4169	4731
NONHSAG009944_NONHSAT024912	572	IGF1R_NM_001291858	12232	-69.28	-0.121119
NONHSAG009944_NONHSAT024912	572	PLXNC1_NM_005761	7346	-60.97	-0.106591	1	572	6120	6691
NONHSAG009944_NONHSAT024912	572	AMBRA1_NM_001267782	5306	-61.18	-0.106958	1	572	3851	4422
NONHSAG009944_NONHSAT024912	572	SKOR1_NM_001258024	2607	-60.49	-0.105752	1	572	487	1058
NONHSAG009944_NONHSAT024912	572	PDLIM2_NM_021630	2235	-68.42	-0.119615	1	550	1686	2235
NONHSAG009944_NONHSAT024912	572	REV1_NM_016316	4734	-58.08	-0.101538	1	563	4172	4734
NONHSAG009944_NONHSAT024912	572	STK24_NM_001032296	4635	-59.5	-0.104021	170	572	1	403
NONHSAG009944_NONHSAT024912	572	OSBPL10_NM_001174060	4021	-62.23	-0.108794	1	572	3344	3915
NONHSAG009944_NONHSAT024912	572	AMBRA1_NM_001267783	4940	-61.18	-0.106958	1	572	3485	4056
NONHSAG009944_NONHSAT024912	572	CNOT11_NM_017546	2518	-60.66	-0.106049	1	572	1935	2506
NONHSAG018227_NONHSAT051914	575	TRIO_NM_007118	10227	-63.03	-0.109617
NONHSAG018227_NONHSAT051914	575	BMP6_NM_001718	3105	-69.07	-0.120122	1	575	2476	3050
NONHSAG018227_NONHSAT051914	575	PIAS4_NM_015897	1737	-59.58	-0.103617	1	575	322	896
NONHSAG018227_NONHSAT051914	575	KMT2D_NM_003482	19419	-57.8	-0.100522
NONHSAG018227_NONHSAT051914	575	OSBPL10_NM_017784	4213	-68.95	-0.119913	1	575	356	930
NONHSAG018227_NONHSAT051914	575	DAAM2_NM_015345	6247	-62.72	-0.109078	1	575	2520	3094
NONHSAG018227_NONHSAT051914	575	PHF21A_NM_016621	7178	-59.8	-0.104	1	575	837	1411
NONHSAG018227_NONHSAT051914	575	JAG1_NM_000214	5987	-62.13	-0.108052	1	575	5057	5631
NONHSAG018227_NONHSAT051914	575	C9orf91_NM_153045	4356	-57.87	-0.100643	1	575	3765	4339
NONHSAG018227_NONHSAT051914	575	MB21D2_NM_178496	3367	-60.5	-0.105217	1	575	2769	3343
NONHSAG018227_NONHSAT051914	575	AFAP1_NM_198595	7518	-63.98	-0.11127	1	575	5257	5831
NONHSAG018227_NONHSAT051914	575	SLC43A3_NM_014096	2761	-62.72	-0.109078	1	542	2220	2761
NONHSAG018227_NONHSAT051914	575	SMPD3_NM_018667	5269	-64.67	-0.11247	1	575	834	1408
NONHSAG018227_NONHSAT051914	575	PHF21A_NM_001101802	7316	-59.8	-0.104	1	575	837	1411
NONHSAG018227_NONHSAT051914	575	ATXN2L_NM_145714	3838	-69.62	-0.121078	17	575	1	559
NONHSAG018227_NONHSAT051914	575	LAD1_NM_005558	2839	-59.55	-0.103565	1	575	2128	2702
NONHSAG018227_NONHSAT051914	575	ATXN2L_NM_007245	4412	-69.62	-0.121078	17	575	1	559
NONHSAG018227_NONHSAT051914	575	ADAMTSL1_NM_001040272	7842	-62.71	-0.109061	1	575	4573	5147
NONHSAG018227_NONHSAT051914	575	ASAP2_NM_003887	5717	-66.75	-0.116087	9	575	1	567
NONHSAG018227_NONHSAT051914	575	DAAM2_NM_001201427	6186	-62.72	-0.109078	1	575	2520	3094
NONHSAG018227_NONHSAT051914	575	PDLIM2_NM_176871	4608	-59.67	-0.103774	1	575	3788	4362
NONHSAG018227_NONHSAT051914	575	STK24_NM_001286649	4578	-57.76	-0.100452	1	465	4114	4578
NONHSAG018227_NONHSAT051914	575	PAIP1_NM_006451	2795	-61.34	-0.106678	1	575	2216	2790
NONHSAG018227_NONHSAT051914	575	NOD1_NM_006092	4496	-66.6	-0.115826	1	575	2805	3379
NONHSAG018227_NONHSAT051914	575	ATXN2L_NM_017492	3861	-69.62	-0.121078	17	575	1	559
NONHSAG018227_NONHSAT051914	575	IGF1R_NM_000875	12235	-69.74	-0.121287
NONHSAG018227_NONHSAT051914	575	GNA14_NM_004297	2491	-62.49	-0.108678	1	575	132	706
NONHSAG018227_NONHSAT051914	575	PLEKHM2_NM_015164	4122	-66.77	-0.116122	1	575	40	614
NONHSAG018227_NONHSAT051914	575	PHACTR3_NM_080672	2729	-57.62	-0.100209	1	575	2115	2689
NONHSAG018227_NONHSAT051914	575	ADCY5_NM_183357	6098	-72.1	-0.125391	1	575	12	586
NONHSAG018227_NONHSAT051914	575	SMURF2_NM_022739	3866	-63.88	-0.111096	1	575	3203	3777
NONHSAG018227_NONHSAT051914	575	ENG_NM_000118	3201	-58.29	-0.101374	1	575	2201	2775
NONHSAG018227_NONHSAT051914	575	SPECC1_NM_001243439	4011	-62.9	-0.109391	1	575	1082	1656
NONHSAG018227_NONHSAT051914	575	C11orf84_NM_138471	1961	-66.71	-0.116017	1	575	1386	1960
NONHSAG018227_NONHSAT051914	575	CERS2_NM_181746	2544	-60.4	-0.105043	1	575	1843	2417
NONHSAG018227_NONHSAT051914	575	SPECC1_NM_001033555	3861	-62.9	-0.109391	1	575	1082	1656
NONHSAG018227_NONHSAT051914	575	CELSR1_NM_014246	11389	-76.64	-0.133287
NONHSAG018227_NONHSAT051914	575	LYPD1_NM_144586	2683	-59.02	-0.102643	1	575	273	847
NONHSAG018227_NONHSAT051914	575	SPECC1_NM_001033553	3952	-62.9	-0.109391	1	575	1082	1656
NONHSAG018227_NONHSAT051914	575	NOS1AP_NM_001126060	5559	-63.48	-0.1104	1	575	2633	3207
NONHSAG018227_NONHSAT051914	575	FMN2_NM_020066	6429	-63.55	-0.110522	1	575	764	1338
NONHSAG018227_NONHSAT051914	575	GNG2_NM_001243773	3882	-61.78	-0.107443	1	575	3251	3825
NONHSAG018227_NONHSAT051914	575	UBE2D3_NM_181891	4126	-59.56	-0.103583	1	575	3542	4116
NONHSAG018227_NONHSAT051914	575	FBLN5_NM_006329	2633	-58.44	-0.101635	1	484	2150	2633
NONHSAG018227_NONHSAT051914	575	AMBRA1_NM_017749	5025	-60.3	-0.10487	1	575	4056	4630
NONHSAG018227_NONHSAT051914	575	STX6_NM_001286210	4807	-61.3	-0.106609	1	575	4164	4738
NONHSAG018227_NONHSAT051914	575	CUX2_NM_015267	6844	-61.8	-0.107478	1	575	2249	2823
NONHSAG018227_NONHSAT051914	575	ATXN2L_NM_148415	3807	-69.62	-0.121078	17	575	1	559
NONHSAG018227_NONHSAT051914	575	ATXN2L_NM_148416	3784	-69.62	-0.121078	17	575	1	559
NONHSAG018227_NONHSAT051914	575	IGF1R_NM_001291858	12232	-69.74	-0.121287
NONHSAG018227_NONHSAT051914	575	PLXNC1_NM_005761	7346	-79.18	-0.137704	1	575	74	648
NONHSAG018227_NONHSAT051914	575	PREX1_NM_020820	6633	-58.18	-0.101183	1	575	1516	2090
NONHSAG018227_NONHSAT051914	575	EPAS1_NM_001430	5166	-69.41	-0.120713	1	575	3140	3714
NONHSAG018227_NONHSAT051914	575	AMBRA1_NM_001267782	5306	-60.3	-0.10487	1	575	4337	4911
NONHSAG018227_NONHSAT051914	575	NOS1AP_NM_001164757	4449	-63.48	-0.1104	1	575	1523	2097
NONHSAG018227_NONHSAT051914	575	ASAP2_NM_001135191	5582	-66.75	-0.116087	9	575	1	567
NONHSAG018227_NONHSAT051914	575	NOS1AP_NM_014697	4464	-63.48	-0.1104	1	575	1538	2112
NONHSAG018227_NONHSAT051914	575	TRAFD1_NM_001143906	3179	-60.77	-0.105687	3	575	1	573
NONHSAG018227_NONHSAT051914	575	SKOR1_NM_001258024	2607	-66.75	-0.116087	1	575	726	1300
NONHSAG018227_NONHSAT051914	575	GPC6_NM_005708	7102	-60.99	-0.10607	1	575	148	722
NONHSAG018227_NONHSAT051914	575	SREBF2_NM_004599	5266	-65.43	-0.113791	1	575	1522	2096
NONHSAG018227_NONHSAT051914	575	PDLIM2_NM_021630	2235	-83.93	-0.145965	1	575	1542	2116
NONHSAG018227_NONHSAT051914	575	EIF4ENIF1_NM_001164502	3179	-60.78	-0.105704	1	575	2601	3175
NONHSAG018227_NONHSAT051914	575	AIM1_NM_001624	7552	-65.72	-0.114296	1	575	479	1053
NONHSAG018227_NONHSAT051914	575	TECTA_NM_005422	6468	-58.06	-0.100974	1	575	921	1495
NONHSAG018227_NONHSAT051914	575	PRDM4_NM_012406	4187	-68.48	-0.119096	1	574	3614	4187
NONHSAG018227_NONHSAT051914	575	EPHB1_NM_004441	4675	-58.84	-0.10233	1	575	63	637
NONHSAG018227_NONHSAT051914	575	SOX13_NM_005686	4073	-66.97	-0.11647	1	550	3524	4073
NONHSAG018227_NONHSAT051914	575	OSBP_NM_002556	5083	-65.73	-0.114313	1	575	247	821
NONHSAG018227_NONHSAT051914	575	CCDC88C_NM_001080414	7543	-57.8	-0.100522	1	575	1669	2243
NONHSAG018227_NONHSAT051914	575	NR2E1_NM_003269	3212	-59.11	-0.1028	1	575	2045	2619
NONHSAG018227_NONHSAT051914	575	ATXN2L_NM_148414	4026	-69.62	-0.121078	17	575	1	559
NONHSAG018227_NONHSAT051914	575	MSL2_NM_018133	4696	-57.6	-0.100174	1	575	87	661
NONHSAG018227_NONHSAT051914	575	CCDC6_NM_005436	5826	-58.87	-0.102383	1	575	28	602
NONHSAG018227_NONHSAT051914	575	STK24_NM_001032296	4635	-57.76	-0.100452	1	465	4171	4635
NONHSAG018227_NONHSAT051914	575	OSBPL10_NM_001174060	4021	-68.95	-0.119913	1	575	356	930
NONHSAG018227_NONHSAT051914	575	AMBRA1_NM_001267783	4940	-60.3	-0.10487	1	575	3971	4545
NONHSAG018227_NONHSAT051914	575	CNOT11_NM_017546	2518	-66.46	-0.115583	1	557	1962	2518
NONHSAG018227_NONHSAT051914	575	NPM2_NM_001286680	1514	-59.43	-0.103357	1	575	534	1108
NONHSAG018227_NONHSAT051914	575	CERS2_NM_022075	2504	-66.06	-0.114887	1	472	2033	2504
NONHSAG049777_NONHSAT125599	546	PLXNC1_NM_005761	7346	-56.25	-0.103022	1	494	6853	7346
NONHSAG049777_NONHSAT125599	546	PDLIM2_NM_021630	2235	-54.68	-0.100147	1	546	196	741
NONHSAG048977_NONHSAT123733	1724	WEE2_NM_001105558	3061	-191.37	-0.111003	1	1326	1736	3061
NONHSAG049777_NONHSAT125600	651	C9orf91_NM_153045	4356	-68.85	-0.10576	1	651	2854	3504
NONHSAG049777_NONHSAT125600	651	EEF2K_NM_013302	7412	-90.76	-0.139416	1	632	6781	7412
NONHSAG049777_NONHSAT125600	651	CRISPLD2_NM_031476	4589	-77.03	-0.118326	1	651	3891	4541
NONHSAG049777_NONHSAT125600	651	ZHX3_NM_015035	9991	-70.79	-0.10874
NONHSAG049777_NONHSAT125600	651	LRRC49_NM_001284357	3045	-65.96	-0.101321	1	651	332	982
NONHSAG009944_NONHSAT024914	538	TRIO_NM_007118	10227	-54.49	-0.101283
NONHSAG009944_NONHSAT024914	538	BMP6_NM_001718	3105	-61.93	-0.115112	1	522	2584	3105
NONHSAG009944_NONHSAT024914	538	SPDYC_NM_001008778	882	-55.35	-0.102881	1	538	265	802
NONHSAG009944_NONHSAT024914	538	OSBPL10_NM_017784	4213	-70.42	-0.130892	1	538	3399	3936
NONHSAG009944_NONHSAT024914	538	JAG1_NM_000214	5987	-54.04	-0.100446	1	538	5077	5614
NONHSAG009944_NONHSAT024914	538	LIMK1_NM_002314	3382	-62.23	-0.115669	1	538	23	560
NONHSAG009944_NONHSAT024914	538	MB21D2_NM_178496	3367	-54.33	-0.100985	1	538	2787	3324
NONHSAG009944_NONHSAT024914	538	SAMD4A_NM_015589	6833	-55.38	-0.102937	1	538	4807	5344
NONHSAG009944_NONHSAT024914	538	SMPD3_NM_018667	5269	-58.18	-0.108141	1	538	850	1387
NONHSAG009944_NONHSAT024914	538	ATXN2L_NM_145714	3838	-66.74	-0.124052	1	538	3226	3763
NONHSAG009944_NONHSAT024914	538	ATXN2L_NM_007245	4412	-66.74	-0.124052	1	538	3800	4337
NONHSAG009944_NONHSAT024914	538	PDLIM2_NM_176871	4608	-55.39	-0.102955	1	538	3299	3836
NONHSAG009944_NONHSAT024914	538	STK24_NM_001286649	4578	-54.72	-0.10171	1	538	41	578
NONHSAG009944_NONHSAT024914	538	PAIP1_NM_006451	2795	-57.36	-0.106617	1	534	2262	2795
NONHSAG009944_NONHSAT024914	538	NOD1_NM_006092	4496	-60.97	-0.113327	1	538	3104	3641
NONHSAG009944_NONHSAT024914	538	PDK1_NM_001278549	4718	-54.12	-0.100595	1	530	4189	4718
NONHSAG009944_NONHSAT024914	538	ATXN2L_NM_017492	3861	-66.74	-0.124052	1	538	3249	3786
NONHSAG009944_NONHSAT024914	538	RPH3A_NM_001143854	4592	-56.52	-0.105056	1	538	3108	3645
NONHSAG009944_NONHSAT024914	538	IGF1R_NM_000875	12235	-59.3	-0.110223
NONHSAG009944_NONHSAT024914	538	GNA14_NM_004297	2491	-53.84	-0.100074	1	538	1816	2353
NONHSAG009944_NONHSAT024914	538	MPP2_NM_001278374	4490	-59.13	-0.109907	1	538	3685	4222
NONHSAG009944_NONHSAT024914	538	ADCY5_NM_183357	6098	-66.08	-0.122825	1	537	5562	6098
NONHSAG009944_NONHSAT024914	538	SMURF2_NM_022739	3866	-67.49	-0.125446	1	538	19	556
NONHSAG009944_NONHSAT024914	538	ENG_NM_000118	3201	-58.33	-0.10842	1	538	281	818
NONHSAG009944_NONHSAT024914	538	ENG_NM_001278138	2805	-59.98	-0.111487	1	538	281	818
NONHSAG009944_NONHSAT024914	538	PHF8_NM_015107	6058	-64.41	-0.119721	1	538	5496	6033
NONHSAG009944_NONHSAT024914	538	C11orf84_NM_138471	1961	-57.54	-0.106952	1	538	1421	1958
NONHSAG009944_NONHSAT024914	538	MPP2_NM_005374	4609	-58.53	-0.108792	1	538	1553	2090
NONHSAG009944_NONHSAT024914	538	CELSR1_NM_014246	11389	-71.4	-0.132714
NONHSAG009944_NONHSAT024914	538	FMN2_NM_020066	6429	-62.99	-0.117082	1	538	1181	1718
NONHSAG009944_NONHSAT024914	538	PHF8_NM_001184897	4653	-64.41	-0.119721	1	538	4091	4628
NONHSAG009944_NONHSAT024914	538	MPP2_NM_001278373	4545	-59.17	-0.109981	1	538	3685	4222
NONHSAG009944_NONHSAT024914	538	CUX2_NM_015267	6844	-66.51	-0.123625	1	538	4063	4600
NONHSAG009944_NONHSAT024914	538	MPP2_NM_001278372	4681	-58.53	-0.108792	1	538	1553	2090
NONHSAG009944_NONHSAT024914	538	ATXN2L_NM_148415	3807	-66.74	-0.124052	1	538	3195	3732
NONHSAG009944_NONHSAT024914	538	ATXN2L_NM_148416	3784	-66.74	-0.124052	1	538	3172	3709
NONHSAG009944_NONHSAT024914	538	IGF1R_NM_001291858	12232	-59.3	-0.110223
NONHSAG009944_NONHSAT024914	538	PLXNC1_NM_005761	7346	-59.34	-0.110297	1	538	70	607
NONHSAG009944_NONHSAT024914	538	RERE_NM_001042681	8009	-55.94	-0.103978	1	538	4608	5145
NONHSAG009944_NONHSAT024914	538	TRAM2_NM_012288	7057	-54.94	-0.102119	1	538	5461	5998
NONHSAG009944_NONHSAT024914	538	RERE_NM_001042682	6308	-55.94	-0.103978	1	538	4608	5145
NONHSAG009944_NONHSAT024914	538	SKOR1_NM_001258024	2607	-56.5	-0.105019	1	538	257	794
NONHSAG009944_NONHSAT024914	538	EEF2K_NM_013302	7412	-55.05	-0.102323	1	538	6862	7399
NONHSAG009944_NONHSAT024914	538	PDLIM2_NM_021630	2235	-77.55	-0.144145	1	482	1754	2235
NONHSAG009944_NONHSAT024914	538	MPP2_NM_001278371	4246	-58.53	-0.108792	1	538	1553	2090
NONHSAG009944_NONHSAT024914	538	AIM1_NM_001624	7552	-64.59	-0.120056	1	538	6490	7027
NONHSAG009944_NONHSAT024914	538	PDK1_NM_002610	4658	-54.12	-0.100595	1	530	4129	4658
NONHSAG009944_NONHSAT024914	538	MPP2_NM_001278375	4355	-58.53	-0.108792	1	538	1553	2090
NONHSAG009944_NONHSAT024914	538	ENG_NM_001114753	3065	-59.98	-0.111487	1	538	281	818
NONHSAG009944_NONHSAT024914	538	SOX13_NM_005686	4073	-58.94	-0.109554	1	538	3314	3851
NONHSAG009944_NONHSAT024914	538	OSBP_NM_002556	5083	-56.64	-0.105279	1	538	247	784
NONHSAG009944_NONHSAT024914	538	CCDC88C_NM_001080414	7543	-54.4	-0.101115	1	538	5124	5661
NONHSAG009944_NONHSAT024914	538	FAM208B_NM_017782	8626	-54.3	-0.100929	1	516	8111	8626
NONHSAG009944_NONHSAT024914	538	ATXN2L_NM_148414	4026	-66.74	-0.124052	1	538	3414	3951
NONHSAG009944_NONHSAT024914	538	RERE_NM_012102	8194	-55.94	-0.103978	1	538	4608	5145
NONHSAG009944_NONHSAT024914	538	MSL2_NM_018133	4696	-56.14	-0.104349	1	538	4123	4660
NONHSAG009944_NONHSAT024914	538	MPP2_NM_001278376	4239	-58.53	-0.108792	1	538	1553	2090
NONHSAG009944_NONHSAT024914	538	MPP2_NM_001278381	4942	-58.53	-0.108792	1	538	1553	2090
NONHSAG009944_NONHSAT024914	538	SAMD4A_NM_001161576	6569	-55.38	-0.102937	1	538	4807	5344
NONHSAG009944_NONHSAT024914	538	RPH3A_NM_014954	4580	-56.52	-0.105056	1	538	3108	3645
NONHSAG009944_NONHSAT024914	538	STK24_NM_001032296	4635	-54.72	-0.10171	1	538	41	578
NONHSAG009944_NONHSAT024914	538	SAMD4A_NM_001161577	5570	-55.38	-0.102937	1	538	4915	5452
NONHSAG009944_NONHSAT024914	538	OSBPL10_NM_001174060	4021	-70.42	-0.130892	1	538	3207	3744
NONHSAG009944_NONHSAT024914	538	CNOT11_NM_017546	2518	-57.87	-0.107565	1	526	1993	2518
NONHSAG009944_NONHSAT024914	538	ADCY5_NM_001199642	5123	-55.15	-0.102509	1	538	1691	2228
NONHSAG009944_NONHSAT024914	538	MPP2_NM_001278370	4310	-58.53	-0.108792	1	538	1553	2090
NONHSAG009944_NONHSAT024909	473	TRIO_NM_007118	10227	-64.69	-0.136765
NONHSAG009944_NONHSAT024909	473	SMARCC2_NM_139067	5336	-54.17	-0.114524	1	473	1863	2335
NONHSAG009944_NONHSAT024909	473	MADD_NM_001135943	5731	-47.46	-0.100338	1	473	4790	5262
NONHSAG009944_NONHSAT024909	473	DCDC2_NM_001195610	4615	-52.94	-0.111924	1	473	84	556
NONHSAG009944_NONHSAT024909	473	BMP6_NM_001718	3105	-71.59	-0.151353	1	473	2402	2874
NONHSAG009944_NONHSAT024909	473	SLC12A8_NM_001195483	3449	-49.7	-0.105074	1	473	2747	3219
NONHSAG009944_NONHSAT024909	473	NEO1_NM_001172623	6929	-53.45	-0.113002	1	332	6598	6929
NONHSAG009944_NONHSAT024909	473	TEX2_NM_018469	5122	-48.91	-0.103404	1	473	52	524
NONHSAG009944_NONHSAT024909	473	UBE2D3_NM_181892	4201	-50.93	-0.107674	1	473	161	633
NONHSAG009944_NONHSAT024909	473	PIAS4_NM_015897	1737	-59.44	-0.125666	1	473	22	494
NONHSAG009944_NONHSAT024909	473	KMT2D_NM_003482	19419	-56.61	-0.119683
NONHSAG009944_NONHSAT024909	473	OSBPL10_NM_017784	4213	-65.21	-0.137865	1	473	3417	3889
NONHSAG009944_NONHSAT024909	473	DAAM2_NM_015345	6247	-54.01	-0.114186	1	473	753	1225
NONHSAG009944_NONHSAT024909	473	CALML4_NM_001286694	4604	-50.64	-0.107061	1	473	475	947
NONHSAG009944_NONHSAT024909	473	PHF21A_NM_016621	7178	-50.9	-0.107611	1	473	185	657
NONHSAG009944_NONHSAT024909	473	RHBDD1_NM_032276	4856	-48.68	-0.102918	1	473	33	505
NONHSAG009944_NONHSAT024909	473	C2CD5_NM_001286174	4766	-48.11	-0.101712	1	393	4374	4766
NONHSAG009944_NONHSAT024909	473	JAG1_NM_000214	5987	-58.86	-0.12444	1	473	5117	5589
NONHSAG009944_NONHSAT024909	473	HIPK2_NM_022740	15225	-52.56	-0.111121
NONHSAG009944_NONHSAT024909	473	LPCAT4_NM_153613	1908	-50.19	-0.10611	1	447	1462	1908
NONHSAG009944_NONHSAT024909	473	PTK2B_NM_004103	4165	-47.98	-0.101438	1	473	3313	3785
NONHSAG009944_NONHSAT024909	473	LIMK1_NM_002314	3382	-57.46	-0.12148	1	473	1473	1945
NONHSAG009944_NONHSAT024909	473	RNF10_NM_014868	3847	-61.13	-0.129239	1	473	133	605
NONHSAG009944_NONHSAT024909	473	GBF1_NM_001199379	6425	-53.71	-0.113552	1	473	568	1040
NONHSAG009944_NONHSAT024909	473	C9orf91_NM_153045	4356	-49.79	-0.105264	1	418	3939	4356
NONHSAG009944_NONHSAT024909	473	NUMB_NM_001005745	3467	-51.71	-0.109323	1	473	1574	2046
NONHSAG009944_NONHSAT024909	473	MB21D2_NM_178496	3367	-60.27	-0.127421	12	473	1	462
NONHSAG009944_NONHSAT024909	473	AFAP1_NM_198595	7518	-51.49	-0.108858	11	473	1	463
NONHSAG009944_NONHSAT024909	473	SAMD4A_NM_015589	6833	-52.24	-0.110444	1	473	1431	1903
NONHSAG009944_NONHSAT024909	473	NSG1_NM_001287764	2541	-53.5	-0.113108	1	355	2187	2541
NONHSAG009944_NONHSAT024909	473	SLC43A3_NM_014096	2761	-55.96	-0.118309	1	464	2298	2761
NONHSAG009944_NONHSAT024909	473	SMPD3_NM_018667	5269	-56.23	-0.118879	1	473	756	1228
NONHSAG009944_NONHSAT024909	473	PHF21A_NM_001101802	7316	-50.9	-0.107611	1	473	185	657
NONHSAG009944_NONHSAT024909	473	LIMK1_NM_001204426	3160	-57.46	-0.12148	1	473	1473	1945
NONHSAG009944_NONHSAT024909	473	ATXN2L_NM_145714	3838	-57.86	-0.122326	1	473	28	500
NONHSAG009944_NONHSAT024909	473	NEO1_NM_002499	7088	-53.45	-0.113002	1	332	6757	7088
NONHSAG009944_NONHSAT024909	473	THBS4_NM_003248	3220	-53.55	-0.113214	1	426	2795	3220
NONHSAG009944_NONHSAT024909	473	LAD1_NM_005558	2839	-55.55	-0.117442	1	473	1793	2265
NONHSAG009944_NONHSAT024909	473	ATXN2L_NM_007245	4412	-57.86	-0.122326	1	473	28	500
NONHSAG009944_NONHSAT024909	473	MADD_NM_130473	5899	-47.46	-0.100338	1	473	4982	5454
NONHSAG009944_NONHSAT024909	473	CDH3_NM_001793	4276	-62.43	-0.131987	1	473	3076	3548
NONHSAG009944_NONHSAT024909	473	ADAMTSL1_NM_001040272	7842	-53.02	-0.112093	1	473	3128	3600
NONHSAG009944_NONHSAT024909	473	MADD_NM_003682	6016	-47.46	-0.100338	1	473	5099	5571
NONHSAG009944_NONHSAT024909	473	H1FOO_NM_153833	1067	-54.26	-0.114715	1	438	630	1067
NONHSAG009944_NONHSAT024909	473	ARL13B_NM_001174150	3987	-48.94	-0.103467	149	473	1	325
NONHSAG009944_NONHSAT024909	473	ASAP2_NM_003887	5717	-73.55	-0.155497	1	473	14	486
NONHSAG009944_NONHSAT024909	473	ARL13B_NM_144996	3666	-48.94	-0.103467	149	473	1	325
NONHSAG009944_NONHSAT024909	473	TP63_NM_001114981	4585	-49.11	-0.103827	1	473	274	746
NONHSAG009944_NONHSAT024909	473	PTPN3_NM_001145369	8765	-47.44	-0.100296	1	473	6352	6824
NONHSAG009944_NONHSAT024909	473	ZNF652_NM_001145365	11492	-51.01	-0.107844
NONHSAG009944_NONHSAT024909	473	SMARCC2_NM_001130420	5402	-53.68	-0.113488	1	473	1937	2409
NONHSAG009944_NONHSAT024909	473	DAAM2_NM_001201427	6186	-54.01	-0.114186	1	473	753	1225
NONHSAG009944_NONHSAT024909	473	PDLIM2_NM_176871	4608	-54.63	-0.115497	1	473	508	980
NONHSAG009944_NONHSAT024909	473	MRVI1_NM_001206881	6155	-50.93	-0.107674	1	473	4650	5122
NONHSAG009944_NONHSAT024909	473	PTPN13_NM_080683	8562	-57.8	-0.122199	1	464	8099	8562
NONHSAG009944_NONHSAT024909	473	RNF38_NM_194328	5256	-52	-0.109937	103	473	1	371
NONHSAG009944_NONHSAT024909	473	MADD_NM_130470	6005	-47.46	-0.100338	1	473	4922	5394
NONHSAG009944_NONHSAT024909	473	MRVI1_NM_001100163	6313	-50.93	-0.107674	1	473	4650	5122
NONHSAG009944_NONHSAT024909	473	ZNF652_NM_014897	11347	-51.01	-0.107844
NONHSAG009944_NONHSAT024909	473	HIPK2_NM_001113239	15144	-52.56	-0.111121
NONHSAG009944_NONHSAT024909	473	WHSC1_NM_001042424	7572	-52.58	-0.111163	1	473	2980	3452
NONHSAG009944_NONHSAT024909	473	STK24_NM_001286649	4578	-65.33	-0.138118	76	473	1	398
NONHSAG009944_NONHSAT024909	473	NRAP_NM_006175	5427	-47.38	-0.100169	1	473	301	773
NONHSAG009944_NONHSAT024909	473	PAIP1_NM_006451	2795	-61.17	-0.129323	1	473	5	477
NONHSAG009944_NONHSAT024909	473	NOD1_NM_006092	4496	-52.96	-0.111966	1	473	2250	2722
NONHSAG009944_NONHSAT024909	473	CAPRIN2_NM_001002259	4485	-47.88	-0.101226	69	473	1	405
NONHSAG009944_NONHSAT024909	473	PLEK2_NM_016445	1460	-51.98	-0.109894	1	473	979	1451
NONHSAG009944_NONHSAT024909	473	GBF1_NM_004193	6437	-53.71	-0.113552	1	473	568	1040
NONHSAG009944_NONHSAT024909	473	KIAA0247_NM_014734	5393	-50.61	-0.106998	1	473	3580	4052
NONHSAG009944_NONHSAT024909	473	WDR41_NM_018268	2558	-49.82	-0.105328	1	450	2109	2558
NONHSAG009944_NONHSAT024909	473	PDK1_NM_001278549	4718	-56.14	-0.118689	28	473	1	446
NONHSAG009944_NONHSAT024909	473	NSG1_NM_001040101	2595	-53.5	-0.113108	1	355	2241	2595
NONHSAG009944_NONHSAT024909	473	ATXN2L_NM_017492	3861	-57.86	-0.122326	1	473	28	500
NONHSAG009944_NONHSAT024909	473	HDC_NM_002112	2642	-52.09	-0.110127	1	473	1016	1488
NONHSAG009944_NONHSAT024909	473	PLEKHG1_NM_001029884	7237	-50.04	-0.105793	1	473	34	506
NONHSAG009944_NONHSAT024909	473	NCALD_NM_001040626	3656	-51.17	-0.108182	1	473	138	610
NONHSAG009944_NONHSAT024909	473	GPR39_NM_001508	2821	-49.54	-0.104736	1	473	847	1319
NONHSAG009944_NONHSAT024909	473	RPH3A_NM_001143854	4592	-57.42	-0.121395	1	473	2912	3384
NONHSAG009944_NONHSAT024909	473	IGF1R_NM_000875	12235	-64.05	-0.135412
NONHSAG009944_NONHSAT024909	473	GNA14_NM_004297	2491	-49.45	-0.104545	1	473	1797	2269
NONHSAG009944_NONHSAT024909	473	CCNI_NM_006835	1873	-62.34	-0.131797	1	473	1371	1843
NONHSAG009944_NONHSAT024909	473	MPP2_NM_001278374	4490	-54.36	-0.114926	1	460	4031	4490
NONHSAG009944_NONHSAT024909	473	ZCWPW1_NM_017984	2466	-48.25	-0.102008	81	473	1	393
NONHSAG009944_NONHSAT024909	473	DCAF5_NM_001284208	3051	-50.56	-0.106892	1	317	2735	3051
NONHSAG009944_NONHSAT024909	473	TP63_NM_001114978	4815	-49.11	-0.103827	1	473	504	976
NONHSAG009944_NONHSAT024909	473	PLEKHM2_NM_015164	4122	-64.25	-0.135835	34	473	1	440
NONHSAG009944_NONHSAT024909	473	SLC4A7_NM_001258379	7733	-47.61	-0.100655	12	473	1	462
NONHSAG009944_NONHSAT024909	473	DFNA5_NM_001127454	2265	-47.38	-0.100169	1	458	1808	2265
NONHSAG009944_NONHSAT024909	473	PTPN13_NM_006264	8505	-57.8	-0.122199	1	464	8042	8505
NONHSAG009944_NONHSAT024909	473	SMURF1_NM_001199847	5676	-60.07	-0.126998	1	473	137	609
NONHSAG009944_NONHSAT024909	473	GAB1_NM_207123	7910	-54.02	-0.114207	1	344	7567	7910
NONHSAG009944_NONHSAT024909	473	APITD1_NM_199294	1243	-53.38	-0.112854	1	473	753	1225
NONHSAG009944_NONHSAT024909	473	EIF4ENIF1_NM_001164501	3677	-49.05	-0.1037	1	473	535	1007
NONHSAG009944_NONHSAT024909	473	DAZL_NM_001190811	3102	-52.28	-0.110529	1	365	2738	3102
NONHSAG009944_NONHSAT024909	473	BRINP1_NM_014618	3196	-49.41	-0.104461	1	473	658	1130
NONHSAG009944_NONHSAT024909	473	PHACTR3_NM_080672	2729	-47.64	-0.100719	1	473	487	959
NONHSAG009944_NONHSAT024909	473	TP63_NM_001114980	4679	-49.11	-0.103827	1	473	274	746
NONHSAG009944_NONHSAT024909	473	ADCY5_NM_183357	6098	-69.47	-0.146871	1	473	223	695
NONHSAG009944_NONHSAT024909	473	SMURF2_NM_022739	3866	-73.24	-0.154841	43	473	1	431
NONHSAG009944_NONHSAT024909	473	CALML4_NM_033429	4635	-48.34	-0.102199	1	473	4060	4532
NONHSAG009944_NONHSAT024909	473	MADD_NM_130472	5710	-47.46	-0.100338	1	473	4793	5265
NONHSAG009944_NONHSAT024909	473	ENG_NM_000118	3201	-57.46	-0.12148	1	473	200	672
NONHSAG009944_NONHSAT024909	473	MADD_NM_130471	5770	-47.46	-0.100338	1	473	4853	5325
NONHSAG009944_NONHSAT024909	473	ENG_NM_001278138	2805	-48.58	-0.102706	1	473	508	980
NONHSAG009944_NONHSAT024909	473	TCF20_NM_181492	7181	-56.57	-0.119598	1	473	4878	5350
NONHSAG009944_NONHSAT024909	473	SMARCC2_NM_003075	5588	-57.9	-0.12241	1	473	1992	2464
NONHSAG009944_NONHSAT024909	473	RYR3_NM_001036	15559	-51.85	-0.109619
NONHSAG009944_NONHSAT024909	473	DCAF5_NM_001284206	5982	-50.56	-0.106892	1	317	5666	5982
NONHSAG009944_NONHSAT024909	473	TMEM132B_NM_052907	10912	-50.04	-0.105793
NONHSAG009944_NONHSAT024909	473	NPM2_NM_182795	1100	-53.31	-0.112706	1	473	367	839
NONHSAG009944_NONHSAT024909	473	TECPR2_NM_014844	8686	-54.66	-0.11556	1	473	3567	4039
NONHSAG009944_NONHSAT024909	473	SIN3A_NM_001145358	6779	-54.34	-0.114884	1	473	6204	6676
NONHSAG009944_NONHSAT024909	473	ARL13B_NM_182896	3831	-48.94	-0.103467	149	473	1	325
NONHSAG009944_NONHSAT024909	473	MRVI1_NM_001098579	6035	-50.93	-0.107674	1	473	4650	5122
NONHSAG009944_NONHSAT024909	473	PHF8_NM_015107	6058	-56.17	-0.118753	1	451	5608	6058
NONHSAG009944_NONHSAT024909	473	NLRP5_NM_153447	3883	-50.95	-0.107717	1	473	1372	1844
NONHSAG009944_NONHSAT024909	473	C11orf84_NM_138471	1961	-56.22	-0.118858	1	473	58	530
NONHSAG009944_NONHSAT024909	473	SMURF1_NM_020429	5763	-60.07	-0.126998	1	473	137	609
NONHSAG009944_NONHSAT024909	473	PSEN2_NM_012486	2295	-49.69	-0.105053	1	473	820	1292
NONHSAG009944_NONHSAT024909	473	DCAF5_NM_003861	5985	-50.56	-0.106892	1	317	5669	5985
NONHSAG009944_NONHSAT024909	473	MPP2_NM_005374	4609	-57.42	-0.121395	1	473	3663	4135
NONHSAG009944_NONHSAT024909	473	CERS2_NM_181746	2544	-61.78	-0.130613	1	473	96	568
NONHSAG009944_NONHSAT024909	473	NRAP_NM_001261463	5535	-48.52	-0.102579	1	473	4862	5334
NONHSAG009944_NONHSAT024909	473	NSG1_NM_014392	2418	-49.46	-0.104567	1	473	1916	2388
NONHSAG009944_NONHSAT024909	473	SLC12A8_NM_024628	3510	-49.7	-0.105074	1	473	2747	3219
NONHSAG009944_NONHSAT024909	473	STK39_NM_013233	3274	-54.18	-0.114545	1	473	118	590
NONHSAG009944_NONHSAT024909	473	CELSR1_NM_014246	11389	-71.28	-0.150698
NONHSAG009944_NONHSAT024909	473	LYPD1_NM_144586	2683	-56.86	-0.120211	1	473	1904	2376
NONHSAG009944_NONHSAT024909	473	NOS1AP_NM_001126060	5559	-51.87	-0.109662	1	473	2623	3095
NONHSAG009944_NONHSAT024909	473	FMN2_NM_020066	6429	-69.25	-0.146406	1	473	4955	5427
NONHSAG009944_NONHSAT024909	473	GNG2_NM_001243773	3882	-53.51	-0.113129	1	443	3440	3882
NONHSAG009944_NONHSAT024909	473	TAF3_NM_031923	3298	-58.26	-0.123171	1	473	2579	3051
NONHSAG009944_NONHSAT024909	473	NEO1_NM_001172624	7055	-53.45	-0.113002	1	332	6724	7055
NONHSAG009944_NONHSAT024909	473	COG5_NM_181733	4817	-62.24	-0.131586	1	473	267	739
NONHSAG009944_NONHSAT024909	473	UBE2D3_NM_181891	4126	-50.51	-0.106786	1	473	61	533
NONHSAG009944_NONHSAT024909	473	FBLN5_NM_006329	2633	-52.09	-0.110127	1	473	2151	2623
NONHSAG009944_NONHSAT024909	473	CAPRIN2_NM_032156	4526	-47.88	-0.101226	69	473	1	405
NONHSAG009944_NONHSAT024909	473	AMBRA1_NM_017749	5025	-56.38	-0.119197	1	473	1251	1723
NONHSAG009944_NONHSAT024909	473	PTK2B_NM_173174	4720	-48.57	-0.102685	1	473	3902	4374
NONHSAG009944_NONHSAT024909	473	PHF8_NM_001184897	4653	-56.17	-0.118753	1	451	4203	4653
NONHSAG009944_NONHSAT024909	473	TICRR_NM_152259	6669	-58.13	-0.122896	1	376	6294	6669
NONHSAG009944_NONHSAT024909	473	NSG1_NM_001287763	2650	-53.5	-0.113108	1	355	2296	2650
NONHSAG009944_NONHSAT024909	473	CHEK1_NM_001114122	4155	-51.49	-0.108858	1	473	458	930
NONHSAG009944_NONHSAT024909	473	MRVI1_NM_001206880	5748	-49.57	-0.104799	1	473	5108	5580
NONHSAG009944_NONHSAT024909	473	CALML4_NM_001286695	4463	-48.34	-0.102199	1	473	3888	4360
NONHSAG009944_NONHSAT024909	473	CHEK1_NM_001114121	2683	-51.49	-0.108858	1	473	458	930
NONHSAG009944_NONHSAT024909	473	MPP2_NM_001278373	4545	-62.33	-0.131776	1	473	3663	4135
NONHSAG009944_NONHSAT024909	473	CAPRIN2_NM_001206856	4361	-47.88	-0.101226	69	473	1	405
NONHSAG009944_NONHSAT024909	473	PTPN13_NM_080684	7989	-57.8	-0.122199	1	464	7526	7989
NONHSAG009944_NONHSAT024909	473	STX6_NM_001286210	4807	-53.59	-0.113298	1	473	93	565
NONHSAG009944_NONHSAT024909	473	CAPRIN2_NM_023925	4335	-47.88	-0.101226	69	473	1	405
NONHSAG009944_NONHSAT024909	473	CHEK1_NM_001244846	4053	-51.49	-0.108858	1	473	458	930
NONHSAG009944_NONHSAT024909	473	PHF8_NM_001184896	5907	-47.39	-0.10019	1	473	2560	3032
NONHSAG009944_NONHSAT024909	473	PDLIM2_NM_198042	1459	-56.47	-0.119387	1	473	508	980
NONHSAG009944_NONHSAT024909	473	DIRAS3_NM_004675	1631	-53.21	-0.112495	1	473	792	1264
NONHSAG009944_NONHSAT024909	473	NR2E1_NM_001286102	2619	-50.63	-0.10704	1	473	2008	2480
NONHSAG009944_NONHSAT024909	473	SVOPL_NM_001139456	1804	-49.69	-0.105053	1	473	768	1240
NONHSAG009944_NONHSAT024909	473	PRDM10_NM_199437	6310	-50.34	-0.106427	1	473	3030	3502
NONHSAG009944_NONHSAT024909	473	NRAP_NM_198060	5532	-47.38	-0.100169	1	473	301	773
NONHSAG009944_NONHSAT024909	473	CUX2_NM_015267	6844	-67.53	-0.14277	1	473	4160	4632
NONHSAG009944_NONHSAT024909	473	TEX2_NM_001288732	5101	-48.91	-0.103404	1	473	52	524
NONHSAG009944_NONHSAT024909	473	MADD_NM_130476	5860	-47.46	-0.100338	1	473	4919	5391
NONHSAG009944_NONHSAT024909	473	MPP2_NM_001278372	4681	-54.36	-0.114926	1	460	4222	4681
NONHSAG009944_NONHSAT024909	473	WHSC1_NM_133331	7706	-52.58	-0.111163	1	473	2976	3448
NONHSAG009944_NONHSAT024909	473	PADI6_NM_207421	2396	-48.61	-0.10277	1	473	59	531
NONHSAG009944_NONHSAT024909	473	ATXN2L_NM_148415	3807	-57.86	-0.122326	1	473	28	500
NONHSAG009944_NONHSAT024909	473	ATXN2L_NM_148416	3784	-57.86	-0.122326	1	473	28	500
NONHSAG009944_NONHSAT024909	473	CCND2_NM_001759	6522	-48.32	-0.102156	1	473	169	641
NONHSAG009944_NONHSAT024909	473	IGF1R_NM_001291858	12232	-64.05	-0.135412
NONHSAG009944_NONHSAT024909	473	PLXNC1_NM_005761	7346	-66.97	-0.141586	1	473	61	533
NONHSAG009944_NONHSAT024909	473	RYR3_NM_001243996	15544	-51.85	-0.109619
NONHSAG009944_NONHSAT024909	473	RERE_NM_001042681	8009	-58.12	-0.122875	1	473	4513	4985
NONHSAG009944_NONHSAT024909	473	MADD_NM_130474	5640	-47.46	-0.100338	1	473	4723	5195
NONHSAG009944_NONHSAT024909	473	GAB1_NM_002039	7820	-54.02	-0.114207	1	344	7477	7820
NONHSAG009944_NONHSAT024909	473	GNG2_NM_053064	3886	-53.51	-0.113129	1	443	3444	3886
NONHSAG009944_NONHSAT024909	473	COG5_NM_001161520	5666	-62.24	-0.131586	1	473	267	739
NONHSAG009944_NONHSAT024909	473	FMN1_NM_001103184	12505	-49.68	-0.105032
NONHSAG009944_NONHSAT024909	473	KDM3A_NM_018433	4890	-51.48	-0.108837	1	473	90	562
NONHSAG009944_NONHSAT024909	473	DDX59_NM_001031725	2320	-54.59	-0.115412	1	442	1879	2320
NONHSAG009944_NONHSAT024909	473	TRAM2_NM_012288	7057	-48.15	-0.101797	29	473	1	445
NONHSAG009944_NONHSAT024909	473	ZCWPW1_NM_001258008	2255	-48.25	-0.102008	81	473	1	393
NONHSAG009944_NONHSAT024909	473	PTK2B_NM_173175	3941	-47.98	-0.101438	1	473	3089	3561
NONHSAG009944_NONHSAT024909	473	SEC24C_NM_004922	4545	-50.92	-0.107653	1	473	3875	4347
NONHSAG009944_NONHSAT024909	473	PREX1_NM_020820	6633	-55.83	-0.118034	1	473	1271	1743
NONHSAG009944_NONHSAT024909	473	EPAS1_NM_001430	5166	-56.46	-0.119366	1	473	120	592
NONHSAG009944_NONHSAT024909	473	AMBRA1_NM_001267782	5306	-56.38	-0.119197	1	473	1251	1723
NONHSAG009944_NONHSAT024909	473	AGO2_NM_012154	3500	-54.57	-0.11537	1	473	1293	1765
NONHSAG009944_NONHSAT024909	473	MRVI1_NM_001100167	6030	-50.93	-0.107674	1	473	4650	5122
NONHSAG009944_NONHSAT024909	473	RERE_NM_001042682	6308	-58.12	-0.122875	1	473	4513	4985
NONHSAG009944_NONHSAT024909	473	TBC1D14_NM_020773	5009	-57.18	-0.120888	1	396	4614	5009
NONHSAG009944_NONHSAT024909	473	NOS1AP_NM_001164757	4449	-55.17	-0.116638	1	421	4029	4449
NONHSAG009944_NONHSAT024909	473	ASAP2_NM_001135191	5582	-73.55	-0.155497	1	473	14	486
NONHSAG009944_NONHSAT024909	473	MADD_NM_130475	5970	-47.46	-0.100338	1	473	5029	5501
NONHSAG009944_NONHSAT024909	473	NOS1AP_NM_014697	4464	-55.17	-0.116638	1	421	4044	4464
NONHSAG009944_NONHSAT024909	473	UBE2D3_NM_181887	3939	-50.09	-0.105899	1	454	3486	3939
NONHSAG009944_NONHSAT024909	473	LOH12CR1_NM_058169	2085	-50.9	-0.107611	1	434	1652	2085
NONHSAG009944_NONHSAT024909	473	TUBG2_NM_016437	1818	-50.69	-0.107167	1	473	65	537
NONHSAG009944_NONHSAT024909	473	GBF1_NM_001199378	6428	-53.71	-0.113552	1	473	568	1040
NONHSAG009944_NONHSAT024909	473	CALML4_NM_001031733	4494	-48.34	-0.102199	1	473	3919	4391
NONHSAG009944_NONHSAT024909	473	TRAFD1_NM_001143906	3179	-59.6	-0.126004	1	397	2783	3179
NONHSAG009944_NONHSAT024909	473	PTPN3_NM_001145370	8630	-47.44	-0.100296	1	473	6217	6689
NONHSAG009944_NONHSAT024909	473	AGO2_NM_001164623	3398	-54.57	-0.11537	1	473	1191	1663
NONHSAG009944_NONHSAT024909	473	NUMB_NM_003744	3611	-51.71	-0.109323	1	473	1574	2046
NONHSAG009944_NONHSAT024909	473	TCF20_NM_005650	7309	-56.57	-0.119598	1	473	5006	5478
NONHSAG009944_NONHSAT024909	473	AFAP1_NM_001134647	7770	-51.49	-0.108858	11	473	1	463
NONHSAG009944_NONHSAT024909	473	RNF38_NM_194332	5106	-52	-0.109937	103	473	1	371
NONHSAG009944_NONHSAT024909	473	SKOR1_NM_001258024	2607	-60.57	-0.128055	1	473	701	1173
NONHSAG009944_NONHSAT024909	473	SEC24C_NM_198597	4458	-50.92	-0.107653	1	473	3875	4347
NONHSAG009944_NONHSAT024909	473	EIF4ENIF1_NM_019843	3701	-49.05	-0.1037	1	473	535	1007
NONHSAG009944_NONHSAT024909	473	SVOPL_NM_174959	1421	-49.69	-0.105053	1	473	768	1240
NONHSAG009944_NONHSAT024909	473	SIN3A_NM_015477	6681	-52.45	-0.110888	1	473	6152	6624
NONHSAG009944_NONHSAT024909	473	WHSC1_NM_133335	7535	-52.58	-0.111163	1	473	2980	3452
NONHSAG009944_NONHSAT024909	473	ZSWIM3_NM_080752	2817	-54.58	-0.115391	1	461	2357	2817
NONHSAG009944_NONHSAT024909	473	MRVI1_NM_130385	6366	-50.93	-0.107674	1	473	4650	5122
NONHSAG009944_NONHSAT024909	473	GPC6_NM_005708	7102	-62	-0.131078	1	473	234	706
NONHSAG009944_NONHSAT024909	473	SREBF2_NM_004599	5266	-58.34	-0.12334	1	473	2975	3447
NONHSAG009944_NONHSAT024909	473	APPL2_NM_018171	3230	-47.45	-0.100317	1	340	2891	3230
NONHSAG009944_NONHSAT024909	473	STX6_NM_005819	5072	-54.17	-0.114524	1	473	93	565
NONHSAG009944_NONHSAT024909	473	SLC27A6_NM_001017372	2838	-49.37	-0.104376	1	473	2289	2761
NONHSAG009944_NONHSAT024909	473	MADD_NM_001135944	5698	-47.46	-0.100338	1	473	4781	5253
NONHSAG009944_NONHSAT024909	473	ZCCHC14_NM_015144	6911	-56.76	-0.12	1	473	2423	2895
NONHSAG009944_NONHSAT024909	473	EEF2K_NM_013302	7412	-55.88	-0.11814	1	418	6995	7412
NONHSAG009944_NONHSAT024909	473	DCDC2_NM_016356	4708	-53.57	-0.113256	1	473	177	649
NONHSAG009944_NONHSAT024909	473	PDLIM2_NM_021630	2235	-70.31	-0.148647	1	473	1600	2072
NONHSAG009944_NONHSAT024909	473	APPL2_NM_001251904	3248	-47.45	-0.100317	1	340	2909	3248
NONHSAG009944_NONHSAT024909	473	EIF4ENIF1_NM_001164502	3179	-49.05	-0.1037	1	473	535	1007
NONHSAG009944_NONHSAT024909	473	MPP2_NM_001278371	4246	-54.21	-0.114609	1	473	204	676
NONHSAG009944_NONHSAT024909	473	WHSC1_NM_133330	7886	-52.58	-0.111163	1	473	2976	3448
NONHSAG009944_NONHSAT024909	473	ACCSL_NM_001031854	1820	-54	-0.114165	1	473	1289	1761
NONHSAG009944_NONHSAT024909	473	FMN1_NM_001277313	13530	-49.68	-0.105032
NONHSAG009944_NONHSAT024909	473	AIM1_NM_001624	7552	-59.64	-0.126089	1	473	6552	7024
NONHSAG009944_NONHSAT024909	473	TP63_NM_001114982	2640	-49.11	-0.103827	1	473	274	746
NONHSAG009944_NONHSAT024909	473	PDK1_NM_002610	4658	-56.14	-0.118689	28	473	1	446
NONHSAG009944_NONHSAT024909	473	COG5_NM_006348	4880	-62.24	-0.131586	1	473	267	739
NONHSAG009944_NONHSAT024909	473	NPM2_NM_001286681	933	-52.06	-0.110063	1	473	7	479
NONHSAG009944_NONHSAT024909	473	PLEKHA7_NM_175058	4808	-52.74	-0.111501	1	473	1387	1859
NONHSAG009944_NONHSAT024909	473	SLC43A3_NM_199329	2646	-48.17	-0.101839	1	405	2242	2646
NONHSAG009944_NONHSAT024909	473	TECTA_NM_005422	6468	-47.62	-0.100677	1	473	4084	4556
NONHSAG009944_NONHSAT024909	473	CRISPLD2_NM_031476	4589	-49.3	-0.104228	1	473	61	533
NONHSAG009944_NONHSAT024909	473	NUMB_NM_001005743	3644	-51.71	-0.109323	1	473	1574	2046
NONHSAG009944_NONHSAT024909	473	PRDM4_NM_012406	4187	-50.54	-0.10685	1	473	40	512
NONHSAG009944_NONHSAT024909	473	EPHB1_NM_004441	4675	-50.72	-0.10723	1	436	4240	4675
NONHSAG009944_NONHSAT024909	473	FNIP2_NM_020840	5786	-47.63	-0.100698	41	473	1	433
NONHSAG009944_NONHSAT024909	473	TECPR2_NM_001172631	4397	-54.1	-0.114376	1	473	3567	4039
NONHSAG009944_NONHSAT024909	473	MPP2_NM_001278375	4355	-61.33	-0.129662	1	473	3663	4135
NONHSAG009944_NONHSAT024909	473	ENG_NM_001114753	3065	-57.46	-0.12148	1	473	200	672
NONHSAG009944_NONHSAT024909	473	SOX13_NM_005686	4073	-58.11	-0.122854	1	473	160	632
NONHSAG009944_NONHSAT024909	473	NUMB_NM_001005744	3500	-51.71	-0.109323	1	473	1574	2046
NONHSAG009944_NONHSAT024909	473	RASA3_NM_007368	4200	-50.8	-0.1074	1	473	2158	2630
NONHSAG009944_NONHSAT024909	473	OSBP_NM_002556	5083	-67.64	-0.143002	1	473	4432	4904
NONHSAG009944_NONHSAT024909	473	CCDC88C_NM_001080414	7543	-52.99	-0.11203	1	473	1319	1791
NONHSAG009944_NONHSAT024909	473	NR2E1_NM_003269	3212	-52.04	-0.110021	1	473	650	1122
NONHSAG009944_NONHSAT024909	473	NCALD_NM_001040624	3743	-51.17	-0.108182	1	473	225	697
NONHSAG009944_NONHSAT024909	473	FAM208B_NM_017782	8626	-55.78	-0.117928	102	473	1	372
NONHSAG009944_NONHSAT024909	473	ATXN2L_NM_148414	4026	-57.86	-0.122326	1	473	28	500
NONHSAG009944_NONHSAT024909	473	B3GNT2_NM_006577	2749	-47.31	-0.100021	1	473	62	534
NONHSAG009944_NONHSAT024909	473	RERE_NM_012102	8194	-58.12	-0.122875	1	473	4513	4985
NONHSAG009944_NONHSAT024909	473	MSL2_NM_018133	4696	-56.31	-0.119049	1	473	118	590
NONHSAG009944_NONHSAT024909	473	PRDM10_NM_199438	6009	-48.99	-0.103573	1	473	2798	3270
NONHSAG009944_NONHSAT024909	473	PRDM10_NM_020228	6322	-50.34	-0.106427	1	473	3042	3514
NONHSAG009944_NONHSAT024909	473	TP63_NM_001114979	2870	-49.11	-0.103827	1	473	504	976
NONHSAG009944_NONHSAT024909	473	MPP2_NM_001278376	4239	-54.21	-0.114609	1	473	204	676
NONHSAG009944_NONHSAT024909	473	SIN3A_NM_001145357	6604	-47.52	-0.100465	1	473	6104	6576
NONHSAG009944_NONHSAT024909	473	KALRN_NM_003947	6508	-55.08	-0.116448	1	473	1182	1654
NONHSAG009944_NONHSAT024909	473	TP63_NM_003722	4909	-49.11	-0.103827	1	473	504	976
NONHSAG009944_NONHSAT024909	473	SMURF1_NM_181349	5685	-60.07	-0.126998	1	473	137	609
NONHSAG009944_NONHSAT024909	473	MPP2_NM_001278381	4942	-57.42	-0.121395	1	473	3663	4135
NONHSAG009944_NONHSAT024909	473	SAMD4A_NM_001161576	6569	-52.24	-0.110444	1	473	1167	1639
NONHSAG009944_NONHSAT024909	473	RPH3A_NM_014954	4580	-57.42	-0.121395	1	473	2912	3384
NONHSAG009944_NONHSAT024909	473	CCDC6_NM_005436	5826	-54.82	-0.115899	1	473	170	642
NONHSAG009944_NONHSAT024909	473	STK24_NM_001032296	4635	-65.33	-0.138118	76	473	1	398
NONHSAG009944_NONHSAT024909	473	PTPN13_NM_080685	8577	-57.8	-0.122199	1	464	8114	8577
NONHSAG009944_NONHSAT024909	473	HPSE2_NM_001166246	4419	-48.82	-0.103214	1	473	2285	2757
NONHSAG009944_NONHSAT024909	473	GNAI1_NM_002069	3318	-52.42	-0.110825	1	473	38	510
NONHSAG009944_NONHSAT024909	473	PTK2B_NM_173176	4152	-47.98	-0.101438	1	473	3300	3772
NONHSAG009944_NONHSAT024909	473	PLAGL2_NM_002657	5656	-48.81	-0.103192	11	473	1	463
NONHSAG009944_NONHSAT024909	473	SAMD4A_NM_001161577	5570	-55.05	-0.116385	1	473	60	532
NONHSAG009944_NONHSAT024909	473	OSBPL10_NM_001174060	4021	-65.21	-0.137865	1	473	3225	3697
NONHSAG009944_NONHSAT024909	473	ARL13B_NM_001174151	3916	-48.94	-0.103467	149	473	1	325
NONHSAG009944_NONHSAT024909	473	AMBRA1_NM_001267783	4940	-56.38	-0.119197	1	473	1251	1723
NONHSAG009944_NONHSAT024909	473	GNG2_NM_001243774	3845	-53.51	-0.113129	1	443	3403	3845
NONHSAG009944_NONHSAT024909	473	SPIN3_NM_001010862	4459	-51.65	-0.109197	1	473	8	480
NONHSAG009944_NONHSAT024909	473	CNOT11_NM_017546	2518	-60.18	-0.12723	1	473	1907	2379
NONHSAG009944_NONHSAT024909	473	ADCY5_NM_001199642	5123	-49.76	-0.105201	1	473	1806	2278
NONHSAG009944_NONHSAT024909	473	MPP2_NM_001278370	4310	-57.42	-0.121395	1	473	3663	4135
NONHSAG009944_NONHSAT024909	473	NPM2_NM_001286680	1514	-54.62	-0.115476	1	446	1069	1514
NONHSAG009944_NONHSAT024909	473	CERS2_NM_022075	2504	-60.62	-0.128161	1	473	96	568
NONHSAG033716_NONHSAT084892	500	EIF4ENIF1_NM_001164501	3677	-288.71	-0.57742	1	500	2771	3270
NONHSAG033716_NONHSAT084892	500	EIF4ENIF1_NM_019843	3701	-288.71	-0.57742	1	500	2771	3270
NONHSAG033716_NONHSAT084892	500	EIF4ENIF1_NM_001164502	3179	-146.81	-0.29362	1	500	2042	2541
NONHSAG048977_NONHSAT123740	676	WEE2_NM_001105558	3061	-130.38	-0.19287	1	676	1362	2037
NONHSAG048977_NONHSAT123738	565	ADCY5_NM_183357	6098	-57.94	-0.102549	1	565	5512	6076
NONHSAG048977_NONHSAT123738	565	WEE2_NM_001105558	3061	-80.93	-0.143239	1	565	1151	1715
NONHSAG033716_NONHSAT084893	615	SLC12A8_NM_001195483	3449	-63.06	-0.102537	1	615	2575	3189
NONHSAG033716_NONHSAT084893	615	EIF4ENIF1_NM_001164501	3677	-288.64	-0.469333	1	615	2804	3418
NONHSAG033716_NONHSAT084893	615	SLC12A8_NM_024628	3510	-63.06	-0.102537	1	615	2636	3250
NONHSAG033716_NONHSAT084893	615	EIF4ENIF1_NM_019843	3701	-288.64	-0.469333	1	615	2804	3418
NONHSAG018227_NONHSAT051917	1010	BMP6_NM_001718	3105	-101.86	-0.100851	1	1003	2103	3105
NONHSAG018227_NONHSAT051917	1010	OSBPL10_NM_017784	4213	-102.33	-0.101317	1	1010	90	1099
NONHSAG018227_NONHSAT051917	1010	IGF1R_NM_000875	12235	-108.92	-0.107842
NONHSAG018227_NONHSAT051917	1010	ADCY5_NM_183357	6098	-123.13	-0.121911	1	1010	5052	6061
NONHSAG018227_NONHSAT051917	1010	CELSR1_NM_014246	11389	-102.78	-0.101762
NONHSAG018227_NONHSAT051917	1010	FMN2_NM_020066	6429	-108.28	-0.107208	1	1010	4639	5648
NONHSAG018227_NONHSAT051917	1010	CUX2_NM_015267	6844	-108.7	-0.107624	1	1010	3969	4978
NONHSAG018227_NONHSAT051917	1010	IGF1R_NM_001291858	12232	-108.92	-0.107842
NONHSAG018227_NONHSAT051917	1010	PLXNC1_NM_005761	7346	-108.8	-0.107723	38	1010	1	973
NONHSAG018227_NONHSAT051917	1010	SREBF2_NM_004599	5266	-106.93	-0.105871	1	1010	2007	3016
NONHSAG018227_NONHSAT051917	1010	PDLIM2_NM_021630	2235	-114.16	-0.11303	1	846	1390	2235
NONHSAG018227_NONHSAT051917	1010	PLEKHA7_NM_175058	4808	-101.76	-0.100752	1	1010	1243	2252
NONHSAG018227_NONHSAT051917	1010	OSBPL10_NM_001174060	4021	-102.33	-0.101317	1	1010	90	1099
NONHSAG009944_NONHSAT024915	583	TRIO_NM_007118	10227	-69.11	-0.118542
NONHSAG009944_NONHSAT024915	583	BMP6_NM_001718	3105	-68.45	-0.11741	1	583	2346	2928
NONHSAG009944_NONHSAT024915	583	KMT2D_NM_003482	19419	-62.53	-0.107256
NONHSAG009944_NONHSAT024915	583	OSBPL10_NM_017784	4213	-67.22	-0.1153	1	583	3403	3985
NONHSAG009944_NONHSAT024915	583	DAAM2_NM_015345	6247	-59.88	-0.10271	1	583	2533	3115
NONHSAG009944_NONHSAT024915	583	ATXN2L_NM_145714	3838	-60.5	-0.103774	1	583	122	704
NONHSAG009944_NONHSAT024915	583	DAAM2_NM_001201427	6186	-59.88	-0.10271	1	583	2533	3115
NONHSAG009944_NONHSAT024915	583	STK24_NM_001286649	4578	-62.2	-0.10669	1	583	72	654
NONHSAG009944_NONHSAT024915	583	IGF1R_NM_000875	12235	-60.76	-0.10422
NONHSAG009944_NONHSAT024915	583	BRINP1_NM_014618	3196	-58.37	-0.10012	1	583	804	1386
NONHSAG009944_NONHSAT024915	583	ADCY5_NM_183357	6098	-63.58	-0.109057	1	583	5365	5947
NONHSAG009944_NONHSAT024915	583	SLC12A8_NM_024628	3510	-58.69	-0.100669	1	583	5	587
NONHSAG009944_NONHSAT024915	583	CELSR1_NM_014246	11389	-78.83	-0.135214
NONHSAG009944_NONHSAT024915	583	FMN2_NM_020066	6429	-70.33	-0.120635	1	583	5794	6376
NONHSAG009944_NONHSAT024915	583	TICRR_NM_152259	6669	-59.64	-0.102298	1	556	6114	6669
NONHSAG009944_NONHSAT024915	583	CUX2_NM_015267	6844	-60.64	-0.104014	1	583	4072	4654
NONHSAG009944_NONHSAT024915	583	IGF1R_NM_001291858	12232	-60.76	-0.10422
NONHSAG009944_NONHSAT024915	583	PLXNC1_NM_005761	7346	-61.9	-0.106175	1	583	305	887
NONHSAG009944_NONHSAT024915	583	PDLIM2_NM_021630	2235	-64.67	-0.110926	1	583	1494	2076
NONHSAG009944_NONHSAT024915	583	PLEKHA7_NM_175058	4808	-60.88	-0.104425	1	583	1280	1862
NONHSAG009944_NONHSAT024915	583	SOX13_NM_005686	4073	-63.1	-0.108233	1	583	293	875
NONHSAG009944_NONHSAT024915	583	OSBP_NM_002556	5083	-58.37	-0.10012	1	583	23	605
NONHSAG009944_NONHSAT024915	583	STK24_NM_001032296	4635	-61.9	-0.106175	1	583	72	654
NONHSAG009944_NONHSAT024915	583	OSBPL10_NM_001174060	4021	-67.22	-0.1153	1	583	3211	3793
NONHSAG009944_NONHSAT024915	583	CNOT11_NM_017546	2518	-64.05	-0.109863	1	583	1816	2398
NONHSAG044293_NONHSAT113883	401	TRIO_NM_007118	10227	-42.59	-0.106209
NONHSAG044293_NONHSAT113883	401	OSBPL10_NM_017784	4213	-40.24	-0.100349	1	401	3273	3673
NONHSAG044293_NONHSAT113883	401	HIPK2_NM_022740	15225	-41.35	-0.103117
NONHSAG044293_NONHSAT113883	401	HIPK2_NM_001113239	15144	-41.35	-0.103117
NONHSAG044293_NONHSAT113883	401	HDC_NM_002112	2642	-40.82	-0.101796	1	401	2056	2456
NONHSAG044293_NONHSAT113883	401	ADCY5_NM_183357	6098	-41.86	-0.104389	1	401	5412	5812
NONHSAG044293_NONHSAT113883	401	SMURF2_NM_022739	3866	-40.53	-0.101072	1	401	39	439
NONHSAG044293_NONHSAT113883	401	TICRR_NM_152259	6669	-46.93	-0.117032	1	401	1235	1635
NONHSAG044293_NONHSAT113883	401	PLXNC1_NM_005761	7346	-42.74	-0.106584	1	401	6853	7253
NONHSAG044293_NONHSAT113883	401	PDLIM2_NM_021630	2235	-41.68	-0.10394	1	401	1672	2072
NONHSAG044293_NONHSAT113883	401	OSBPL10_NM_001174060	4021	-40.24	-0.100349	1	401	3081	3481
NONHSAG044293_NONHSAT113883	401	CNOT11_NM_017546	2518	-42.89	-0.106958	1	396	2123	2518
NONHSAG049421_NONHSAT124777	523	TRIO_NM_007118	10227	-74.46	-0.142371
NONHSAG049421_NONHSAT124777	523	SYNE2_NM_182914	21877	-56.99	-0.108967
NONHSAG049421_NONHSAT124777	523	DCDC2_NM_001195610	4615	-53.82	-0.102906	1	523	3973	4495
NONHSAG049421_NONHSAT124777	523	BMP6_NM_001718	3105	-61.04	-0.116711	1	523	2386	2908
NONHSAG049421_NONHSAT124777	523	SLC12A8_NM_001195483	3449	-53.84	-0.102945	1	523	2866	3388
NONHSAG049421_NONHSAT124777	523	ADAR_NM_015840	6593	-52.75	-0.10086	1	523	5851	6373
NONHSAG049421_NONHSAT124777	523	HENMT1_NM_144584	1881	-52.41	-0.10021	1	523	12	534
NONHSAG049421_NONHSAT124777	523	PIAS4_NM_015897	1737	-52.82	-0.100994	1	523	174	696
NONHSAG049421_NONHSAT124777	523	KMT2D_NM_003482	19419	-63.75	-0.121893
NONHSAG049421_NONHSAT124777	523	OSBPL10_NM_017784	4213	-58.12	-0.111128	1	523	250	772
NONHSAG049421_NONHSAT124777	523	CALML4_NM_001286694	4604	-52.31	-0.100019	1	523	3520	4042
NONHSAG049421_NONHSAT124777	523	JAG1_NM_000214	5987	-57.93	-0.110765	1	523	175	697
NONHSAG049421_NONHSAT124777	523	HIPK2_NM_022740	15225	-54.38	-0.103977
NONHSAG049421_NONHSAT124777	523	SYNE2_NM_182910	2581	-53.2	-0.101721	1	523	592	1114
NONHSAG049421_NONHSAT124777	523	LPCAT4_NM_153613	1908	-57.36	-0.109675	1	523	612	1134
NONHSAG049421_NONHSAT124777	523	LIMK1_NM_002314	3382	-59.48	-0.113728	1	523	2795	3317
NONHSAG049421_NONHSAT124777	523	RNF10_NM_014868	3847	-57.4	-0.109751	1	523	206	728
NONHSAG049421_NONHSAT124777	523	GBF1_NM_001199379	6425	-56.43	-0.107897	1	523	1436	1958
NONHSAG049421_NONHSAT124777	523	AFAP1_NM_198595	7518	-55.4	-0.105927	1	506	7013	7518
NONHSAG049421_NONHSAT124777	523	SMPD3_NM_018667	5269	-57.86	-0.110631	1	523	4376	4898
NONHSAG049421_NONHSAT124777	523	LIMK1_NM_001204426	3160	-52.64	-0.10065	1	523	2429	2951
NONHSAG049421_NONHSAT124777	523	ATXN2L_NM_145714	3838	-58.3	-0.111472	1	523	3239	3761
NONHSAG049421_NONHSAT124777	523	ATXN2L_NM_007245	4412	-58.3	-0.111472	1	523	3813	4335
NONHSAG049421_NONHSAT124777	523	CDH3_NM_001793	4276	-55.39	-0.105908	1	523	2826	3348
NONHSAG049421_NONHSAT124777	523	ADAMTSL1_NM_001040272	7842	-55.21	-0.105564	1	523	4001	4523
NONHSAG049421_NONHSAT124777	523	H1FOO_NM_153833	1067	-54.7	-0.104589	1	523	431	953
NONHSAG049421_NONHSAT124777	523	ASAP2_NM_003887	5717	-57.75	-0.110421	1	438	5280	5717
NONHSAG049421_NONHSAT124777	523	RIMKLA_NM_173642	10569	-54.97	-0.105105
NONHSAG049421_NONHSAT124777	523	PDLIM2_NM_176871	4608	-62.23	-0.118987	1	523	3768	4290
NONHSAG049421_NONHSAT124777	523	MRVI1_NM_001206881	6155	-69.19	-0.132294	1	493	5663	6155
NONHSAG049421_NONHSAT124777	523	PTPN13_NM_080683	8562	-54.68	-0.104551	1	523	90	612
NONHSAG049421_NONHSAT124777	523	MRVI1_NM_001100163	6313	-71.37	-0.136463	1	493	5821	6313
NONHSAG049421_NONHSAT124777	523	HIPK2_NM_001113239	15144	-54.38	-0.103977
NONHSAG049421_NONHSAT124777	523	WHSC1_NM_001042424	7572	-54.75	-0.104685	1	523	3155	3677
NONHSAG049421_NONHSAT124777	523	STK24_NM_001286649	4578	-59.8	-0.11434	1	457	4122	4578
NONHSAG049421_NONHSAT124777	523	PAIP1_NM_006451	2795	-57.68	-0.110287	1	515	2281	2795
NONHSAG049421_NONHSAT124777	523	NOD1_NM_006092	4496	-52.55	-0.100478	1	523	2238	2760
NONHSAG049421_NONHSAT124777	523	KIAA0247_NM_014734	5393	-60.39	-0.115468	1	523	3454	3976
NONHSAG049421_NONHSAT124777	523	ADAR_NM_001025107	6540	-53.04	-0.101415	1	523	5929	6451
NONHSAG049421_NONHSAT124777	523	ATXN2L_NM_017492	3861	-58.3	-0.111472	1	523	3262	3784
NONHSAG049421_NONHSAT124777	523	RPH3A_NM_001143854	4592	-58.59	-0.112027	1	523	3087	3609
NONHSAG049421_NONHSAT124777	523	IGF1R_NM_000875	12235	-78.54	-0.150172
NONHSAG049421_NONHSAT124777	523	GNA14_NM_004297	2491	-63.55	-0.121511	1	523	1838	2360
NONHSAG049421_NONHSAT124777	523	CCNI_NM_006835	1873	-54.6	-0.104398	1	511	1363	1873
NONHSAG049421_NONHSAT124777	523	MPP2_NM_001278374	4490	-57.62	-0.110172	1	523	2416	2938
NONHSAG049421_NONHSAT124777	523	PLEKHM2_NM_015164	4122	-57.39	-0.109732	1	376	3747	4122
NONHSAG049421_NONHSAT124777	523	SLC4A7_NM_001258379	7733	-60.62	-0.115908	1	523	91	613
NONHSAG049421_NONHSAT124777	523	DFNA5_NM_001127454	2265	-52.86	-0.101071	1	480	1786	2265
NONHSAG049421_NONHSAT124777	523	PTPN13_NM_006264	8505	-54.68	-0.104551	1	523	90	612
NONHSAG049421_NONHSAT124777	523	SMURF1_NM_001199847	5676	-53.11	-0.101549	18	523	1	506
NONHSAG049421_NONHSAT124777	523	APITD1_NM_199294	1243	-53.18	-0.101683	1	523	689	1211
NONHSAG049421_NONHSAT124777	523	BRINP1_NM_014618	3196	-54.21	-0.103652	1	523	1614	2136
NONHSAG049421_NONHSAT124777	523	ADCY5_NM_183357	6098	-73.15	-0.139866	1	523	1884	2406
NONHSAG049421_NONHSAT124777	523	SMURF2_NM_022739	3866	-59.98	-0.114685	1	377	3490	3866
NONHSAG049421_NONHSAT124777	523	TBC1D14_NM_001113363	4153	-58.24	-0.111358	1	523	1019	1541
NONHSAG049421_NONHSAT124777	523	ENG_NM_000118	3201	-58.88	-0.112581	1	523	2551	3073
NONHSAG049421_NONHSAT124777	523	ENG_NM_001278138	2805	-54.91	-0.10499	1	523	1938	2460
NONHSAG049421_NONHSAT124777	523	TECPR2_NM_014844	8686	-62.66	-0.119809	1	523	4184	4706
NONHSAG049421_NONHSAT124777	523	SIN3A_NM_001145358	6779	-56.92	-0.108834	1	523	61	583
NONHSAG049421_NONHSAT124777	523	C11orf84_NM_138471	1961	-64.73	-0.123767	1	495	1467	1961
NONHSAG049421_NONHSAT124777	523	SMURF1_NM_020429	5763	-53.11	-0.101549	18	523	1	506
NONHSAG049421_NONHSAT124777	523	FSTL4_NM_015082	5382	-55.06	-0.105277	1	412	4971	5382
NONHSAG049421_NONHSAT124777	523	MPP2_NM_005374	4609	-57.62	-0.110172	1	523	2416	2938
NONHSAG049421_NONHSAT124777	523	CERS2_NM_181746	2544	-59.88	-0.114493	41	523	1	483
NONHSAG049421_NONHSAT124777	523	SLC12A8_NM_024628	3510	-53.84	-0.102945	1	523	2866	3388
NONHSAG049421_NONHSAT124777	523	STK39_NM_013233	3274	-60.86	-0.116367	1	311	2964	3274
NONHSAG049421_NONHSAT124777	523	CELSR1_NM_014246	11389	-67.31	-0.1287
NONHSAG049421_NONHSAT124777	523	LYPD1_NM_144586	2683	-54.08	-0.103403	1	523	484	1006
NONHSAG049421_NONHSAT124777	523	NOS1AP_NM_001126060	5559	-54.02	-0.103289	1	523	2572	3094
NONHSAG049421_NONHSAT124777	523	FMN2_NM_020066	6429	-75.87	-0.145067	1	523	834	1356
NONHSAG049421_NONHSAT124777	523	COG5_NM_181733	4817	-53.96	-0.103174	1	523	4238	4760
NONHSAG049421_NONHSAT124777	523	AMBRA1_NM_017749	5025	-59.64	-0.114034	1	523	1206	1728
NONHSAG049421_NONHSAT124777	523	TICRR_NM_152259	6669	-59.2	-0.113193	1	523	6052	6574
NONHSAG049421_NONHSAT124777	523	CHEK1_NM_001114122	4155	-56.54	-0.108107	1	523	237	759
NONHSAG049421_NONHSAT124777	523	MRVI1_NM_001206880	5748	-65.71	-0.125641	1	493	5256	5748
NONHSAG049421_NONHSAT124777	523	CHEK1_NM_001114121	2683	-56.54	-0.108107	1	523	237	759
NONHSAG049421_NONHSAT124777	523	MPP2_NM_001278373	4545	-57.62	-0.110172	1	523	2416	2938
NONHSAG049421_NONHSAT124777	523	PTPN13_NM_080684	7989	-54.68	-0.104551	1	523	90	612
NONHSAG049421_NONHSAT124777	523	ADAR_NM_015841	6536	-52.75	-0.10086	1	523	5794	6316
NONHSAG049421_NONHSAT124777	523	CHEK1_NM_001244846	4053	-56.54	-0.108107	1	523	237	759
NONHSAG049421_NONHSAT124777	523	PDLIM2_NM_198042	1459	-62.23	-0.118987	1	523	619	1141
NONHSAG049421_NONHSAT124777	523	NR2E1_NM_001286102	2619	-52.56	-0.100497	1	523	1909	2431
NONHSAG049421_NONHSAT124777	523	CUX2_NM_015267	6844	-58.11	-0.111109	1	523	2479	3001
NONHSAG049421_NONHSAT124777	523	MPP2_NM_001278372	4681	-57.62	-0.110172	1	523	2416	2938
NONHSAG049421_NONHSAT124777	523	WHSC1_NM_133331	7706	-54.75	-0.104685	1	523	3151	3673
NONHSAG049421_NONHSAT124777	523	ATXN2L_NM_148415	3807	-58.3	-0.111472	1	523	3208	3730
NONHSAG049421_NONHSAT124777	523	ATXN2L_NM_148416	3784	-58.3	-0.111472	1	523	3185	3707
NONHSAG049421_NONHSAT124777	523	CCND2_NM_001759	6522	-55.62	-0.106348	1	523	114	636
NONHSAG049421_NONHSAT124777	523	IGF1R_NM_001291858	12232	-78.54	-0.150172
NONHSAG049421_NONHSAT124777	523	PLXNC1_NM_005761	7346	-75.16	-0.143709	1	523	6546	7068
NONHSAG049421_NONHSAT124777	523	SUPT20HL2_NM_001136233	2454	-53.46	-0.102218	1	523	553	1075
NONHSAG049421_NONHSAT124777	523	RERE_NM_001042681	8009	-62.85	-0.120172	1	523	4476	4998
NONHSAG049421_NONHSAT124777	523	COG5_NM_001161520	5666	-53.96	-0.103174	1	523	5087	5609
NONHSAG049421_NONHSAT124777	523	SEC24C_NM_004922	4545	-55.35	-0.105832	1	523	3085	3607
NONHSAG049421_NONHSAT124777	523	PREX1_NM_020820	6633	-53.7	-0.102677	1	523	1283	1805
NONHSAG049421_NONHSAT124777	523	AMBRA1_NM_001267782	5306	-59.64	-0.114034	1	523	1206	1728
NONHSAG049421_NONHSAT124777	523	ADAR_NM_001111	6671	-52.75	-0.10086	1	523	5929	6451
NONHSAG049421_NONHSAT124777	523	AGO2_NM_012154	3500	-53.97	-0.103193	1	523	2555	3077
NONHSAG049421_NONHSAT124777	523	RERE_NM_001042682	6308	-62.85	-0.120172	1	523	4476	4998
NONHSAG049421_NONHSAT124777	523	TBC1D14_NM_020773	5009	-58.24	-0.111358	1	523	1019	1541
NONHSAG049421_NONHSAT124777	523	NOS1AP_NM_001164757	4449	-54.02	-0.103289	1	523	2572	3094
NONHSAG049421_NONHSAT124777	523	ASAP2_NM_001135191	5582	-57.75	-0.110421	1	438	5145	5582
NONHSAG049421_NONHSAT124777	523	NOS1AP_NM_014697	4464	-54.02	-0.103289	1	523	2572	3094
NONHSAG049421_NONHSAT124777	523	LOH12CR1_NM_058169	2085	-53.7	-0.102677	1	523	45	567
NONHSAG049421_NONHSAT124777	523	GBF1_NM_001199378	6428	-56.43	-0.107897	1	523	1436	1958
NONHSAG049421_NONHSAT124777	523	AGO2_NM_001164623	3398	-53.97	-0.103193	1	523	2453	2975
NONHSAG049421_NONHSAT124777	523	AFAP1_NM_001134647	7770	-55.4	-0.105927	1	506	7265	7770
NONHSAG049421_NONHSAT124777	523	SKOR1_NM_001258024	2607	-63.47	-0.121358	1	523	698	1220
NONHSAG049421_NONHSAT124777	523	SEC24C_NM_198597	4458	-55.35	-0.105832	1	523	3085	3607
NONHSAG049421_NONHSAT124777	523	SIN3A_NM_015477	6681	-53.57	-0.102428	1	523	6145	6667
NONHSAG049421_NONHSAT124777	523	WHSC1_NM_133335	7535	-54.75	-0.104685	1	523	3155	3677
NONHSAG049421_NONHSAT124777	523	MRVI1_NM_130385	6366	-65.71	-0.125641	1	493	5874	6366
NONHSAG049421_NONHSAT124777	523	SREBF2_NM_004599	5266	-57.91	-0.110727	1	523	2981	3503
NONHSAG049421_NONHSAT124777	523	ZCCHC14_NM_015144	6911	-53.67	-0.10262	1	523	4236	4758
NONHSAG049421_NONHSAT124777	523	EEF2K_NM_013302	7412	-55.13	-0.105411	1	523	5012	5534
NONHSAG049421_NONHSAT124777	523	DCDC2_NM_016356	4708	-53.82	-0.102906	1	523	3973	4495
NONHSAG049421_NONHSAT124777	523	PDLIM2_NM_021630	2235	-67.57	-0.129197	1	523	1705	2227
NONHSAG049421_NONHSAT124777	523	MPP2_NM_001278371	4246	-57.62	-0.110172	1	523	2416	2938
NONHSAG049421_NONHSAT124777	523	WHSC1_NM_133330	7886	-54.75	-0.104685	1	523	3151	3673
NONHSAG049421_NONHSAT124777	523	FMN1_NM_001277313	13530	-52.39	-0.100172
NONHSAG049421_NONHSAT124777	523	AIM1_NM_001624	7552	-60.86	-0.116367	1	523	6661	7183
NONHSAG049421_NONHSAT124777	523	COG5_NM_006348	4880	-53.96	-0.103174	1	523	4301	4823
NONHSAG049421_NONHSAT124777	523	PLEKHA7_NM_175058	4808	-58.43	-0.111721	1	523	3176	3698
NONHSAG049421_NONHSAT124777	523	TECTA_NM_005422	6468	-55.71	-0.10652	1	523	2900	3422
NONHSAG049421_NONHSAT124777	523	CRISPLD2_NM_031476	4589	-52.63	-0.100631	1	523	4029	4551
NONHSAG049421_NONHSAT124777	523	PRDM4_NM_012406	4187	-54.88	-0.104933	1	499	3689	4187
NONHSAG049421_NONHSAT124777	523	EPHB1_NM_004441	4675	-54.18	-0.103595	1	523	3884	4406
NONHSAG049421_NONHSAT124777	523	MPP2_NM_001278375	4355	-57.62	-0.110172	1	523	2416	2938
NONHSAG049421_NONHSAT124777	523	ENG_NM_001114753	3065	-58.88	-0.112581	1	523	2415	2937
NONHSAG049421_NONHSAT124777	523	SOX13_NM_005686	4073	-65.09	-0.124455	14	523	1	510
NONHSAG049421_NONHSAT124777	523	OSBP_NM_002556	5083	-60.04	-0.114799	1	523	305	827
NONHSAG049421_NONHSAT124777	523	CCDC88C_NM_001080414	7543	-57.21	-0.109388	1	523	1473	1995
NONHSAG049421_NONHSAT124777	523	NR2E1_NM_003269	3212	-54.23	-0.10369	1	523	2214	2736
NONHSAG049421_NONHSAT124777	523	ATXN2L_NM_148414	4026	-58.3	-0.111472	1	523	3427	3949
NONHSAG049421_NONHSAT124777	523	RERE_NM_012102	8194	-62.85	-0.120172	1	523	4476	4998
NONHSAG049421_NONHSAT124777	523	MSL2_NM_018133	4696	-52.6	-0.100574	1	523	85	607
NONHSAG049421_NONHSAT124777	523	SYNE2_NM_015180	21811	-56.99	-0.108967
NONHSAG049421_NONHSAT124777	523	ABHD2_NM_152924	8735	-56.4	-0.107839	1	523	117	639
NONHSAG049421_NONHSAT124777	523	MPP2_NM_001278376	4239	-57.62	-0.110172	1	523	2416	2938
NONHSAG049421_NONHSAT124777	523	SMURF1_NM_181349	5685	-53.11	-0.101549	18	523	1	506
NONHSAG049421_NONHSAT124777	523	MPP2_NM_001278381	4942	-57.62	-0.110172	1	523	2416	2938
NONHSAG049421_NONHSAT124777	523	RPH3A_NM_014954	4580	-58.59	-0.112027	1	523	3087	3609
NONHSAG049421_NONHSAT124777	523	TBC1D14_NM_001286805	4022	-58.24	-0.111358	1	523	1019	1541
NONHSAG049421_NONHSAT124777	523	TBC1D14_NM_001113361	4887	-58.24	-0.111358	1	523	1019	1541
NONHSAG049421_NONHSAT124777	523	STK24_NM_001032296	4635	-59.8	-0.11434	1	457	4179	4635
NONHSAG049421_NONHSAT124777	523	PTPN13_NM_080685	8577	-54.68	-0.104551	1	523	90	612
NONHSAG049421_NONHSAT124777	523	OSBPL10_NM_001174060	4021	-58.12	-0.111128	1	523	250	772
NONHSAG049421_NONHSAT124777	523	AMBRA1_NM_001267783	4940	-59.64	-0.114034	1	523	1206	1728
NONHSAG049421_NONHSAT124777	523	CNOT11_NM_017546	2518	-55.63	-0.106367	1	523	1963	2485
NONHSAG049421_NONHSAT124777	523	SYNE2_NM_182913	2689	-53.2	-0.101721	1	523	592	1114
NONHSAG049421_NONHSAT124777	523	ADCY5_NM_001199642	5123	-73.15	-0.139866	1	523	1884	2406
NONHSAG049421_NONHSAT124777	523	MPP2_NM_001278370	4310	-57.62	-0.110172	1	523	2416	2938
NONHSAG049421_NONHSAT124777	523	CERS2_NM_022075	2504	-70.26	-0.13434	1	523	1924	2446
NONHSAG039032_NONHSAT098631	481	SMAD1_NM_001003688	2877	-446.17	-0.927588	1	481	2156	2636
NONHSAG039032_NONHSAT098631	481	PLXNC1_NM_005761	7346	-48.21	-0.100229	1	481	6517	6997
NONHSAG039032_NONHSAT098631	481	SMAD1_NM_005900	3053	-446.17	-0.927588	1	481	2156	2636
NONHSAG048977_NONHSAT123739	580	WEE2_NM_001105558	3061	-195.11	-0.336397	1	580	1852	2431
NONHSAG007028_NONHSAT016662	297	BMP6_NM_001718	3105	-31.73	-0.106835	1	297	2676	2972
NONHSAG007028_NONHSAT016662	297	PLEKHM2_NM_015164	4122	-30.28	-0.101953	49	297	1	249
NONHSAG007028_NONHSAT016662	297	SKOR1_NM_001258024	2607	-29.96	-0.100875	1	297	1805	2101
NONHSAG017967_NONHSAT050146	376	TRIO_NM_007118	10227	-40.77	-0.108431
NONHSAG017967_NONHSAT050146	376	DCDC2_NM_001195610	4615	-39.25	-0.104388	1	344	4272	4615
NONHSAG017967_NONHSAT050146	376	BMP6_NM_001718	3105	-50.64	-0.134681	1	376	63	438
NONHSAG017967_NONHSAT050146	376	LYPD1_NM_001077427	1974	-38	-0.101064	1	376	604	979
NONHSAG017967_NONHSAT050146	376	PIAS4_NM_015897	1737	-38.2	-0.101596	1	376	1079	1454
NONHSAG017967_NONHSAT050146	376	OSBPL10_NM_017784	4213	-44.57	-0.118537	1	376	3284	3659
NONHSAG017967_NONHSAT050146	376	PITRM1_NM_014889	3487	-37.98	-0.101011	1	376	1630	2005
NONHSAG017967_NONHSAT050146	376	PHF21A_NM_016621	7178	-41.35	-0.109973	1	376	5944	6319
NONHSAG017967_NONHSAT050146	376	C2CD5_NM_001286174	4766	-39.16	-0.104149	1	376	129	504
NONHSAG017967_NONHSAT050146	376	JAG1_NM_000214	5987	-43.14	-0.114734	1	376	5250	5625
NONHSAG017967_NONHSAT050146	376	HIPK2_NM_022740	15225	-41.5	-0.110372
NONHSAG017967_NONHSAT050146	376	RNF10_NM_014868	3847	-42.26	-0.112394	1	376	138	513
NONHSAG017967_NONHSAT050146	376	GBF1_NM_001199379	6425	-39.18	-0.104202	1	376	1452	1827
NONHSAG017967_NONHSAT050146	376	AFAP1_NM_198595	7518	-39.26	-0.104415	1	376	2220	2595
NONHSAG017967_NONHSAT050146	376	SAMD4A_NM_015589	6833	-38.41	-0.102154	1	376	6446	6821
NONHSAG017967_NONHSAT050146	376	SMPD3_NM_018667	5269	-41.83	-0.11125	1	376	394	769
NONHSAG017967_NONHSAT050146	376	PHF21A_NM_001101802	7316	-41.35	-0.109973	1	376	6082	6457
NONHSAG017967_NONHSAT050146	376	ATXN2L_NM_145714	3838	-37.89	-0.100771	1	376	275	650
NONHSAG017967_NONHSAT050146	376	LAD1_NM_005558	2839	-44.76	-0.119043	1	376	18	393
NONHSAG017967_NONHSAT050146	376	ATXN2L_NM_007245	4412	-37.89	-0.100771	1	376	275	650
NONHSAG017967_NONHSAT050146	376	ADAMTSL1_NM_001040272	7842	-42.7	-0.113564	1	376	3132	3507
NONHSAG017967_NONHSAT050146	376	ASAP2_NM_003887	5717	-43.52	-0.115745	37	376	1	340
NONHSAG017967_NONHSAT050146	376	PDLIM2_NM_176871	4608	-42.44	-0.112872	1	376	415	790
NONHSAG017967_NONHSAT050146	376	MRVI1_NM_001206881	6155	-40.21	-0.106941	1	376	1	376
NONHSAG017967_NONHSAT050146	376	RNF38_NM_194328	5256	-41.02	-0.109096	1	376	4	379
NONHSAG017967_NONHSAT050146	376	MRVI1_NM_001100163	6313	-40.21	-0.106941	1	376	1	376
NONHSAG017967_NONHSAT050146	376	SYTL3_NM_001242384	2504	-38.88	-0.103404	1	376	158	533
NONHSAG017967_NONHSAT050146	376	HIPK2_NM_001113239	15144	-41.5	-0.110372
NONHSAG017967_NONHSAT050146	376	STK24_NM_001286649	4578	-39.82	-0.105904	1	376	3785	4160
NONHSAG017967_NONHSAT050146	376	PAIP1_NM_006451	2795	-44.35	-0.117952	1	376	2207	2582
NONHSAG017967_NONHSAT050146	376	NOD1_NM_006092	4496	-39.29	-0.104495	1	376	2411	2786
NONHSAG017967_NONHSAT050146	376	CAPRIN2_NM_001002259	4485	-38.47	-0.102314	1	376	3471	3846
NONHSAG017967_NONHSAT050146	376	PITRM1_NM_001242309	3185	-41.65	-0.110771	1	376	1527	1902
NONHSAG017967_NONHSAT050146	376	KIAA0247_NM_014734	5393	-41.02	-0.109096	1	376	2293	2668
NONHSAG017967_NONHSAT050146	376	PITRM1_NM_001242307	3490	-37.98	-0.101011	1	376	1630	2005
NONHSAG017967_NONHSAT050146	376	ATXN2L_NM_017492	3861	-37.89	-0.100771	1	376	275	650
NONHSAG017967_NONHSAT050146	376	RPH3A_NM_001143854	4592	-37.7	-0.100266	1	376	1086	1461
NONHSAG017967_NONHSAT050146	376	IGF1R_NM_000875	12235	-49.92	-0.132766
NONHSAG017967_NONHSAT050146	376	GNA14_NM_004297	2491	-39.98	-0.10633	1	376	180	555
NONHSAG017967_NONHSAT050146	376	MPP2_NM_001278374	4490	-42.97	-0.114282	1	376	2534	2909
NONHSAG017967_NONHSAT050146	376	SPECC1_NM_001033554	4882	-38.37	-0.102048	1	376	1957	2332
NONHSAG017967_NONHSAT050146	376	PLEKHM2_NM_015164	4122	-40.1	-0.106649	1	376	3628	4003
NONHSAG017967_NONHSAT050146	376	SLC4A7_NM_001258379	7733	-45.73	-0.121622	70	376	1	307
NONHSAG017967_NONHSAT050146	376	SMURF1_NM_001199847	5676	-39.72	-0.105638	45	376	1	332
NONHSAG017967_NONHSAT050146	376	GAB1_NM_207123	7910	-40.85	-0.108644	1	376	65	440
NONHSAG017967_NONHSAT050146	376	BRINP1_NM_014618	3196	-40.79	-0.108484	1	376	1495	1870
NONHSAG017967_NONHSAT050146	376	ADCY5_NM_183357	6098	-49.29	-0.13109	19	376	1	358
NONHSAG017967_NONHSAT050146	376	SMURF2_NM_022739	3866	-43.2	-0.114894	1	376	45	420
NONHSAG017967_NONHSAT050146	376	GIT2_NM_001135213	5387	-41.52	-0.110426	1	376	1336	1711
NONHSAG017967_NONHSAT050146	376	ENG_NM_000118	3201	-43.67	-0.116144	1	376	2247	2622
NONHSAG017967_NONHSAT050146	376	ENG_NM_001278138	2805	-42.46	-0.112926	1	376	1006	1381
NONHSAG017967_NONHSAT050146	376	SMARCC2_NM_003075	5588	-37.61	-0.100027	1	376	1686	2061
NONHSAG017967_NONHSAT050146	376	SPECC1_NM_152904	4973	-38.37	-0.102048	1	376	2048	2423
NONHSAG017967_NONHSAT050146	376	GIT2_NM_014776	5381	-41.52	-0.110426	1	376	1330	1705
NONHSAG017967_NONHSAT050146	376	SPECC1_NM_001243439	4011	-38.78	-0.103138	1	376	2107	2482
NONHSAG017967_NONHSAT050146	376	TECPR2_NM_014844	8686	-37.88	-0.100745	1	376	4594	4969
NONHSAG017967_NONHSAT050146	376	PHF8_NM_015107	6058	-41.04	-0.109149	1	376	25	400
NONHSAG017967_NONHSAT050146	376	C11orf84_NM_138471	1961	-44.82	-0.119202	1	376	110	485
NONHSAG017967_NONHSAT050146	376	SMURF1_NM_020429	5763	-39.72	-0.105638	45	376	1	332
NONHSAG017967_NONHSAT050146	376	MPP2_NM_005374	4609	-42.97	-0.114282	1	376	2534	2909
NONHSAG017967_NONHSAT050146	376	CERS2_NM_181746	2544	-40.01	-0.10641	1	376	2148	2523
NONHSAG017967_NONHSAT050146	376	SPECC1_NM_001033555	3861	-38.78	-0.103138	1	376	1957	2332
NONHSAG017967_NONHSAT050146	376	SYT16_NM_031914	3137	-38.32	-0.101915	1	376	1000	1375
NONHSAG017967_NONHSAT050146	376	STK39_NM_013233	3274	-43.45	-0.115559	1	376	2852	3227
NONHSAG017967_NONHSAT050146	376	CELSR1_NM_014246	11389	-46.82	-0.124521
NONHSAG017967_NONHSAT050146	376	LYPD1_NM_144586	2683	-38	-0.101064	1	376	604	979
NONHSAG017967_NONHSAT050146	376	SPECC1_NM_001033553	3952	-38.78	-0.103138	1	376	2048	2423
NONHSAG017967_NONHSAT050146	376	FMN2_NM_020066	6429	-40.36	-0.10734	1	376	834	1209
NONHSAG017967_NONHSAT050146	376	COG5_NM_181733	4817	-41.94	-0.111543	1	376	246	621
NONHSAG017967_NONHSAT050146	376	PHF8_NM_001184897	4653	-41.04	-0.109149	1	376	25	400
NONHSAG017967_NONHSAT050146	376	TICRR_NM_152259	6669	-38.64	-0.102766	1	376	6213	6588
NONHSAG017967_NONHSAT050146	376	FAM46C_NM_017709	5720	-38.27	-0.101782	1	376	258	633
NONHSAG017967_NONHSAT050146	376	MRVI1_NM_001206880	5748	-40.21	-0.106941	1	376	1	376
NONHSAG017967_NONHSAT050146	376	MPP2_NM_001278373	4545	-42.97	-0.114282	1	376	2534	2909
NONHSAG017967_NONHSAT050146	376	CAPRIN2_NM_023925	4335	-38.47	-0.102314	1	376	3321	3696
NONHSAG017967_NONHSAT050146	376	PDLIM2_NM_198042	1459	-42.44	-0.112872	1	376	415	790
NONHSAG017967_NONHSAT050146	376	STK24_NM_003576	4579	-39.82	-0.105904	1	376	3786	4161
NONHSAG017967_NONHSAT050146	376	CUX2_NM_015267	6844	-40.06	-0.106543	1	376	2254	2629
NONHSAG017967_NONHSAT050146	376	MPP2_NM_001278372	4681	-42.97	-0.114282	1	376	2534	2909
NONHSAG017967_NONHSAT050146	376	ATXN2L_NM_148415	3807	-37.89	-0.100771	1	376	275	650
NONHSAG017967_NONHSAT050146	376	ATXN2L_NM_148416	3784	-37.89	-0.100771	1	376	275	650
NONHSAG017967_NONHSAT050146	376	IGF1R_NM_001291858	12232	-49.92	-0.132766
NONHSAG017967_NONHSAT050146	376	PLXNC1_NM_005761	7346	-44.79	-0.119122	1	376	36	411
NONHSAG017967_NONHSAT050146	376	SUPT20HL2_NM_001136233	2454	-48.72	-0.129574	1	376	1469	1844
NONHSAG017967_NONHSAT050146	376	RERE_NM_001042681	8009	-40.64	-0.108085	1	376	3088	3463
NONHSAG017967_NONHSAT050146	376	GAB1_NM_002039	7820	-40.85	-0.108644	1	376	65	440
NONHSAG017967_NONHSAT050146	376	CREB5_NM_004904	8213	-45.64	-0.121383	1	376	252	627
NONHSAG017967_NONHSAT050146	376	COG5_NM_001161520	5666	-41.94	-0.111543	1	376	246	621
NONHSAG017967_NONHSAT050146	376	DDX59_NM_001031725	2320	-39.5	-0.105053	72	376	1	305
NONHSAG017967_NONHSAT050146	376	TRAM2_NM_012288	7057	-37.92	-0.100851	1	376	1880	2255
NONHSAG017967_NONHSAT050146	376	PREX1_NM_020820	6633	-38.83	-0.103271	28	376	1	349
NONHSAG017967_NONHSAT050146	376	GIT2_NM_057169	5621	-46.41	-0.123431	1	376	1480	1855
NONHSAG017967_NONHSAT050146	376	RERE_NM_001042682	6308	-40.64	-0.108085	1	376	1387	1762
NONHSAG017967_NONHSAT050146	376	NOS1AP_NM_001164757	4449	-40.59	-0.107952	1	376	3988	4363
NONHSAG017967_NONHSAT050146	376	ASAP2_NM_001135191	5582	-43.52	-0.115745	37	376	1	340
NONHSAG017967_NONHSAT050146	376	NOS1AP_NM_014697	4464	-40.59	-0.107952	1	376	4003	4378
NONHSAG017967_NONHSAT050146	376	HABP2_NM_004132	3018	-38.65	-0.102793	1	376	2549	2924
NONHSAG017967_NONHSAT050146	376	TUBG2_NM_016437	1818	-37.72	-0.100319	35	376	1	342
NONHSAG017967_NONHSAT050146	376	GBF1_NM_001199378	6428	-39.18	-0.104202	1	376	1452	1827
NONHSAG017967_NONHSAT050146	376	TRAFD1_NM_001143906	3179	-40.13	-0.106729	1	376	165	540
NONHSAG017967_NONHSAT050146	376	THSD7A_NM_015204	10585	-40.46	-0.107606
NONHSAG017967_NONHSAT050146	376	AFAP1_NM_001134647	7770	-39.26	-0.104415	1	376	2472	2847
NONHSAG017967_NONHSAT050146	376	RNF38_NM_194332	5106	-42.02	-0.111755	1	376	4	379
NONHSAG017967_NONHSAT050146	376	CREB5_NM_182899	8188	-45.64	-0.121383	1	376	227	602
NONHSAG017967_NONHSAT050146	376	SKOR1_NM_001258024	2607	-39.52	-0.105106	1	376	980	1355
NONHSAG017967_NONHSAT050146	376	SIN3A_NM_015477	6681	-41.61	-0.110665	161	376	1	216
NONHSAG017967_NONHSAT050146	376	CREB5_NM_182898	8532	-45.64	-0.121383	1	376	571	946
NONHSAG017967_NONHSAT050146	376	MRVI1_NM_130385	6366	-40.21	-0.106941	1	376	1	376
NONHSAG017967_NONHSAT050146	376	SREBF2_NM_004599	5266	-38.26	-0.101755	1	376	1895	2270
NONHSAG017967_NONHSAT050146	376	APPL2_NM_018171	3230	-39.56	-0.105213	1	260	2971	3230
NONHSAG017967_NONHSAT050146	376	EEF2K_NM_013302	7412	-40.76	-0.108404	1	376	6853	7228
NONHSAG017967_NONHSAT050146	376	DCDC2_NM_016356	4708	-38.81	-0.103218	1	376	4272	4647
NONHSAG017967_NONHSAT050146	376	PDLIM2_NM_021630	2235	-42.44	-0.112872	1	376	1073	1448
NONHSAG017967_NONHSAT050146	376	APPL2_NM_001251904	3248	-39.56	-0.105213	1	260	2989	3248
NONHSAG017967_NONHSAT050146	376	GIT2_NM_001135214	5531	-50.68	-0.134787	1	376	1480	1855
NONHSAG017967_NONHSAT050146	376	HABP2_NM_001177660	2977	-38.65	-0.102793	1	376	2508	2883
NONHSAG017967_NONHSAT050146	376	MPP2_NM_001278371	4246	-42.97	-0.114282	1	376	2534	2909
NONHSAG017967_NONHSAT050146	376	AIM1_NM_001624	7552	-38.89	-0.103431	1	376	41	416
NONHSAG017967_NONHSAT050146	376	COG5_NM_006348	4880	-41.94	-0.111543	1	376	246	621
NONHSAG017967_NONHSAT050146	376	PLEKHA7_NM_175058	4808	-38.35	-0.101995	1	376	1258	1633
NONHSAG017967_NONHSAT050146	376	TECTA_NM_005422	6468	-44.05	-0.117154	1	376	3874	4249
NONHSAG017967_NONHSAT050146	376	CRISPLD2_NM_031476	4589	-37.65	-0.100133	1	376	257	632
NONHSAG017967_NONHSAT050146	376	WFDC2_NM_006103	566	-39.14	-0.104096	1	376	106	481
NONHSAG017967_NONHSAT050146	376	EPHB1_NM_004441	4675	-41.63	-0.110718	1	376	4147	4522
NONHSAG017967_NONHSAT050146	376	UBE2D3_NM_003340	3961	-37.62	-0.100053	1	376	3348	3723
NONHSAG017967_NONHSAT050146	376	MPP2_NM_001278375	4355	-42.97	-0.114282	1	376	2534	2909
NONHSAG017967_NONHSAT050146	376	ENG_NM_001114753	3065	-42.46	-0.112926	1	376	1266	1641
NONHSAG017967_NONHSAT050146	376	SOX13_NM_005686	4073	-41.56	-0.110532	1	376	3661	4036
NONHSAG017967_NONHSAT050146	376	RASA3_NM_007368	4200	-43.89	-0.116729	1	376	2790	3165
NONHSAG017967_NONHSAT050146	376	OSBP_NM_002556	5083	-42.91	-0.114122	1	376	4367	4742
NONHSAG017967_NONHSAT050146	376	CCDC88C_NM_001080414	7543	-43.88	-0.116702	1	376	1986	2361
NONHSAG017967_NONHSAT050146	376	NR2E1_NM_003269	3212	-38.54	-0.1025	1	376	423	798
NONHSAG017967_NONHSAT050146	376	ATXN2L_NM_148414	4026	-37.89	-0.100771	1	376	275	650
NONHSAG017967_NONHSAT050146	376	B3GNT2_NM_006577	2749	-38.71	-0.102952	1	374	2376	2749
NONHSAG017967_NONHSAT050146	376	RERE_NM_012102	8194	-40.64	-0.108085	1	376	3273	3648
NONHSAG017967_NONHSAT050146	376	MSL2_NM_018133	4696	-42.16	-0.112128	1	376	4236	4611
NONHSAG017967_NONHSAT050146	376	MPP2_NM_001278376	4239	-42.97	-0.114282	1	376	2534	2909
NONHSAG017967_NONHSAT050146	376	SMURF1_NM_181349	5685	-39.72	-0.105638	45	376	1	332
NONHSAG017967_NONHSAT050146	376	MPP2_NM_001278381	4942	-42.97	-0.114282	1	376	2534	2909
NONHSAG017967_NONHSAT050146	376	SAMD4A_NM_001161576	6569	-38.41	-0.102154	1	376	6182	6557
NONHSAG017967_NONHSAT050146	376	RPH3A_NM_014954	4580	-37.7	-0.100266	1	376	1074	1449
NONHSAG017967_NONHSAT050146	376	STK24_NM_001032296	4635	-39.82	-0.105904	1	376	3842	4217
NONHSAG017967_NONHSAT050146	376	GNAI1_NM_002069	3318	-39.84	-0.105957	1	376	2647	3022
NONHSAG017967_NONHSAT050146	376	SAMD4A_NM_001161577	5570	-39.1	-0.103989	1	376	66	441
NONHSAG017967_NONHSAT050146	376	OSBPL10_NM_001174060	4021	-44.57	-0.118537	1	376	3092	3467
NONHSAG017967_NONHSAT050146	376	GNG2_NM_001243774	3845	-37.72	-0.100319	1	376	303	678
NONHSAG017967_NONHSAT050146	376	CNOT11_NM_017546	2518	-48.44	-0.12883	1	376	173	548
NONHSAG017967_NONHSAT050146	376	MPP2_NM_001278370	4310	-42.97	-0.114282	1	376	2534	2909
NONHSAG017967_NONHSAT050146	376	NPM2_NM_001286680	1514	-39.36	-0.104681	1	376	367	742
NONHSAG017967_NONHSAT050146	376	CERS2_NM_022075	2504	-40.45	-0.10758	1	376	2108	2483
NONHSAG009944_NONHSAT024910	706	TRIO_NM_007118	10227	-71.63	-0.101459
NONHSAG009944_NONHSAT024910	706	BMP6_NM_001718	3105	-75.49	-0.106926	1	706	2240	2945
NONHSAG009944_NONHSAT024910	706	KMT2D_NM_003482	19419	-81.1	-0.114873
NONHSAG009944_NONHSAT024910	706	OSBPL10_NM_017784	4213	-75.98	-0.10762	1	706	3055	3760
NONHSAG009944_NONHSAT024910	706	PDLIM2_NM_176871	4608	-71.68	-0.10153	1	706	511	1216
NONHSAG009944_NONHSAT024910	706	NOD1_NM_006092	4496	-75.26	-0.106601	1	706	1971	2676
NONHSAG009944_NONHSAT024910	706	IGF1R_NM_000875	12235	-84.43	-0.119589
NONHSAG009944_NONHSAT024910	706	PLEKHM2_NM_015164	4122	-73.53	-0.10415	1	706	177	882
NONHSAG009944_NONHSAT024910	706	ADCY5_NM_183357	6098	-73.76	-0.104476	1	706	5230	5935
NONHSAG009944_NONHSAT024910	706	CELSR1_NM_014246	11389	-76.84	-0.108839
NONHSAG009944_NONHSAT024910	706	FMN2_NM_020066	6429	-77.28	-0.109462	1	706	5174	5879
NONHSAG009944_NONHSAT024910	706	IGF1R_NM_001291858	12232	-84.43	-0.119589
NONHSAG009944_NONHSAT024910	706	PLXNC1_NM_005761	7346	-73.68	-0.104363	1	706	6415	7120
NONHSAG009944_NONHSAT024910	706	PDLIM2_NM_021630	2235	-89.39	-0.126615	1	664	1572	2235
NONHSAG009944_NONHSAT024910	706	SOX13_NM_005686	4073	-76.18	-0.107904	1	706	3182	3887
NONHSAG009944_NONHSAT024910	706	CCDC88C_NM_001080414	7543	-71.99	-0.101969	1	706	1854	2559
NONHSAG009944_NONHSAT024910	706	OSBPL10_NM_001174060	4021	-75.98	-0.10762	1	706	2863	3568
NONHSAG009944_NONHSAT024920	955	PLEKHM2_NM_015164	4122	-97.78	-0.102387	1	955	277	1231
NONHSAG009944_NONHSAT024920	955	CELSR1_NM_014246	11389	-102.15	-0.106963
NONHSAG009944_NONHSAT024920	955	FMN2_NM_020066	6429	-97.95	-0.102565	1	955	4594	5548
NONHSAG009944_NONHSAT024920	955	PDLIM2_NM_021630	2235	-98.45	-0.103089	1	887	1349	2235
NONHSAG014699_NONHSAT036378	381	TRIO_NM_007118	10227	-40.88	-0.107297
NONHSAG014699_NONHSAT036378	381	SMARCC2_NM_139067	5336	-41.26	-0.108294	1	381	1800	2180
NONHSAG014699_NONHSAT036378	381	BMP6_NM_001718	3105	-47.58	-0.124882	1	381	2632	3012
NONHSAG014699_NONHSAT036378	381	SPDYC_NM_001008778	882	-38.29	-0.100499	1	381	459	839
NONHSAG014699_NONHSAT036378	381	ADAR_NM_015840	6593	-38.16	-0.100157	1	381	4068	4448
NONHSAG014699_NONHSAT036378	381	ADAR_NM_001193495	6709	-38.16	-0.100157	1	381	4146	4526
NONHSAG014699_NONHSAT036378	381	ADAD1_NM_001159285	1905	-40.45	-0.106168	1	381	1505	1885
NONHSAG014699_NONHSAT036378	381	PIAS4_NM_015897	1737	-39.91	-0.104751	1	381	1098	1478
NONHSAG014699_NONHSAT036378	381	KMT2D_NM_003482	19419	-44.74	-0.117428
NONHSAG014699_NONHSAT036378	381	OSBPL10_NM_017784	4213	-41.64	-0.109291	1	381	3794	4174
NONHSAG014699_NONHSAT036378	381	CALML4_NM_001286694	4604	-42.42	-0.111339	1	381	3618	3998
NONHSAG014699_NONHSAT036378	381	LIMK1_NM_002314	3382	-39.77	-0.104383	1	381	1794	2174
NONHSAG014699_NONHSAT036378	381	GBF1_NM_001199379	6425	-38.63	-0.101391	1	381	178	558
NONHSAG014699_NONHSAT036378	381	MB21D2_NM_178496	3367	-43.6	-0.114436	1	381	174	554
NONHSAG014699_NONHSAT036378	381	SAMD4A_NM_015589	6833	-41.23	-0.108215	1	381	6320	6700
NONHSAG014699_NONHSAT036378	381	SMPD3_NM_018667	5269	-42.17	-0.110682	1	381	3955	4335
NONHSAG014699_NONHSAT036378	381	LIMK1_NM_001204426	3160	-39.77	-0.104383	1	381	1794	2174
NONHSAG014699_NONHSAT036378	381	ATXN2L_NM_145714	3838	-38.24	-0.100367	1	381	3366	3746
NONHSAG014699_NONHSAT036378	381	LAD1_NM_005558	2839	-39.91	-0.104751	1	381	418	798
NONHSAG014699_NONHSAT036378	381	ATXN2L_NM_007245	4412	-38.34	-0.10063	1	381	730	1110
NONHSAG014699_NONHSAT036378	381	CDH3_NM_001793	4276	-40.39	-0.10601	1	381	2975	3355
NONHSAG014699_NONHSAT036378	381	ADAMTSL1_NM_001040272	7842	-39.7	-0.104199	1	381	4408	4788
NONHSAG014699_NONHSAT036378	381	H1FOO_NM_153833	1067	-41.12	-0.107927	1	381	121	501
NONHSAG014699_NONHSAT036378	381	ASAP2_NM_003887	5717	-44.69	-0.117297	1	381	53	433
NONHSAG014699_NONHSAT036378	381	ITPR1_NM_002222	10053	-39.79	-0.104436
NONHSAG014699_NONHSAT036378	381	PDLIM2_NM_176871	4608	-40.34	-0.105879	1	381	3542	3922
NONHSAG014699_NONHSAT036378	381	TNIK_NM_015028	5806	-38.1	-0.1	1	381	3489	3869
NONHSAG014699_NONHSAT036378	381	MRVI1_NM_001206881	6155	-41.04	-0.107717	1	381	4758	5138
NONHSAG014699_NONHSAT036378	381	RNF38_NM_194328	5256	-40.97	-0.107533	1	242	5015	5256
NONHSAG014699_NONHSAT036378	381	MRVI1_NM_001100163	6313	-41.04	-0.107717	1	381	4758	5138
NONHSAG014699_NONHSAT036378	381	NRAP_NM_006175	5427	-39.93	-0.104803	1	381	64	444
NONHSAG014699_NONHSAT036378	381	NOD1_NM_006092	4496	-42.76	-0.112231	1	381	2281	2661
NONHSAG014699_NONHSAT036378	381	GBF1_NM_004193	6437	-38.63	-0.101391	1	381	178	558
NONHSAG014699_NONHSAT036378	381	ADAR_NM_001025107	6540	-38.16	-0.100157	1	381	4146	4526
NONHSAG014699_NONHSAT036378	381	ATXN2L_NM_017492	3861	-38.24	-0.100367	1	381	3389	3769
NONHSAG014699_NONHSAT036378	381	IGF1R_NM_000875	12235	-40.47	-0.10622
NONHSAG014699_NONHSAT036378	381	MPP2_NM_001278374	4490	-40.2	-0.105512	1	381	3580	3960
NONHSAG014699_NONHSAT036378	381	PLEKHM2_NM_015164	4122	-39.43	-0.103491	1	373	3750	4122
NONHSAG014699_NONHSAT036378	381	SMURF1_NM_001199847	5676	-41.54	-0.109029	1	381	513	893
NONHSAG014699_NONHSAT036378	381	GAB1_NM_207123	7910	-42.33	-0.111102	1	379	7532	7910
NONHSAG014699_NONHSAT036378	381	ADCY5_NM_183357	6098	-46.55	-0.122178	1	381	376	756
NONHSAG014699_NONHSAT036378	381	SMURF2_NM_022739	3866	-38.61	-0.101339	1	381	116	496
NONHSAG014699_NONHSAT036378	381	ENG_NM_000118	3201	-40.58	-0.106509	1	381	572	952
NONHSAG014699_NONHSAT036378	381	TNIK_NM_001161560	5782	-38.1	-0.1	1	381	3465	3845
NONHSAG014699_NONHSAT036378	381	TNIK_NM_001161561	5719	-38.1	-0.1	1	381	3489	3869
NONHSAG014699_NONHSAT036378	381	SMARCC2_NM_003075	5588	-41.29	-0.108373	1	381	2145	2525
NONHSAG014699_NONHSAT036378	381	TMEM132B_NM_052907	10912	-41.14	-0.107979
NONHSAG014699_NONHSAT036378	381	TECPR2_NM_014844	8686	-39.14	-0.10273	1	381	3957	4337
NONHSAG014699_NONHSAT036378	381	MRVI1_NM_001098579	6035	-41.04	-0.107717	1	381	4758	5138
NONHSAG014699_NONHSAT036378	381	PHF8_NM_015107	6058	-43.1	-0.113123	1	381	24	404
NONHSAG014699_NONHSAT036378	381	C11orf84_NM_138471	1961	-42.65	-0.111942	1	381	24	404
NONHSAG014699_NONHSAT036378	381	SMURF1_NM_020429	5763	-41.54	-0.109029	1	381	513	893
NONHSAG014699_NONHSAT036378	381	PSEN2_NM_012486	2295	-41.16	-0.108031	1	381	1652	2032
NONHSAG014699_NONHSAT036378	381	MPP2_NM_005374	4609	-40.2	-0.105512	1	381	3580	3960
NONHSAG014699_NONHSAT036378	381	ITPR1_NM_001168272	10197	-39.79	-0.104436
NONHSAG014699_NONHSAT036378	381	CELSR1_NM_014246	11389	-41.65	-0.109318
NONHSAG014699_NONHSAT036378	381	LYPD1_NM_144586	2683	-38.48	-0.100997	1	381	2270	2650
NONHSAG014699_NONHSAT036378	381	FMN2_NM_020066	6429	-42.74	-0.112178	1	381	1529	1909
NONHSAG014699_NONHSAT036378	381	PHF8_NM_001184897	4653	-43.1	-0.113123	1	381	24	404
NONHSAG014699_NONHSAT036378	381	TICRR_NM_152259	6669	-44.22	-0.116063	1	381	1304	1684
NONHSAG014699_NONHSAT036378	381	KALRN_NM_007064	5752	-38.25	-0.100394	1	359	5394	5752
NONHSAG014699_NONHSAT036378	381	ARHGAP32_NM_001142685	10111	-41.97	-0.110157
NONHSAG014699_NONHSAT036378	381	REV1_NM_001037872	4731	-39.54	-0.10378	1	299	4433	4731
NONHSAG014699_NONHSAT036378	381	MPP2_NM_001278373	4545	-40.2	-0.105512	1	381	3580	3960
NONHSAG014699_NONHSAT036378	381	STX6_NM_001286210	4807	-40.7	-0.106824	1	381	4284	4664
NONHSAG014699_NONHSAT036378	381	PDLIM2_NM_198042	1459	-45.34	-0.119003	1	381	389	769
NONHSAG014699_NONHSAT036378	381	NRAP_NM_198060	5532	-39.93	-0.104803	1	381	64	444
NONHSAG014699_NONHSAT036378	381	CUX2_NM_015267	6844	-47.54	-0.124777	1	381	5526	5906
NONHSAG014699_NONHSAT036378	381	MPP2_NM_001278372	4681	-40.2	-0.105512	1	381	3580	3960
NONHSAG014699_NONHSAT036378	381	ATXN2L_NM_148415	3807	-38.24	-0.100367	1	381	3335	3715
NONHSAG014699_NONHSAT036378	381	ATXN2L_NM_148416	3784	-38.24	-0.100367	1	381	3312	3692
NONHSAG014699_NONHSAT036378	381	CCND2_NM_001759	6522	-40.14	-0.105354	1	381	97	477
NONHSAG014699_NONHSAT036378	381	IGF1R_NM_001291858	12232	-40.47	-0.10622
NONHSAG014699_NONHSAT036378	381	PLXNC1_NM_005761	7346	-38.47	-0.100971	1	381	6536	6916
NONHSAG014699_NONHSAT036378	381	PSEN2_NM_000447	2298	-41.16	-0.108031	1	381	1655	2035
NONHSAG014699_NONHSAT036378	381	SUPT20HL2_NM_001136233	2454	-39.69	-0.104173	1	381	1377	1757
NONHSAG014699_NONHSAT036378	381	RERE_NM_001042681	8009	-38.9	-0.1021	1	381	4707	5087
NONHSAG014699_NONHSAT036378	381	GAB1_NM_002039	7820	-42.33	-0.111102	1	379	7442	7820
NONHSAG014699_NONHSAT036378	381	SEC24C_NM_004922	4545	-43.32	-0.113701	1	381	3791	4171
NONHSAG014699_NONHSAT036378	381	PREX1_NM_020820	6633	-41.59	-0.10916	1	381	1483	1863
NONHSAG014699_NONHSAT036378	381	ADAR_NM_001111	6671	-38.16	-0.100157	1	381	4146	4526
NONHSAG014699_NONHSAT036378	381	AGO2_NM_012154	3500	-40.25	-0.105643	1	381	1730	2110
NONHSAG014699_NONHSAT036378	381	TNIK_NM_001161562	5695	-38.1	-0.1	1	381	3465	3845
NONHSAG014699_NONHSAT036378	381	MRVI1_NM_001100167	6030	-41.04	-0.107717	1	381	4758	5138
NONHSAG014699_NONHSAT036378	381	RERE_NM_001042682	6308	-38.9	-0.1021	1	381	4707	5087
NONHSAG014699_NONHSAT036378	381	ASAP2_NM_001135191	5582	-44.69	-0.117297	1	381	53	433
NONHSAG014699_NONHSAT036378	381	GBF1_NM_001199378	6428	-38.63	-0.101391	1	381	178	558
NONHSAG014699_NONHSAT036378	381	AGO2_NM_001164623	3398	-40.25	-0.105643	1	381	1628	2008
NONHSAG014699_NONHSAT036378	381	ITPR1_NM_001099952	10098	-39.79	-0.104436
NONHSAG014699_NONHSAT036378	381	RNF38_NM_194332	5106	-40.97	-0.107533	1	242	4865	5106
NONHSAG014699_NONHSAT036378	381	SKOR1_NM_001258024	2607	-38.2	-0.100262	1	381	1492	1872
NONHSAG014699_NONHSAT036378	381	SEC24C_NM_198597	4458	-43.32	-0.113701	1	381	3791	4171
NONHSAG014699_NONHSAT036378	381	MRVI1_NM_130385	6366	-41.04	-0.107717	1	381	4758	5138
NONHSAG014699_NONHSAT036378	381	SREBF2_NM_004599	5266	-39.67	-0.104121	1	381	1912	2292
NONHSAG014699_NONHSAT036378	381	STX6_NM_005819	5072	-40.19	-0.105486	1	381	4600	4980
NONHSAG014699_NONHSAT036378	381	ZCCHC14_NM_015144	6911	-39.45	-0.103543	1	381	4415	4795
NONHSAG014699_NONHSAT036378	381	EEF2K_NM_013302	7412	-51.28	-0.134593	1	381	4717	5097
NONHSAG014699_NONHSAT036378	381	PDLIM2_NM_021630	2235	-42.13	-0.110577	1	381	1814	2194
NONHSAG014699_NONHSAT036378	381	REV1_NM_016316	4734	-39.54	-0.10378	1	299	4436	4734
NONHSAG014699_NONHSAT036378	381	MPP2_NM_001278371	4246	-40.2	-0.105512	1	381	3580	3960
NONHSAG014699_NONHSAT036378	381	PLEKHA7_NM_175058	4808	-42.05	-0.110367	1	381	3842	4222
NONHSAG014699_NONHSAT036378	381	CRISPLD2_NM_031476	4589	-43.39	-0.113885	1	381	3954	4334
NONHSAG014699_NONHSAT036378	381	PRDM4_NM_012406	4187	-38.46	-0.100945	1	290	3898	4187
NONHSAG014699_NONHSAT036378	381	MPP2_NM_001278375	4355	-40.2	-0.105512	1	381	3580	3960
NONHSAG014699_NONHSAT036378	381	ARHGAP32_NM_014715	9443	-41.97	-0.110157
NONHSAG014699_NONHSAT036378	381	SOX13_NM_005686	4073	-43.33	-0.113727	1	381	3406	3786
NONHSAG014699_NONHSAT036378	381	OSBP_NM_002556	5083	-38.11	-0.100026	1	381	417	797
NONHSAG014699_NONHSAT036378	381	CCDC88C_NM_001080414	7543	-40.47	-0.10622	1	381	4772	5152
NONHSAG014699_NONHSAT036378	381	NR2E1_NM_003269	3212	-38.99	-0.102336	1	381	576	956
NONHSAG014699_NONHSAT036378	381	ATXN2L_NM_148414	4026	-38.24	-0.100367	1	381	3554	3934
NONHSAG014699_NONHSAT036378	381	RERE_NM_012102	8194	-38.9	-0.1021	1	381	4707	5087
NONHSAG014699_NONHSAT036378	381	MPP2_NM_001278376	4239	-40.2	-0.105512	1	381	3580	3960
NONHSAG014699_NONHSAT036378	381	KALRN_NM_003947	6508	-39.05	-0.102493	1	381	928	1308
NONHSAG014699_NONHSAT036378	381	SMURF1_NM_181349	5685	-41.54	-0.109029	1	381	513	893
NONHSAG014699_NONHSAT036378	381	MPP2_NM_001278381	4942	-40.2	-0.105512	1	381	3580	3960
NONHSAG014699_NONHSAT036378	381	SAMD4A_NM_001161576	6569	-41.23	-0.108215	1	381	6056	6436
NONHSAG014699_NONHSAT036378	381	PAXIP1_NM_007349	3712	-44.24	-0.116115	1	381	1408	1788
NONHSAG014699_NONHSAT036378	381	SAMD4A_NM_001161577	5570	-38.29	-0.100499	1	381	4509	4889
NONHSAG014699_NONHSAT036378	381	OSBPL10_NM_001174060	4021	-41.64	-0.109291	1	381	3602	3982
NONHSAG014699_NONHSAT036378	381	CNOT11_NM_017546	2518	-39.8	-0.104462	1	381	38	418
NONHSAG014699_NONHSAT036378	381	ADCY5_NM_001199642	5123	-41.02	-0.107664	1	381	2088	2468
NONHSAG014699_NONHSAT036378	381	MPP2_NM_001278370	4310	-40.2	-0.105512	1	381	3580	3960
NONHSAG012253_NONHSAT030633	548	GIT2_NM_057170	5237	-212.68	-0.388102	1	548	4267	4814
NONHSAG012253_NONHSAT030633	548	GIT2_NM_001135213	5387	-214.3	-0.391058	1	548	4417	4964
NONHSAG012253_NONHSAT030633	548	GIT2_NM_014776	5381	-212.68	-0.388102	1	548	4411	4958
NONHSAG012253_NONHSAT030633	548	GIT2_NM_057169	5621	-212.68	-0.388102	1	548	4651	5198
NONHSAG012253_NONHSAT030633	548	GIT2_NM_139201	2342	-212.68	-0.388102	1	548	1372	1919
NONHSAG012253_NONHSAT030633	548	GIT2_NM_001135214	5531	-212.68	-0.388102	1	548	4561	5108
NONHSAG012525_NONHSAT031184	315	ADAR_NM_015840	6593	-32.4	-0.102857	1	315	6154	6468
NONHSAG012525_NONHSAT031184	315	KMT2D_NM_003482	19419	-32.27	-0.102444
NONHSAG012525_NONHSAT031184	315	SAMD4A_NM_015589	6833	-31.84	-0.101079	1	315	805	1119
NONHSAG012525_NONHSAT031184	315	ATXN2L_NM_007245	4412	-34.65	-0.11	1	315	774	1088
NONHSAG012525_NONHSAT031184	315	H1FOO_NM_153833	1067	-33.14	-0.105206	1	315	671	985
NONHSAG012525_NONHSAT031184	315	PDLIM2_NM_176871	4608	-37.54	-0.119175	1	315	2351	2665
NONHSAG012525_NONHSAT031184	315	MPP2_NM_001278374	4490	-31.53	-0.100095	1	315	1453	1767
NONHSAG012525_NONHSAT031184	315	ADCY5_NM_183357	6098	-34.48	-0.10946	1	315	413	727
NONHSAG012525_NONHSAT031184	315	RYR3_NM_001036	15559	-34.09	-0.108222
NONHSAG012525_NONHSAT031184	315	MPP2_NM_005374	4609	-31.53	-0.100095	1	315	1453	1767
NONHSAG012525_NONHSAT031184	315	NOS1AP_NM_001126060	5559	-31.64	-0.100444	1	315	2914	3228
NONHSAG012525_NONHSAT031184	315	ARHGAP32_NM_001142685	10111	-32.95	-0.104603
NONHSAG012525_NONHSAT031184	315	MPP2_NM_001278373	4545	-31.53	-0.100095	1	315	1453	1767
NONHSAG012525_NONHSAT031184	315	ADAR_NM_015841	6536	-32.4	-0.102857	1	315	6097	6411
NONHSAG012525_NONHSAT031184	315	MPP2_NM_001278372	4681	-31.53	-0.100095	1	315	1453	1767
NONHSAG012525_NONHSAT031184	315	RYR3_NM_001243996	15544	-34.09	-0.108222
NONHSAG012525_NONHSAT031184	315	ADAR_NM_001111	6671	-32.4	-0.102857	1	315	6232	6546
NONHSAG012525_NONHSAT031184	315	NOS1AP_NM_001164757	4449	-31.68	-0.100571	1	315	2914	3228
NONHSAG012525_NONHSAT031184	315	NOS1AP_NM_014697	4464	-31.68	-0.100571	1	315	2914	3228
NONHSAG012525_NONHSAT031184	315	TRAFD1_NM_001143906	3179	-32.35	-0.102698	1	315	2773	3087
NONHSAG012525_NONHSAT031184	315	AFAP1_NM_001134647	7770	-31.72	-0.100698	1	315	5819	6133
NONHSAG012525_NONHSAT031184	315	SREBF2_NM_004599	5266	-32.07	-0.10181	1	315	2160	2474
NONHSAG012525_NONHSAT031184	315	MPP2_NM_001278371	4246	-31.53	-0.100095	1	315	1453	1767
NONHSAG012525_NONHSAT031184	315	FNIP2_NM_020840	5786	-31.51	-0.100032	1	315	2804	3118
NONHSAG012525_NONHSAT031184	315	MPP2_NM_001278375	4355	-31.53	-0.100095	1	315	1453	1767
NONHSAG012525_NONHSAT031184	315	ARHGAP32_NM_014715	9443	-32.95	-0.104603
NONHSAG012525_NONHSAT031184	315	ATXN2L_NM_148414	4026	-31.62	-0.100381	1	315	537	851
NONHSAG012525_NONHSAT031184	315	MPP2_NM_001278376	4239	-31.53	-0.100095	1	315	1453	1767
NONHSAG012525_NONHSAT031184	315	MPP2_NM_001278381	4942	-31.53	-0.100095	1	315	1453	1767
NONHSAG012525_NONHSAT031184	315	SAMD4A_NM_001161576	6569	-31.84	-0.101079	1	315	805	1119
NONHSAG012525_NONHSAT031184	315	SAMD4A_NM_001161577	5570	-31.84	-0.101079	1	315	805	1119
NONHSAG012525_NONHSAT031184	315	MPP2_NM_001278370	4310	-31.53	-0.100095	1	315	1453	1767
NONHSAG009944_NONHSAT024917	825	TRIO_NM_007118	10227	-84.08	-0.101915
NONHSAG009944_NONHSAT024917	825	KMT2D_NM_003482	19419	-83.7	-0.101455
NONHSAG009944_NONHSAT024917	825	WHSC1_NM_001042424	7572	-83.54	-0.101261	1	825	3129	3953
NONHSAG009944_NONHSAT024917	825	WHSC1_NM_133331	7706	-83.54	-0.101261	1	825	3125	3949
NONHSAG009944_NONHSAT024917	825	WHSC1_NM_133335	7535	-83.54	-0.101261	1	825	3129	3953
NONHSAG009944_NONHSAT024917	825	PDLIM2_NM_021630	2235	-82.96	-0.100558	1	825	30	854
NONHSAG009944_NONHSAT024917	825	WHSC1_NM_133330	7886	-83.54	-0.101261	1	825	3125	3949
NONHSAG018227_NONHSAT051911	2933	WFDC2_NM_006103	566	-56.94	-0.100601	932	1497	1	566
NONHSAG018228_NONHSAT051912	879	TRIO_NM_007118	10227	-104.19	-0.118532
NONHSAG018228_NONHSAT051912	879	BMP6_NM_001718	3105	-116.25	-0.132253	46	879	1	834
NONHSAG018228_NONHSAT051912	879	PIAS4_NM_015897	1737	-88.58	-0.100774	1	879	70	948
NONHSAG018228_NONHSAT051912	879	KMT2D_NM_003482	19419	-96.38	-0.109647
NONHSAG018228_NONHSAT051912	879	OSBPL10_NM_017784	4213	-103.05	-0.117235	6	879	1	874
NONHSAG018228_NONHSAT051912	879	DAAM2_NM_015345	6247	-89.05	-0.101308	1	879	2280	3158
NONHSAG018228_NONHSAT051912	879	JAG1_NM_000214	5987	-99.6	-0.113311	1	879	188	1066
NONHSAG018228_NONHSAT051912	879	LIMK1_NM_002314	3382	-106.97	-0.121695	1	879	582	1460
NONHSAG018228_NONHSAT051912	879	RNF10_NM_014868	3847	-108.41	-0.123333	154	879	1	726
NONHSAG018228_NONHSAT051912	879	GBF1_NM_001199379	6425	-88.89	-0.101126	1	879	133	1011
NONHSAG018228_NONHSAT051912	879	CAMK2G_NM_172170	3704	-88.54	-0.100728	1	879	2787	3665
NONHSAG018228_NONHSAT051912	879	AFAP1_NM_198595	7518	-89.97	-0.102355	1	879	4549	5427
NONHSAG018228_NONHSAT051912	879	NSG1_NM_001287764	2541	-95.45	-0.108589	1	869	1673	2541
NONHSAG018228_NONHSAT051912	879	SMPD3_NM_018667	5269	-103.59	-0.11785	1	879	3680	4558
NONHSAG018228_NONHSAT051912	879	LIMK1_NM_001204426	3160	-106.97	-0.121695	1	879	582	1460
NONHSAG018228_NONHSAT051912	879	ATXN2L_NM_145714	3838	-96.2	-0.109443	1	879	40	918
NONHSAG018228_NONHSAT051912	879	ATXN2L_NM_007245	4412	-91.44	-0.104027	1	879	614	1492
NONHSAG018228_NONHSAT051912	879	CDH3_NM_001793	4276	-87.92	-0.100023	1	879	2779	3657
NONHSAG018228_NONHSAT051912	879	ADAMTSL1_NM_001040272	7842	-95.84	-0.109033	1	879	3887	4765
NONHSAG018228_NONHSAT051912	879	DAAM2_NM_001201427	6186	-89.05	-0.101308	1	879	2280	3158
NONHSAG018228_NONHSAT051912	879	PDLIM2_NM_176871	4608	-95.89	-0.10909	1	879	3313	4191
NONHSAG018228_NONHSAT051912	879	MRVI1_NM_001206881	6155	-89.13	-0.101399	1	879	4141	5019
NONHSAG018228_NONHSAT051912	879	MRVI1_NM_001100163	6313	-89.13	-0.101399	1	879	4141	5019
NONHSAG018228_NONHSAT051912	879	PAIP1_NM_006451	2795	-97.29	-0.110683	152	879	1	728
NONHSAG018228_NONHSAT051912	879	NOD1_NM_006092	4496	-90.54	-0.103003	1	879	2031	2909
NONHSAG018228_NONHSAT051912	879	CAMK2G_NM_001222	3635	-88.54	-0.100728	1	879	2718	3596
NONHSAG018228_NONHSAT051912	879	GBF1_NM_004193	6437	-88.89	-0.101126	1	879	133	1011
NONHSAG018228_NONHSAT051912	879	ATXN2L_NM_017492	3861	-91.25	-0.103811	1	879	2970	3848
NONHSAG018228_NONHSAT051912	879	RPH3A_NM_001143854	4592	-94.84	-0.107895	1	879	616	1494
NONHSAG018228_NONHSAT051912	879	IGF1R_NM_000875	12235	-117.56	-0.133743
NONHSAG018228_NONHSAT051912	879	PLEKHM2_NM_015164	4122	-110.32	-0.125506	1	879	556	1434
NONHSAG018228_NONHSAT051912	879	SMURF1_NM_001199847	5676	-89.43	-0.101741	1	879	4738	5616
NONHSAG018228_NONHSAT051912	879	PHACTR3_NM_080672	2729	-92.41	-0.105131	1	879	911	1789
NONHSAG018228_NONHSAT051912	879	ADCY5_NM_183357	6098	-110.29	-0.125472	1	879	5050	5928
NONHSAG018228_NONHSAT051912	879	CAMK2G_NM_001204492	3767	-88.54	-0.100728	1	879	2850	3728
NONHSAG018228_NONHSAT051912	879	ENG_NM_000118	3201	-95.11	-0.108203	1	879	1548	2426
NONHSAG018228_NONHSAT051912	879	ENG_NM_001278138	2805	-89.73	-0.102082	1	879	89	967
NONHSAG018228_NONHSAT051912	879	SMARCC2_NM_003075	5588	-92.47	-0.105199	1	879	1510	2388
NONHSAG018228_NONHSAT051912	879	PHACTR3_NM_183244	2372	-92.41	-0.105131	1	879	911	1789
NONHSAG018228_NONHSAT051912	879	CAMK2G_NM_172169	3731	-88.54	-0.100728	1	879	2814	3692
NONHSAG018228_NONHSAT051912	879	PHACTR3_NM_001199506	2247	-92.41	-0.105131	1	879	911	1789
NONHSAG018228_NONHSAT051912	879	TECPR2_NM_014844	8686	-93.67	-0.106564	1	879	3871	4749
NONHSAG018228_NONHSAT051912	879	MRVI1_NM_001098579	6035	-89.13	-0.101399	1	879	4141	5019
NONHSAG018228_NONHSAT051912	879	C11orf84_NM_138471	1961	-95.41	-0.108544	75	879	1	805
NONHSAG018228_NONHSAT051912	879	SMURF1_NM_020429	5763	-89.43	-0.101741	1	879	4825	5703
NONHSAG018228_NONHSAT051912	879	FSTL4_NM_015082	5382	-95.53	-0.10868	1	873	4510	5382
NONHSAG018228_NONHSAT051912	879	CERS2_NM_181746	2544	-94.63	-0.107656	116	879	1	764
NONHSAG018228_NONHSAT051912	879	STK39_NM_013233	3274	-97.47	-0.110887	99	879	1	781
NONHSAG018228_NONHSAT051912	879	CELSR1_NM_014246	11389	-112.51	-0.127998
NONHSAG018228_NONHSAT051912	879	LYPD1_NM_144586	2683	-104.38	-0.118749	1	879	1626	2504
NONHSAG018228_NONHSAT051912	879	NOS1AP_NM_001126060	5559	-98.32	-0.111854	1	879	2442	3320
NONHSAG018228_NONHSAT051912	879	FMN2_NM_020066	6429	-115.18	-0.131035	1	879	446	1324
NONHSAG018228_NONHSAT051912	879	AMBRA1_NM_017749	5025	-99.05	-0.112685	1	879	696	1574
NONHSAG018228_NONHSAT051912	879	PDLIM2_NM_198042	1459	-98.33	-0.111866	1	879	296	1174
NONHSAG018228_NONHSAT051912	879	PRDM10_NM_199437	6310	-93.13	-0.10595	1	879	2600	3478
NONHSAG018228_NONHSAT051912	879	CUX2_NM_015267	6844	-103.29	-0.117509	1	879	4718	5596
NONHSAG018228_NONHSAT051912	879	ATXN2L_NM_148415	3807	-91.25	-0.103811	1	879	2916	3794
NONHSAG018228_NONHSAT051912	879	ATXN2L_NM_148416	3784	-91.25	-0.103811	1	879	2893	3771
NONHSAG018228_NONHSAT051912	879	IGF1R_NM_001291858	12232	-117.56	-0.133743
NONHSAG018228_NONHSAT051912	879	PLXNC1_NM_005761	7346	-116.22	-0.132218	1	870	6477	7346
NONHSAG018228_NONHSAT051912	879	CAMK2G_NM_172171	3818	-88.54	-0.100728	1	879	2901	3779
NONHSAG018228_NONHSAT051912	879	RERE_NM_001042681	8009	-110.49	-0.1257	1	879	3987	4865
NONHSAG018228_NONHSAT051912	879	PREX1_NM_020820	6633	-92.96	-0.105757	1	879	4529	5407
NONHSAG018228_NONHSAT051912	879	AMBRA1_NM_001267782	5306	-99.05	-0.112685	1	879	696	1574
NONHSAG018228_NONHSAT051912	879	MRVI1_NM_001100167	6030	-89.13	-0.101399	1	879	4141	5019
NONHSAG018228_NONHSAT051912	879	RERE_NM_001042682	6308	-110.49	-0.1257	1	879	3987	4865
NONHSAG018228_NONHSAT051912	879	NOS1AP_NM_001164757	4449	-97.37	-0.110774	1	879	2338	3216
NONHSAG018228_NONHSAT051912	879	ASAP2_NM_001135191	5582	-91.6	-0.104209	1	879	2368	3246
NONHSAG018228_NONHSAT051912	879	NOS1AP_NM_014697	4464	-97.37	-0.110774	1	879	2338	3216
NONHSAG018228_NONHSAT051912	879	GBF1_NM_001199378	6428	-88.89	-0.101126	1	879	133	1011
NONHSAG018228_NONHSAT051912	879	AFAP1_NM_001134647	7770	-89.97	-0.102355	1	879	4549	5427
NONHSAG018228_NONHSAT051912	879	RNF38_NM_194332	5106	-92.28	-0.104983	1	676	4431	5106
NONHSAG018228_NONHSAT051912	879	PHACTR3_NM_001281507	2351	-92.41	-0.105131	1	879	911	1789
NONHSAG018228_NONHSAT051912	879	SKOR1_NM_001258024	2607	-103.04	-0.117224	1	879	1220	2098
NONHSAG018228_NONHSAT051912	879	PHACTR3_NM_001199505	2252	-92.41	-0.105131	1	879	911	1789
NONHSAG018228_NONHSAT051912	879	MRVI1_NM_130385	6366	-89.13	-0.101399	1	879	4141	5019
NONHSAG018228_NONHSAT051912	879	GPC6_NM_005708	7102	-92.21	-0.104903	107	879	1	773
NONHSAG018228_NONHSAT051912	879	SREBF2_NM_004599	5266	-104.8	-0.119226	1	879	1462	2340
NONHSAG018228_NONHSAT051912	879	PDLIM2_NM_021630	2235	-109.51	-0.124585	106	879	1	774
NONHSAG018228_NONHSAT051912	879	CAMK2G_NM_172173	3662	-88.54	-0.100728	1	879	2745	3623
NONHSAG018228_NONHSAT051912	879	MPP2_NM_001278371	4246	-88.06	-0.100182	1	879	3352	4230
NONHSAG018228_NONHSAT051912	879	AIM1_NM_001624	7552	-99.93	-0.113686	1	879	6268	7146
NONHSAG018228_NONHSAT051912	879	TECTA_NM_005422	6468	-97.93	-0.111411	1	879	1867	2745
NONHSAG018228_NONHSAT051912	879	WFDC2_NM_006103	566	-60.84	-0.107491	58	623	1	566
NONHSAG018228_NONHSAT051912	879	ENG_NM_001114753	3065	-91.98	-0.104642	1	879	2098	2976
NONHSAG018228_NONHSAT051912	879	SOX13_NM_005686	4073	-114.1	-0.129807	1	879	51	929
NONHSAG018228_NONHSAT051912	879	OSBP_NM_002556	5083	-105.26	-0.11975	1	879	3949	4827
NONHSAG018228_NONHSAT051912	879	CCDC88C_NM_001080414	7543	-107.55	-0.122355	1	879	1363	2241
NONHSAG018228_NONHSAT051912	879	ATXN2L_NM_148414	4026	-91.25	-0.103811	1	879	3135	4013
NONHSAG018228_NONHSAT051912	879	RERE_NM_012102	8194	-110.49	-0.1257	1	879	3987	4865
NONHSAG018228_NONHSAT051912	879	MSL2_NM_018133	4696	-88.67	-0.100876	188	879	1	692
NONHSAG018228_NONHSAT051912	879	PRDM10_NM_020228	6322	-93.13	-0.10595	1	879	2600	3478
NONHSAG018228_NONHSAT051912	879	SMURF1_NM_181349	5685	-89.43	-0.101741	1	879	4747	5625
NONHSAG018228_NONHSAT051912	879	MPP2_NM_001278381	4942	-95.87	-0.109067	1	879	3862	4740
NONHSAG018228_NONHSAT051912	879	RPH3A_NM_014954	4580	-94.84	-0.107895	1	879	604	1482
NONHSAG018228_NONHSAT051912	879	OSBPL10_NM_001174060	4021	-103.05	-0.117235	6	879	1	874
NONHSAG018228_NONHSAT051912	879	AMBRA1_NM_001267783	4940	-99.05	-0.112685	1	879	696	1574
NONHSAG018228_NONHSAT051912	879	CNOT11_NM_017546	2518	-101.13	-0.115051	56	879	1	824
NONHSAG018228_NONHSAT051912	879	ADCY5_NM_001199642	5123	-99.41	-0.113094	1	879	1744	2622
NONHSAG018228_NONHSAT051912	879	CERS2_NM_022075	2504	-95.27	-0.108385	1	852	1653	2504
NONHSAG041058_NONHSAT102857	560	TRIO_NM_007118	10227	-56.31	-0.100554
NONHSAG041058_NONHSAT102857	560	BMP6_NM_001718	3105	-57.31	-0.102339	1	560	167	726
NONHSAG041058_NONHSAT102857	560	KMT2D_NM_003482	19419	-58.74	-0.104893
NONHSAG041058_NONHSAT102857	560	ASAP2_NM_003887	5717	-56.42	-0.10075	1	533	5185	5717
NONHSAG041058_NONHSAT102857	560	ADCY5_NM_183357	6098	-59.46	-0.106179	1	535	5564	6098
NONHSAG041058_NONHSAT102857	560	STK39_NM_013233	3274	-56.63	-0.101125	1	560	2580	3139
NONHSAG041058_NONHSAT102857	560	CELSR1_NM_014246	11389	-57.93	-0.103446
NONHSAG041058_NONHSAT102857	560	PDLIM2_NM_198042	1459	-56.14	-0.10025	1	560	117	676
NONHSAG041058_NONHSAT102857	560	ASAP2_NM_001135191	5582	-56.42	-0.10075	1	533	5050	5582
NONHSAG041058_NONHSAT102857	560	SOX13_NM_005686	4073	-59.28	-0.105857	1	560	3244	3803
NONHSAG041058_NONHSAT102857	560	OSBP_NM_002556	5083	-62.51	-0.111625	1	560	166	725
NONHSAG041058_NONHSAT102857	560	PLAGL2_NM_002657	5656	-58.49	-0.104446	1	560	5089	5648
NONHSAG041058_NONHSAT102857	560	CNOT11_NM_017546	2518	-58.16	-0.103857	1	538	1981	2518
NONHSAG017967_NONHSAT050142	400	BMP6_NM_001718	3105	-41.53	-0.103825	1	400	2601	3000
[truncated: 958 more rows]

## Sheet: red
Query	Length_Query	Target	Length_Target	dG	ndG	Start_Position_Query	End_Position_Query	Start_Position_Target	End_Position_Target
NONHSAG008639_NONHSAT022042	367	ACOT11_NM_147161.3	3181	-41.13	-0.112071	1	367	16	382
NONHSAG008639_NONHSAT022042	367	FRAT2_NM_012083.2	2205	-43.98	-0.119837	1	367	222	588
NONHSAG008639_NONHSAT022042	367	DRAM1_NM_018370.2	3543	-40.67	-0.110817	1	367	3014	3380
NONHSAG008639_NONHSAT022042	367	ACOT11_NM_015547.3	2015	-41.13	-0.112071	1	367	16	382
NONHSAG043431_NONHSAT108676	417	FRAT2_NM_012083.2	2205	-43.45	-0.104197	1	417	1616	2032

## Sheet: salmon
Query	Length_Query	Target	Length_Target	dG	ndG	Start_Position_Query	End_Position_Query	Start_Position_Target	End_Position_Target
NONHSAG021094_NONHSAT146441	699	NANOS1_NM_199461.2	4627	-76.13	-0.108913	1	699	3673	4371
NONHSAG021094_NONHSAT146441	699	ZAR1_NM_175619.2	1460	-70.77	-0.101245	1	699	296	994
NONHSAG048877_NONHSAT123516	556	NANOS1_NM_199461.2	4627	-58.17	-0.104622	1	556	4039	4594
NONHSAG009027_NONHSAT022848	375	HAP1_NM_177977.2	3934	-39.55	-0.105467	1	375	2242	2616
NONHSAG009027_NONHSAT022848	375	TUBA4A_NM_001278552.1	2499	-38.43	-0.10248	1	375	115	489
NONHSAG009027_NONHSAT022848	375	ZAR1_NM_175619.2	1460	-44.05	-0.117467	1	375	743	1117
NONHSAG009027_NONHSAT022848	375	HAP1_NM_001079871.1	3859	-39.55	-0.105467	1	375	2167	2541
NONHSAG009027_NONHSAT022848	375	HAP1_NM_001079870.1	3883	-39.55	-0.105467	1	375	2191	2565
NONHSAG018918_NONHSAT141166	277	HAP1_NM_177977.2	3934	-30.94	-0.111697	1	271	3664	3934
NONHSAG018918_NONHSAT141166	277	FAM189A2_NM_001127608.1	2107	-29.11	-0.10509	1	277	331	607
NONHSAG018918_NONHSAT141166	277	TUBA4A_NM_001278552.1	2499	-32.33	-0.116715	1	277	325	601
NONHSAG018918_NONHSAT141166	277	NANOS1_NM_199461.2	4627	-38.7	-0.139711	1	277	587	863
NONHSAG018918_NONHSAT141166	277	FAM189A2_NM_004816.3	2423	-29.11	-0.10509	1	277	331	607
NONHSAG018918_NONHSAT141166	277	ZAR1_NM_175619.2	1460	-45.12	-0.162888	1	277	974	1250
NONHSAG018918_NONHSAT141166	277	IPO8_NM_006390.3	5341	-32.02	-0.115596	1	277	4866	5142
NONHSAG018918_NONHSAT141166	277	TUBA4A_NM_006000.2	2076	-29.14	-0.105199	1	277	770	1046
NONHSAG018918_NONHSAT141166	277	PNPLA2_NM_020376.3	2429	-37.88	-0.136751	1	277	140	416
NONHSAG018918_NONHSAT141166	277	YBX2_NM_015982.3	1583	-33.27	-0.120108	1	277	79	355
NONHSAG018918_NONHSAT141166	277	NLRP9_NM_176820.2	3484	-30.44	-0.109892	1	277	2154	2430
NONHSAG018918_NONHSAT141166	277	DNMT1_NM_001130823.1	5400	-33.69	-0.121625	1	277	3713	3989
NONHSAG018918_NONHSAT141166	277	UBE2Q2_NM_173469.2	3103	-37.89	-0.136787	1	275	2829	3103
NONHSAG018918_NONHSAT141166	277	PROSER1_NM_025138.4	5169	-36.16	-0.130542	1	277	445	721
NONHSAG018918_NONHSAT141166	277	HAP1_NM_001079871.1	3859	-30.94	-0.111697	1	271	3589	3859
NONHSAG018918_NONHSAT141166	277	DNMT1_NM_001379.2	5352	-33.69	-0.121625	1	277	3665	3941
NONHSAG018918_NONHSAT141166	277	UBE2Q2_NM_001145335.1	2979	-31.12	-0.112347	1	252	2728	2979
NONHSAG018918_NONHSAT141166	277	HAP1_NM_001079870.1	3883	-30.94	-0.111697	1	271	3613	3883
NONHSAG049946_NONHSAT125988	784	NANOS1_NM_199461.2	4627	-97.73	-0.124656	1	784	1014	1797
NONHSAG007760_NONHSAT018214	389	HAP1_NM_177977.2	3934	-47.29	-0.121568	1	389	147	535
NONHSAG007760_NONHSAT018214	389	FAM189A2_NM_001127608.1	2107	-39.39	-0.10126	1	389	775	1163
NONHSAG007760_NONHSAT018214	389	TUBA4A_NM_001278552.1	2499	-47.62	-0.122416	1	389	120	508
NONHSAG007760_NONHSAT018214	389	NANOS1_NM_199461.2	4627	-74.41	-0.191285	1	389	3253	3641
NONHSAG007760_NONHSAT018214	389	FAM189A2_NM_004816.3	2423	-39.39	-0.10126	1	389	775	1163
NONHSAG007760_NONHSAT018214	389	ZAR1_NM_175619.2	1460	-61.43	-0.157918	1	389	370	758
NONHSAG007760_NONHSAT018214	389	IPO8_NM_006390.3	5341	-46.38	-0.119229	1	389	4917	5305
NONHSAG007760_NONHSAT018214	389	TUBA4A_NM_006000.2	2076	-42.32	-0.108792	1	389	1055	1443
NONHSAG007760_NONHSAT018214	389	PNPLA2_NM_020376.3	2429	-52.55	-0.13509	1	389	930	1318
NONHSAG007760_NONHSAT018214	389	YBX2_NM_015982.3	1583	-45.99	-0.118226	1	376	1208	1583
NONHSAG007760_NONHSAT018214	389	DNMT1_NM_001130823.1	5400	-43.84	-0.112699	1	389	728	1116
NONHSAG007760_NONHSAT018214	389	UBE2Q2_NM_173469.2	3103	-51.17	-0.131542	1	376	2728	3103
NONHSAG007760_NONHSAT018214	389	PROSER1_NM_025138.4	5169	-54.18	-0.13928	1	389	376	764
NONHSAG007760_NONHSAT018214	389	HAP1_NM_001079871.1	3859	-47.29	-0.121568	1	389	147	535
NONHSAG007760_NONHSAT018214	389	DNMT1_NM_001379.2	5352	-43.84	-0.112699	1	389	728	1116
NONHSAG007760_NONHSAT018214	389	UBE2Q2_NM_001145335.1	2979	-39.4	-0.101285	1	368	2612	2979
NONHSAG007760_NONHSAT018214	389	HAP1_NM_001079870.1	3883	-51.43	-0.132211	1	389	147	535
NONHSAG049946_NONHSAT125987	661	NANOS1_NM_199461.2	4627	-104.02	-0.157368	1	661	1052	1712
TCONS_00464021_TCONS_00464021	317	TUBA4A_NM_001278552.1	2499	-36.01	-0.113596	1	317	258	574
TCONS_00464021_TCONS_00464021	317	NANOS1_NM_199461.2	4627	-33.19	-0.1047	1	317	3767	4083
TCONS_00464021_TCONS_00464021	317	YBX2_NM_015982.3	1583	-37.89	-0.119527	1	317	930	1246
NONHSAG000721_NONHSAT001689	438	HAP1_NM_177977.2	3934	-49.45	-0.1129	1	438	3457	3894
NONHSAG000721_NONHSAT001689	438	FAM189A2_NM_001127608.1	2107	-43.99	-0.100434	1	438	568	1005
NONHSAG000721_NONHSAT001689	438	TUBA4A_NM_001278552.1	2499	-49.29	-0.112534	1	438	77	514
NONHSAG000721_NONHSAT001689	438	NANOS1_NM_199461.2	4627	-59.28	-0.135342	1	438	401	838
NONHSAG000721_NONHSAT001689	438	FAM189A2_NM_004816.3	2423	-43.99	-0.100434	1	438	568	1005
NONHSAG000721_NONHSAT001689	438	ZAR1_NM_175619.2	1460	-61.83	-0.141164	1	438	536	973
NONHSAG000721_NONHSAT001689	438	IWS1_NM_017969.2	3000	-46.72	-0.106667	1	438	83	520
NONHSAG000721_NONHSAT001689	438	TUBA4A_NM_006000.2	2076	-44.77	-0.102215	1	438	1547	1984
NONHSAG000721_NONHSAT001689	438	PNPLA2_NM_020376.3	2429	-53.82	-0.122877	1	438	1880	2317
NONHSAG000721_NONHSAT001689	438	YBX2_NM_015982.3	1583	-56.7	-0.129452	1	438	14	451
NONHSAG000721_NONHSAT001689	438	DNMT1_NM_001130823.1	5400	-53.13	-0.121301	41	438	1	398
NONHSAG000721_NONHSAT001689	438	UBE2Q2_NM_173469.2	3103	-61.3	-0.139954	1	438	43	480
NONHSAG000721_NONHSAT001689	438	PROSER1_NM_025138.4	5169	-55.21	-0.12605	1	438	274	711
NONHSAG000721_NONHSAT001689	438	HAP1_NM_001079871.1	3859	-49.45	-0.1129	1	438	3382	3819
NONHSAG000721_NONHSAT001689	438	DNMT1_NM_001379.2	5352	-53.13	-0.121301	41	438	1	398
NONHSAG000721_NONHSAT001689	438	UBE2Q2_NM_001145335.1	2979	-45.76	-0.104475	1	438	34	471
NONHSAG000721_NONHSAT001689	438	HAP1_NM_001079870.1	3883	-49.45	-0.1129	1	438	3406	3843
NONHSAG019269_NONHSAT142134	1452	NANOS1_NM_199461.2	4627	-163.81	-0.112817	1	1299	3329	4627
NONHSAG019269_NONHSAT142134	1452	ZAR1_NM_175619.2	1460	-146.25	-0.100723	1	1269	192	1460
NONHSAG054084_NONHSAT136364	365	ZAR1_NM_175619.2	1460	-38.72	-0.106082	1	365	1078	1442
NONHSAG049946_NONHSAT125972	766	NANOS1_NM_199461.2	4627	-108.79	-0.142023	1	766	1091	1856
NONHSAG021888_NONHSAT053865	433	NANOS1_NM_199461.2	4627	-47	-0.108545	1	433	3454	3886
NONHSAG021888_NONHSAT053865	433	PROSER1_NM_025138.4	5169	-48.41	-0.111801	1	433	514	946
TCONS_00557650_TCONS_00557650	306	NANOS1_NM_199461.2	4627	-37.76	-0.123399	42	306	1	265
TCONS_00557650_TCONS_00557650	306	ZAR1_NM_175619.2	1460	-33.79	-0.110425	1	306	603	908
NONHSAG011637_NONHSAT029362	428	HAP1_NM_177977.2	3934	-47.07	-0.109977	1	428	738	1165
NONHSAG011637_NONHSAT029362	428	TUBA4A_NM_001278552.1	2499	-48.93	-0.114322	1	428	2030	2457
NONHSAG011637_NONHSAT029362	428	NANOS1_NM_199461.2	4627	-57.71	-0.134836	1	428	4024	4451
NONHSAG011637_NONHSAT029362	428	ZAR1_NM_175619.2	1460	-60.96	-0.14243	1	428	755	1182
NONHSAG011637_NONHSAT029362	428	IPO8_NM_006390.3	5341	-45.54	-0.106402	1	428	210	637
NONHSAG011637_NONHSAT029362	428	PNPLA2_NM_020376.3	2429	-50.54	-0.118084	1	306	2124	2429
NONHSAG011637_NONHSAT029362	428	YBX2_NM_015982.3	1583	-42.94	-0.100327	1	428	1101	1528
NONHSAG011637_NONHSAT029362	428	UBE2Q2_NM_173469.2	3103	-55.7	-0.13014	4	428	1	425
NONHSAG011637_NONHSAT029362	428	PROSER1_NM_025138.4	5169	-47.6	-0.111215	1	428	4444	4871
NONHSAG011637_NONHSAT029362	428	HAP1_NM_001079871.1	3859	-47.07	-0.109977	1	428	738	1165
NONHSAG011637_NONHSAT029362	428	HAP1_NM_001079870.1	3883	-47.07	-0.109977	1	428	738	1165
TCONS_00483433_TCONS_00483433	389	HAP1_NM_177977.2	3934	-40	-0.102828	1	389	2898	3286
TCONS_00483433_TCONS_00483433	389	ANXA7_NM_001156.3	2138	-51.28	-0.131825	1	389	96	484
TCONS_00483433_TCONS_00483433	389	PNPLA2_NM_020376.3	2429	-40.22	-0.103393	1	389	1067	1455
TCONS_00483433_TCONS_00483433	389	HAP1_NM_001079871.1	3859	-40	-0.102828	1	389	2823	3211
TCONS_00483433_TCONS_00483433	389	ANXA7_NM_004034.2	2204	-51.28	-0.131825	1	389	96	484
TCONS_00483433_TCONS_00483433	389	HAP1_NM_001079870.1	3883	-40	-0.102828	1	389	2847	3235
NONHSAG035177_NONHSAT089943	263	TUBA4A_NM_001278552.1	2499	-26.68	-0.101445	1	263	900	1162
NONHSAG035177_NONHSAT089943	263	NANOS1_NM_199461.2	4627	-30.65	-0.11654	1	263	4004	4266
NONHSAG035177_NONHSAT089943	263	ZAR1_NM_175619.2	1460	-27.76	-0.105551	1	263	758	1020
NONHSAG035177_NONHSAT089943	263	TUBA4A_NM_006000.2	2076	-26.68	-0.101445	1	263	477	739
NONHSAG035177_NONHSAT089943	263	PNPLA2_NM_020376.3	2429	-26.6	-0.101141	1	263	910	1172
NONHSAG035177_NONHSAT089943	263	YBX2_NM_015982.3	1583	-30.07	-0.114335	1	263	1221	1483
NONHSAG007760_NONHSAT018218	226	C4orf27_NM_017867.2	1216	-25.77	-0.114027	1	130	1087	1216
NONHSAG007760_NONHSAT018218	226	HAP1_NM_177977.2	3934	-28.88	-0.127788	1	226	1926	2151
NONHSAG007760_NONHSAT018218	226	FAM189A2_NM_001127608.1	2107	-27.42	-0.121327	1	226	670	895
NONHSAG007760_NONHSAT018218	226	TUBA4A_NM_001278552.1	2499	-31.11	-0.137655	1	226	257	482
NONHSAG007760_NONHSAT018218	226	ANXA7_NM_001156.3	2138	-23.1	-0.102212	1	226	805	1030
NONHSAG007760_NONHSAT018218	226	NANOS1_NM_199461.2	4627	-41.09	-0.181814	1	226	506	731
NONHSAG007760_NONHSAT018218	226	FAM189A2_NM_004816.3	2423	-27.42	-0.121327	1	226	670	895
NONHSAG007760_NONHSAT018218	226	MLLT11_NM_006818.3	2158	-25.19	-0.11146	1	226	39	264
NONHSAG007760_NONHSAT018218	226	ZAR1_NM_175619.2	1460	-40.29	-0.178274	1	226	370	595
NONHSAG007760_NONHSAT018218	226	IWS1_NM_017969.2	3000	-38.21	-0.169071	1	226	134	359
NONHSAG007760_NONHSAT018218	226	IPO8_NM_006390.3	5341	-23.37	-0.103407	1	226	18	243
NONHSAG007760_NONHSAT018218	226	SVIP_NM_148893.1	1389	-23.65	-0.104646	1	226	21	246
NONHSAG007760_NONHSAT018218	226	TUBA4A_NM_006000.2	2076	-29.78	-0.13177	1	226	1168	1393
NONHSAG007760_NONHSAT018218	226	PNPLA2_NM_020376.3	2429	-38.74	-0.171416	1	226	945	1170
NONHSAG007760_NONHSAT018218	226	YBX2_NM_015982.3	1583	-35.6	-0.157522	1	226	95	320
NONHSAG007760_NONHSAT018218	226	NLRP9_NM_176820.2	3484	-24.19	-0.107035	1	226	1085	1310
NONHSAG007760_NONHSAT018218	226	DNMT1_NM_001130823.1	5400	-29.32	-0.129735	1	180	5221	5400
NONHSAG007760_NONHSAT018218	226	UBE2Q2_NM_173469.2	3103	-36.71	-0.162434	1	226	2800	3025
NONHSAG007760_NONHSAT018218	226	PROSER1_NM_025138.4	5169	-33.51	-0.148274	1	226	513	738
NONHSAG007760_NONHSAT018218	226	HAP1_NM_001079871.1	3859	-28.88	-0.127788	1	226	1851	2076
NONHSAG007760_NONHSAT018218	226	ANXA7_NM_004034.2	2204	-23.1	-0.102212	1	226	805	1030
NONHSAG007760_NONHSAT018218	226	DNMT1_NM_001379.2	5352	-29.32	-0.129735	1	180	5173	5352
NONHSAG007760_NONHSAT018218	226	UBE2Q2_NM_001145335.1	2979	-30.81	-0.136327	1	214	2766	2979
NONHSAG007760_NONHSAT018218	226	HAP1_NM_001079870.1	3883	-28.88	-0.127788	1	226	1875	2100
NONHSAG053887_NONHSAT135767	522	NANOS1_NM_199461.2	4627	-70.51	-0.135077	1	522	3731	4252
NONHSAG053887_NONHSAT135767	522	ZAR1_NM_175619.2	1460	-65.86	-0.126169	1	522	189	710
NONHSAG053887_NONHSAT135767	522	IPO8_NM_006390.3	5341	-55.35	-0.106034	1	522	125	646
NONHSAG053887_NONHSAT135767	522	PNPLA2_NM_020376.3	2429	-55.29	-0.10592	1	522	657	1178
NONHSAG053887_NONHSAT135767	522	YBX2_NM_015982.3	1583	-53.3	-0.102107	1	522	1060	1581
NONHSAG053887_NONHSAT135767	522	DNMT1_NM_001130823.1	5400	-64.02	-0.122644	1	522	4329	4850
NONHSAG053887_NONHSAT135767	522	UBE2Q2_NM_173469.2	3103	-56.83	-0.10887	151	522	1	372
NONHSAG053887_NONHSAT135767	522	PROSER1_NM_025138.4	5169	-53.18	-0.101877	1	522	4177	4698
NONHSAG053887_NONHSAT135767	522	DNMT1_NM_001379.2	5352	-64.02	-0.122644	1	522	4281	4802
NONHSAG049702_NONHSAT125446	520	NANOS1_NM_199461.2	4627	-54.42	-0.104654	14	520	1	507
NONHSAG049702_NONHSAT125446	520	ZAR1_NM_175619.2	1460	-61.89	-0.119019	1	520	606	1125
NONHSAG049702_NONHSAT125446	520	IPO8_NM_006390.3	5341	-54.24	-0.104308	1	520	57	576
NONHSAG009027_NONHSAT022847	813	NANOS1_NM_199461.2	4627	-86.51	-0.106408	1	813	3808	4620
NONHSAG009027_NONHSAT022847	813	ZAR1_NM_175619.2	1460	-85.25	-0.104859	1	813	627	1439
NONHSAG029331_NONHSAT074516	347	NANOS1_NM_199461.2	4627	-35.96	-0.103631	1	347	287	633
NONHSAG029331_NONHSAT074516	347	ZAR1_NM_175619.2	1460	-36.22	-0.10438	1	347	734	1080
NONHSAG049702_NONHSAT125445	373	HAP1_NM_177977.2	3934	-43.88	-0.117641	1	373	2950	3322
NONHSAG049702_NONHSAT125445	373	NANOS1_NM_199461.2	4627	-37.58	-0.100751	1	373	4151	4523
NONHSAG049702_NONHSAT125445	373	ZAR1_NM_175619.2	1460	-40.06	-0.107399	1	373	1063	1435
NONHSAG049702_NONHSAT125445	373	PROSER1_NM_025138.4	5169	-41.9	-0.112332	1	373	538	910
NONHSAG049702_NONHSAT125445	373	HAP1_NM_001079871.1	3859	-43.88	-0.117641	1	373	2875	3247
NONHSAG049702_NONHSAT125445	373	HAP1_NM_001079870.1	3883	-43.88	-0.117641	1	373	2875	3247
NONHSAG052637_NONHSAT132012	500	NANOS1_NM_199461.2	4627	-59.96	-0.11992	1	500	530	1029
NONHSAG014688_NONHSAT036364	458	NANOS1_NM_199461.2	4627	-63.47	-0.138581	1	458	948	1405
NONHSAG014688_NONHSAT036364	458	PROSER1_NM_025138.4	5169	-47.4	-0.103493	1	458	4454	4911
TCONS_00149836_TCONS_00149836	464	NANOS1_NM_199461.2	4627	-48.54	-0.104612	1	464	1233	1696
TCONS_00149836_TCONS_00149836	464	YBX2_NM_015982.3	1583	-46.46	-0.100129	1	464	38	501
TCONS_00403059_TCONS_00403059	431	PNPLA2_NM_020376.3	2429	-45.58	-0.105754	1	431	1034	1464
TCONS_00403059_TCONS_00403059	431	DNMT1_NM_001130823.1	5400	-44.33	-0.102854	1	431	554	984
TCONS_00403059_TCONS_00403059	431	DNMT1_NM_001379.2	5352	-44.33	-0.102854	1	431	554	984
TCONS_00554428_TCONS_00554428	229	HAP1_NM_177977.2	3934	-26.57	-0.116026	1	229	3596	3824
TCONS_00554428_TCONS_00554428	229	TUBA4A_NM_001278552.1	2499	-25.9	-0.1131	1	229	1512	1740
TCONS_00554428_TCONS_00554428	229	NANOS1_NM_199461.2	4627	-27.82	-0.121485	1	229	4104	4332
TCONS_00554428_TCONS_00554428	229	ZAR1_NM_175619.2	1460	-24.28	-0.106026	1	229	708	936
TCONS_00554428_TCONS_00554428	229	IPO8_NM_006390.3	5341	-27.59	-0.12048	1	229	5082	5310
TCONS_00554428_TCONS_00554428	229	TUBA4A_NM_006000.2	2076	-25.9	-0.1131	1	229	1089	1317
TCONS_00554428_TCONS_00554428	229	NLRP9_NM_176820.2	3484	-28.24	-0.123319	1	229	69	297
TCONS_00554428_TCONS_00554428	229	DNMT1_NM_001130823.1	5400	-24.67	-0.107729	1	229	4320	4548
TCONS_00554428_TCONS_00554428	229	UBE2Q2_NM_173469.2	3103	-25.06	-0.109432	1	160	2944	3103
TCONS_00554428_TCONS_00554428	229	PROSER1_NM_025138.4	5169	-25.86	-0.112926	1	229	394	622
TCONS_00554428_TCONS_00554428	229	HAP1_NM_001079871.1	3859	-26.57	-0.116026	1	229	3521	3749
TCONS_00554428_TCONS_00554428	229	DNMT1_NM_001379.2	5352	-24.67	-0.107729	1	229	4272	4500
TCONS_00554428_TCONS_00554428	229	HAP1_NM_001079870.1	3883	-26.57	-0.116026	1	229	3545	3773
NONHSAG033981_NONHSAT086839	564	NANOS1_NM_199461.2	4627	-104.38	-0.185071	1	564	739	1302
NONHSAG040209_NONHSAT101065	365	HAP1_NM_177977.2	3934	-37.5	-0.10274	1	365	80	444
NONHSAG040209_NONHSAT101065	365	TUBA4A_NM_001278552.1	2499	-39.67	-0.108685	1	365	314	678
NONHSAG040209_NONHSAT101065	365	NANOS1_NM_199461.2	4627	-42.7	-0.116986	1	365	571	935
NONHSAG040209_NONHSAT101065	365	ZAR1_NM_175619.2	1460	-45.25	-0.123973	1	365	917	1281
NONHSAG040209_NONHSAT101065	365	PNPLA2_NM_020376.3	2429	-39.89	-0.109288	1	365	1234	1598
NONHSAG040209_NONHSAT101065	365	YBX2_NM_015982.3	1583	-36.96	-0.10126	1	365	515	879
NONHSAG040209_NONHSAT101065	365	DNMT1_NM_001130823.1	5400	-36.8	-0.100822	1	365	3847	4211
NONHSAG040209_NONHSAT101065	365	UBE2Q2_NM_173469.2	3103	-43.35	-0.118767	1	365	24	388
NONHSAG040209_NONHSAT101065	365	HAP1_NM_001079871.1	3859	-37.5	-0.10274	1	365	80	444
NONHSAG040209_NONHSAT101065	365	DNMT1_NM_001379.2	5352	-36.8	-0.100822	1	365	3799	4163
NONHSAG040209_NONHSAT101065	365	HAP1_NM_001079870.1	3883	-37.5	-0.10274	1	365	80	444
NONHSAG024391_NONHSAT060360	447	HAP1_NM_177977.2	3934	-64.12	-0.143445	1	447	2861	3307
NONHSAG024391_NONHSAT060360	447	FAM189A2_NM_001127608.1	2107	-52.89	-0.118322	1	447	478	924
NONHSAG024391_NONHSAT060360	447	TUBA4A_NM_001278552.1	2499	-57.8	-0.129306	1	447	1795	2241
NONHSAG024391_NONHSAT060360	447	ANXA7_NM_001156.3	2138	-45.35	-0.101454	1	447	135	581
NONHSAG024391_NONHSAT060360	447	NANOS1_NM_199461.2	4627	-76.23	-0.170537	8	447	1	440
NONHSAG024391_NONHSAT060360	447	FAM189A2_NM_004816.3	2423	-52.89	-0.118322	1	447	478	924
NONHSAG024391_NONHSAT060360	447	MLLT11_NM_006818.3	2158	-48.3	-0.108054	1	434	1725	2158
NONHSAG024391_NONHSAT060360	447	ZAR1_NM_175619.2	1460	-71	-0.158837	1	447	714	1160
NONHSAG024391_NONHSAT060360	447	IWS1_NM_017969.2	3000	-51.69	-0.115638	1	447	2521	2967
NONHSAG024391_NONHSAT060360	447	IPO8_NM_006390.3	5341	-54.2	-0.121253	1	447	4878	5324
NONHSAG024391_NONHSAT060360	447	TUBA4A_NM_006000.2	2076	-48.28	-0.108009	1	447	1101	1547
NONHSAG024391_NONHSAT060360	447	PNPLA2_NM_020376.3	2429	-66.14	-0.147964	1	396	2034	2429
NONHSAG024391_NONHSAT060360	447	YBX2_NM_015982.3	1583	-60.17	-0.134609	1	447	510	956
NONHSAG024391_NONHSAT060360	447	DNMT1_NM_001130823.1	5400	-62.32	-0.139418	1	447	4601	5047
NONHSAG024391_NONHSAT060360	447	UBE2Q2_NM_173469.2	3103	-61.16	-0.136823	1	447	2587	3033
NONHSAG024391_NONHSAT060360	447	PROSER1_NM_025138.4	5169	-71.04	-0.158926	1	447	275	721
NONHSAG024391_NONHSAT060360	447	HAP1_NM_001079871.1	3859	-64.12	-0.143445	1	447	2786	3232
NONHSAG024391_NONHSAT060360	447	ANXA7_NM_004034.2	2204	-45.35	-0.101454	1	447	13	459
NONHSAG024391_NONHSAT060360	447	DNMT1_NM_001379.2	5352	-62.32	-0.139418	1	447	4553	4999
NONHSAG024391_NONHSAT060360	447	UBE2Q2_NM_001145335.1	2979	-56.59	-0.1266	1	447	31	477
NONHSAG024391_NONHSAT060360	447	HAP1_NM_001079870.1	3883	-64.12	-0.143445	1	447	2810	3256
NONHSAG054956_NONHSAT137897	212	C4orf27_NM_017867.2	1216	-25.28	-0.119245	21	212	1	192
NONHSAG054956_NONHSAT137897	212	HAP1_NM_177977.2	3934	-33.23	-0.156745	1	212	3673	3884
NONHSAG054956_NONHSAT137897	212	FAM189A2_NM_001127608.1	2107	-32.22	-0.151981	1	212	330	541
NONHSAG054956_NONHSAT137897	212	TUBA4A_NM_001278552.1	2499	-34.44	-0.162453	1	212	2010	2221
NONHSAG054956_NONHSAT137897	212	ANXA7_NM_001156.3	2138	-25.33	-0.119481	1	212	808	1019
NONHSAG054956_NONHSAT137897	212	NANOS1_NM_199461.2	4627	-42.37	-0.199858	1	212	316	527
NONHSAG054956_NONHSAT137897	212	FAM189A2_NM_004816.3	2423	-32.22	-0.151981	1	212	330	541
NONHSAG054956_NONHSAT137897	212	MLLT11_NM_006818.3	2158	-28.45	-0.134198	1	208	1951	2158
NONHSAG054956_NONHSAT137897	212	ZAR1_NM_175619.2	1460	-39.85	-0.187972	1	212	1204	1415
NONHSAG054956_NONHSAT137897	212	IWS1_NM_017969.2	3000	-26.53	-0.125142	1	212	166	377
NONHSAG054956_NONHSAT137897	212	IPO8_NM_006390.3	5341	-30	-0.141509	1	212	73	284
NONHSAG054956_NONHSAT137897	212	SVIP_NM_148893.1	1389	-27.3	-0.128774	1	212	3	214
NONHSAG054956_NONHSAT137897	212	TUBA4A_NM_006000.2	2076	-28	-0.132075	1	212	1153	1364
NONHSAG054956_NONHSAT137897	212	PNPLA2_NM_020376.3	2429	-38.99	-0.183915	1	212	165	376
NONHSAG054956_NONHSAT137897	212	DLGAP5_NM_001146015.1	3084	-24.42	-0.115189	1	212	54	265
NONHSAG054956_NONHSAT137897	212	YBX2_NM_015982.3	1583	-35.31	-0.166557	1	212	72	283
NONHSAG054956_NONHSAT137897	212	NLRP9_NM_176820.2	3484	-23.86	-0.112547	1	203	3282	3484
NONHSAG054956_NONHSAT137897	212	DNMT1_NM_001130823.1	5400	-34.76	-0.163962	1	212	344	555
NONHSAG054956_NONHSAT137897	212	UBE2Q2_NM_173469.2	3103	-34.67	-0.163538	1	212	2680	2891
NONHSAG054956_NONHSAT137897	212	PROSER1_NM_025138.4	5169	-42.54	-0.20066	1	212	4464	4675
NONHSAG054956_NONHSAT137897	212	HAP1_NM_001079871.1	3859	-33.23	-0.156745	1	212	3598	3809
NONHSAG054956_NONHSAT137897	212	ANXA7_NM_004034.2	2204	-25.33	-0.119481	1	212	808	1019
NONHSAG054956_NONHSAT137897	212	DLGAP5_NM_014750.4	2993	-24.42	-0.115189	1	212	54	265
NONHSAG054956_NONHSAT137897	212	DNMT1_NM_001379.2	5352	-34.76	-0.163962	1	212	344	555
NONHSAG054956_NONHSAT137897	212	UBE2Q2_NM_001145335.1	2979	-35.57	-0.167783	1	212	2756	2967
NONHSAG054956_NONHSAT137897	212	HAP1_NM_001079870.1	3883	-33.23	-0.156745	1	212	3622	3833
NONHSAG021094_NONHSAT146440	217	HAP1_NM_177977.2	3934	-30.79	-0.141889	1	217	3369	3585
NONHSAG021094_NONHSAT146440	217	TUBA4A_NM_001278552.1	2499	-23.32	-0.107465	1	217	2018	2234
NONHSAG021094_NONHSAT146440	217	NANOS1_NM_199461.2	4627	-28.82	-0.132811	1	217	161	377
NONHSAG021094_NONHSAT146440	217	MLLT11_NM_006818.3	2158	-23.72	-0.109309	1	205	1954	2158
NONHSAG021094_NONHSAT146440	217	ZAR1_NM_175619.2	1460	-27.04	-0.124608	1	217	489	705
NONHSAG021094_NONHSAT146440	217	IPO8_NM_006390.3	5341	-22.94	-0.105714	1	217	5001	5217
NONHSAG021094_NONHSAT146440	217	PNPLA2_NM_020376.3	2429	-26.26	-0.121014	1	217	2162	2378
NONHSAG021094_NONHSAT146440	217	DNMT1_NM_001130823.1	5400	-27.53	-0.126866	1	217	4300	4516
NONHSAG021094_NONHSAT146440	217	UBE2Q2_NM_173469.2	3103	-23.28	-0.107281	71	217	1	147
NONHSAG021094_NONHSAT146440	217	PROSER1_NM_025138.4	5169	-24.63	-0.113502	1	217	492	708
NONHSAG021094_NONHSAT146440	217	HAP1_NM_001079871.1	3859	-30.79	-0.141889	1	217	3294	3510
NONHSAG021094_NONHSAT146440	217	DNMT1_NM_001379.2	5352	-27.53	-0.126866	1	217	4252	4468
NONHSAG021094_NONHSAT146440	217	UBE2Q2_NM_001145335.1	2979	-21.78	-0.100369	1	217	2664	2880
NONHSAG021094_NONHSAT146440	217	HAP1_NM_001079870.1	3883	-24.23	-0.111659	1	203	3681	3883
NONHSAG035177_NONHSAT089944	583	ZAR1_NM_175619.2	1460	-63.21	-0.108422	1	583	794	1376

## Sheet: yellow
Query	Length_Query	Target	Length_Target	dG	ndG	Start_Position_Query	End_Position_Query	Start_Position_Target	End_Position_Target
TCONS_00472079_TCONS_00472079	385	GPATCH3_NM_022078.2	2129	-44.52	-0.115636	1	385	149	533
TCONS_00472079_TCONS_00472079	385	ULK2_NM_014683.3	9139	-39.97	-0.103818
TCONS_00472079_TCONS_00472079	385	ULK2_NM_001142610.1	3898	-39.97	-0.103818	1	385	198	582
NONHSAG037304_NONHSAT094796	298	PFKFB3_NM_001145443.1	4224	-34.5	-0.115772	1	298	74	371
NONHSAG037304_NONHSAT094796	298	MFSD2A_NM_032793.3	2162	-32.56	-0.109262	1	298	49	346
NONHSAG037304_NONHSAT094796	298	TPRX1_NM_198479.2	1839	-31.3	-0.105034	1	298	1273	1570
NONHSAG037304_NONHSAT094796	298	C12orf44_NM_021934.4	1437	-35.8	-0.120134	1	238	1200	1437
NONHSAG037304_NONHSAT094796	298	SAMD8_NM_001174156.1	6782	-66.61	-0.223523	1	298	2703	3000
NONHSAG037304_NONHSAT094796	298	MFSD2A_NM_001136493.1	2201	-32.56	-0.109262	1	298	49	346
NONHSAG037304_NONHSAT094796	298	GPATCH3_NM_022078.2	2129	-31.39	-0.105336	1	298	962	1259
NONHSAG037304_NONHSAT094796	298	ULK2_NM_014683.3	9139	-49.48	-0.16604
NONHSAG037304_NONHSAT094796	298	PFKFB3_NM_004566.3	4550	-33.9	-0.113758	1	298	1819	2116
NONHSAG037304_NONHSAT094796	298	MPP5_NM_001256550.1	5376	-38.24	-0.128322	1	298	35	332
NONHSAG037304_NONHSAT094796	298	KLF17_NM_173484.3	3131	-40.75	-0.136745	1	298	670	967
NONHSAG037304_NONHSAT094796	298	ULK2_NM_001142610.1	3898	-49.48	-0.16604	1	298	284	581
NONHSAG037304_NONHSAT094796	298	BZW1_NM_001207069.1	3063	-29.98	-0.100604	1	183	2881	3063
NONHSAG037304_NONHSAT094796	298	MPP5_NM_022474.3	5608	-38.24	-0.128322	1	298	35	332
NONHSAG037304_NONHSAT094796	298	SAMD8_NM_144660.2	7009	-66.61	-0.223523	1	298	2703	3000
NONHSAG037304_NONHSAT094794	547	SAMD8_NM_001174156.1	6782	-65.24	-0.119269	1	547	1441	1987
NONHSAG037304_NONHSAT094794	547	KLF17_NM_173484.3	3131	-57.09	-0.104369	1	547	492	1038
NONHSAG037304_NONHSAT094794	547	SAMD8_NM_144660.2	7009	-65.24	-0.119269	1	547	1441	1987
NONHSAG037304_NONHSAT094797	490	TPRX1_NM_198479.2	1839	-51.89	-0.105898	1	490	310	799
NONHSAG037304_NONHSAT094797	490	SAMD8_NM_001174156.1	6782	-57.91	-0.118184	1	490	1498	1987
NONHSAG037304_NONHSAT094797	490	SAMD8_NM_144660.2	7009	-57.91	-0.118184	1	490	1498	1987
NONHSAG037304_NONHSAT094791	569	ULK2_NM_014683.3	9139	-64.37	-0.113128
NONHSAG037304_NONHSAT094791	569	ULK2_NM_001142610.1	3898	-64.37	-0.113128	1	569	7	575
