# Supplementary material for: Identification and functional analysis of long non-coding RNAs in human and mouse early embryos based on single-cell transcriptome data
Source: Oncotarget. 2016 Aug 16;7(38):61215–28. doi: 10.18632/oncotarget.11304 (PMC5308646; doi:10.18632/oncotarget.11304)
Supplement: Supplementary file 15 [file oncotarget-07-61215-s015.xlsx]

## Sheet: black
Query	Length_Query	Target	Length_Target	dG	ndG	Start_Position_Query	End_Position_Query	Start_Position_Target	End_Position_Target
NONMMUG022331_NONMMUT036288	628	Gldc_NM_138595	3785	-65.98	-0.105064	1	628	3079	3706
NONMMUG022331_NONMMUT036288	628	Inhbb_NM_008381	4255	-78.71	-0.125334	1	628	2889	3516
NONMMUG022331_NONMMUT036288	628	Pqlc1_NM_025861	1989	-63.48	-0.101083	1	628	1205	1832
NONMMUG022331_NONMMUT036288	628	Lonrf3_NM_028894	7370	-66.52	-0.105924	1	628	6398	7025
NONMMUG022331_NONMMUT036288	628	Hnrnpd_NM_001077265	6811	-64.77	-0.103137	1	628	6092	6719
NONMMUG022331_NONMMUT036288	628	Hnrnpd_NM_007516	6664	-64.77	-0.103137	1	628	5945	6572
NONMMUG022331_NONMMUT036288	628	Gata6_NM_010258	3194	-62.9	-0.100159	1	628	1972	2599
NONMMUG029128_NONMMUT047109	387	Plekhg2_NM_001290542	5272	-39.68	-0.102532	1	387	3407	3793
NONMMUG029128_NONMMUT047109	387	Arhgdia_NM_133796	2732	-39.58	-0.102274	1	382	2351	2732
NONMMUG029128_NONMMUT047109	387	Plekhg2_NM_138752	5052	-39.68	-0.102532	1	387	3407	3793
NONMMUG029128_NONMMUT047109	387	Inhbb_NM_008381	4255	-42.13	-0.108863	1	387	2800	3186
NONMMUG029128_NONMMUT047109	387	Plekhg2_NM_001083912	5049	-39.68	-0.102532	1	387	3407	3793
NONMMUG029128_NONMMUT047109	387	Psmd7_NM_010817	1600	-40.9	-0.105685	1	387	1171	1557
NONMMUG029128_NONMMUT047109	387	Nudt3_NM_019837	2171	-39.27	-0.101473	1	387	1690	2076
NONMMUG029128_NONMMUT047109	387	Klhl36_NM_146219	2142	-42.22	-0.109096	1	387	907	1293
NONMMUG011029_NONMMUT017609	385	Srsf6_NM_026499	3546	-40.03	-0.103974	1	385	3119	3503
NONMMUG028870_NONMMUT046694	342	Cad_NM_001289523	6954	-39.4	-0.115205	1	342	528	869
NONMMUG028870_NONMMUT046694	342	Aldoa_NM_007438	1511	-35.44	-0.103626	1	342	1030	1371
NONMMUG028870_NONMMUT046694	342	Dlg3_NM_016747	4985	-39.41	-0.115234	1	342	3692	4033
NONMMUG028870_NONMMUT046694	342	Bag6_NM_001252469	3568	-34.33	-0.10038	1	342	1711	2052
NONMMUG028870_NONMMUT046694	342	Mroh1_NM_175457	5269	-36.95	-0.108041	1	342	3202	3543
NONMMUG028870_NONMMUT046694	342	Ddx49_NM_001024922	2100	-35.83	-0.104766	1	342	162	503
NONMMUG028870_NONMMUT046694	342	Ybx3_NM_139117	1862	-43.34	-0.126725	1	342	733	1074
NONMMUG028870_NONMMUT046694	342	Enah_NM_010135	12336	-37.73	-0.110322
NONMMUG028870_NONMMUT046694	342	Dlg3_NM_001290402	4889	-39.41	-0.115234	1	342	3650	3991
NONMMUG028870_NONMMUT046694	342	Jak2_NM_008413	5055	-39.23	-0.114708	1	342	39	380
NONMMUG028870_NONMMUT046694	342	Gldc_NM_138595	3785	-37.52	-0.109708	1	342	141	482
NONMMUG028870_NONMMUT046694	342	Ldb1_NM_001113408	2103	-34.56	-0.101053	1	342	173	514
NONMMUG028870_NONMMUT046694	342	Gab1_NM_021356	4859	-35.63	-0.104181	1	342	461	802
NONMMUG028870_NONMMUT046694	342	Spns1_NM_023712	2703	-34.44	-0.100702	1	342	1752	2093
NONMMUG028870_NONMMUT046694	342	Srsf1_NM_173374	5364	-34.36	-0.100468	1	342	387	728
NONMMUG028870_NONMMUT046694	342	Psat1_NM_001205339	2295	-37.07	-0.108392	1	316	1980	2295
NONMMUG028870_NONMMUT046694	342	Gpd1l_NM_175380	4393	-36.03	-0.105351	1	342	4005	4346
NONMMUG028870_NONMMUT046694	342	Map1lc3a_NM_025735	1045	-36.31	-0.10617	1	342	271	612
NONMMUG028870_NONMMUT046694	342	Hspbp1_NM_024172	1488	-34.23	-0.100088	1	342	798	1139
NONMMUG028870_NONMMUT046694	342	Inhbb_NM_008381	4255	-38.16	-0.111579	1	342	2944	3285
NONMMUG028870_NONMMUT046694	342	Dlg3_NM_001177778	4943	-39.41	-0.115234	1	342	3650	3991
NONMMUG028870_NONMMUT046694	342	Mroh1_NM_001162489	5111	-36.95	-0.108041	1	342	3108	3449
NONMMUG028870_NONMMUT046694	342	Phldb3_NM_001102613	2282	-40.32	-0.117895	1	342	1348	1689
NONMMUG028870_NONMMUT046694	342	Chka_NM_013490	2573	-41.66	-0.121813	1	342	1754	2095
NONMMUG028870_NONMMUT046694	342	Cnp_NM_001146318	2548	-39.03	-0.114123	1	342	2205	2546
NONMMUG028870_NONMMUT046694	342	Ybx3_NM_011733	1655	-35.6	-0.104094	1	342	1280	1621
NONMMUG028870_NONMMUT046694	342	Jak2_NM_001048177	4972	-34.75	-0.101608	1	197	4776	4972
NONMMUG028870_NONMMUT046694	342	Eno3_NM_001136062	1480	-35.41	-0.103538	1	342	716	1057
NONMMUG028870_NONMMUT046694	342	Enah_NM_001083121	11547	-37.73	-0.110322
NONMMUG028870_NONMMUT046694	342	Cad_NM_023525	7137	-39.4	-0.115205	1	342	528	869
NONMMUG028870_NONMMUT046694	342	Eif3l_NM_145139	1893	-37.88	-0.11076	1	342	376	717
NONMMUG028870_NONMMUT046694	342	Kif18b_NM_197959	3336	-39.99	-0.11693	1	342	1490	1831
NONMMUG028870_NONMMUT046694	342	Bhmt2_NM_022884	2090	-34.83	-0.101842	1	342	1165	1506
NONMMUG028870_NONMMUT046694	342	Eno3_NM_001276285	1492	-35.41	-0.103538	1	342	716	1057
NONMMUG028870_NONMMUT046694	342	Enah_NM_008680	12291	-37.73	-0.110322
NONMMUG028870_NONMMUT046694	342	Taf1c_NM_021441	3255	-39.77	-0.116287	1	342	2222	2563
NONMMUG028870_NONMMUT046694	342	Dlg3_NM_001177779	3940	-38.71	-0.113187	1	342	3464	3805
NONMMUG028870_NONMMUT046694	342	Srsf1_NM_001078167	5560	-34.36	-0.100468	1	342	387	728
NONMMUG028870_NONMMUT046694	342	Snrpb_NM_009225	1121	-34.25	-0.100146	1	342	469	810
NONMMUG028870_NONMMUT046694	342	Cad_NM_001289522	6924	-39.4	-0.115205	1	342	528	869
NONMMUG028870_NONMMUT046694	342	Fkbp8_NM_001111066	1704	-36.01	-0.105292	1	342	1235	1576
NONMMUG028870_NONMMUT046694	342	Mlf2_NM_001170341	1523	-39.24	-0.114737	1	342	7	348
NONMMUG028870_NONMMUT046694	342	Nudt3_NM_019837	2171	-41.7	-0.12193	1	342	1705	2046
NONMMUG028870_NONMMUT046694	342	Klhl36_NM_146219	2142	-38.6	-0.112865	1	342	596	937
NONMMUG028870_NONMMUT046694	342	Mlf2_NM_145385	1544	-39.24	-0.114737	1	342	7	348
NONMMUG028870_NONMMUT046694	342	Eno3_NM_007933	1592	-35.41	-0.103538	1	342	716	1057
NONMMUG028870_NONMMUT046694	342	Enah_NM_001083120	12279	-37.73	-0.110322
NONMMUG028870_NONMMUT046694	342	Fkbp8_NM_010223	1701	-36.01	-0.105292	1	342	1232	1573
NONMMUG028870_NONMMUT046694	342	Klf5_NM_009769	1725	-34.39	-0.100556	1	342	48	389
NONMMUG028870_NONMMUT046694	342	Fkbp8_NM_001199631	1800	-36.01	-0.105292	1	342	1235	1576
NONMMUG028870_NONMMUT046694	342	Pabpc4_NM_130881	3020	-34.6	-0.10117	1	342	508	849
NONMMUG028870_NONMMUT046694	342	Wdr83_NM_026399	1238	-34.32	-0.100351	1	342	609	950
NONMMUG028870_NONMMUT046694	342	Nudt21_NM_026623	1111	-34.3	-0.100292	1	342	1	342
NONMMUG028870_NONMMUT046694	342	Rbm8a_NM_001102407	2616	-36.41	-0.106462	1	334	2283	2616
NONMMUG028870_NONMMUT046694	342	Gata6_NM_010258	3194	-36.5	-0.106725	1	342	2582	2923
NONMMUG028870_NONMMUT046694	342	Wwtr1_NM_133784	4750	-35.65	-0.10424	1	342	4397	4738
NONMMUG028870_NONMMUT046694	342	Pabpc4_NM_148917	2499	-34.6	-0.10117	1	342	134	475
NONMMUG004012_NONMMUT006237	405	Plekhg2_NM_001290542	5272	-44.52	-0.109926	1	405	3244	3648
NONMMUG004012_NONMMUT006237	405	Dlg3_NM_016747	4985	-41.06	-0.101383	1	405	4424	4828
NONMMUG004012_NONMMUT006237	405	Bag6_NM_001252468	3804	-41.19	-0.101704	1	405	1958	2362
NONMMUG004012_NONMMUT006237	405	Plekhg2_NM_138752	5052	-44.52	-0.109926	1	405	3244	3648
NONMMUG004012_NONMMUT006237	405	Enah_NM_010135	12336	-43.58	-0.107605
NONMMUG004012_NONMMUT006237	405	Dlg3_NM_001290402	4889	-41.06	-0.101383	1	405	4328	4732
NONMMUG004012_NONMMUT006237	405	Gldc_NM_138595	3785	-40.67	-0.10042	1	341	3445	3785
NONMMUG004012_NONMMUT006237	405	Inhbb_NM_008381	4255	-41.96	-0.103605	1	405	2968	3372
NONMMUG004012_NONMMUT006237	405	Dlg3_NM_001177778	4943	-41.06	-0.101383	1	405	4382	4786
NONMMUG004012_NONMMUT006237	405	Plekhg2_NM_001083912	5049	-44.52	-0.109926	1	405	3244	3648
NONMMUG004012_NONMMUT006237	405	Enah_NM_001083121	11547	-41.34	-0.102074
NONMMUG004012_NONMMUT006237	405	Enah_NM_008680	12291	-43.58	-0.107605
NONMMUG004012_NONMMUT006237	405	Ccdc124_NM_026964	911	-42.99	-0.106148	1	405	321	725
NONMMUG004012_NONMMUT006237	405	Bag6_NM_057171	3858	-41.19	-0.101704	1	405	1958	2362
NONMMUG004012_NONMMUT006237	405	Mlf2_NM_001170341	1523	-42	-0.103704	82	405	1	324
NONMMUG004012_NONMMUT006237	405	Nudt3_NM_019837	2171	-50.49	-0.124667	1	405	1550	1954
NONMMUG004012_NONMMUT006237	405	Mlf2_NM_145385	1544	-42	-0.103704	82	405	1	324
NONMMUG004012_NONMMUT006237	405	Enah_NM_001083120	12279	-43.58	-0.107605
NONMMUG029078_NONMMUT047037	546	Inhbb_NM_008381	4255	-64.11	-0.117418	1	546	953	1498
NONMMUG000302_NONMMUT000422	271	Mlf2_NM_001170341	1523	-27.1	-0.1	1	271	607	877
NONMMUG000302_NONMMUT000422	271	Mlf2_NM_145385	1544	-27.1	-0.1	1	271	628	898
NONMMUG022619_NONMMUT036745	756	Ybx3_NM_139117	1862	-86.29	-0.11414	1	756	146	901
NONMMUG022619_NONMMUT036745	756	Gab1_NM_021356	4859	-78.48	-0.10381	1	756	3	758
NONMMUG022619_NONMMUT036745	756	Inhbb_NM_008381	4255	-92	-0.121693	1	756	2917	3672
NONMMUG022619_NONMMUT036745	756	Chka_NM_013490	2573	-76.34	-0.100979	1	756	1669	2424
NONMMUG022619_NONMMUT036745	756	Ybx3_NM_011733	1655	-77.87	-0.103003	1	756	59	814
NONMMUG022619_NONMMUT036745	756	Taf1c_NM_021441	3255	-85.29	-0.112817	1	756	670	1425
NONMMUG022619_NONMMUT036745	756	Nudt3_NM_019837	2171	-85.55	-0.113161	1	756	59	814
NONMMUG022619_NONMMUT036745	756	Gata6_NM_010258	3194	-89.41	-0.118267	1	756	2131	2886
NONMMUG039314_NONMMUT063657	285	Plekhg2_NM_001290542	5272	-35.28	-0.123789	1	285	943	1227
NONMMUG039314_NONMMUT063657	285	Wdr46_NM_020603	2164	-31.67	-0.111123	1	285	772	1056
NONMMUG039314_NONMMUT063657	285	Bag6_NM_001252468	3804	-30.29	-0.106281	1	285	3509	3793
NONMMUG039314_NONMMUT063657	285	Hnrnpd_NM_001077267	6607	-30.3	-0.106316	1	285	157	441
NONMMUG039314_NONMMUT063657	285	Ddx49_NM_001024922	2100	-29.97	-0.105158	1	285	31	315
NONMMUG039314_NONMMUT063657	285	Ybx3_NM_139117	1862	-30.07	-0.105509	1	285	157	441
NONMMUG039314_NONMMUT063657	285	Plekhg2_NM_138752	5052	-31.87	-0.111825	1	285	145	429
NONMMUG039314_NONMMUT063657	285	Nt5c3_NM_026004	1675	-28.84	-0.101193	1	285	1265	1549
NONMMUG039314_NONMMUT063657	285	Jak2_NM_008413	5055	-33.06	-0.116	1	285	4739	5023
NONMMUG039314_NONMMUT063657	285	Gldc_NM_138595	3785	-33.96	-0.119158	1	285	3324	3608
NONMMUG039314_NONMMUT063657	285	Gab1_NM_021356	4859	-31.29	-0.109789	20	285	1	266
NONMMUG039314_NONMMUT063657	285	Chka_NM_001271496	2627	-29.73	-0.104316	1	285	386	670
NONMMUG039314_NONMMUT063657	285	Gpd1l_NM_175380	4393	-31.86	-0.111789	1	285	4050	4334
NONMMUG039314_NONMMUT063657	285	Bysl_NM_016859	3854	-29.1	-0.102105	1	285	1501	1785
NONMMUG039314_NONMMUT063657	285	Srsf6_NM_026499	3546	-31.35	-0.11	1	285	46	330
NONMMUG039314_NONMMUT063657	285	Inhbb_NM_008381	4255	-36.43	-0.127825	1	285	3395	3679
NONMMUG039314_NONMMUT063657	285	Mthfd1_NM_138745	3324	-32.06	-0.112491	1	285	2886	3170
NONMMUG039314_NONMMUT063657	285	Ptbp1_NM_008956	3030	-30.63	-0.107474	1	285	1512	1796
NONMMUG039314_NONMMUT063657	285	Ppp1cc_NM_013636	2379	-31.46	-0.110386	1	285	2018	2302
NONMMUG039314_NONMMUT063657	285	Cd320_NM_019421	2209	-29.8	-0.104561	1	276	1934	2209
NONMMUG039314_NONMMUT063657	285	Plekhg2_NM_001083912	5049	-31.87	-0.111825	1	285	145	429
NONMMUG039314_NONMMUT063657	285	Ppil1_NM_026845	1215	-29.72	-0.104281	1	285	488	772
NONMMUG039314_NONMMUT063657	285	Chka_NM_013490	2573	-29.73	-0.104316	1	285	386	670
NONMMUG039314_NONMMUT063657	285	Idh3b_NM_130884	1520	-32.59	-0.114351	1	273	1248	1520
NONMMUG039314_NONMMUT063657	285	Lamtor1_NM_025605	1186	-36.16	-0.126877	1	274	913	1186
NONMMUG039314_NONMMUT063657	285	Ybx3_NM_011733	1655	-30.07	-0.105509	1	285	157	441
NONMMUG039314_NONMMUT063657	285	Jak2_NM_001048177	4972	-33.46	-0.117404	1	285	4577	4861
NONMMUG039314_NONMMUT063657	285	Pex16_NM_145122	1462	-30.19	-0.10593	1	285	1125	1409
NONMMUG039314_NONMMUT063657	285	Phf23_NM_001291125	1818	-29.45	-0.103333	5	285	1	281
NONMMUG039314_NONMMUT063657	285	Ptbp1_NM_001077363	3108	-30.63	-0.107474	1	285	1512	1796
NONMMUG039314_NONMMUT063657	285	Kif18b_NM_197959	3336	-29.37	-0.103053	1	285	2255	2539
NONMMUG039314_NONMMUT063657	285	Ptbp1_NM_001283013	2910	-30.63	-0.107474	1	285	1512	1796
NONMMUG039314_NONMMUT063657	285	Phf23_NM_030064	2019	-29.45	-0.103333	5	285	1	281
NONMMUG039314_NONMMUT063657	285	Hnrnpd_NM_001077265	6811	-30.3	-0.106316	1	285	157	441
NONMMUG039314_NONMMUT063657	285	Taf1c_NM_021441	3255	-30.49	-0.106982	1	285	1676	1960
NONMMUG039314_NONMMUT063657	285	Dlg3_NM_001177779	3940	-29.51	-0.103544	17	285	1	269
NONMMUG039314_NONMMUT063657	285	Bag6_NM_057171	3858	-30.29	-0.106281	1	285	3563	3847
NONMMUG039314_NONMMUT063657	285	Fkbp8_NM_001111066	1704	-32.64	-0.114526	1	285	1206	1490
NONMMUG039314_NONMMUT063657	285	Vps52_NM_172620	2766	-28.71	-0.100737	1	285	2306	2590
NONMMUG039314_NONMMUT063657	285	Atp5c1_NM_001112738	1799	-30.17	-0.10586	1	285	1186	1470
NONMMUG039314_NONMMUT063657	285	Hnrnpd_NM_007516	6664	-30.3	-0.106316	1	285	157	441
NONMMUG039314_NONMMUT063657	285	Fkbp8_NM_010223	1701	-32.64	-0.114526	1	285	1203	1487
NONMMUG039314_NONMMUT063657	285	Klf5_NM_009769	1725	-28.95	-0.101579	1	285	165	449
NONMMUG039314_NONMMUT063657	285	Fkbp8_NM_001199631	1800	-32.64	-0.114526	1	285	1206	1490
NONMMUG039314_NONMMUT063657	285	Pabpc4_NM_130881	3020	-35.48	-0.124491	1	285	53	337
NONMMUG039314_NONMMUT063657	285	Ap2a2_NM_007459	4639	-30.15	-0.105789	1	285	511	795
NONMMUG039314_NONMMUT063657	285	Mpdu1_NM_011900	1314	-29.73	-0.104316	1	206	1109	1314
NONMMUG039314_NONMMUT063657	285	Hnrnpd_NM_001077266	6754	-30.3	-0.106316	1	285	157	441
NONMMUG039314_NONMMUT063657	285	Gata6_NM_010258	3194	-32.94	-0.115579	1	285	1845	2129
NONMMUG022331_NONMMUT036289	351	Plekhg2_NM_001290542	5272	-45.03	-0.128291	1	351	4206	4556
NONMMUG022331_NONMMUT036289	351	Trub1_NM_029839	4298	-37.66	-0.107293	1	351	155	505
NONMMUG022331_NONMMUT036289	351	Pqlc1_NM_001164424	3249	-42.09	-0.119915	1	351	2219	2569
NONMMUG022331_NONMMUT036289	351	Wdr46_NM_020603	2164	-39.37	-0.112165	1	351	840	1190
NONMMUG022331_NONMMUT036289	351	Cad_NM_001289523	6954	-41.47	-0.118148	1	351	10	360
NONMMUG022331_NONMMUT036289	351	Dlg3_NM_016747	4985	-48.32	-0.137664	1	351	4624	4974
NONMMUG022331_NONMMUT036289	351	Folr1_NM_001252554	1307	-35.36	-0.100741	1	351	233	583
NONMMUG022331_NONMMUT036289	351	Bag6_NM_001252468	3804	-41.88	-0.119316	1	351	9	359
NONMMUG022331_NONMMUT036289	351	Supt6_NM_009297	6201	-39.97	-0.113875	1	351	339	689
NONMMUG022331_NONMMUT036289	351	Ldb1_NM_010697	2288	-46.54	-0.132593	1	351	1900	2250
NONMMUG022331_NONMMUT036289	351	Hnrnpd_NM_001077267	6607	-43.26	-0.123248	1	351	146	496
NONMMUG022331_NONMMUT036289	351	Cpsf3l_NM_028020	2347	-37.06	-0.105584	1	351	35	385
NONMMUG022331_NONMMUT036289	351	Arhgdia_NM_133796	2732	-41.28	-0.117607	1	351	786	1136
NONMMUG022331_NONMMUT036289	351	Mroh1_NM_175457	5269	-44.94	-0.128034	1	351	2728	3078
NONMMUG022331_NONMMUT036289	351	Ybx3_NM_139117	1862	-49.56	-0.141197	1	351	33	383
NONMMUG022331_NONMMUT036289	351	Folr1_NM_001252553	1320	-35.36	-0.100741	1	351	233	583
NONMMUG022331_NONMMUT036289	351	Sf1_NM_001110791	4361	-38.32	-0.109174	1	351	2174	2524
NONMMUG022331_NONMMUT036289	351	Plekhg2_NM_138752	5052	-36.5	-0.103989	1	351	87	437
NONMMUG022331_NONMMUT036289	351	Enah_NM_010135	12336	-40.74	-0.116068
NONMMUG022331_NONMMUT036289	351	Nt5c3_NM_026004	1675	-35.47	-0.101054	1	74	1602	1675
NONMMUG022331_NONMMUT036289	351	Dlg3_NM_001177780	3332	-36.57	-0.104188	1	351	2311	2661
NONMMUG022331_NONMMUT036289	351	Dlg3_NM_001290402	4889	-48.32	-0.137664	1	351	4528	4878
NONMMUG022331_NONMMUT036289	351	Jak2_NM_008413	5055	-45.48	-0.129573	1	351	9	359
NONMMUG022331_NONMMUT036289	351	Pqlc1_NM_001164421	1935	-36.38	-0.103647	1	351	1450	1800
NONMMUG022331_NONMMUT036289	351	Gldc_NM_138595	3785	-46.9	-0.133618	1	347	3439	3785
NONMMUG022331_NONMMUT036289	351	Ldb1_NM_001113408	2103	-39.07	-0.111311	1	351	171	521
NONMMUG022331_NONMMUT036289	351	Pqlc1_NM_001164423	3254	-42.09	-0.119915	1	351	2219	2569
NONMMUG022331_NONMMUT036289	351	Sae1_NM_001285892	1751	-43.32	-0.123419	1	351	55	405
NONMMUG022331_NONMMUT036289	351	Eif3g_NM_016876	1068	-38.26	-0.109003	1	351	423	773
NONMMUG022331_NONMMUT036289	351	Cdk12_NM_001109628	7642	-36.41	-0.103732	1	351	37	387
NONMMUG022331_NONMMUT036289	351	Gab1_NM_021356	4859	-47.35	-0.1349	1	351	4030	4380
NONMMUG022331_NONMMUT036289	351	Spns1_NM_023712	2703	-36.87	-0.105043	1	351	1752	2102
NONMMUG022331_NONMMUT036289	351	Chka_NM_001271496	2627	-42.09	-0.119915	1	351	141	491
NONMMUG022331_NONMMUT036289	351	Srsf1_NM_173374	5364	-43.92	-0.125128	1	351	146	496
NONMMUG022331_NONMMUT036289	351	Gpd1l_NM_175380	4393	-43.8	-0.124786	1	344	4050	4393
NONMMUG022331_NONMMUT036289	351	Fkbp4_NM_010219	2167	-37.02	-0.10547	23	351	1	329
NONMMUG022331_NONMMUT036289	351	Map1lc3a_NM_025735	1045	-39.05	-0.111254	1	351	223	573
NONMMUG022331_NONMMUT036289	351	Sf1_NM_011750	3723	-37.09	-0.10567	1	351	1830	2180
NONMMUG022331_NONMMUT036289	351	Ddx21_NM_019553	4743	-35.3	-0.10057	1	351	2166	2516
NONMMUG022331_NONMMUT036289	351	Cnp_NM_009923	2333	-42.12	-0.12	1	351	922	1272
NONMMUG022331_NONMMUT036289	351	Slc8b1_NM_133221	2874	-38.06	-0.108433	1	351	2259	2609
NONMMUG022331_NONMMUT036289	351	Bysl_NM_016859	3854	-35.77	-0.101909	1	351	3222	3572
NONMMUG022331_NONMMUT036289	351	Hspbp1_NM_024172	1488	-39.47	-0.11245	1	351	790	1140
NONMMUG022331_NONMMUT036289	351	Srsf6_NM_026499	3546	-36.81	-0.104872	11	351	1	341
NONMMUG022331_NONMMUT036289	351	Inhbb_NM_008381	4255	-56.87	-0.162023	1	351	3179	3529
NONMMUG022331_NONMMUT036289	351	Folr1_NM_001252552	1394	-35.36	-0.100741	1	351	233	583
NONMMUG022331_NONMMUT036289	351	Mthfd1_NM_138745	3324	-35.49	-0.101111	1	351	1013	1363
NONMMUG022331_NONMMUT036289	351	Cdk4_NM_009870	1346	-37.17	-0.105897	6	351	1	346
NONMMUG022331_NONMMUT036289	351	Ptbp1_NM_008956	3030	-44.93	-0.128006	1	275	2756	3030
NONMMUG022331_NONMMUT036289	351	Trip13_NM_027182	2267	-36.55	-0.104131	1	351	4	354
NONMMUG022331_NONMMUT036289	351	Dlg3_NM_001177778	4943	-48.32	-0.137664	1	351	4582	4932
NONMMUG022331_NONMMUT036289	351	Mroh1_NM_001162489	5111	-44.94	-0.128034	1	351	2637	2987
NONMMUG022331_NONMMUT036289	351	Timm44_NM_011592	1782	-36.3	-0.103419	1	351	145	495
NONMMUG022331_NONMMUT036289	351	Ppp1cc_NM_013636	2379	-46.61	-0.132792	1	321	2059	2379
NONMMUG022331_NONMMUT036289	351	Timm50_NM_025616	1179	-37.05	-0.105556	1	257	923	1179
NONMMUG022331_NONMMUT036289	351	Cd320_NM_019421	2209	-38.38	-0.109345	5	351	1	347
NONMMUG022331_NONMMUT036289	351	Pank2_NM_153501	4266	-46.6	-0.132764	1	337	3930	4266
NONMMUG022331_NONMMUT036289	351	Phldb3_NM_001102613	2282	-43.85	-0.124929	1	351	1707	2057
NONMMUG022331_NONMMUT036289	351	Plekhg2_NM_001083912	5049	-36.5	-0.103989	1	351	87	437
NONMMUG022331_NONMMUT036289	351	Chka_NM_013490	2573	-42.09	-0.119915	1	351	141	491
NONMMUG022331_NONMMUT036289	351	Cnp_NM_001146318	2548	-42.12	-0.12	1	351	922	1272
NONMMUG022331_NONMMUT036289	351	Slc8b1_NM_001177595	2725	-38.06	-0.108433	1	351	2110	2460
NONMMUG022331_NONMMUT036289	351	Ybx3_NM_011733	1655	-49.56	-0.141197	1	351	33	383
NONMMUG022331_NONMMUT036289	351	Trub1_NM_028115	3795	-37.66	-0.107293	1	351	155	505
NONMMUG022331_NONMMUT036289	351	Jak2_NM_001048177	4972	-45.99	-0.131026	1	351	9	359
NONMMUG022331_NONMMUT036289	351	Pex16_NM_145122	1462	-46.42	-0.132251	1	351	489	839
NONMMUG022331_NONMMUT036289	351	Pqlc1_NM_025861	1989	-36.38	-0.103647	1	351	1504	1854
NONMMUG022331_NONMMUT036289	351	Folr1_NM_008034	1391	-35.36	-0.100741	1	351	233	583
NONMMUG022331_NONMMUT036289	351	Rad23b_NM_009011	3811	-45.35	-0.129202	1	351	131	481
NONMMUG022331_NONMMUT036289	351	Enah_NM_001083121	11547	-40.39	-0.115071
NONMMUG022331_NONMMUT036289	351	Lonrf3_NM_028894	7370	-46.19	-0.131595	1	351	6456	6806
NONMMUG022331_NONMMUT036289	351	Tmem192_NM_001163747	990	-43.13	-0.122877	1	147	844	990
NONMMUG022331_NONMMUT036289	351	Cad_NM_023525	7137	-41.47	-0.118148	1	351	10	360
NONMMUG022331_NONMMUT036289	351	Phf23_NM_001291125	1818	-41.9	-0.119373	16	351	1	336
NONMMUG022331_NONMMUT036289	351	Ptbp1_NM_001077363	3108	-44.93	-0.128006	1	275	2834	3108
NONMMUG022331_NONMMUT036289	351	Kif18b_NM_197959	3336	-38.81	-0.11057	1	351	45	395
NONMMUG022331_NONMMUT036289	351	Enah_NM_008680	12291	-40.74	-0.116068
NONMMUG022331_NONMMUT036289	351	Ptbp1_NM_001283013	2910	-44.93	-0.128006	1	275	2636	2910
NONMMUG022331_NONMMUT036289	351	Cdk12_NM_026952	4846	-36.41	-0.103732	1	351	37	387
NONMMUG022331_NONMMUT036289	351	Phf23_NM_030064	2019	-41.9	-0.119373	16	351	1	336
NONMMUG022331_NONMMUT036289	351	Ubxn1_NM_146093	1033	-36.63	-0.104359	1	351	24	374
NONMMUG022331_NONMMUT036289	351	Hnrnpd_NM_001077265	6811	-43.26	-0.123248	1	351	146	496
NONMMUG022331_NONMMUT036289	351	Taf1c_NM_021441	3255	-40.96	-0.116695	1	351	2290	2640
NONMMUG022331_NONMMUT036289	351	Ranbp1_NM_011239	852	-37.39	-0.106524	1	99	754	852
NONMMUG022331_NONMMUT036289	351	C1qbp_NM_007573	1165	-44.29	-0.126182	1	351	110	460
NONMMUG022331_NONMMUT036289	351	Ccdc124_NM_026964	911	-38.63	-0.110057	1	351	406	756
NONMMUG022331_NONMMUT036289	351	Rab31_NM_133685	3476	-39.08	-0.111339	1	351	2672	3022
NONMMUG022331_NONMMUT036289	351	Pttg1ip_NM_145925	2247	-41.52	-0.118291	1	351	26	376
NONMMUG022331_NONMMUT036289	351	Dlg3_NM_001177779	3940	-44.18	-0.125869	1	351	129	479
NONMMUG022331_NONMMUT036289	351	Bag6_NM_057171	3858	-41.88	-0.119316	1	351	9	359
NONMMUG022331_NONMMUT036289	351	Rpl34_NM_026724	628	-35.17	-0.100199	1	351	78	428
NONMMUG022331_NONMMUT036289	351	Srsf1_NM_001078167	5560	-43.92	-0.125128	1	351	146	496
NONMMUG022331_NONMMUT036289	351	Msra_NM_001253714	1382	-36.5	-0.103989	1	351	769	1119
NONMMUG022331_NONMMUT036289	351	Snrpb_NM_009225	1121	-39.01	-0.11114	1	351	320	670
NONMMUG022331_NONMMUT036289	351	Cad_NM_001289522	6924	-41.47	-0.118148	1	351	10	360
NONMMUG022331_NONMMUT036289	351	Fkbp8_NM_001111066	1704	-37.04	-0.105527	1	351	1215	1565
NONMMUG022331_NONMMUT036289	351	Cdk12_NM_001109626	7669	-36.41	-0.103732	1	351	37	387
NONMMUG022331_NONMMUT036289	351	Sae1_NM_019748	1985	-43.32	-0.123419	1	351	55	405
NONMMUG022331_NONMMUT036289	351	Mlf2_NM_001170341	1523	-44.87	-0.127835	1	351	50	400
NONMMUG022331_NONMMUT036289	351	Pqlc1_NM_001164422	1930	-36.38	-0.103647	1	351	1450	1800
NONMMUG022331_NONMMUT036289	351	Nudt3_NM_019837	2171	-46.39	-0.132165	1	351	1169	1519
NONMMUG022331_NONMMUT036289	351	Atp5c1_NM_001112738	1799	-36.26	-0.103305	1	351	84	434
NONMMUG022331_NONMMUT036289	351	Lsm12_NM_172947	1224	-45.59	-0.129886	4	351	1	348
NONMMUG022331_NONMMUT036289	351	Klhl36_NM_146219	2142	-39.23	-0.111766	1	351	352	702
NONMMUG022331_NONMMUT036289	351	Tpt1_NM_009429	894	-35.13	-0.100085	1	351	12	362
NONMMUG022331_NONMMUT036289	351	Hnrnpd_NM_007516	6664	-43.26	-0.123248	1	351	146	496
NONMMUG022331_NONMMUT036289	351	Mlf2_NM_145385	1544	-44.87	-0.127835	1	351	50	400
NONMMUG022331_NONMMUT036289	351	Enah_NM_001083120	12279	-40.74	-0.116068
NONMMUG022331_NONMMUT036289	351	Fkbp8_NM_010223	1701	-37.04	-0.105527	1	351	1212	1562
NONMMUG022331_NONMMUT036289	351	Klf5_NM_009769	1725	-46.45	-0.132336	1	351	106	456
NONMMUG022331_NONMMUT036289	351	Fig4_NM_133999	3263	-38.33	-0.109202	1	230	3034	3263
NONMMUG022331_NONMMUT036289	351	Sae1_NM_001285891	1850	-43.32	-0.123419	1	351	55	405
NONMMUG022331_NONMMUT036289	351	Tmem192_NM_028427	1125	-43.13	-0.122877	1	147	979	1125
NONMMUG022331_NONMMUT036289	351	Tmem41b_NM_153525	3619	-35.78	-0.101937	1	351	124	474
NONMMUG022331_NONMMUT036289	351	Slc8b1_NM_001177594	2823	-38.73	-0.110342	1	351	485	835
NONMMUG022331_NONMMUT036289	351	Mpv17_NM_008622	1708	-36.85	-0.104986	1	351	224	574
NONMMUG022331_NONMMUT036289	351	Fkbp8_NM_001199631	1800	-57.06	-0.162564	1	351	15	365
NONMMUG022331_NONMMUT036289	351	Dis3l_NM_001001295	3575	-40.28	-0.114758	1	351	3213	3563
NONMMUG022331_NONMMUT036289	351	Pabpc4_NM_130881	3020	-37.73	-0.107493	1	351	552	902
NONMMUG022331_NONMMUT036289	351	Pqlc1_NM_001164420	2003	-36.38	-0.103647	1	351	1450	1800
NONMMUG022331_NONMMUT036289	351	Cln8_NM_012000	6431	-39.48	-0.112479	1	351	5828	6178
NONMMUG022331_NONMMUT036289	351	Snx5_NM_024225	2419	-40.19	-0.114501	8	351	1	344
NONMMUG022331_NONMMUT036289	351	Ap2a2_NM_007459	4639	-40.97	-0.116724	3	351	1	349
NONMMUG022331_NONMMUT036289	351	Babam1_NM_026636	1592	-35.73	-0.101795	1	351	1168	1518
NONMMUG022331_NONMMUT036289	351	Mpdu1_NM_011900	1314	-35.67	-0.101624	1	351	907	1257
NONMMUG022331_NONMMUT036289	351	Hnrnpd_NM_001077266	6754	-43.26	-0.123248	1	351	146	496
NONMMUG022331_NONMMUT036289	351	Wwtr1_NM_001168281	4671	-36.83	-0.104929	1	351	4198	4548
NONMMUG022331_NONMMUT036289	351	Timm22_NM_023355	2641	-41.23	-0.117464	1	351	19	369
NONMMUG022331_NONMMUT036289	351	Nudt3_NM_001291046	2188	-46.39	-0.132165	1	351	1178	1528
NONMMUG022331_NONMMUT036289	351	Gata6_NM_010258	3194	-44.63	-0.127151	1	351	650	1000
NONMMUG022331_NONMMUT036289	351	Wwtr1_NM_133784	4750	-36.52	-0.104046	1	351	393	743
NONMMUG022331_NONMMUT036289	351	Cct4_NM_009837	1966	-35.59	-0.101396	1	229	1738	1966
NONMMUG022331_NONMMUT036289	351	Pabpc4_NM_148917	2499	-37.73	-0.107493	1	351	178	528
NONMMUG022331_NONMMUT036289	351	Paics_NM_025939	2379	-37.23	-0.106068	1	233	2147	2379
NONMMUG024661_NONMMUT039861	542	Commd8_NM_178599	3464	-63.7	-0.117528	1	542	2699	3240
NONMMUG024661_NONMMUT039861	542	Dis3l_NM_172519	3479	-57.44	-0.105978	1	542	2916	3457
NONMMUG024661_NONMMUT039861	542	Dis3l_NM_001177784	3536	-57.44	-0.105978	1	542	2973	3514
NONMMUG024661_NONMMUT039861	542	Dis3l_NM_001001295	3575	-57.44	-0.105978	1	542	3012	3553
NONMMUG017849_NONMMUT028901	343	Inhbb_NM_008381	4255	-37.65	-0.109767	1	343	3112	3454
NONMMUG039314_NONMMUT063656	424	Dlg3_NM_016747	4985	-46.05	-0.108608	1	424	53	476
NONMMUG039314_NONMMUT063656	424	Ybx3_NM_139117	1862	-45.17	-0.106533	40	424	1	385
NONMMUG039314_NONMMUT063656	424	Dlg3_NM_001290402	4889	-46.05	-0.108608	1	424	53	476
NONMMUG039314_NONMMUT063656	424	Gab1_NM_021356	4859	-48.03	-0.113278	1	424	4199	4622
NONMMUG039314_NONMMUT063656	424	Slc8b1_NM_133221	2874	-42.63	-0.100542	1	424	471	894
NONMMUG039314_NONMMUT063656	424	Inhbb_NM_008381	4255	-49.81	-0.117476	1	424	2848	3271
NONMMUG039314_NONMMUT063656	424	Dlg3_NM_001177778	4943	-46.05	-0.108608	1	424	53	476
NONMMUG039314_NONMMUT063656	424	Pank2_NM_153501	4266	-43.24	-0.101981	64	424	1	361
NONMMUG039314_NONMMUT063656	424	Slc8b1_NM_001177595	2725	-42.63	-0.100542	1	424	471	894
NONMMUG039314_NONMMUT063656	424	Ybx3_NM_011733	1655	-45.17	-0.106533	40	424	1	385
NONMMUG039314_NONMMUT063656	424	Bhmt2_NM_022884	2090	-42.93	-0.10125	1	424	1370	1793
NONMMUG039314_NONMMUT063656	424	Klhl36_NM_146219	2142	-43.26	-0.102028	1	424	468	891
NONMMUG039314_NONMMUT063656	424	Klf5_NM_009769	1725	-44.6	-0.105189	1	424	1198	1621
NONMMUG039314_NONMMUT063656	424	Slc8b1_NM_001177594	2823	-42.63	-0.100542	1	424	471	894
NONMMUG039314_NONMMUT063656	424	Fkbp8_NM_001199631	1800	-47.14	-0.111179	14	424	1	411
NONMMUG021839_NONMMUT035433	496	Inhbb_NM_008381	4255	-51.4	-0.103629	1	496	3146	3641
NONMMUG035362_NONMMUT056979	213	Plekhg2_NM_001290542	5272	-26.07	-0.122394	1	213	834	1046
NONMMUG035362_NONMMUT056979	213	Ipo5_NM_023579	4593	-22.99	-0.107934	1	213	3025	3237
NONMMUG035362_NONMMUT056979	213	Trub1_NM_029839	4298	-21.64	-0.101596	1	213	3972	4184
NONMMUG035362_NONMMUT056979	213	Cad_NM_001289523	6954	-24.6	-0.115493	1	213	6677	6889
NONMMUG035362_NONMMUT056979	213	Mfsd7c_NM_145447	3435	-21.54	-0.101127	1	213	319	531
NONMMUG035362_NONMMUT056979	213	Dlg3_NM_016747	4985	-24.05	-0.112911	1	213	44	256
NONMMUG035362_NONMMUT056979	213	Bag6_NM_001252468	3804	-23.85	-0.111972	1	213	1586	1798
NONMMUG035362_NONMMUT056979	213	Ldb1_NM_010697	2288	-26.02	-0.12216	1	213	1943	2155
NONMMUG035362_NONMMUT056979	213	Hnrnpd_NM_001077267	6607	-22.43	-0.105305	1	213	6337	6549
NONMMUG035362_NONMMUT056979	213	Bag6_NM_001252469	3568	-23.85	-0.111972	1	213	1439	1651
NONMMUG035362_NONMMUT056979	213	Arhgdia_NM_133796	2732	-21.59	-0.101362	1	213	480	692
NONMMUG035362_NONMMUT056979	213	Ddx49_NM_001024922	2100	-27.57	-0.129437	1	213	1790	2002
NONMMUG035362_NONMMUT056979	213	Ybx3_NM_139117	1862	-22.04	-0.103474	1	213	194	406
NONMMUG035362_NONMMUT056979	213	Sf1_NM_001110791	4361	-21.67	-0.101737	1	213	175	387
NONMMUG035362_NONMMUT056979	213	Plekhg2_NM_138752	5052	-24.5	-0.115023	1	213	4653	4865
NONMMUG035362_NONMMUT056979	213	Enah_NM_010135	12336	-22.25	-0.10446
NONMMUG035362_NONMMUT056979	213	Psat1_NM_177420	2172	-24.08	-0.113052	1	213	489	701
NONMMUG035362_NONMMUT056979	213	Iars_NM_172015	4396	-21.98	-0.103192	1	213	3042	3254
NONMMUG035362_NONMMUT056979	213	Dlg3_NM_001290402	4889	-24.05	-0.112911	1	213	44	256
NONMMUG035362_NONMMUT056979	213	Pqlc1_NM_001164421	1935	-24.32	-0.114178	1	213	380	592
NONMMUG035362_NONMMUT056979	213	Gldc_NM_138595	3785	-22.83	-0.107183	1	213	3489	3701
NONMMUG035362_NONMMUT056979	213	Ldb1_NM_001113408	2103	-21.67	-0.101737	1	213	127	339
NONMMUG035362_NONMMUT056979	213	Ccdc93_NM_001025156	7256	-25.21	-0.118357	1	213	6375	6587
NONMMUG035362_NONMMUT056979	213	Cdk12_NM_001109628	7642	-21.96	-0.103099	1	213	4223	4435
NONMMUG035362_NONMMUT056979	213	Gab1_NM_021356	4859	-21.85	-0.102582	1	213	1182	1394
NONMMUG035362_NONMMUT056979	213	Spns1_NM_023712	2703	-21.75	-0.102113	1	213	618	830
NONMMUG035362_NONMMUT056979	213	Chka_NM_001271496	2627	-23.71	-0.111315	1	213	1701	1913
NONMMUG035362_NONMMUT056979	213	Psat1_NM_001205339	2295	-24.08	-0.113052	1	213	489	701
NONMMUG035362_NONMMUT056979	213	Map1lc3a_NM_025735	1045	-21.42	-0.100563	1	213	623	835
NONMMUG035362_NONMMUT056979	213	Sf1_NM_011750	3723	-21.67	-0.101737	1	213	175	387
NONMMUG035362_NONMMUT056979	213	Ddx21_NM_019553	4743	-26.63	-0.125023	1	213	56	268
NONMMUG035362_NONMMUT056979	213	Snx1_NM_019727	2079	-23.78	-0.111643	1	213	1826	2038
NONMMUG035362_NONMMUT056979	213	Cnp_NM_009923	2333	-21.44	-0.100657	1	213	394	606
NONMMUG035362_NONMMUT056979	213	Slc8b1_NM_133221	2874	-21.36	-0.100282	1	213	1049	1261
NONMMUG035362_NONMMUT056979	213	Bysl_NM_016859	3854	-23.96	-0.112488	1	213	2067	2279
NONMMUG035362_NONMMUT056979	213	Inhbb_NM_008381	4255	-26.1	-0.122535	1	213	2161	2373
NONMMUG035362_NONMMUT056979	213	Rab3il1_NM_144538	2320	-22.93	-0.107653	1	213	1067	1279
NONMMUG035362_NONMMUT056979	213	Ptbp1_NM_008956	3030	-22.97	-0.10784	1	213	1350	1562
NONMMUG035362_NONMMUT056979	213	Dlg3_NM_001177778	4943	-24.05	-0.112911	1	213	44	256
NONMMUG035362_NONMMUT056979	213	Mroh1_NM_001162489	5111	-22.07	-0.103615	1	213	635	847
NONMMUG035362_NONMMUT056979	213	Ppp1cc_NM_013636	2379	-26.25	-0.123239	1	213	2075	2287
NONMMUG035362_NONMMUT056979	213	Hdac1_NM_008228	1971	-23.24	-0.109108	1	213	830	1042
NONMMUG035362_NONMMUT056979	213	Phldb3_NM_001102613	2282	-22.87	-0.107371	1	213	1360	1572
NONMMUG035362_NONMMUT056979	213	Plekhg2_NM_001083912	5049	-24.5	-0.115023	1	213	4650	4862
NONMMUG035362_NONMMUT056979	213	Ppil1_NM_026845	1215	-22.12	-0.10385	1	213	933	1145
NONMMUG035362_NONMMUT056979	213	Chka_NM_013490	2573	-26.54	-0.124601	1	213	1701	1913
NONMMUG035362_NONMMUT056979	213	Phf23_NM_001291126	1850	-22.13	-0.103897	1	182	1669	1850
NONMMUG035362_NONMMUT056979	213	Psmd7_NM_010817	1600	-21.54	-0.101127	1	213	75	287
NONMMUG035362_NONMMUT056979	213	Cnp_NM_001146318	2548	-21.44	-0.100657	1	213	394	606
NONMMUG035362_NONMMUT056979	213	Bcas3_NM_138681	3656	-21.58	-0.101315	1	213	875	1087
NONMMUG035362_NONMMUT056979	213	Ybx3_NM_011733	1655	-22.04	-0.103474	1	213	194	406
NONMMUG035362_NONMMUT056979	213	Rpl4_NM_024212	1422	-21.51	-0.100986	1	213	478	690
NONMMUG035362_NONMMUT056979	213	Trub1_NM_028115	3795	-21.64	-0.101596	1	213	3469	3681
NONMMUG035362_NONMMUT056979	213	Jak2_NM_001048177	4972	-23.18	-0.108826	1	213	4567	4779
NONMMUG035362_NONMMUT056979	213	Pex16_NM_145122	1462	-22.91	-0.107559	1	213	172	384
NONMMUG035362_NONMMUT056979	213	Pqlc1_NM_025861	1989	-24.32	-0.114178	1	213	380	592
NONMMUG035362_NONMMUT056979	213	Rad23b_NM_009011	3811	-21.61	-0.101455	1	213	3578	3790
NONMMUG035362_NONMMUT056979	213	Enah_NM_001083121	11547	-22.68	-0.106479
NONMMUG035362_NONMMUT056979	213	Cad_NM_023525	7137	-24.6	-0.115493	1	213	6860	7072
NONMMUG035362_NONMMUT056979	213	Phf23_NM_001291125	1818	-26.19	-0.122958	1	213	38	250
NONMMUG035362_NONMMUT056979	213	Ptbp1_NM_001077363	3108	-22.97	-0.10784	1	213	1350	1562
NONMMUG035362_NONMMUT056979	213	Atg4b_NM_174874	2964	-22.62	-0.106197	1	213	149	361
NONMMUG035362_NONMMUT056979	213	Kif18b_NM_197959	3336	-22.09	-0.103709	1	213	2357	2569
NONMMUG035362_NONMMUT056979	213	Enah_NM_008680	12291	-22.25	-0.10446
NONMMUG035362_NONMMUT056979	213	Ptbp1_NM_001283013	2910	-22.97	-0.10784	1	213	1350	1562
NONMMUG035362_NONMMUT056979	213	Phf23_NM_030064	2019	-26.19	-0.122958	1	213	38	250
NONMMUG035362_NONMMUT056979	213	Hnrnpd_NM_001077265	6811	-22.43	-0.105305	1	213	6541	6753
NONMMUG035362_NONMMUT056979	213	C1qbp_NM_007573	1165	-21.64	-0.101596	1	213	259	471
NONMMUG035362_NONMMUT056979	213	Dlg3_NM_001177779	3940	-24.36	-0.114366	1	213	94	306
NONMMUG035362_NONMMUT056979	213	Bag6_NM_057171	3858	-23.85	-0.111972	1	213	1586	1798
NONMMUG035362_NONMMUT056979	213	Snrpb_NM_009225	1121	-24.49	-0.114977	1	213	38	250
NONMMUG035362_NONMMUT056979	213	Dpf2_NM_011262	3314	-22.04	-0.103474	1	213	2640	2852
NONMMUG035362_NONMMUT056979	213	Cad_NM_001289522	6924	-24.6	-0.115493	1	213	6647	6859
NONMMUG035362_NONMMUT056979	213	Clcn4-2_NM_011334	4578	-22.84	-0.10723	1	213	3519	3731
NONMMUG035362_NONMMUT056979	213	Cdk12_NM_001109626	7669	-21.96	-0.103099	1	213	4250	4462
NONMMUG035362_NONMMUT056979	213	Rnf7_NM_011279	1132	-27.3	-0.128169	1	213	11	223
NONMMUG035362_NONMMUT056979	213	Mlf2_NM_001170341	1523	-22.18	-0.104131	1	192	1332	1523
NONMMUG035362_NONMMUT056979	213	Vps52_NM_172620	2766	-21.97	-0.103146	1	213	2283	2495
NONMMUG035362_NONMMUT056979	213	Pqlc1_NM_001164422	1930	-24.32	-0.114178	1	213	380	592
NONMMUG035362_NONMMUT056979	213	Nudt3_NM_019837	2171	-26.24	-0.123192	98	213	1	116
NONMMUG035362_NONMMUT056979	213	Ccdc93_NM_029955	7253	-25.21	-0.118357	1	213	6372	6584
NONMMUG035362_NONMMUT056979	213	Klhl36_NM_146219	2142	-25.69	-0.12061	1	213	1750	1962
NONMMUG035362_NONMMUT056979	213	Dpf2_NM_001291078	3356	-22.04	-0.103474	1	213	2682	2894
NONMMUG035362_NONMMUT056979	213	Hnrnpd_NM_007516	6664	-22.43	-0.105305	1	213	6394	6606
NONMMUG035362_NONMMUT056979	213	Mlf2_NM_145385	1544	-22.18	-0.104131	1	192	1353	1544
NONMMUG035362_NONMMUT056979	213	Enah_NM_001083120	12279	-22.25	-0.10446
NONMMUG035362_NONMMUT056979	213	Klf5_NM_009769	1725	-21.54	-0.101127	1	213	1468	1680
NONMMUG035362_NONMMUT056979	213	Slc8b1_NM_001177594	2823	-21.36	-0.100282	1	213	1049	1261
NONMMUG035362_NONMMUT056979	213	Pmm2_NM_016881	1802	-21.67	-0.101737	1	213	656	868
NONMMUG035362_NONMMUT056979	213	Bcas3_NM_001166643	3525	-21.58	-0.101315	1	213	875	1087
NONMMUG035362_NONMMUT056979	213	Bcas3_NM_001166642	3611	-21.58	-0.101315	1	213	875	1087
NONMMUG035362_NONMMUT056979	213	Pabpc4_NM_130881	3020	-22.23	-0.104366	1	213	2261	2473
NONMMUG035362_NONMMUT056979	213	Pqlc1_NM_001164420	2003	-24.32	-0.114178	1	213	380	592
NONMMUG035362_NONMMUT056979	213	Cln8_NM_012000	6431	-23.26	-0.109202	1	213	5816	6028
NONMMUG035362_NONMMUT056979	213	Stip1_NM_016737	2173	-21.4	-0.100469	16	213	1	198
NONMMUG035362_NONMMUT056979	213	Ap2a2_NM_007459	4639	-22.64	-0.106291	1	213	1918	2130
NONMMUG035362_NONMMUT056979	213	Hnrnpd_NM_001077266	6754	-22.43	-0.105305	1	213	6484	6696
NONMMUG035362_NONMMUT056979	213	Clu_NM_013492	1808	-21.97	-0.103146	1	213	1304	1516
NONMMUG035362_NONMMUT056979	213	Nudt3_NM_001291046	2188	-21.84	-0.102535	1	213	1587	1799
NONMMUG035362_NONMMUT056979	213	Gata6_NM_010258	3194	-22.87	-0.107371	1	213	856	1068
NONMMUG035362_NONMMUT056979	213	Wwtr1_NM_133784	4750	-23.25	-0.109155	1	213	40	252
NONMMUG035362_NONMMUT056979	213	Pabpc4_NM_148917	2499	-22.23	-0.104366	1	213	2114	2326
NONMMUG035362_NONMMUT056979	213	Paics_NM_025939	2379	-22.23	-0.104366	1	213	167	379

## Sheet: brown
Query	Length_Query	Target	Length_Target	dG	ndG	Start_Position_Query	End_Position_Query	Start_Position_Target	End_Position_Target
NONMMUG000655_NONMMUT000971	3624	Akr1b3_NM_009658	1402	-1608.02	-1.14695	1401	2802	1	1402
NONMMUG032006_NONMMUT051615	294	Snph_NM_198214	4750	-31.81	-0.108197	1	294	12	305
NONMMUG032006_NONMMUT051615	294	4933426M11Rik_NM_001242419	5065	-32.98	-0.112177	1	294	1547	1840
NONMMUG032006_NONMMUT051615	294	Ddhd1_NM_001284399	5173	-31.41	-0.106837	1	294	143	436
NONMMUG032006_NONMMUT051615	294	Fam65b_NM_001080381	3419	-30.55	-0.103912	1	294	1775	2068
NONMMUG032006_NONMMUT051615	294	Tmem176b_NM_001286651	1273	-30.46	-0.103605	1	294	382	675
NONMMUG032006_NONMMUT051615	294	Ccdc3_NM_028804	2658	-35.16	-0.119592	1	294	31	324
NONMMUG032006_NONMMUT051615	294	Rpp14_NM_025938	2467	-30.72	-0.10449	1	294	1147	1440
NONMMUG032006_NONMMUT051615	294	Heatr5b_NM_001081179	6437	-32.16	-0.109388	1	294	1696	1989
NONMMUG032006_NONMMUT051615	294	Tsc2_NM_001286718	6134	-34.96	-0.118912	1	294	2379	2672
NONMMUG032006_NONMMUT051615	294	Cdr2_NM_007672	2525	-31.92	-0.108571	14	294	1	281
NONMMUG032006_NONMMUT051615	294	Slc22a23_NM_001033167	6251	-31.99	-0.10881	1	294	524	817
NONMMUG032006_NONMMUT051615	294	Lrrc36_NM_001033371	2082	-29.45	-0.10017	1	294	1070	1363
NONMMUG032006_NONMMUT051615	294	Igf2r_NM_010515	8929	-33.12	-0.112653	1	294	4396	4689
NONMMUG032006_NONMMUT051615	294	Ddhd1_NM_001039106	5015	-31.41	-0.106837	1	294	143	436
NONMMUG032006_NONMMUT051615	294	Dyrk1b_NM_001271370	2477	-29.72	-0.101088	1	278	2200	2477
NONMMUG032006_NONMMUT051615	294	Tsc2_NM_001286714	6261	-34.96	-0.118912	1	294	2374	2667
NONMMUG032006_NONMMUT051615	294	Ramp3_NM_019511	1221	-31.58	-0.107415	1	294	152	445
NONMMUG032006_NONMMUT051615	294	Gpr137_NM_207220	1845	-29.74	-0.101156	1	294	731	1024
NONMMUG032006_NONMMUT051615	294	Lsm10_NM_001163266	811	-30.05	-0.102211	1	294	463	756
NONMMUG032006_NONMMUT051615	294	Pla2g6_NM_016915	3106	-31.76	-0.108027	1	294	2429	2722
NONMMUG032006_NONMMUT051615	294	Nod2_NM_145857	4621	-29.69	-0.100986	1	294	1848	2141
NONMMUG032006_NONMMUT051615	294	Midn_NM_021565	3708	-31.61	-0.107517	1	294	1750	2043
NONMMUG032006_NONMMUT051615	294	Gpr137_NM_001177361	1742	-29.74	-0.101156	1	294	628	921
NONMMUG032006_NONMMUT051615	294	Pde3a_NM_018779	4205	-31.22	-0.10619	1	294	554	847
NONMMUG032006_NONMMUT051615	294	Ssx2ip_NM_001253768	3691	-31.44	-0.106939	1	294	125	418
NONMMUG032006_NONMMUT051615	294	Cmpk2_NM_020557	3189	-31.55	-0.107313	1	294	405	698
NONMMUG032006_NONMMUT051615	294	Tmem176b_NM_001164207	1420	-30.46	-0.103605	1	294	529	822
NONMMUG032006_NONMMUT051615	294	Mok_NM_011973	1693	-29.93	-0.101803	1	294	1213	1506
NONMMUG032006_NONMMUT051615	294	Alg10b_NM_001033441	3727	-32.05	-0.109014	1	294	44	337
NONMMUG032006_NONMMUT051615	294	Abtb1_NM_030251	1880	-30.21	-0.102755	1	294	1444	1737
NONMMUG032006_NONMMUT051615	294	Mapkapk5_NM_010765	2208	-30.18	-0.102653	1	293	1916	2208
NONMMUG032006_NONMMUT051615	294	Sipa1l3_NM_001081028	7713	-35.89	-0.122075	1	294	3534	3827
NONMMUG032006_NONMMUT051615	294	Ranbp9_NM_019930	3064	-35.81	-0.121803	1	227	2838	3064
NONMMUG032006_NONMMUT051615	294	Tmem180_NM_029186	2280	-29.57	-0.100578	1	294	1496	1789
NONMMUG032006_NONMMUT051615	294	Wbp1l_NM_146099	3878	-29.84	-0.101497	1	294	123	416
NONMMUG032006_NONMMUT051615	294	Pmf1_NM_025928	992	-29.82	-0.101429	1	294	491	784
NONMMUG032006_NONMMUT051615	294	Dedd_NM_011615	2700	-30.31	-0.103095	1	294	175	468
NONMMUG032006_NONMMUT051615	294	Trim33_NM_053170	8870	-31.3	-0.106463	1	294	564	857
NONMMUG032006_NONMMUT051615	294	Sart3_NM_016926	3586	-29.79	-0.101327	1	294	54	347
NONMMUG032006_NONMMUT051615	294	Mypop_NM_145579	2175	-39.09	-0.132959	1	294	245	538
NONMMUG032006_NONMMUT051615	294	Sumo3_NM_019929	2493	-31.26	-0.106327	1	294	278	571
NONMMUG032006_NONMMUT051615	294	Kmt2d_NM_001033276	19827	-35.36	-0.120272
NONMMUG032006_NONMMUT051615	294	Tmem65_NM_175212	3644	-34.01	-0.11568	1	294	169	462
NONMMUG032006_NONMMUT051615	294	Elovl1_NM_001039175	1619	-30.23	-0.102823	1	294	1194	1487
NONMMUG032006_NONMMUT051615	294	Mipep_NM_027436	2406	-30.95	-0.105272	1	294	1987	2280
NONMMUG032006_NONMMUT051615	294	Pcsk7_NM_001281934	4078	-32.5	-0.110544	1	294	406	699
NONMMUG032006_NONMMUT051615	294	Eif4e1b_NM_001286180	1792	-29.89	-0.101667	1	294	429	722
NONMMUG032006_NONMMUT051615	294	Nip7_NM_025391	3033	-30.87	-0.105	1	294	1952	2245
NONMMUG032006_NONMMUT051615	294	Wbp1l_NM_001177813	3869	-29.5	-0.10034	1	294	183	476
NONMMUG032006_NONMMUT051615	294	Mxd1_NM_010751	4661	-32.23	-0.109626	1	294	88	381
NONMMUG032006_NONMMUT051615	294	Tmem176b_NM_001164208	1068	-30.46	-0.103605	1	294	177	470
NONMMUG032006_NONMMUT051615	294	Tmc4_NM_181820	2346	-31.18	-0.106054	1	294	1376	1669
NONMMUG032006_NONMMUT051615	294	Nip7_NM_001164472	2892	-30.87	-0.105	1	294	1811	2104
NONMMUG032006_NONMMUT051615	294	Dennd6a_NM_001285466	6512	-68.57	-0.233231	1	294	119	412
NONMMUG032006_NONMMUT051615	294	Mvp_NM_080638	2810	-30.39	-0.103367	1	294	1570	1863
NONMMUG032006_NONMMUT051615	294	Dap3_NM_001164533	4538	-32.68	-0.111156	1	294	1460	1753
NONMMUG032006_NONMMUT051615	294	Trappc9_NM_001164641	4688	-33.46	-0.11381	1	294	1652	1945
NONMMUG032006_NONMMUT051615	294	Lsm10_NM_138721	913	-30.05	-0.102211	1	294	463	756
NONMMUG032006_NONMMUT051615	294	Bcar1_NM_009954	3181	-30.43	-0.103503	1	294	210	503
NONMMUG032006_NONMMUT051615	294	Fam65b_NM_178658	3146	-30.55	-0.103912	1	294	1502	1795
NONMMUG032006_NONMMUT051615	294	Emilin2_NM_145158	3910	-30.97	-0.10534	1	294	2596	2889
NONMMUG032006_NONMMUT051615	294	Ddhd1_NM_001042719	5201	-31.41	-0.106837	1	294	143	436
NONMMUG032006_NONMMUT051615	294	Crls1_NM_001024385	1907	-34.92	-0.118776	1	294	192	485
NONMMUG032006_NONMMUT051615	294	Tmcc2_NM_178874	3410	-30.97	-0.10534	1	294	1179	1472
NONMMUG032006_NONMMUT051615	294	Ikbkb_NM_010546	4534	-29.69	-0.100986	1	294	2489	2782
NONMMUG032006_NONMMUT051615	294	Iffo1_NM_178787	2840	-32.13	-0.109286	1	294	1661	1954
NONMMUG032006_NONMMUT051615	294	Ptpn23_NM_001081043	5336	-32.2	-0.109524	1	294	2172	2465
NONMMUG032006_NONMMUT051615	294	Mmab_NM_029956	2987	-30.29	-0.103027	1	294	1502	1795
NONMMUG032006_NONMMUT051615	294	Ssx2ip_NM_001253769	3587	-31.07	-0.10568	1	294	125	418
NONMMUG032006_NONMMUT051615	294	Adamts3_NM_001081401	7579	-31.29	-0.106429	1	294	3229	3522
NONMMUG032006_NONMMUT051615	294	Tmem176b_NM_001164209	1276	-30.46	-0.103605	1	294	385	678
NONMMUG032006_NONMMUT051615	294	Snai3_NM_013914	1589	-33.39	-0.113571	1	294	553	846
NONMMUG032006_NONMMUT051615	294	Tbc1d5_NM_001285991	5682	-31.17	-0.10602	1	294	3633	3926
NONMMUG032006_NONMMUT051615	294	Ccdc120_NM_207202	3641	-31.37	-0.106701	1	294	1550	1843
NONMMUG032006_NONMMUT051615	294	Pigq_NM_011822	3115	-30.55	-0.103912	1	294	72	365
NONMMUG032006_NONMMUT051615	294	Fam65b_NM_001286100	5466	-30.55	-0.103912	1	294	1643	1936
NONMMUG032006_NONMMUT051615	294	Dennd6a_NM_001134465	6666	-33.63	-0.114388	1	294	3	296
NONMMUG032006_NONMMUT051615	294	Fam65b_NM_001286101	3386	-30.55	-0.103912	1	294	1742	2035
NONMMUG032006_NONMMUT051615	294	Ikbkb_NM_001159774	3592	-29.69	-0.100986	1	294	1547	1840
NONMMUG032006_NONMMUT051615	294	Pitpnm2_NM_011256	6953	-32.76	-0.111429	1	294	4179	4472
NONMMUG032006_NONMMUT051615	294	Cdk17_NM_146239	3643	-29.99	-0.102007	1	294	3335	3628
NONMMUG032006_NONMMUT051615	294	Samd10_NM_172676	2098	-31.14	-0.105918	1	294	1035	1328
NONMMUG032006_NONMMUT051615	294	Lama4_NM_010681	6046	-30.56	-0.103946	1	294	374	667
NONMMUG032006_NONMMUT051615	294	Tbc1d5_NM_001285993	5583	-33.63	-0.114388	1	294	3567	3860
NONMMUG032006_NONMMUT051615	294	Pcyt1b_NM_211138	4875	-31.32	-0.106531	1	294	3175	3468
NONMMUG032006_NONMMUT051615	294	Pla2g6_NM_001199024	3560	-31.76	-0.108027	1	294	2883	3176
NONMMUG032006_NONMMUT051615	294	Wbp1l_NM_001177812	3926	-29.55	-0.10051	1	294	126	419
NONMMUG032006_NONMMUT051615	294	Rffl_NM_001164569	3636	-29.67	-0.100918	1	294	146	439
NONMMUG032006_NONMMUT051615	294	Eif4e1b_NM_001039683	1863	-29.89	-0.101667	1	294	500	793
NONMMUG032006_NONMMUT051615	294	Tfap2e_NM_198960	2117	-32.17	-0.109422	1	294	1797	2090
NONMMUG032006_NONMMUT051615	294	Tmem104_NM_001033393	4566	-31.36	-0.106667	1	294	2317	2610
NONMMUG032006_NONMMUT051615	294	Cacna1h_NM_021415	8228	-33.81	-0.115	1	294	2	295
NONMMUG032006_NONMMUT051615	294	Ndel1_NM_023668	2365	-32.93	-0.112007	1	294	1187	1480
NONMMUG032006_NONMMUT051615	294	Sorcs3_NM_025696	5634	-30.41	-0.103435	1	294	124	417
NONMMUG032006_NONMMUT051615	294	Ada_NM_007398	1701	-33.01	-0.112279	1	294	329	622
NONMMUG032006_NONMMUT051615	294	Camsap3_NM_027171	4293	-34.62	-0.117755	1	294	3372	3665
NONMMUG032006_NONMMUT051615	294	Prickle3_NM_175097	2376	-31.3	-0.106463	1	294	819	1112
NONMMUG032006_NONMMUT051615	294	Sigmar1_NM_011014	1640	-31.79	-0.108129	1	294	319	612
NONMMUG032006_NONMMUT051615	294	Tsc2_NM_001039363	6137	-34.96	-0.118912	1	294	2379	2672
NONMMUG032006_NONMMUT051615	294	Etnk1_NM_029250	6433	-29.74	-0.101156	1	294	217	510
NONMMUG032006_NONMMUT051615	294	Panx1_NM_019482	2075	-30.01	-0.102075	1	294	535	828
NONMMUG032006_NONMMUT051615	294	Kctd3_NM_172650	3703	-33.42	-0.113673	1	294	1842	2135
NONMMUG032006_NONMMUT051615	294	Fam65b_NM_029679	5598	-30.55	-0.103912	1	294	1775	2068
NONMMUG032006_NONMMUT051615	294	Fmnl3_NM_011711	4409	-30.37	-0.103299	1	294	3024	3317
NONMMUG032006_NONMMUT051615	294	Mlycd_NM_019966	2100	-33.04	-0.112381	1	294	169	462
NONMMUG032006_NONMMUT051615	294	Tmem176b_NM_001286652	1180	-30.46	-0.103605	1	294	289	582
NONMMUG032006_NONMMUT051615	294	Ttc34_NM_172878	3200	-29.8	-0.101361	1	294	19	312
NONMMUG032006_NONMMUT051615	294	Tsc2_NM_011647	6266	-34.96	-0.118912	1	294	2379	2672
NONMMUG032006_NONMMUT051615	294	Sirt3_NM_022433	1468	-29.97	-0.101939	1	294	85	378
NONMMUG032006_NONMMUT051615	294	Elovl1_NM_001039176	1817	-30.23	-0.102823	1	294	1392	1685
NONMMUG032006_NONMMUT051615	294	Tfe3_NM_001271489	3255	-29.57	-0.100578	1	294	465	758
NONMMUG032006_NONMMUT051615	294	Bmp6_NM_007556	2410	-29.65	-0.10085	1	294	143	436
NONMMUG032006_NONMMUT051615	294	Fam214a_NM_001113283	4355	-30.93	-0.105204	1	294	12	305
NONMMUG032006_NONMMUT051615	294	Trappc12_NM_001161410	3152	-29.49	-0.100306	1	294	2462	2755
NONMMUG032006_NONMMUT051615	294	Prss56_NM_027084	1999	-29.79	-0.101327	1	294	1646	1939
NONMMUG032006_NONMMUT051615	294	Tsc2_NM_001286713	6335	-34.96	-0.118912	1	294	2379	2672
NONMMUG032006_NONMMUT051615	294	Camsap3_NM_001163749	4296	-34.62	-0.117755	1	294	3375	3668
NONMMUG032006_NONMMUT051615	294	Foxj2_NM_021899	5013	-34.54	-0.117483	1	294	623	916
NONMMUG032006_NONMMUT051615	294	Trim33_NM_001079830	8819	-31.3	-0.106463	1	294	564	857
NONMMUG032006_NONMMUT051615	294	Zfp784_NM_001039532	2146	-30.42	-0.103469	1	294	1634	1927
NONMMUG032006_NONMMUT051615	294	4933426M11Rik_NM_178682	5002	-32.98	-0.112177	1	294	1484	1777
NONMMUG032006_NONMMUT051615	294	Ada_NM_001272052	1704	-33.01	-0.112279	1	294	329	622
NONMMUG032006_NONMMUT051615	294	Ss18l1_NM_178750	4369	-30.74	-0.104558	1	279	4091	4369
NONMMUG032006_NONMMUT051615	294	Lyn_NM_001111096	3456	-30.85	-0.104932	1	294	1130	1423
NONMMUG032006_NONMMUT051615	294	Prickle3_NM_001290624	2410	-31.3	-0.106463	1	294	853	1146
NONMMUG032006_NONMMUT051615	294	Cntnap1_NM_016782	5360	-29.47	-0.100238	1	294	585	878
NONMMUG032006_NONMMUT051615	294	Tjp2_NM_001198985	4622	-30.52	-0.10381	1	294	14	307
NONMMUG032006_NONMMUT051615	294	Ranbp10_NM_145824	5308	-29.88	-0.101633	1	294	1777	2070
NONMMUG032006_NONMMUT051615	294	Stau1_NM_001109906	3608	-29.47	-0.100238	1	294	1709	2002
NONMMUG032006_NONMMUT051615	294	Elac2_NM_023479	2781	-29.72	-0.101088	1	294	2292	2585
NONMMUG032006_NONMMUT051615	294	Stau1_NM_001109905	3590	-29.47	-0.100238	1	294	1691	1984
NONMMUG032006_NONMMUT051615	294	Zc3h12d_NM_172785	4093	-29.89	-0.101667	1	294	198	491
NONMMUG032006_NONMMUT051615	294	Dnajb11_NM_026400	2534	-83.63	-0.284456	1	294	2169	2462
NONMMUG032006_NONMMUT051615	294	Slc6a9_NM_008135	3272	-30.93	-0.105204	1	294	807	1100
NONMMUG032006_NONMMUT051615	294	Zdhhc7_NM_133967	2854	-32.86	-0.111769	1	294	53	346
NONMMUG032006_NONMMUT051615	294	Map2k4_NM_009157	3694	-29.81	-0.101395	1	294	1454	1747
NONMMUG032006_NONMMUT051615	294	Hsd3b7_NM_001040684	1771	-29.59	-0.100646	1	294	50	343
NONMMUG032006_NONMMUT051615	294	Lyn_NM_010747	3393	-30.85	-0.104932	1	294	1067	1360
NONMMUG032006_NONMMUT051615	294	Phf8_NM_177201	3732	-30.38	-0.103333	1	294	3131	3424
NONMMUG032006_NONMMUT051615	294	Pitpnm2_NM_001289472	6924	-32.76	-0.111429	1	294	4150	4443
NONMMUG032006_NONMMUT051615	294	Pcyt1b_NM_177546	4864	-31.32	-0.106531	1	294	3164	3457
NONMMUG032006_NONMMUT051615	294	Glrx5_NM_028419	930	-33.74	-0.114762	1	294	15	308
NONMMUG032006_NONMMUT051615	294	Slc15a4_NM_133895	2706	-32.58	-0.110816	1	294	75	368
NONMMUG032006_NONMMUT051615	294	Hist2h2aa1_NM_013549	556	-29.77	-0.101259	1	294	127	420
NONMMUG032006_NONMMUT051615	294	Elovl1_NM_019422	1810	-30.23	-0.102823	1	294	1385	1678
NONMMUG032006_NONMMUT051615	294	Rnf187_NM_022423	1939	-30.52	-0.10381	1	294	57	350
NONMMUG032006_NONMMUT051615	294	Cyb5r3_NM_029787	2030	-30.55	-0.103912	1	294	773	1066
NONMMUG032006_NONMMUT051615	294	Mocos_NM_026779	2884	-29.74	-0.101156	1	294	70	363
NONMMUG032006_NONMMUT051615	294	Agbl5_NM_174849	2922	-30.83	-0.104864	1	294	2099	2392
NONMMUG032006_NONMMUT051615	294	Nup188_NM_198304	5670	-30.45	-0.103571	1	294	4480	4773
NONMMUG032006_NONMMUT051615	294	Lrrc47_NM_201226	3395	-35.75	-0.121599	1	294	32	325
NONMMUG032006_NONMMUT051615	294	Agpat5_NM_026792	3829	-30.5	-0.103741	1	294	55	348
NONMMUG032006_NONMMUT051615	294	Amotl1_NM_001081395	8950	-30.52	-0.10381	1	294	7972	8265
NONMMUG032006_NONMMUT051615	294	Tsc2_NM_001286720	6353	-34.96	-0.118912	1	294	2379	2672
NONMMUG032006_NONMMUT051615	294	Stau1_NM_011490	3584	-29.47	-0.100238	1	294	1685	1978
NONMMUG032006_NONMMUT051615	294	Pik3r4_NM_001081309	4884	-31.4	-0.106803	1	294	1569	1862
NONMMUG032006_NONMMUT051615	294	Snph_NM_001291076	4651	-31.81	-0.108197	1	294	12	305
NONMMUG032006_NONMMUT051615	294	Patl2_NM_026251	2434	-32.25	-0.109694	1	294	1661	1954
NONMMUG032006_NONMMUT051615	294	Necab2_NM_054095	1971	-33.13	-0.112687	1	294	1592	1885
NONMMUG032006_NONMMUT051615	294	Pla2g6_NM_001199023	3725	-31.76	-0.108027	1	294	3048	3341
NONMMUG032006_NONMMUT051615	294	Tsc2_NM_001286716	6132	-34.96	-0.118912	1	294	2374	2667
NONMMUG032006_NONMMUT051615	294	Zfp319_NM_024467	4107	-30.26	-0.102925	1	294	404	697
NONMMUG032006_NONMMUT051615	294	Fbxl19_NM_172748	3410	-29.66	-0.100884	1	294	1583	1876
NONMMUG032006_NONMMUT051615	294	Adamts3_NM_177872	7582	-31.29	-0.106429	1	294	3232	3525
NONMMUG032006_NONMMUT051615	294	Gpr137_NM_001177362	1433	-32.87	-0.111803	1	294	95	388
NONMMUG032006_NONMMUT051615	294	Gja4_NM_008120	1686	-33.35	-0.113435	1	294	1363	1656
NONMMUG032006_NONMMUT051615	294	Gpc1_NM_016696	3552	-29.75	-0.10119	1	294	650	943
NONMMUG032006_NONMMUT051615	294	Pnrc1_NM_001033225	1925	-33.17	-0.112823	1	294	517	810
NONMMUG032006_NONMMUT051615	294	Dpp6_NM_010075	4866	-30.4	-0.103401	1	294	29	322
NONMMUG032006_NONMMUT051615	294	Tbc1d5_NM_028162	5616	-33.63	-0.114388	1	294	3567	3860
NONMMUG032006_NONMMUT051615	294	Dennd6a_NM_001285467	6727	-74.15	-0.252211	1	294	119	412
NONMMUG032006_NONMMUT051615	294	Lrrc36_NM_001170788	2411	-29.45	-0.10017	1	294	1070	1363
NONMMUG032006_NONMMUT051615	294	Hist2h2aa1_NM_013549_1	556	-29.77	-0.101259	1	294	127	420
NONMMUG032006_NONMMUT051615	294	Pla2g6_NM_001199025	3065	-31.76	-0.108027	1	294	2388	2681
NONMMUG032006_NONMMUT051615	294	Bcar1_NM_001198839	3118	-30.43	-0.103503	1	294	210	503
NONMMUG032006_NONMMUT051615	294	Fam46b_NM_175307	2288	-31.28	-0.106395	1	294	1826	2119
NONMMUG032006_NONMMUT051615	294	Cpne9_NM_170673	2779	-30.27	-0.102959	1	294	2411	2704
NONMMUG032006_NONMMUT051615	294	Cldn26_NM_029070	1406	-31.91	-0.108537	1	294	251	544
NONMMUG032006_NONMMUT051615	294	Cnksr3_NM_172546	3448	-32.63	-0.110986	1	294	217	510
NONMMUG032006_NONMMUT051615	294	Kif17_NM_001190978	3083	-30.45	-0.103571	1	294	1602	1895
NONMMUG032006_NONMMUT051615	294	Ccno_NM_001081062	1876	-29.86	-0.101565	1	294	590	883
NONMMUG032006_NONMMUT051615	294	Usp27x_NM_019461	3240	-29.49	-0.100306	1	294	2680	2973
NONMMUG032006_NONMMUT051615	294	Kif17_NM_010623	3915	-30.45	-0.103571	1	294	2313	2606
NONMMUG032006_NONMMUT051615	294	Ltbp2_NM_013589	6603	-38.35	-0.130442	1	294	5275	5568
NONMMUG032006_NONMMUT051615	294	Itgb3_NM_016780	5779	-29.7	-0.10102	1	294	78	371
NONMMUG032006_NONMMUT051615	294	Fbp1_NM_019395	1479	-32.66	-0.111088	1	294	931	1224
NONMMUG032006_NONMMUT051615	294	Tmem176b_NM_023056	1669	-30.46	-0.103605	1	294	778	1071
NONMMUG032006_NONMMUT051615	294	Tjp2_NM_011597	4612	-29.77	-0.101259	1	294	4	297
NONMMUG032006_NONMMUT051615	294	Sirt5_NM_178848	1362	-31.49	-0.107109	1	294	540	833
NONMMUG032006_NONMMUT051615	294	Ddhd1_NM_176845	5099	-31.41	-0.106837	1	294	143	436
NONMMUG032006_NONMMUT051615	294	Trappc12_NM_178811	3378	-29.49	-0.100306	1	294	2688	2981
NONMMUG032006_NONMMUT051615	294	Golph3_NM_025673	2608	-31.46	-0.107007	1	294	195	488
NONMMUG032006_NONMMUT051615	294	Dennd6a_NM_145969	2684	-33.63	-0.114388	1	294	3	296
NONMMUG032006_NONMMUT051615	294	Dap3_NM_022994	4628	-32.68	-0.111156	1	294	1550	1843
NONMMUG032006_NONMMUT051615	294	Nmral1_NM_026393	1458	-29.52	-0.100408	1	294	537	830
NONMMUG032006_NONMMUT051615	294	Entpd6_NM_172117	2500	-31.23	-0.106224	1	294	592	885
NONMMUG032006_NONMMUT051615	294	Phf8_NM_001113354	6359	-30.38	-0.103333	1	294	5758	6051
NONMMUG032006_NONMMUT051615	294	Kcnv2_NM_183179	5077	-30.48	-0.103673	1	294	391	684
NONMMUG032006_NONMMUT051615	294	Cacna1h_NM_001163691	8175	-33.81	-0.115	1	294	2	295
NONMMUG032006_NONMMUT051615	294	Lrrc36_NM_001170789	2088	-29.45	-0.10017	1	294	1070	1363
NONMMUG032006_NONMMUT051615	294	Fam189b_NM_001014995	3059	-29.67	-0.100918	1	294	344	637
NONMMUG032006_NONMMUT051615	294	Snph_NM_001291077	4543	-31.81	-0.108197	1	294	12	305
NONMMUG032006_NONMMUT051615	294	Pigq_NM_001291025	3295	-30.55	-0.103912	1	294	72	365
NONMMUG032006_NONMMUT051615	294	Rap2b_NM_028712	4197	-37.64	-0.128027	1	294	5	298
NONMMUG003535_NONMMUT005486	461	Pde3a_NM_018779	4205	-46.67	-0.101236	1	461	2993	3453
NONMMUG003535_NONMMUT005486	461	Hexdc_NM_001001333	2160	-46.85	-0.101627	1	461	512	972
NONMMUG033874_NONMMUT054626	1213	Stx2_NM_001286033	2811	-1072.12	-0.883858	1	1213	187	1399
NONMMUG033874_NONMMUT054626	1213	Stx2_NM_001286034	2806	-1072.12	-0.883858	1	1213	187	1399
NONMMUG033874_NONMMUT054626	1213	Stx2_NM_007941	2936	-1072.12	-0.883858	1	1213	187	1399
NONMMUG034479_NONMMUT055550	681	Gse1_NM_001145897	6513	-76.74	-0.112687	1	681	853	1533
NONMMUG034479_NONMMUT055550	681	Ddhd1_NM_001284399	5173	-70.05	-0.102863	1	681	4339	5019
NONMMUG034479_NONMMUT055550	681	Plxna4_NM_175750	12586	-69.72	-0.102379
NONMMUG034479_NONMMUT055550	681	Slc22a23_NM_001033167	6251	-73.38	-0.107753	1	681	5471	6151
NONMMUG034479_NONMMUT055550	681	Ddhd1_NM_001039106	5015	-70.05	-0.102863	1	681	4181	4861
NONMMUG034479_NONMMUT055550	681	Gse1_NM_198671	6701	-76.74	-0.112687	1	681	1041	1721
NONMMUG034479_NONMMUT055550	681	Pde3a_NM_018779	4205	-82.36	-0.12094	1	681	378	1058
NONMMUG034479_NONMMUT055550	681	Cmpk2_NM_020557	3189	-71.2	-0.104552	1	681	2466	3146
NONMMUG034479_NONMMUT055550	681	Mapkapk5_NM_010765	2208	-68.34	-0.100352	1	681	1466	2146
NONMMUG034479_NONMMUT055550	681	Ranbp9_NM_019930	3064	-78.55	-0.115345	1	620	2445	3064
NONMMUG034479_NONMMUT055550	681	Trim33_NM_053170	8870	-90.41	-0.132761	1	681	140	820
NONMMUG034479_NONMMUT055550	681	Arid1b_NM_001085355	11325	-82.09	-0.120543
NONMMUG034479_NONMMUT055550	681	Ddhd1_NM_001042719	5201	-70.05	-0.102863	1	681	4367	5047
NONMMUG034479_NONMMUT055550	681	Sorcs3_NM_025696	5634	-70.13	-0.102981	1	681	4813	5493
NONMMUG034479_NONMMUT055550	681	Mlycd_NM_019966	2100	-72.67	-0.106711	1	673	1428	2100
NONMMUG034479_NONMMUT055550	681	Gse1_NM_001145896	6569	-76.74	-0.112687	1	681	909	1589
NONMMUG034479_NONMMUT055550	681	Trim33_NM_001079830	8819	-90.41	-0.132761	1	681	140	820
NONMMUG034479_NONMMUT055550	681	Gbx2_NM_010262	2126	-71.88	-0.105551	1	681	104	784
NONMMUG034479_NONMMUT055550	681	F8a_NM_007978	2490	-69.26	-0.101703	4	681	1	678
NONMMUG034479_NONMMUT055550	681	Necab2_NM_054095	1971	-74.35	-0.109178	1	681	2	682
NONMMUG034479_NONMMUT055550	681	Usp27x_NM_019461	3240	-77	-0.113069	1	681	2522	3202
NONMMUG034479_NONMMUT055550	681	Smim19_NM_001012667	1459	-68.32	-0.100323	1	681	23	703
NONMMUG034479_NONMMUT055550	681	Ddhd1_NM_176845	5099	-70.05	-0.102863	1	681	4265	4945
NONMMUG036032_NONMMUT058011	565	Gse1_NM_001145897	6513	-58.09	-0.102814	1	565	4704	5268
NONMMUG036032_NONMMUT058011	565	Gse1_NM_198671	6701	-58.09	-0.102814	1	565	4704	5268
NONMMUG036032_NONMMUT058011	565	Pde3a_NM_018779	4205	-58.29	-0.103168	1	565	3374	3938
NONMMUG036032_NONMMUT058011	565	Phc1_NM_001042623	3743	-62.21	-0.110106	1	565	2895	3459
NONMMUG036032_NONMMUT058011	565	Wbscr17_NM_145218	4196	-56.75	-0.100442	1	565	264	828
NONMMUG036032_NONMMUT058011	565	Kmt2d_NM_001033276	19827	-57.33	-0.101469
NONMMUG036032_NONMMUT058011	565	Plekhb1_NM_001291336	1770	-57.74	-0.102195	1	565	1020	1584
NONMMUG036032_NONMMUT058011	565	Gse1_NM_001145896	6569	-58.09	-0.102814	1	565	4704	5268
NONMMUG036032_NONMMUT058011	565	Fbxl19_NM_172748	3410	-59.24	-0.10485	1	565	1206	1770
NONMMUG037093_NONMMUT059712	477	Pde3a_NM_018779	4205	-53.27	-0.111677	1	477	3189	3665
NONMMUG037093_NONMMUT059712	477	Ranbp9_NM_019930	3064	-50.7	-0.106289	1	477	2570	3046
NONMMUG037093_NONMMUT059712	477	Smim19_NM_001146117	1400	-49.33	-0.103417	1	463	938	1400
NONMMUG037093_NONMMUT059712	477	Tmem65_NM_175212	3644	-52.81	-0.110713	45	477	1	433
NONMMUG037093_NONMMUT059712	477	Tril_NM_025817	5358	-47.92	-0.100461	1	477	3176	3652
NONMMUG037093_NONMMUT059712	477	Rnf169_NM_175388	7156	-48.72	-0.102138	1	477	6644	7120
NONMMUG037093_NONMMUT059712	477	Mepce_NM_144913	3166	-50.28	-0.105409	1	477	2590	3066
NONMMUG037093_NONMMUT059712	477	Smim19_NM_001012667	1459	-50.95	-0.106813	1	463	997	1459
NONMMUG003968_NONMMUT006158	522	Cdc123_NM_133837	1623	-53.04	-0.101609	1	522	835	1356
NONMMUG039027_NONMMUT063207	464	Plxna4_NM_175750	12586	-53.21	-0.114677
NONMMUG039027_NONMMUT063207	464	Dyrk1b_NM_001271370	2477	-49.25	-0.106142	1	464	939	1402
NONMMUG039027_NONMMUT063207	464	Midn_NM_021565	3708	-48.42	-0.104353	1	464	3148	3611
NONMMUG039027_NONMMUT063207	464	C1qtnf5_NM_001040631	1259	-48.68	-0.104914	1	464	675	1138
NONMMUG039027_NONMMUT063207	464	Pde3a_NM_018779	4205	-48	-0.103448	1	464	786	1249
NONMMUG039027_NONMMUT063207	464	Cmpk2_NM_020557	3189	-51.05	-0.110022	1	464	2402	2865
NONMMUG039027_NONMMUT063207	464	5031439G07Rik_NM_001033273	5032	-53.06	-0.114353	1	464	4474	4937
NONMMUG039027_NONMMUT063207	464	Ranbp9_NM_019930	3064	-58.74	-0.126595	96	464	1	369
NONMMUG039027_NONMMUT063207	464	Trim33_NM_053170	8870	-58.33	-0.125711	1	464	508	971
NONMMUG039027_NONMMUT063207	464	Arid1b_NM_001085355	11325	-63.77	-0.137435
NONMMUG039027_NONMMUT063207	464	Smim19_NM_001146117	1400	-50.85	-0.109591	1	464	25	488
NONMMUG039027_NONMMUT063207	464	Tmem65_NM_175212	3644	-50.85	-0.109591	1	375	3270	3644
NONMMUG039027_NONMMUT063207	464	Mvp_NM_080638	2810	-46.97	-0.101228	1	464	438	901
NONMMUG039027_NONMMUT063207	464	Smad5_NM_001164041	6988	-52.97	-0.114159	1	451	6538	6988
NONMMUG039027_NONMMUT063207	464	Crls1_NM_001024385	1907	-48.44	-0.104397	1	422	1486	1907
NONMMUG039027_NONMMUT063207	464	C1qtnf5_NM_001190313	4257	-48.68	-0.104914	1	464	675	1138
NONMMUG039027_NONMMUT063207	464	Evl_NM_007965	2120	-46.87	-0.101013	17	464	1	448
NONMMUG039027_NONMMUT063207	464	Prkd1_NM_008858	3777	-51.6	-0.111207	1	464	63	526
NONMMUG039027_NONMMUT063207	464	Pitpnm2_NM_011256	6953	-52.8	-0.113793	1	464	6474	6937
NONMMUG039027_NONMMUT063207	464	Pacs1_NM_153129	4342	-47.99	-0.103427	1	401	3942	4342
NONMMUG039027_NONMMUT063207	464	Tfap2e_NM_198960	2117	-46.86	-0.100991	1	464	1302	1765
NONMMUG039027_NONMMUT063207	464	Cacna1h_NM_021415	8228	-50.3	-0.108405	1	464	177	640
NONMMUG039027_NONMMUT063207	464	BC068157_NM_207203	4616	-46.95	-0.101185	1	464	4083	4546
NONMMUG039027_NONMMUT063207	464	Mlycd_NM_019966	2100	-56.41	-0.121573	1	464	1429	1892
NONMMUG039027_NONMMUT063207	464	C1qtnf5_NM_001040632	1350	-48.68	-0.104914	1	464	675	1138
NONMMUG039027_NONMMUT063207	464	Bmp6_NM_007556	2410	-48.46	-0.10444	1	464	1908	2371
NONMMUG039027_NONMMUT063207	464	Htra4_NM_001081187	2181	-46.66	-0.10056	1	464	1564	2027
NONMMUG039027_NONMMUT063207	464	C1qtnf5_NM_145613	4275	-48.68	-0.104914	1	464	675	1138
NONMMUG039027_NONMMUT063207	464	Btbd2_NM_145361	3026	-48.43	-0.104375	1	464	267	730
NONMMUG039027_NONMMUT063207	464	Trim33_NM_001079830	8819	-58.33	-0.125711	1	464	508	971
NONMMUG039027_NONMMUT063207	464	Zfp784_NM_001039532	2146	-46.76	-0.100776	1	464	1366	1829
NONMMUG039027_NONMMUT063207	464	Plekhg3_NM_153804	4955	-47.27	-0.101875	1	464	2792	3255
NONMMUG039027_NONMMUT063207	464	Gbx2_NM_010262	2126	-47.11	-0.10153	1	464	1278	1741
NONMMUG039027_NONMMUT063207	464	Rnf169_NM_175388	7156	-46.49	-0.100194	12	464	1	453
NONMMUG039027_NONMMUT063207	464	Scaf1_NM_001008422	4177	-48.8	-0.105172	1	464	129	592
NONMMUG039027_NONMMUT063207	464	Dyrk1b_NM_001037957	2524	-49.25	-0.106142	1	464	939	1402
NONMMUG039027_NONMMUT063207	464	Foxo3_NM_019740	2889	-50.59	-0.10903	1	464	2042	2505
NONMMUG039027_NONMMUT063207	464	Flot1_NM_008027	1694	-49.7	-0.107112	1	464	296	759
NONMMUG039027_NONMMUT063207	464	Lrrc47_NM_201226	3395	-46.46	-0.100129	1	389	3007	3395
NONMMUG039027_NONMMUT063207	464	C1qtnf5_NM_001190319	1334	-48.68	-0.104914	1	464	675	1138
NONMMUG039027_NONMMUT063207	464	Necab2_NM_054095	1971	-58.27	-0.125582	1	464	98	561
NONMMUG039027_NONMMUT063207	464	Fbxl19_NM_172748	3410	-55.44	-0.119483	1	464	2898	3361
NONMMUG039027_NONMMUT063207	464	Gpr137_NM_001177362	1433	-47.83	-0.103082	1	464	865	1328
NONMMUG039027_NONMMUT063207	464	Gja4_NM_008120	1686	-51.76	-0.111552	1	464	866	1329
NONMMUG039027_NONMMUT063207	464	Ephb4_NM_010144	4334	-47.4	-0.102155	1	464	3531	3994
NONMMUG039027_NONMMUT063207	464	Evl_NM_001163394	2183	-46.87	-0.101013	17	464	1	448
NONMMUG039027_NONMMUT063207	464	Ephb4_NM_001159571	4361	-47.4	-0.102155	1	464	3558	4021
NONMMUG039027_NONMMUT063207	464	Mepce_NM_144913	3166	-51.53	-0.111056	1	464	2393	2856
NONMMUG039027_NONMMUT063207	464	Fam46b_NM_175307	2288	-46.43	-0.100065	1	464	1778	2241
NONMMUG039027_NONMMUT063207	464	Usp27x_NM_019461	3240	-52.28	-0.112672	1	464	2638	3101
NONMMUG039027_NONMMUT063207	464	Prr5_NM_146061	1835	-47.33	-0.102004	1	464	2	465
NONMMUG039027_NONMMUT063207	464	Smim19_NM_001012667	1459	-46.74	-0.100733	1	416	1044	1459
NONMMUG039027_NONMMUT063207	464	Sulf2_NM_001252578	3948	-52.33	-0.11278	1	464	3472	3935
NONMMUG039027_NONMMUT063207	464	Cacna1h_NM_001163691	8175	-50.3	-0.108405	1	464	177	640
NONMMUG039027_NONMMUT063207	464	Rap2b_NM_028712	4197	-49.67	-0.107047	1	464	3446	3909
NONMMUG039212_NONMMUT063488	420	Slc22a23_NM_001033167	6251	-46.51	-0.110738	1	420	5749	6168
NONMMUG039212_NONMMUT063488	420	Mapkapk5_NM_010765	2208	-42.26	-0.100619	1	420	1644	2063
NONMMUG039212_NONMMUT063488	420	Nphp4_NM_153424	5028	-42.96	-0.102286	1	420	2788	3207
NONMMUG039212_NONMMUT063488	420	Kmt2d_NM_001033276	19827	-45.86	-0.10919
NONMMUG039212_NONMMUT063488	420	Tmem65_NM_175212	3644	-42.92	-0.10219	1	420	3044	3463
NONMMUG039212_NONMMUT063488	420	Tmem164_NM_001199360	5357	-43.07	-0.102548	27	420	1	394
NONMMUG039212_NONMMUT063488	420	Itprip_NM_001001738	3766	-42.4	-0.100952	1	420	143	562
NONMMUG039212_NONMMUT063488	420	Tjp2_NM_001198985	4622	-45.76	-0.108952	16	420	1	405
NONMMUG039212_NONMMUT063488	420	Rnf187_NM_022423	1939	-43.01	-0.102405	1	420	1335	1754
NONMMUG039212_NONMMUT063488	420	Ap1b1_NM_001243043	4315	-44.79	-0.106643	1	380	3936	4315
NONMMUG039212_NONMMUT063488	420	Naa11_NM_001033191	3364	-43.62	-0.103857	1	420	2868	3287
NONMMUG039212_NONMMUT063488	420	Necab2_NM_054095	1971	-47.49	-0.113071	1	420	172	591
NONMMUG039212_NONMMUT063488	420	Gpc1_NM_016696	3552	-46.59	-0.110929	1	420	2819	3238
NONMMUG039212_NONMMUT063488	420	Slc30a3_NM_011773	2001	-42	-0.1	1	420	1506	1925
NONMMUG039212_NONMMUT063488	420	Cldn26_NM_029070	1406	-44.01	-0.104786	1	420	911	1330
NONMMUG039212_NONMMUT063488	420	Kif17_NM_001190978	3083	-42.25	-0.100595	1	420	1022	1441
NONMMUG039212_NONMMUT063488	420	Kif17_NM_010623	3915	-42.25	-0.100595	1	420	1143	1562
NONMMUG040256_NONMMUT065139	372	Pcyt1b_NM_211138	4875	-43.82	-0.117796	1	372	3242	3613
NONMMUG040256_NONMMUT065139	372	Pcyt1b_NM_177546	4864	-43.82	-0.117796	1	372	3242	3613
NONMMUG040256_NONMMUT065139	372	Naa11_NM_001033191	3364	-37.85	-0.101747	1	372	2446	2817
NONMMUG040640_NONMMUT065706	254	Dfna5_NM_018769	2133	-26.94	-0.106063	1	254	846	1099
NONMMUG040640_NONMMUT065706	254	Gse1_NM_001145897	6513	-32.73	-0.128858	1	254	5138	5391
NONMMUG040640_NONMMUT065706	254	Snph_NM_198214	4750	-30.87	-0.121535	1	254	4485	4738
NONMMUG040640_NONMMUT065706	254	Prdm16_NM_001177995	8433	-26.95	-0.106102	1	254	1571	1824
NONMMUG040640_NONMMUT065706	254	Os9_NM_177614	3884	-27.45	-0.108071	1	254	2684	2937
NONMMUG040640_NONMMUT065706	254	Tmem255b_NM_001143671	1223	-26.74	-0.105276	1	254	199	452
NONMMUG040640_NONMMUT065706	254	Heatr5b_NM_001081179	6437	-25.96	-0.102205	1	254	4869	5122
NONMMUG040640_NONMMUT065706	254	Tsc2_NM_001286718	6134	-25.42	-0.100079	1	254	1610	1863
NONMMUG040640_NONMMUT065706	254	Slc22a23_NM_001033167	6251	-29.22	-0.115039	1	240	6012	6251
NONMMUG040640_NONMMUT065706	254	Khdrbs3_NM_010158	1893	-25.91	-0.102008	1	254	139	392
NONMMUG040640_NONMMUT065706	254	Rnf185_NM_001290472	3389	-26.86	-0.105748	1	254	900	1153
NONMMUG040640_NONMMUT065706	254	Rnf185_NM_001290473	3370	-26.86	-0.105748	1	254	900	1153
NONMMUG040640_NONMMUT065706	254	Gse1_NM_198671	6701	-32.73	-0.128858	1	254	5138	5391
NONMMUG040640_NONMMUT065706	254	Zkscan5_NM_001167944	3578	-25.76	-0.101417	1	254	2395	2648
NONMMUG040640_NONMMUT065706	254	Cd177_NM_026862	2714	-28.1	-0.11063	1	254	2376	2629
NONMMUG040640_NONMMUT065706	254	Tsc2_NM_001286714	6261	-25.42	-0.100079	1	254	1605	1858
NONMMUG040640_NONMMUT065706	254	Dynlt1a_NM_001166629	4945	-50.16	-0.19748	1	254	2234	2487
NONMMUG040640_NONMMUT065706	254	Gpr137_NM_207220	1845	-35.27	-0.138858	1	254	337	590
NONMMUG040640_NONMMUT065706	254	Dpp6_NM_207282	4719	-31.08	-0.122362	1	254	4005	4258
NONMMUG040640_NONMMUT065706	254	Arrb2_NM_145429	1955	-26.14	-0.102913	1	254	41	294
NONMMUG040640_NONMMUT065706	254	Gpr137_NM_001177361	1742	-35.27	-0.138858	1	254	337	590
NONMMUG040640_NONMMUT065706	254	Mb21d2_NM_177718	3080	-28.42	-0.11189	1	254	1622	1875
NONMMUG040640_NONMMUT065706	254	Pde3a_NM_018779	4205	-27.74	-0.109213	1	254	3605	3858
NONMMUG040640_NONMMUT065706	254	Gpr68_NM_001177673	2920	-31.45	-0.123819	1	254	85	338
NONMMUG040640_NONMMUT065706	254	Otoa_NM_139310	3649	-27.79	-0.109409	1	254	8	261
NONMMUG040640_NONMMUT065706	254	Ssx2ip_NM_001253768	3691	-28.53	-0.112323	5	254	1	250
NONMMUG040640_NONMMUT065706	254	Casc1_NM_177222	2534	-25.69	-0.101142	1	254	1776	2029
NONMMUG040640_NONMMUT065706	254	Vapa_NM_013933	1643	-28.2	-0.111024	48	254	1	207
NONMMUG040640_NONMMUT065706	254	Arrb2_NM_001271360	1475	-26.14	-0.102913	1	254	41	294
NONMMUG040640_NONMMUT065706	254	Nfkb2_NM_001177370	2973	-26.73	-0.105236	1	254	1674	1927
NONMMUG040640_NONMMUT065706	254	5031439G07Rik_NM_001033273	5032	-26.3	-0.103543	1	254	1756	2009
NONMMUG040640_NONMMUT065706	254	Tnrc6b_NM_177124	17125	-28.94	-0.113937
NONMMUG040640_NONMMUT065706	254	Mapkapk5_NM_010765	2208	-25.42	-0.100079	1	254	1674	1927
NONMMUG040640_NONMMUT065706	254	Nucb1_NM_008749	2627	-25.76	-0.101417	1	254	1340	1593
NONMMUG040640_NONMMUT065706	254	Nphp4_NM_153424	5028	-28.59	-0.112559	1	254	3202	3455
NONMMUG040640_NONMMUT065706	254	Ranbp9_NM_019930	3064	-31.9	-0.125591	1	254	2748	3001
NONMMUG040640_NONMMUT065706	254	Nfil3_NM_017373	1992	-25.47	-0.100276	1	254	933	1186
NONMMUG040640_NONMMUT065706	254	Lmf2_NM_178919	2906	-26.8	-0.105512	1	254	2554	2807
NONMMUG040640_NONMMUT065706	254	Pmf1_NM_025928	992	-25.43	-0.100118	1	254	224	477
NONMMUG040640_NONMMUT065706	254	Trim33_NM_053170	8870	-27.77	-0.109331	1	254	8049	8302
NONMMUG040640_NONMMUT065706	254	Gpr68_NM_001177674	3102	-29.34	-0.115512	1	254	267	520
NONMMUG040640_NONMMUT065706	254	Sart3_NM_016926	3586	-33.72	-0.132756	1	254	41	294
NONMMUG040640_NONMMUT065706	254	Mypop_NM_145579	2175	-26.12	-0.102835	1	254	1310	1563
NONMMUG040640_NONMMUT065706	254	Sumo3_NM_019929	2493	-28.66	-0.112835	1	254	143	396
NONMMUG040640_NONMMUT065706	254	Tdrd1_NM_031387	5047	-28.76	-0.113228	1	254	3392	3645
NONMMUG040640_NONMMUT065706	254	Prdm16_NM_001291029	8436	-26.95	-0.106102	1	254	1571	1824
NONMMUG040640_NONMMUT065706	254	Tubb6_NM_026473	1744	-26.77	-0.105394	1	254	129	382
NONMMUG040640_NONMMUT065706	254	Arid1b_NM_001085355	11325	-28.87	-0.113661
NONMMUG040640_NONMMUT065706	254	Smim19_NM_001146117	1400	-26.53	-0.104449	1	254	1028	1281
NONMMUG040640_NONMMUT065706	254	Kmt2d_NM_001033276	19827	-29.63	-0.116654
NONMMUG040640_NONMMUT065706	254	Fut11_NM_028428	3344	-29.62	-0.116614	1	254	2968	3221
NONMMUG040640_NONMMUT065706	254	Wfs1_NM_011716	3564	-26.21	-0.103189	1	254	689	942
NONMMUG040640_NONMMUT065706	254	Rab27a_NM_023635	2971	-25.76	-0.101417	1	254	2105	2358
NONMMUG040640_NONMMUT065706	254	Pgpep1_NM_023217	4882	-25.77	-0.101457	1	254	2216	2469
NONMMUG040640_NONMMUT065706	254	Tdrd1_NM_001002241	5187	-28.76	-0.113228	1	254	3392	3645
NONMMUG040640_NONMMUT065706	254	Stxbp1_NM_001113569	4005	-28.74	-0.11315	1	254	3711	3964
NONMMUG040640_NONMMUT065706	254	Sugp2_NM_001168290	4101	-27.62	-0.10874	1	254	947	1200
NONMMUG040640_NONMMUT065706	254	Acox1_NM_001271898	3992	-28.1	-0.11063	1	254	2157	2410
NONMMUG040640_NONMMUT065706	254	Tex21_NM_019784	2136	-25.9	-0.101969	1	254	196	449
NONMMUG040640_NONMMUT065706	254	Cdc123_NM_133837	1623	-47.69	-0.187756	1	254	1252	1505
NONMMUG040640_NONMMUT065706	254	Mvp_NM_080638	2810	-26.45	-0.104134	1	254	342	595
NONMMUG040640_NONMMUT065706	254	Tfe3_NM_172472	3274	-25.71	-0.10122	1	254	29	282
NONMMUG040640_NONMMUT065706	254	Myef2_NM_010852	2999	-25.75	-0.101378	1	254	1431	1684
NONMMUG040640_NONMMUT065706	254	Ilf3_NM_001277321	3582	-26.76	-0.105354	1	254	2185	2438
NONMMUG040640_NONMMUT065706	254	Smad5_NM_001164041	6988	-26.31	-0.103583	1	254	79	332
NONMMUG040640_NONMMUT065706	254	Actn3_NM_013456	2887	-25.79	-0.101535	1	254	1833	2086
NONMMUG040640_NONMMUT065706	254	Emilin2_NM_145158	3910	-26.03	-0.10248	1	254	2686	2939
NONMMUG040640_NONMMUT065706	254	Itprip_NM_001001738	3766	-40.1	-0.157874	1	254	3231	3484
NONMMUG040640_NONMMUT065706	254	Zkscan5_NM_016683	3797	-25.76	-0.101417	1	254	2614	2867
NONMMUG040640_NONMMUT065706	254	Crls1_NM_001024385	1907	-26.75	-0.105315	1	254	1326	1579
NONMMUG040640_NONMMUT065706	254	Tmcc2_NM_178874	3410	-28.96	-0.114016	1	254	1726	1979
NONMMUG040640_NONMMUT065706	254	Ssx2ip_NM_138744	3439	-27.72	-0.109134	1	246	3194	3439
NONMMUG040640_NONMMUT065706	254	Myh11_NM_013607	6632	-30.14	-0.118661	1	254	3675	3928
NONMMUG040640_NONMMUT065706	254	Ikbkb_NM_010546	4534	-25.79	-0.101535	1	231	4304	4534
NONMMUG040640_NONMMUT065706	254	Dbndd1_NM_028146	1669	-26.01	-0.102402	1	254	1165	1418
NONMMUG040640_NONMMUT065706	254	Acox1_NM_015729	3992	-28.1	-0.11063	1	254	2157	2410
NONMMUG040640_NONMMUT065706	254	Pkm_NM_001253883	2432	-26.93	-0.106024	1	254	1456	1709
NONMMUG040640_NONMMUT065706	254	Oas3_NM_145226	4718	-26.72	-0.105197	1	254	3492	3745
NONMMUG040640_NONMMUT065706	254	Folr4_NM_176807	1239	-26.43	-0.104055	1	254	850	1103
NONMMUG040640_NONMMUT065706	254	Ssx2ip_NM_001253769	3587	-28.53	-0.112323	5	254	1	250
NONMMUG040640_NONMMUT065706	254	Bcas1_NM_001164369	2952	-28.37	-0.111693	1	254	792	1045
NONMMUG040640_NONMMUT065706	254	Snai3_NM_013914	1589	-26.31	-0.103583	1	254	1026	1279
NONMMUG040640_NONMMUT065706	254	Dennd1a_NM_146122	4352	-25.76	-0.101417	1	254	160	413
NONMMUG040640_NONMMUT065706	254	Ehf_NM_007914	4387	-26.9	-0.105906	1	254	3934	4187
NONMMUG040640_NONMMUT065706	254	Spon1_NM_145584	6166	-26.23	-0.103268	1	254	4160	4413
NONMMUG040640_NONMMUT065706	254	Ccdc120_NM_207202	3641	-25.65	-0.100984	1	254	769	1022
NONMMUG040640_NONMMUT065706	254	Tmem30a_NM_133718	3660	-25.47	-0.100276	1	254	3266	3519
NONMMUG040640_NONMMUT065706	254	Ikbkb_NM_001159774	3592	-25.79	-0.101535	1	231	3362	3592
NONMMUG040640_NONMMUT065706	254	Myh11_NM_001161775	6593	-30.14	-0.118661	1	254	3636	3889
NONMMUG040640_NONMMUT065706	254	Tmem255b_NM_001143672	1160	-26.74	-0.105276	1	254	199	452
NONMMUG040640_NONMMUT065706	254	Kank1_NM_181404	5410	-25.79	-0.101535	1	254	3685	3938
NONMMUG040640_NONMMUT065706	254	Pcyt1b_NM_211138	4875	-27.93	-0.109961	1	254	3338	3591
NONMMUG040640_NONMMUT065706	254	Pacs1_NM_153129	4342	-26.32	-0.103622	1	254	252	505
NONMMUG040640_NONMMUT065706	254	Rimkla_NM_177572	4064	-25.7	-0.101181	1	254	4	257
NONMMUG040640_NONMMUT065706	254	Ilf3_NM_001042707	3552	-26.76	-0.105354	1	254	2146	2399
NONMMUG040640_NONMMUT065706	254	Cyth3_NM_001163548	4060	-26.3	-0.103543	1	254	2875	3128
NONMMUG040640_NONMMUT065706	254	Ada_NM_007398	1701	-30.79	-0.12122	1	254	872	1125
NONMMUG040640_NONMMUT065706	254	Fbxw8_NM_172721	4978	-28.64	-0.112756	1	254	4707	4960
NONMMUG040640_NONMMUT065706	254	Camsap3_NM_027171	4293	-35.64	-0.140315	1	254	386	639
NONMMUG040640_NONMMUT065706	254	BC068157_NM_207203	4616	-25.93	-0.102087	1	254	177	430
NONMMUG040640_NONMMUT065706	254	Bcl2l13_NM_153516	6933	-26.7	-0.105118	1	254	5592	5845
NONMMUG040640_NONMMUT065706	254	Prickle3_NM_175097	2376	-25.83	-0.101693	1	254	526	779
NONMMUG040640_NONMMUT065706	254	Myef2_NM_001162417	2402	-25.75	-0.101378	1	254	783	1036
NONMMUG040640_NONMMUT065706	254	Tsc2_NM_001039363	6137	-25.42	-0.100079	1	254	1610	1863
NONMMUG040640_NONMMUT065706	254	Etnk1_NM_029250	6433	-25.65	-0.100984	1	254	86	339
NONMMUG040640_NONMMUT065706	254	Tfe3_NM_001271490	3427	-26.83	-0.10563	1	254	2871	3124
NONMMUG040640_NONMMUT065706	254	Tnrc6b_NM_144812	17333	-28.94	-0.113937
NONMMUG040640_NONMMUT065706	254	Fmnl3_NM_011711	4409	-29.87	-0.117598	1	254	1248	1501
NONMMUG040640_NONMMUT065706	254	Mlycd_NM_019966	2100	-26.81	-0.105551	1	254	1506	1759
NONMMUG040640_NONMMUT065706	254	Zbtbd6_NM_001034882	2982	-25.53	-0.100512	1	254	440	693
NONMMUG040640_NONMMUT065706	254	Stx2_NM_001286034	2806	-26.32	-0.103622	1	254	2534	2787
NONMMUG040640_NONMMUT065706	254	Myo1e_NM_181072	4944	-26.56	-0.104567	1	254	2166	2419
NONMMUG040640_NONMMUT065706	254	Ttc34_NM_172878	3200	-31.29	-0.123189	1	254	1463	1716
NONMMUG040640_NONMMUT065706	254	Tsc2_NM_011647	6266	-25.42	-0.100079	1	254	1610	1863
NONMMUG040640_NONMMUT065706	254	Sirt3_NM_022433	1468	-29.94	-0.117874	1	254	1071	1324
NONMMUG040640_NONMMUT065706	254	1700011A15Rik_NM_025487	903	-26.08	-0.102677	1	254	285	538
NONMMUG040640_NONMMUT065706	254	Tfe3_NM_001271489	3255	-25.71	-0.10122	1	254	29	282
NONMMUG040640_NONMMUT065706	254	Bmp6_NM_007556	2410	-26.39	-0.103898	1	254	1986	2239
NONMMUG040640_NONMMUT065706	254	Fam214a_NM_001113283	4355	-26.44	-0.104094	1	254	34	287
NONMMUG040640_NONMMUT065706	254	Rnf185_NM_145355	3508	-26.86	-0.105748	1	254	900	1153
NONMMUG040640_NONMMUT065706	254	Ilf3_NM_001042709	3738	-25.73	-0.101299	1	254	2146	2399
NONMMUG040640_NONMMUT065706	254	Sugp2_NM_172755	3881	-27.62	-0.10874	1	254	727	980
NONMMUG040640_NONMMUT065706	254	Tdrd1_NM_001002238	4914	-28.76	-0.113228	1	254	3392	3645
NONMMUG040640_NONMMUT065706	254	Prss56_NM_027084	1999	-25.5	-0.100394	1	254	790	1043
NONMMUG040640_NONMMUT065706	254	Arrb2_NM_001271359	1508	-26.14	-0.102913	1	254	41	294
NONMMUG040640_NONMMUT065706	254	Stxbp1_NM_009295	3874	-28.74	-0.11315	1	254	3585	3838
NONMMUG040640_NONMMUT065706	254	Tsc2_NM_001286713	6335	-25.42	-0.100079	1	254	1610	1863
NONMMUG040640_NONMMUT065706	254	Camsap3_NM_001163749	4296	-35.64	-0.140315	1	254	386	639
NONMMUG040640_NONMMUT065706	254	Gse1_NM_001145896	6569	-32.73	-0.128858	1	254	5138	5391
NONMMUG040640_NONMMUT065706	254	Btbd2_NM_145361	3026	-29.31	-0.115394	1	254	587	840
NONMMUG040640_NONMMUT065706	254	Os9_NM_001171026	4049	-27.45	-0.108071	1	254	2849	3102
NONMMUG040640_NONMMUT065706	254	Trim33_NM_001079830	8819	-27.77	-0.109331	1	254	7998	8251
NONMMUG040640_NONMMUT065706	254	Ada_NM_001272052	1704	-30.79	-0.12122	1	254	875	1128
NONMMUG040640_NONMMUT065706	254	Prickle3_NM_001290624	2410	-25.83	-0.101693	1	254	526	779
NONMMUG040640_NONMMUT065706	254	Arrb2_NM_001271358	1988	-26.14	-0.102913	1	254	41	294
NONMMUG040640_NONMMUT065706	254	Tmem164_NM_177592	5300	-25.69	-0.101142	1	254	7	260
NONMMUG040640_NONMMUT065706	254	Nhlrc2_NM_025811	3934	-31.14	-0.122598	1	254	3480	3733
NONMMUG040640_NONMMUT065706	254	Apeh_NM_146226	2391	-29.23	-0.115079	1	254	2105	2358
NONMMUG040640_NONMMUT065706	254	Reln_NM_011261	11698	-25.73	-0.101299
NONMMUG040640_NONMMUT065706	254	Fam133b_NM_001042501	2302	-27.74	-0.109213	1	254	803	1056
NONMMUG040640_NONMMUT065706	254	Prdm16_NM_001291026	8602	-26.95	-0.106102	1	254	1571	1824
NONMMUG040640_NONMMUT065706	254	Elk4_NM_007923	3671	-31.41	-0.123661	1	254	100	353
NONMMUG040640_NONMMUT065706	254	Trim15_NM_001024134	1843	-26.47	-0.104213	1	254	1106	1359
NONMMUG040640_NONMMUT065706	254	Folr4_NM_022888	1310	-26.43	-0.104055	1	254	921	1174
NONMMUG040640_NONMMUT065706	254	Ranbp10_NM_145824	5308	-26.47	-0.104213	1	254	3688	3941
NONMMUG040640_NONMMUT065706	254	Pafah1b1_NM_013625	5517	-27.37	-0.107756	1	254	152	405
NONMMUG040640_NONMMUT065706	254	Plekhg3_NM_153804	4955	-32.57	-0.128228	1	254	2906	3159
NONMMUG040640_NONMMUT065706	254	Kcmf1_NM_019715	3251	-27.89	-0.109803	1	254	2909	3162
NONMMUG040640_NONMMUT065706	254	Zc3h12d_NM_172785	4093	-28.35	-0.111614	1	250	3844	4093
NONMMUG040640_NONMMUT065706	254	Dnajc17_NM_139139	1008	-26.44	-0.104094	1	254	456	709
NONMMUG040640_NONMMUT065706	254	Tgfb2_NM_009367	4725	-26.56	-0.104567	1	254	557	810
NONMMUG040640_NONMMUT065706	254	Tdrd1_NM_001002240	4887	-28.76	-0.113228	1	254	3392	3645
NONMMUG040640_NONMMUT065706	254	Pkm_NM_011099	2432	-27.94	-0.11	1	254	885	1138
NONMMUG040640_NONMMUT065706	254	Dvl3_NM_007889	2953	-27.22	-0.107165	1	254	910	1163
NONMMUG040640_NONMMUT065706	254	Cdca7l_NM_146040	2611	-27.15	-0.10689	1	254	1784	2037
NONMMUG040640_NONMMUT065706	254	Pcyt1b_NM_177546	4864	-27.93	-0.109961	1	254	3338	3591
NONMMUG040640_NONMMUT065706	254	Rnf169_NM_175388	7156	-29.42	-0.115827	1	254	23	276
NONMMUG040640_NONMMUT065706	254	Scaf1_NM_001008422	4177	-26.78	-0.105433	1	254	40	293
NONMMUG040640_NONMMUT065706	254	Ski_NM_011385	5465	-26.01	-0.102402	1	254	5135	5388
NONMMUG040640_NONMMUT065706	254	Bcas1_NM_029815	3090	-29.78	-0.117244	1	254	792	1045
NONMMUG040640_NONMMUT065706	254	Med23_NM_027347	4928	-26.23	-0.103268	1	254	1438	1691
NONMMUG040640_NONMMUT065706	254	Zfp212_NM_145576	2707	-26.17	-0.103031	1	254	1314	1567
NONMMUG040640_NONMMUT065706	254	Rnf187_NM_022423	1939	-27.25	-0.107283	1	254	1082	1335
NONMMUG040640_NONMMUT065706	254	Twf2_NM_011876	1594	-25.92	-0.102047	1	254	264	517
NONMMUG040640_NONMMUT065706	254	Tfe3_NM_001105196	3169	-25.71	-0.10122	1	254	29	282
NONMMUG040640_NONMMUT065706	254	Ap1b1_NM_001243043	4315	-25.73	-0.101299	1	254	3888	4141
NONMMUG040640_NONMMUT065706	254	Cyth3_NM_011182	3736	-26.3	-0.103543	1	254	2551	2804
NONMMUG040640_NONMMUT065706	254	Naa11_NM_001033191	3364	-25.63	-0.100906	1	254	3013	3266
NONMMUG040640_NONMMUT065706	254	Slc6a7_NM_201353	3343	-26.78	-0.105433	1	254	289	542
NONMMUG040640_NONMMUT065706	254	Lrrc47_NM_201226	3395	-27.35	-0.107677	1	254	3127	3380
NONMMUG040640_NONMMUT065706	254	Tsc2_NM_001286720	6353	-25.42	-0.100079	1	254	1610	1863
NONMMUG040640_NONMMUT065706	254	Slc39a6_NM_139143	3882	-29.62	-0.116614	1	254	1428	1681
NONMMUG040640_NONMMUT065706	254	Dedd_NM_001128609	2733	-29.47	-0.116024	1	254	2320	2573
NONMMUG040640_NONMMUT065706	254	Bach2_NM_001109661	8493	-27.82	-0.109528	1	254	7894	8147
NONMMUG040640_NONMMUT065706	254	Snph_NM_001291076	4651	-30.87	-0.121535	1	254	4386	4639
NONMMUG040640_NONMMUT065706	254	Cdc25b_NM_001111075	3028	-28.8	-0.113386	1	254	993	1246
NONMMUG040640_NONMMUT065706	254	Necab2_NM_054095	1971	-29.81	-0.117362	1	254	1530	1783
NONMMUG040640_NONMMUT065706	254	Coro1b_NM_011778	1844	-25.64	-0.100945	1	254	614	867
NONMMUG040640_NONMMUT065706	254	Nfkb2_NM_019408	3205	-26.73	-0.105236	1	254	1671	1924
NONMMUG040640_NONMMUT065706	254	Lhx8_NM_010713	1977	-32.64	-0.128504	1	254	181	434
NONMMUG040640_NONMMUT065706	254	Tsc2_NM_001286716	6132	-25.42	-0.100079	1	254	1605	1858
NONMMUG040640_NONMMUT065706	254	Ilf3_NM_001042708	3777	-25.73	-0.101299	1	254	2185	2438
NONMMUG040640_NONMMUT065706	254	Fbxl19_NM_172748	3410	-27.85	-0.109646	1	254	2206	2459
NONMMUG040640_NONMMUT065706	254	Ssx2ip_NM_001253770	3436	-27.72	-0.109134	1	246	3191	3436
NONMMUG040640_NONMMUT065706	254	Gpr137_NM_001177362	1433	-35.27	-0.138858	1	254	337	590
NONMMUG040640_NONMMUT065706	254	Vcpip1_NM_173443	5174	-30.56	-0.120315	1	254	4891	5144
NONMMUG040640_NONMMUT065706	254	Trim15_NM_001177872	1780	-26.47	-0.104213	1	254	1020	1273
NONMMUG040640_NONMMUT065706	254	Nfkb2_NM_001177369	3054	-26.73	-0.105236	1	254	1671	1924
NONMMUG040640_NONMMUT065706	254	Dusp12_NM_023173	1374	-29.03	-0.114291	1	254	1057	1310
NONMMUG040640_NONMMUT065706	254	Prdm16_NM_027504	8605	-26.95	-0.106102	1	254	1571	1824
NONMMUG040640_NONMMUT065706	254	Zfp212_NM_001145881	2704	-26.17	-0.103031	1	254	1314	1567
NONMMUG040640_NONMMUT065706	254	Prodh_NM_011172	2283	-26.88	-0.105827	1	254	268	521
NONMMUG040640_NONMMUT065706	254	Mepce_NM_144913	3166	-29.53	-0.11626	1	254	1458	1711
NONMMUG040640_NONMMUT065706	254	Med23_NM_001166416	4946	-26.23	-0.103268	1	254	1438	1691
NONMMUG040640_NONMMUT065706	254	Th_NM_009377	1757	-28.22	-0.111102	1	254	1473	1726
NONMMUG040640_NONMMUT065706	254	Neu1_NM_010893	3850	-25.68	-0.101102	1	254	2005	2258
NONMMUG040640_NONMMUT065706	254	Fus_NM_139149	1844	-26.89	-0.105866	1	254	558	811
NONMMUG040640_NONMMUT065706	254	Sirt3_NM_001177804	1415	-32.87	-0.129409	1	254	1071	1324
NONMMUG040640_NONMMUT065706	254	Lmo7_NM_201529	6104	-26.83	-0.10563	1	254	1630	1883
NONMMUG040640_NONMMUT065706	254	Cdc25b_NM_023117	3106	-28.8	-0.113386	1	254	993	1246
NONMMUG040640_NONMMUT065706	254	Cldn26_NM_029070	1406	-29.79	-0.117283	1	254	1007	1260
NONMMUG040640_NONMMUT065706	254	Cnksr3_NM_172546	3448	-27.8	-0.109449	1	254	2618	2871
NONMMUG040640_NONMMUT065706	254	Usp27x_NM_019461	3240	-26.01	-0.102402	1	254	297	550
NONMMUG040640_NONMMUT065706	254	Syce2_NM_027954	911	-26.45	-0.104134	1	254	648	901
NONMMUG040640_NONMMUT065706	254	Sash1_NM_175155	7183	-27.85	-0.109646	1	254	20	273
NONMMUG040640_NONMMUT065706	254	Smim19_NM_001012667	1459	-26.53	-0.104449	1	254	1087	1340
NONMMUG040640_NONMMUT065706	254	Tjp2_NM_011597	4612	-25.6	-0.100787	1	254	11	264
NONMMUG040640_NONMMUT065706	254	Epb4.1l4a_NM_013512	3853	-29.78	-0.117244	1	254	3448	3701
NONMMUG040640_NONMMUT065706	254	Sirt3_NM_001127351	1423	-29.74	-0.117087	1	254	1071	1324
NONMMUG040640_NONMMUT065706	254	Kcnv2_NM_183179	5077	-32.45	-0.127756	1	254	3892	4145
NONMMUG040640_NONMMUT065706	254	Ilf3_NM_001277322	3519	-26.76	-0.105354	1	254	2113	2366
NONMMUG040640_NONMMUT065706	254	Dennd3_NM_001081066	5299	-25.96	-0.102205	1	254	5017	5270
NONMMUG040640_NONMMUT065706	254	Ilf3_NM_010561	3591	-26.76	-0.105354	1	254	2185	2438
NONMMUG040640_NONMMUT065706	254	Snph_NM_001291077	4543	-30.87	-0.121535	1	254	4278	4531
NONMMUG040640_NONMMUT065706	254	Myo5b_NM_201600	6647	-26.97	-0.106181	1	254	2327	2580
NONMMUG040640_NONMMUT065706	254	Kdm4a_NM_001161823	4616	-29.24	-0.115118	39	254	1	216
NONMMUG040640_NONMMUT065706	254	Racgap1_NM_012025	3064	-25.98	-0.102283	1	254	71	324
NONMMUG040640_NONMMUT065706	254	Gpr137_NM_001177360	1569	-35.27	-0.138858	1	254	337	590
NONMMUG041113_NONMMUT066417	463	Osgin1_NM_027950	1961	-47.43	-0.102441	1	463	566	1028
NONMMUG041113_NONMMUT066417	463	Mki67_NM_001081117	10075	-48.43	-0.1046
NONMMUG041113_NONMMUT066417	463	Gse1_NM_001145897	6513	-53.9	-0.116415	1	463	939	1401
NONMMUG041113_NONMMUT066417	463	4933426M11Rik_NM_001242419	5065	-49.12	-0.106091	1	463	3783	4245
NONMMUG041113_NONMMUT066417	463	Ddhd1_NM_001284399	5173	-60.53	-0.130734	1	463	332	794
NONMMUG041113_NONMMUT066417	463	Rbm39_NM_001291114	2791	-47.92	-0.103499	1	418	2374	2791
NONMMUG041113_NONMMUT066417	463	Higd1a_NM_019814	1873	-53.11	-0.114708	1	446	1428	1873
NONMMUG041113_NONMMUT066417	463	Lnx2_NM_080795	4543	-49.75	-0.107451	1	463	2800	3262
NONMMUG041113_NONMMUT066417	463	Os9_NM_177614	3884	-48.27	-0.104255	1	463	2232	2694
NONMMUG041113_NONMMUT066417	463	Kcnip2_NM_030716	2343	-47.23	-0.102009	1	463	47	509
NONMMUG041113_NONMMUT066417	463	Rras2_NM_025846	2275	-49.78	-0.107516	1	463	76	538
NONMMUG041113_NONMMUT066417	463	Rab21_NM_024454	1824	-50.64	-0.109374	1	398	1427	1824
NONMMUG041113_NONMMUT066417	463	Aspm_NM_009791	9866	-54.41	-0.117516
NONMMUG041113_NONMMUT066417	463	Fam65b_NM_001080381	3419	-53.38	-0.115292	1	384	3036	3419
NONMMUG041113_NONMMUT066417	463	Tmem176b_NM_001286651	1273	-50.34	-0.108726	1	463	541	1003
NONMMUG041113_NONMMUT066417	463	Pstpip1_NM_011193	1851	-47.35	-0.102268	1	407	1445	1851
NONMMUG041113_NONMMUT066417	463	Ccdc3_NM_028804	2658	-53.41	-0.115356	1	460	2199	2658
NONMMUG041113_NONMMUT066417	463	Tmem255b_NM_001143671	1223	-51.7	-0.111663	1	463	155	617
NONMMUG041113_NONMMUT066417	463	Mospd3_NM_001254762	1316	-47.95	-0.103564	1	451	866	1316
NONMMUG041113_NONMMUT066417	463	Fgf8_NM_001166362	1040	-47.18	-0.101901	1	412	629	1040
NONMMUG041113_NONMMUT066417	463	Heatr5b_NM_001081179	6437	-48.47	-0.104687	1	463	4599	5061
NONMMUG041113_NONMMUT066417	463	Tsc2_NM_001286718	6134	-48.42	-0.104579	1	463	2586	3048
NONMMUG041113_NONMMUT066417	463	A930018P22Rik_NM_026634	819	-49.69	-0.107322	1	463	357	819
NONMMUG041113_NONMMUT066417	463	Gpr19_NM_008157	1584	-48.57	-0.104903	1	463	994	1456
NONMMUG041113_NONMMUT066417	463	Plxna4_NM_175750	12586	-64.49	-0.139287
NONMMUG041113_NONMMUT066417	463	Cdr2_NM_007672	2525	-57.2	-0.123542	68	463	1	396
NONMMUG041113_NONMMUT066417	463	Slc22a23_NM_001033167	6251	-79.59	-0.171901	1	414	5838	6251
NONMMUG041113_NONMMUT066417	463	Khdrbs3_NM_010158	1893	-65.28	-0.140994	1	463	55	517
NONMMUG041113_NONMMUT066417	463	Stk32c_NM_001162540	1883	-47.71	-0.103045	1	463	189	651
NONMMUG041113_NONMMUT066417	463	Large_NM_010687	3669	-47.97	-0.103607	1	463	251	713
NONMMUG041113_NONMMUT066417	463	Aff3_NM_010678	6010	-48.43	-0.1046	1	463	4219	4681
NONMMUG041113_NONMMUT066417	463	Fgf8_NM_010205	1199	-48.65	-0.105076	1	463	6	468
NONMMUG041113_NONMMUT066417	463	Rnf185_NM_001290472	3389	-47.07	-0.101663	1	463	488	950
NONMMUG041113_NONMMUT066417	463	Vrtn_NM_001033776	3028	-47.89	-0.103434	1	463	1574	2036
NONMMUG041113_NONMMUT066417	463	Rnf185_NM_001290473	3370	-47.07	-0.101663	1	463	488	950
NONMMUG041113_NONMMUT066417	463	Igf2r_NM_010515	8929	-47.85	-0.103348	1	463	258	720
NONMMUG041113_NONMMUT066417	463	Sult4a1_NM_013873	2383	-53.72	-0.116026	5	463	1	459
NONMMUG041113_NONMMUT066417	463	Ddhd1_NM_001039106	5015	-60.53	-0.130734	1	463	332	794
NONMMUG041113_NONMMUT066417	463	Gse1_NM_198671	6701	-53.9	-0.116415	1	463	1127	1589
NONMMUG041113_NONMMUT066417	463	Zkscan5_NM_001167944	3578	-47.99	-0.10365	1	463	1060	1522
NONMMUG041113_NONMMUT066417	463	Dyrk1b_NM_001271370	2477	-61.72	-0.133305	1	463	896	1358
NONMMUG041113_NONMMUT066417	463	Pcsk7_NM_008794	3814	-52.57	-0.113542	1	463	15	477
NONMMUG041113_NONMMUT066417	463	Tsc2_NM_001286714	6261	-48.42	-0.104579	1	463	2586	3048
NONMMUG041113_NONMMUT066417	463	Gpr137_NM_207220	1845	-49.01	-0.105853	1	463	101	563
NONMMUG041113_NONMMUT066417	463	Dpp6_NM_207282	4719	-46.9	-0.101296	1	463	4008	4470
NONMMUG041113_NONMMUT066417	463	Zkscan17_NM_172941	4059	-58.46	-0.126263	1	463	310	772
NONMMUG041113_NONMMUT066417	463	Nr1d1_NM_145434	2765	-52.89	-0.114233	1	463	320	782
NONMMUG041113_NONMMUT066417	463	D10Jhu81e_NM_138601	1363	-47.31	-0.102181	1	463	279	741
NONMMUG041113_NONMMUT066417	463	Jade2_NM_199299	6100	-49.39	-0.106674	183	463	1	281
NONMMUG041113_NONMMUT066417	463	Midn_NM_021565	3708	-53.37	-0.11527	1	463	3182	3644
NONMMUG041113_NONMMUT066417	463	C1qtnf5_NM_001040631	1259	-53.7	-0.115983	1	463	43	505
NONMMUG041113_NONMMUT066417	463	Arrb2_NM_145429	1955	-47.52	-0.102635	1	226	1730	1955
NONMMUG041113_NONMMUT066417	463	Smox_NM_001177834	2083	-51.7	-0.111663	1	463	64	526
NONMMUG041113_NONMMUT066417	463	Rhbdf1_NM_001291818	2820	-52.14	-0.112613	1	463	1589	2051
NONMMUG041113_NONMMUT066417	463	Alg12_NM_145477	1828	-48.44	-0.104622	1	463	715	1177
NONMMUG041113_NONMMUT066417	463	Pde3a_NM_018779	4205	-62.75	-0.135529	1	463	471	933
NONMMUG041113_NONMMUT066417	463	Raver2_NM_183024	3990	-48.86	-0.105529	1	409	3582	3990
NONMMUG041113_NONMMUT066417	463	Sigmar1_NM_001286539	1547	-46.54	-0.100518	1	463	860	1322
NONMMUG041113_NONMMUT066417	463	Ssx2ip_NM_001253768	3691	-61.56	-0.132959	30	463	1	434
NONMMUG041113_NONMMUT066417	463	Wbscr17_NM_145218	4196	-63.01	-0.136091	1	463	3456	3918
NONMMUG041113_NONMMUT066417	463	Cmpk2_NM_020557	3189	-56.37	-0.121749	1	463	2579	3041
NONMMUG041113_NONMMUT066417	463	Vapa_NM_013933	1643	-50.01	-0.108013	1	439	1205	1643
NONMMUG041113_NONMMUT066417	463	Tmem176b_NM_001164207	1420	-50.34	-0.108726	1	463	541	1003
NONMMUG041113_NONMMUT066417	463	Arrb2_NM_001271360	1475	-47.52	-0.102635	1	226	1250	1475
NONMMUG041113_NONMMUT066417	463	Nfkb2_NM_001177370	2973	-47.95	-0.103564	1	463	1519	1981
NONMMUG041113_NONMMUT066417	463	5031439G07Rik_NM_001033273	5032	-56.13	-0.121231	1	463	129	591
NONMMUG041113_NONMMUT066417	463	Cxx1a_NM_024170	1275	-49.88	-0.107732	1	463	449	911
NONMMUG041113_NONMMUT066417	463	Abtb1_NM_030251	1880	-46.58	-0.100605	1	358	1523	1880
NONMMUG041113_NONMMUT066417	463	Mapkapk5_NM_010765	2208	-61.1	-0.131965	1	463	192	654
NONMMUG041113_NONMMUT066417	463	Shroom2_NM_001290685	4826	-50.37	-0.10879	1	463	3679	4141
NONMMUG041113_NONMMUT066417	463	Sipa1l3_NM_001081028	7713	-53.51	-0.115572	1	463	4384	4846
NONMMUG041113_NONMMUT066417	463	Ranbp9_NM_019930	3064	-83.18	-0.179654	1	463	40	502
NONMMUG041113_NONMMUT066417	463	Gpr19_NM_001167696	1654	-48.57	-0.104903	1	463	994	1456
NONMMUG041113_NONMMUT066417	463	Eaf1_NM_028932	4238	-58.91	-0.127235	1	430	3809	4238
NONMMUG041113_NONMMUT066417	463	Tmem180_NM_029186	2280	-48.99	-0.10581	1	463	526	988
NONMMUG041113_NONMMUT066417	463	Trappc9_NM_001164642	3127	-57.67	-0.124557	1	463	2416	2878
NONMMUG041113_NONMMUT066417	463	Spint2_NM_001082548	1289	-52.12	-0.11257	1	463	65	527
NONMMUG041113_NONMMUT066417	463	Lmf2_NM_178919	2906	-49.57	-0.107063	1	463	1969	2431
NONMMUG041113_NONMMUT066417	463	Rela_NM_009045	2709	-58.96	-0.127343	1	463	2180	2642
NONMMUG041113_NONMMUT066417	463	Hnrnpm_NM_001109913	2415	-53.14	-0.114773	1	463	572	1034
NONMMUG041113_NONMMUT066417	463	Trim33_NM_053170	8870	-69.19	-0.149438	1	463	8063	8525
NONMMUG041113_NONMMUT066417	463	Sart3_NM_016926	3586	-51.54	-0.111317	1	463	30	492
NONMMUG041113_NONMMUT066417	463	Rffl_NM_001164571	3411	-47.23	-0.102009	182	463	1	282
NONMMUG041113_NONMMUT066417	463	Vac14_NM_146216	3031	-49.51	-0.106933	1	463	4	466
NONMMUG041113_NONMMUT066417	463	Mypop_NM_145579	2175	-54.37	-0.11743	1	463	336	798
NONMMUG041113_NONMMUT066417	463	Aurkb_NM_011496	1957	-47.63	-0.102873	1	463	438	900
NONMMUG041113_NONMMUT066417	463	Prdm16_NM_001291029	8436	-48.83	-0.105464	1	463	5426	5888
NONMMUG041113_NONMMUT066417	463	B3gnt1_NM_175383	2035	-48.77	-0.105335	1	463	412	874
NONMMUG041113_NONMMUT066417	463	Dnajb1_NM_018808	2264	-49.91	-0.107797	21	463	1	443
NONMMUG041113_NONMMUT066417	463	Hsd3b7_NM_133943	1823	-46.71	-0.100886	1	463	675	1137
NONMMUG041113_NONMMUT066417	463	Arid1b_NM_001085355	11325	-68	-0.146868
NONMMUG041113_NONMMUT066417	463	Smim19_NM_001146117	1400	-68.46	-0.147862	33	463	1	431
NONMMUG041113_NONMMUT066417	463	Kmt2d_NM_001033276	19827	-52.88	-0.114212
NONMMUG041113_NONMMUT066417	463	Tmem65_NM_175212	3644	-61.43	-0.132678	1	421	3224	3644
NONMMUG041113_NONMMUT066417	463	Hnrnpm_NM_029804	2532	-53.14	-0.114773	1	463	572	1034
NONMMUG041113_NONMMUT066417	463	Pcsk7_NM_001281934	4078	-57.18	-0.123499	1	463	3512	3974
NONMMUG041113_NONMMUT066417	463	Rbm39_NM_133242	2809	-47.92	-0.103499	1	418	2392	2809
NONMMUG041113_NONMMUT066417	463	Vps9d1_NM_028200	2779	-50.49	-0.10905	1	463	1647	2109
NONMMUG041113_NONMMUT066417	463	Fut11_NM_028428	3344	-53.25	-0.115011	1	463	59	521
NONMMUG041113_NONMMUT066417	463	Taf2_NM_001081288	5033	-51.21	-0.110605	1	346	4688	5033
NONMMUG041113_NONMMUT066417	463	Wfs1_NM_011716	3564	-47.9	-0.103456	1	463	201	663
NONMMUG041113_NONMMUT066417	463	Tmem164_NM_001199360	5357	-52.64	-0.113693	1	328	5030	5357
NONMMUG041113_NONMMUT066417	463	Sugp2_NM_001168290	4101	-48.56	-0.104881	1	463	871	1333
NONMMUG041113_NONMMUT066417	463	Acox1_NM_001271898	3992	-50.04	-0.108078	19	463	1	445
NONMMUG041113_NONMMUT066417	463	Pax2_NM_011037	3027	-49.53	-0.106976	1	463	1375	1837
NONMMUG041113_NONMMUT066417	463	Tmem176b_NM_001164208	1068	-50.34	-0.108726	1	463	541	1003
NONMMUG041113_NONMMUT066417	463	Rltpr_NM_001033320	2504	-46.54	-0.100518	1	463	721	1183
NONMMUG041113_NONMMUT066417	463	Dync1i1_NM_001191026	2718	-51.01	-0.110173	1	366	2353	2718
NONMMUG041113_NONMMUT066417	463	Nudc_NM_010948	1347	-50.23	-0.108488	1	384	964	1347
NONMMUG041113_NONMMUT066417	463	Smarcb1_NM_011418	1657	-46.66	-0.100778	1	463	79	541
NONMMUG041113_NONMMUT066417	463	Mvp_NM_080638	2810	-52.83	-0.114104	1	463	443	905
NONMMUG041113_NONMMUT066417	463	Tfe3_NM_172472	3274	-50.32	-0.108683	35	463	1	429
NONMMUG041113_NONMMUT066417	463	Tmem57_NM_025382	3824	-48.16	-0.104017	1	463	3351	3813
NONMMUG041113_NONMMUT066417	463	Sulf2_NM_028072	3790	-48.8	-0.1054	1	463	3276	3738
NONMMUG041113_NONMMUT066417	463	Strn_NM_011500	3942	-50.08	-0.108164	1	361	3582	3942
NONMMUG041113_NONMMUT066417	463	Dap3_NM_001164533	4538	-51.57	-0.111382	1	463	20	482
NONMMUG041113_NONMMUT066417	463	Ttll11_NM_029774	3191	-53.63	-0.115832	1	425	2767	3191
NONMMUG041113_NONMMUT066417	463	Trappc9_NM_001164641	4688	-57.67	-0.124557	1	463	3977	4439
NONMMUG041113_NONMMUT066417	463	Rtca_NM_025517	1560	-61.35	-0.132505	1	395	1166	1560
NONMMUG041113_NONMMUT066417	463	Bcar1_NM_009954	3181	-46.66	-0.100778	1	393	2789	3181
NONMMUG041113_NONMMUT066417	463	Smad5_NM_001164041	6988	-73.87	-0.159546	1	440	6549	6988
NONMMUG041113_NONMMUT066417	463	Sulf2_NM_001252579	3794	-54.08	-0.116803	1	463	3298	3760
NONMMUG041113_NONMMUT066417	463	Actn3_NM_013456	2887	-46.79	-0.101058	1	409	2479	2887
NONMMUG041113_NONMMUT066417	463	Mospd3_NM_030037	1469	-46.32	-0.100043	1	463	35	497
NONMMUG041113_NONMMUT066417	463	Emilin2_NM_145158	3910	-46.57	-0.100583	1	463	1442	1904
NONMMUG041113_NONMMUT066417	463	BC017158_NM_145590	2588	-54.26	-0.117192	1	463	2112	2574
NONMMUG041113_NONMMUT066417	463	Ddhd1_NM_001042719	5201	-60.53	-0.130734	1	463	332	794
NONMMUG041113_NONMMUT066417	463	Itprip_NM_001001738	3766	-53.8	-0.116199	1	357	3410	3766
NONMMUG041113_NONMMUT066417	463	Vps37c_NM_181403	2415	-55.96	-0.120864	1	426	1990	2415
NONMMUG041113_NONMMUT066417	463	Zkscan5_NM_016683	3797	-47.99	-0.10365	1	463	1060	1522
NONMMUG041113_NONMMUT066417	463	Sgsm3_NM_134091	2997	-48.46	-0.104665	1	463	2295	2757
NONMMUG041113_NONMMUT066417	463	Crls1_NM_001024385	1907	-62.91	-0.135875	1	463	1356	1818
NONMMUG041113_NONMMUT066417	463	Tk2_NM_021028	2400	-55.11	-0.119028	1	463	26	488
NONMMUG041113_NONMMUT066417	463	Osbpl8_NM_175489	7152	-59.18	-0.127819	8	463	1	456
NONMMUG041113_NONMMUT066417	463	Ikbkb_NM_010546	4534	-46.87	-0.101231	1	425	4110	4534
NONMMUG041113_NONMMUT066417	463	Rasa4_NM_001039103	2777	-49.22	-0.106307	1	463	1875	2337
NONMMUG041113_NONMMUT066417	463	Tril_NM_025817	5358	-52.82	-0.114082	1	463	355	817
NONMMUG041113_NONMMUT066417	463	Dbndd1_NM_028146	1669	-49.8	-0.107559	30	463	1	434
NONMMUG041113_NONMMUT066417	463	Acox1_NM_015729	3992	-50.04	-0.108078	19	463	1	445
NONMMUG041113_NONMMUT066417	463	C1qtnf5_NM_001190313	4257	-53.7	-0.115983	1	463	43	505
NONMMUG041113_NONMMUT066417	463	Kif26b_NM_001161665	7406	-52.73	-0.113888	1	463	6545	7007
NONMMUG041113_NONMMUT066417	463	E330009J07Rik_NM_175528	1951	-50.55	-0.109179	34	463	1	430
NONMMUG041113_NONMMUT066417	463	Pkm_NM_001253883	2432	-50.93	-0.11	1	327	2106	2432
NONMMUG041113_NONMMUT066417	463	Aim1_NM_172393	7416	-54.12	-0.11689	1	463	6253	6715
NONMMUG041113_NONMMUT066417	463	Icosl_NM_015790	2748	-47.27	-0.102095	1	463	1980	2442
NONMMUG041113_NONMMUT066417	463	Asxl1_NM_001039939	6674	-50.15	-0.108315	1	463	1866	2328
NONMMUG041113_NONMMUT066417	463	Sphk2_NM_020011	3790	-51.76	-0.111793	1	463	3246	3708
NONMMUG041113_NONMMUT066417	463	Oas3_NM_145226	4718	-50.17	-0.108359	1	463	3778	4240
NONMMUG041113_NONMMUT066417	463	Lrch4_NM_146164	3081	-55.59	-0.120065	1	330	2752	3081
NONMMUG041113_NONMMUT066417	463	Dync1i1_NM_001191025	2691	-51.01	-0.110173	1	366	2326	2691
NONMMUG041113_NONMMUT066417	463	Iffo1_NM_178787	2840	-47.24	-0.10203	1	463	486	948
NONMMUG041113_NONMMUT066417	463	Ptpn23_NM_001081043	5336	-48.93	-0.10568	1	463	1341	1803
NONMMUG041113_NONMMUT066417	463	Pithd1_NM_025411	1538	-51.36	-0.110929	1	463	1062	1524
NONMMUG041113_NONMMUT066417	463	Smox_NM_001177840	1077	-51.7	-0.111663	1	463	64	526
NONMMUG041113_NONMMUT066417	463	Ssx2ip_NM_001253769	3587	-59.46	-0.128423	41	463	1	423
NONMMUG041113_NONMMUT066417	463	Tmem176b_NM_001164209	1276	-50.34	-0.108726	1	463	541	1003
NONMMUG041113_NONMMUT066417	463	Snai3_NM_013914	1589	-46.46	-0.100346	1	463	558	1020
NONMMUG041113_NONMMUT066417	463	Dennd1a_NM_146122	4352	-52.74	-0.113909	62	463	1	402
NONMMUG041113_NONMMUT066417	463	Smox_NM_001177839	1412	-51.7	-0.111663	1	463	64	526
NONMMUG041113_NONMMUT066417	463	Spon1_NM_145584	6166	-49.43	-0.10676	1	463	5676	6138
NONMMUG041113_NONMMUT066417	463	Evl_NM_007965	2120	-59.71	-0.128963	1	463	88	550
NONMMUG041113_NONMMUT066417	463	Trappc9_NM_180662	4048	-57.67	-0.124557	1	463	3337	3799
NONMMUG041113_NONMMUT066417	463	Zbtb32_NM_021397	1775	-47.72	-0.103067	1	463	85	547
NONMMUG041113_NONMMUT066417	463	Pigq_NM_011822	3115	-50.56	-0.109201	1	463	137	599
NONMMUG041113_NONMMUT066417	463	Zkscan17_NM_001130529	4012	-58.2	-0.125702	1	463	310	772
NONMMUG041113_NONMMUT066417	463	Noto_NM_001007472	1602	-49.94	-0.107862	1	463	78	540
NONMMUG041113_NONMMUT066417	463	Prkd1_NM_008858	3777	-68.58	-0.148121	1	463	27	489
NONMMUG041113_NONMMUT066417	463	Dennd6a_NM_001134465	6666	-52.72	-0.113866	1	350	6317	6666
NONMMUG041113_NONMMUT066417	463	Cacnb2_NM_023116	3945	-47.86	-0.103369	1	463	144	606
NONMMUG041113_NONMMUT066417	463	Sphk2_NM_001172561	3481	-48.06	-0.103801	1	463	2466	2928
NONMMUG041113_NONMMUT066417	463	Tmem30a_NM_133718	3660	-52.2	-0.112743	4	463	1	460
NONMMUG041113_NONMMUT066417	463	Ikbkb_NM_001159774	3592	-46.87	-0.101231	1	425	3168	3592
NONMMUG041113_NONMMUT066417	463	Pitpnm2_NM_011256	6953	-65.57	-0.14162	1	385	6569	6953
NONMMUG041113_NONMMUT066417	463	Cdk17_NM_146239	3643	-56.91	-0.122916	1	463	6	468
NONMMUG041113_NONMMUT066417	463	Ksr2_NM_001114545	6135	-47.59	-0.102786	1	346	5790	6135
NONMMUG041113_NONMMUT066417	463	Shroom2_NM_001290684	7501	-50.37	-0.10879	1	463	3679	4141
NONMMUG041113_NONMMUT066417	463	Tmem255b_NM_001143672	1160	-51.7	-0.111663	1	463	155	617
NONMMUG041113_NONMMUT066417	463	Mxra8_NM_024263	2263	-51.86	-0.112009	1	463	1734	2196
NONMMUG041113_NONMMUT066417	463	Eef2k_NM_007908	6349	-53.95	-0.116523	1	412	5938	6349
NONMMUG041113_NONMMUT066417	463	Kank1_NM_181404	5410	-46.8	-0.10108	1	463	3681	4143
NONMMUG041113_NONMMUT066417	463	Myo5a_NM_010864	11683	-52.31	-0.112981
NONMMUG041113_NONMMUT066417	463	Pacs1_NM_153129	4342	-63.22	-0.136544	1	463	3833	4295
NONMMUG041113_NONMMUT066417	463	Rffl_NM_001164569	3636	-48.79	-0.105378	1	398	3239	3636
NONMMUG041113_NONMMUT066417	463	Tfap2e_NM_198960	2117	-58.64	-0.126652	1	463	1353	1815
NONMMUG041113_NONMMUT066417	463	Cacna1h_NM_021415	8228	-58.11	-0.125508	1	456	7773	8228
NONMMUG041113_NONMMUT066417	463	Rimkla_NM_177572	4064	-51.8	-0.111879	147	463	1	317
NONMMUG041113_NONMMUT066417	463	Dyrk1b_NM_010092	2404	-49.89	-0.107754	1	463	620	1082
NONMMUG041113_NONMMUT066417	463	Sorcs3_NM_025696	5634	-59.88	-0.12933	1	463	185	647
NONMMUG041113_NONMMUT066417	463	Rbpms2_NM_028030	1956	-47.24	-0.10203	1	407	1550	1956
NONMMUG041113_NONMMUT066417	463	Zfp92_NM_009566	5749	-49.15	-0.106156	1	463	4479	4941
NONMMUG041113_NONMMUT066417	463	Ada_NM_007398	1701	-52.36	-0.113089	1	369	1333	1701
NONMMUG041113_NONMMUT066417	463	Fbxw8_NM_172721	4978	-52.84	-0.114125	1	457	4522	4978
NONMMUG041113_NONMMUT066417	463	Camsap3_NM_027171	4293	-56.82	-0.122721	1	463	3111	3573
NONMMUG041113_NONMMUT066417	463	BC068157_NM_207203	4616	-48.8	-0.1054	1	463	909	1371
NONMMUG041113_NONMMUT066417	463	Bcl2l13_NM_153516	6933	-46.36	-0.10013	1	463	5385	5847
NONMMUG041113_NONMMUT066417	463	Prickle3_NM_175097	2376	-48.99	-0.10581	1	463	949	1411
NONMMUG041113_NONMMUT066417	463	Zfp652_NM_201609	2665	-46.99	-0.10149	1	463	967	1429
NONMMUG041113_NONMMUT066417	463	Tsc2_NM_001039363	6137	-48.42	-0.104579	1	463	2586	3048
NONMMUG041113_NONMMUT066417	463	Etnk1_NM_029250	6433	-49.16	-0.106177	1	421	6013	6433
NONMMUG041113_NONMMUT066417	463	Tfe3_NM_001271490	3427	-55.02	-0.118834	35	463	1	429
NONMMUG041113_NONMMUT066417	463	Panx1_NM_019482	2075	-56.28	-0.121555	1	463	1558	2020
NONMMUG041113_NONMMUT066417	463	Kctd3_NM_172650	3703	-65.51	-0.14149	1	463	44	506
NONMMUG041113_NONMMUT066417	463	Fam65b_NM_029679	5598	-53.38	-0.115292	1	384	5215	5598
NONMMUG041113_NONMMUT066417	463	Tnrc6b_NM_144812	17333	-47.96	-0.103585
NONMMUG041113_NONMMUT066417	463	Fmnl3_NM_011711	4409	-51.01	-0.110173	1	234	4176	4409
NONMMUG041113_NONMMUT066417	463	Mlycd_NM_019966	2100	-62.85	-0.135745	1	463	190	652
NONMMUG041113_NONMMUT066417	463	Klhdc3_NM_001163729	1972	-49.78	-0.107516	1	453	1520	1972
NONMMUG041113_NONMMUT066417	463	Zbtbd6_NM_001034882	2982	-54.74	-0.118229	1	463	2411	2873
NONMMUG041113_NONMMUT066417	463	C1qtnf5_NM_001040632	1350	-53.7	-0.115983	1	463	43	505
NONMMUG041113_NONMMUT066417	463	Tmem176b_NM_001286652	1180	-50.34	-0.108726	1	463	541	1003
NONMMUG041113_NONMMUT066417	463	Stx2_NM_001286034	2806	-50.37	-0.10879	1	441	2366	2806
NONMMUG041113_NONMMUT066417	463	Ttc34_NM_172878	3200	-48.99	-0.10581	1	386	2815	3200
NONMMUG041113_NONMMUT066417	463	Tsc2_NM_011647	6266	-48.42	-0.104579	1	463	2586	3048
NONMMUG041113_NONMMUT066417	463	Sirt3_NM_022433	1468	-48.83	-0.105464	1	463	534	996
NONMMUG041113_NONMMUT066417	463	Henmt1_NM_025723	2098	-48.78	-0.105356	1	456	1643	2098
NONMMUG041113_NONMMUT066417	463	Tfe3_NM_001271489	3255	-51.16	-0.110497	1	463	2531	2993
NONMMUG041113_NONMMUT066417	463	Bmp6_NM_007556	2410	-67.11	-0.144946	1	431	1980	2410
NONMMUG041113_NONMMUT066417	463	Fam214a_NM_001113283	4355	-48.62	-0.105011	1	408	3948	4355
NONMMUG041113_NONMMUT066417	463	Gpr19_NM_001167700	1843	-48.57	-0.104903	1	463	994	1456
NONMMUG041113_NONMMUT066417	463	Fbxo18_NM_015792	3514	-47.96	-0.103585	1	463	2315	2777
NONMMUG041113_NONMMUT066417	463	Sugp2_NM_172755	3881	-48.56	-0.104881	1	463	651	1113
NONMMUG041113_NONMMUT066417	463	Prss56_NM_027084	1999	-51.2	-0.110583	1	463	1008	1470
NONMMUG041113_NONMMUT066417	463	Smarcb1_NM_001161853	1630	-47.16	-0.101857	1	463	79	541
NONMMUG041113_NONMMUT066417	463	Arrb2_NM_001271359	1508	-47.52	-0.102635	1	226	1283	1508
NONMMUG041113_NONMMUT066417	463	Tsc2_NM_001286713	6335	-48.42	-0.104579	1	463	2655	3117
NONMMUG041113_NONMMUT066417	463	Htra4_NM_001081187	2181	-69.76	-0.15067	1	463	1595	2057
NONMMUG041113_NONMMUT066417	463	Camsap3_NM_001163749	4296	-56.82	-0.122721	1	463	3114	3576
NONMMUG041113_NONMMUT066417	463	Gse1_NM_001145896	6569	-53.9	-0.116415	1	463	995	1457
NONMMUG041113_NONMMUT066417	463	C1qtnf5_NM_145613	4275	-53.7	-0.115983	1	463	43	505
NONMMUG041113_NONMMUT066417	463	Ly6e_NM_008529	2278	-46.77	-0.101015	1	463	284	746
NONMMUG041113_NONMMUT066417	463	Sphk2_NM_203280	3552	-48.06	-0.103801	1	463	2466	2928
NONMMUG041113_NONMMUT066417	463	Btbd2_NM_145361	3026	-62.78	-0.135594	1	463	2079	2541
NONMMUG041113_NONMMUT066417	463	Foxj2_NM_021899	5013	-48.02	-0.103715	1	463	4226	4688
NONMMUG041113_NONMMUT066417	463	Os9_NM_001171026	4049	-48.27	-0.104255	1	463	2397	2859
NONMMUG041113_NONMMUT066417	463	Trim33_NM_001079830	8819	-69.19	-0.149438	1	463	8012	8474
NONMMUG041113_NONMMUT066417	463	Vrtn_NM_001168588	3440	-47.89	-0.103434	1	463	1574	2036
NONMMUG041113_NONMMUT066417	463	Eif4enif1_NM_023743	3694	-56.02	-0.120994	154	463	1	310
NONMMUG041113_NONMMUT066417	463	Zfp784_NM_001039532	2146	-49.56	-0.107041	1	463	303	765
NONMMUG041113_NONMMUT066417	463	Ranbp3_NM_001252466	2712	-47.85	-0.103348	1	463	251	713
NONMMUG041113_NONMMUT066417	463	Aco1_NM_007386	4319	-48.47	-0.104687	1	327	3993	4319
NONMMUG041113_NONMMUT066417	463	Fgf8_NM_001166361	1127	-48.04	-0.103758	1	463	138	600
NONMMUG041113_NONMMUT066417	463	Usp30_NM_001033202	2790	-46.98	-0.101469	76	463	1	388
NONMMUG041113_NONMMUT066417	463	4933426M11Rik_NM_178682	5002	-49.12	-0.106091	1	463	3783	4245
NONMMUG041113_NONMMUT066417	463	Slc25a35_NM_028048	1827	-49.89	-0.107754	1	463	998	1460
NONMMUG041113_NONMMUT066417	463	Ada_NM_001272052	1704	-52.36	-0.113089	1	369	1336	1704
NONMMUG041113_NONMMUT066417	463	Zfp69_NM_001005788	2364	-56.44	-0.121901	1	373	1992	2364
NONMMUG041113_NONMMUT066417	463	Ss18l1_NM_178750	4369	-55.44	-0.119741	1	401	3969	4369
NONMMUG041113_NONMMUT066417	463	Ankrd13a_NM_026718	3252	-46.36	-0.10013	1	463	1183	1645
NONMMUG041113_NONMMUT066417	463	Adss_NM_007422	2553	-47.81	-0.103261	58	463	1	406
NONMMUG041113_NONMMUT066417	463	Prickle3_NM_001290624	2410	-48.99	-0.10581	1	463	983	1445
NONMMUG041113_NONMMUT066417	463	Arrb2_NM_001271358	1988	-47.52	-0.102635	1	226	1763	1988
NONMMUG041113_NONMMUT066417	463	Tmem164_NM_177592	5300	-51.14	-0.110454	1	463	30	492
NONMMUG041113_NONMMUT066417	463	Nhlrc2_NM_025811	3934	-52.39	-0.113153	1	463	206	668
NONMMUG041113_NONMMUT066417	463	Shroom2_NM_172441	7519	-50.37	-0.10879	1	463	3679	4141
NONMMUG041113_NONMMUT066417	463	Reln_NM_011261	11698	-58.07	-0.125421
NONMMUG041113_NONMMUT066417	463	Cntnap1_NM_016782	5360	-49.96	-0.107905	1	463	3062	3524
NONMMUG041113_NONMMUT066417	463	Elk4_NM_007923	3671	-51.84	-0.111965	91	463	1	373
NONMMUG041113_NONMMUT066417	463	Tjp2_NM_001198985	4622	-50.35	-0.108747	71	463	1	393
NONMMUG041113_NONMMUT066417	463	Ranbp10_NM_145824	5308	-47.38	-0.102333	1	463	4353	4815
NONMMUG041113_NONMMUT066417	463	Gpr19_NM_001167695	1624	-48.57	-0.104903	1	463	994	1456
NONMMUG041113_NONMMUT066417	463	Shroom2_NM_001290686	4633	-50.37	-0.10879	1	463	3679	4141
NONMMUG041113_NONMMUT066417	463	Pafah1b1_NM_013625	5517	-60.22	-0.130065	1	380	5138	5517
NONMMUG041113_NONMMUT066417	463	Tpgs2_NM_001142698	3607	-51.23	-0.110648	20	463	1	444
NONMMUG041113_NONMMUT066417	463	Plekhg3_NM_153804	4955	-58.31	-0.12594	1	463	4437	4899
NONMMUG041113_NONMMUT066417	463	Kcmf1_NM_019715	3251	-61.73	-0.133326	1	463	3	465
NONMMUG041113_NONMMUT066417	463	Katnb1_NM_028805	3425	-47.61	-0.102829	1	463	598	1060
NONMMUG041113_NONMMUT066417	463	Elac2_NM_023479	2781	-54.83	-0.118423	37	463	1	427
NONMMUG041113_NONMMUT066417	463	Rhbdf1_NM_010117	2939	-52.14	-0.112613	1	463	1589	2051
NONMMUG041113_NONMMUT066417	463	Fam131a_NM_133778	2271	-47.68	-0.102981	1	463	744	1206
NONMMUG041113_NONMMUT066417	463	Stk32c_NM_021302	2183	-49.62	-0.107171	1	463	74	536
NONMMUG041113_NONMMUT066417	463	Sf3b5_NM_175102	734	-51.57	-0.111382	1	463	53	515
NONMMUG041113_NONMMUT066417	463	Zc3h12d_NM_172785	4093	-50.04	-0.108078	1	463	897	1359
NONMMUG041113_NONMMUT066417	463	Tgfb2_NM_009367	4725	-55.19	-0.119201	1	463	3940	4402
NONMMUG041113_NONMMUT066417	463	Zdhhc7_NM_133967	2854	-52.13	-0.112592	1	348	2507	2854
NONMMUG041113_NONMMUT066417	463	Pkm_NM_011099	2432	-50.93	-0.11	1	327	2106	2432
NONMMUG041113_NONMMUT066417	463	Smox_NM_001177833	2262	-51.7	-0.111663	1	463	64	526
NONMMUG041113_NONMMUT066417	463	Ttbk2_NM_001024857	11078	-47.41	-0.102397
NONMMUG041113_NONMMUT066417	463	Gbx2_NM_010262	2126	-50.86	-0.109849	1	463	806	1268
NONMMUG041113_NONMMUT066417	463	Dvl3_NM_007889	2953	-46.95	-0.101404	99	463	1	365
NONMMUG041113_NONMMUT066417	463	Dync1i1_NM_001191023	2742	-51.01	-0.110173	1	366	2377	2742
NONMMUG041113_NONMMUT066417	463	Hsd3b7_NM_001040684	1771	-46.71	-0.100886	1	463	623	1085
NONMMUG041113_NONMMUT066417	463	Tpgs2_NM_001004361	4027	-51.23	-0.110648	20	463	1	444
NONMMUG041113_NONMMUT066417	463	Rnf220_NM_025739	2891	-49.44	-0.106782	18	463	1	446
NONMMUG041113_NONMMUT066417	463	Tprgl_NM_026388	1741	-56.55	-0.122138	1	463	23	485
NONMMUG041113_NONMMUT066417	463	Pld2_NM_008876	3801	-53.7	-0.115983	1	447	3355	3801
NONMMUG041113_NONMMUT066417	463	Phf8_NM_177201	3732	-53.08	-0.114644	1	463	3251	3713
NONMMUG041113_NONMMUT066417	463	Trappc9_NM_001164643	2833	-57.67	-0.124557	1	463	2122	2584
NONMMUG041113_NONMMUT066417	463	Pitpnm2_NM_001289472	6924	-56.12	-0.12121	1	463	2444	2906
NONMMUG041113_NONMMUT066417	463	Rnf169_NM_175388	7156	-82.94	-0.179136	1	439	6718	7156
NONMMUG041113_NONMMUT066417	463	Glrx5_NM_028419	930	-54.38	-0.117451	1	295	636	930
NONMMUG041113_NONMMUT066417	463	Lrch4_NM_001168652	2264	-55.59	-0.120065	1	330	1935	2264
NONMMUG041113_NONMMUT066417	463	Slc15a4_NM_133895	2706	-59.84	-0.129244	1	396	2311	2706
NONMMUG041113_NONMMUT066417	463	Scaf1_NM_001008422	4177	-49.14	-0.106134	1	463	1011	1473
NONMMUG041113_NONMMUT066417	463	Hist2h2aa1_NM_013549	556	-48.39	-0.104514	1	410	147	556
NONMMUG041113_NONMMUT066417	463	Vrtn_NM_001168589	3098	-47.89	-0.103434	1	463	1574	2036
NONMMUG041113_NONMMUT066417	463	Ski_NM_011385	5465	-51.38	-0.110972	1	463	4949	5411
NONMMUG041113_NONMMUT066417	463	Dyrk1b_NM_001037957	2524	-61.72	-0.133305	1	463	896	1358
NONMMUG041113_NONMMUT066417	463	Zfp653_NM_177318	2108	-53.7	-0.115983	1	463	1096	1558
NONMMUG041113_NONMMUT066417	463	Smox_NM_001177837	1662	-51.7	-0.111663	1	463	64	526
NONMMUG041113_NONMMUT066417	463	Aff3_NM_001290814	7251	-48.9	-0.105616	1	463	5555	6017
NONMMUG041113_NONMMUT066417	463	Uchl1_NM_011670	1147	-48.38	-0.104492	20	463	1	444
NONMMUG041113_NONMMUT066417	463	Rnf187_NM_022423	1939	-64.88	-0.14013	1	434	1506	1939
NONMMUG041113_NONMMUT066417	463	Xrcc3_NM_028875	2422	-52.12	-0.11257	1	356	2067	2422
NONMMUG041113_NONMMUT066417	463	Tfe3_NM_001105196	3169	-50.32	-0.108683	35	463	1	429
NONMMUG041113_NONMMUT066417	463	Foxo3_NM_019740	2889	-54.65	-0.118035	1	463	405	867
NONMMUG041113_NONMMUT066417	463	Ap1b1_NM_001243043	4315	-57.98	-0.125227	1	433	3883	4315
NONMMUG041113_NONMMUT066417	463	F8a_NM_007978	2490	-59.92	-0.129417	1	455	2036	2490
NONMMUG041113_NONMMUT066417	463	Ccdc92_NM_144819	2256	-57.57	-0.124341	1	314	1943	2256
NONMMUG041113_NONMMUT066417	463	Hexdc_NM_001001333	2160	-51.04	-0.110238	1	463	2	464
NONMMUG041113_NONMMUT066417	463	Rspo2_NM_172815	3340	-54.3	-0.117279	1	463	2792	3254
NONMMUG041113_NONMMUT066417	463	Ccni_NM_017367	2804	-56.86	-0.122808	1	463	238	700
NONMMUG041113_NONMMUT066417	463	Slc6a7_NM_201353	3343	-50.98	-0.110108	1	463	299	761
NONMMUG041113_NONMMUT066417	463	Zfp385a_NM_013866	2291	-49.45	-0.106803	1	463	227	689
NONMMUG041113_NONMMUT066417	463	Zfp341_NM_199304	3224	-46.68	-0.100821	1	463	682	1144
NONMMUG041113_NONMMUT066417	463	Lrrc47_NM_201226	3395	-60.5	-0.13067	1	463	2788	3250
NONMMUG041113_NONMMUT066417	463	Agpat5_NM_026792	3829	-58.13	-0.125551	1	318	3512	3829
NONMMUG041113_NONMMUT066417	463	Amotl1_NM_001081395	8950	-46.47	-0.100367	1	463	8346	8808
NONMMUG041113_NONMMUT066417	463	Kcnh5_NM_172805	4061	-59.22	-0.127905	1	463	3185	3647
NONMMUG041113_NONMMUT066417	463	Gpr3_NM_008154	2143	-60.49	-0.130648	1	463	1424	1886
NONMMUG041113_NONMMUT066417	463	B4galt5_NM_019835	4204	-50.04	-0.108078	1	374	3831	4204
NONMMUG041113_NONMMUT066417	463	Tsc2_NM_001286720	6353	-48.42	-0.104579	1	463	2673	3135
NONMMUG041113_NONMMUT066417	463	Slc39a6_NM_139143	3882	-50.29	-0.108618	1	463	3361	3823
NONMMUG041113_NONMMUT066417	463	Klhdc10_NM_029742	5883	-61.26	-0.132311	1	348	5536	5883
NONMMUG041113_NONMMUT066417	463	Dedd_NM_001128609	2733	-53.82	-0.116242	1	463	2122	2584
NONMMUG041113_NONMMUT066417	463	Pik3r4_NM_001081309	4884	-48.52	-0.104795	41	463	1	423
NONMMUG041113_NONMMUT066417	463	Ubiad1_NM_027873	2970	-52.02	-0.112354	1	463	2485	2947
NONMMUG041113_NONMMUT066417	463	Plk1_NM_011121	2203	-56.59	-0.122225	21	463	1	443
NONMMUG041113_NONMMUT066417	463	Slc7a1_NM_007513	7179	-53.58	-0.115724	1	463	6325	6787
NONMMUG041113_NONMMUT066417	463	Snph_NM_001291076	4651	-46.33	-0.100065	1	463	48	510
NONMMUG041113_NONMMUT066417	463	Cdc25b_NM_001111075	3028	-53.3	-0.115119	1	463	1013	1475
NONMMUG041113_NONMMUT066417	463	Shroom2_NM_001290687	4815	-50.37	-0.10879	1	463	3679	4141
NONMMUG041113_NONMMUT066417	463	Osbpl8_NM_001003717	7115	-59.18	-0.127819	8	463	1	456
NONMMUG041113_NONMMUT066417	463	Kif5b_NM_008448	6030	-53.78	-0.116156	1	463	108	570
NONMMUG041113_NONMMUT066417	463	C1qtnf5_NM_001190319	1334	-53.7	-0.115983	1	463	43	505
NONMMUG041113_NONMMUT066417	463	Plekhb1_NM_001163187	1801	-48.46	-0.104665	1	463	1318	1780
NONMMUG041113_NONMMUT066417	463	Necab2_NM_054095	1971	-77.77	-0.16797	1	463	91	553
NONMMUG041113_NONMMUT066417	463	Coro1b_NM_011778	1844	-51.08	-0.110324	1	463	74	536
NONMMUG041113_NONMMUT066417	463	Nfkb2_NM_019408	3205	-47.95	-0.103564	1	463	1516	1978
NONMMUG041113_NONMMUT066417	463	Lhx8_NM_010713	1977	-48.83	-0.105464	1	463	1486	1948
NONMMUG041113_NONMMUT066417	463	Tsc2_NM_001286716	6132	-48.42	-0.104579	1	463	2586	3048
NONMMUG041113_NONMMUT066417	463	Zfp319_NM_024467	4107	-62.27	-0.134492	1	455	3653	4107
NONMMUG041113_NONMMUT066417	463	Chst7_NM_021715	2195	-53.5	-0.115551	1	463	765	1227
NONMMUG041113_NONMMUT066417	463	Fbxl19_NM_172748	3410	-54.78	-0.118315	1	463	1744	2206
NONMMUG041113_NONMMUT066417	463	Gpr137_NM_001177362	1433	-53.64	-0.115853	1	463	40	502
NONMMUG041113_NONMMUT066417	463	Gpc1_NM_016696	3552	-50.75	-0.109611	1	463	2659	3121
NONMMUG041113_NONMMUT066417	463	Ephb4_NM_010144	4334	-51.64	-0.111533	1	463	91	553
NONMMUG041113_NONMMUT066417	463	Evl_NM_001163394	2183	-59.71	-0.128963	1	463	88	550
NONMMUG041113_NONMMUT066417	463	Pnrc1_NM_001033225	1925	-67.69	-0.146199	1	463	1150	1612
NONMMUG041113_NONMMUT066417	463	Vcpip1_NM_173443	5174	-50.05	-0.108099	1	463	77	539
NONMMUG041113_NONMMUT066417	463	Klhdc3_NM_027910	2125	-48.37	-0.104471	1	463	97	559
NONMMUG041113_NONMMUT066417	463	Dpp6_NM_010075	4866	-48.76	-0.105313	1	463	4217	4679
NONMMUG041113_NONMMUT066417	463	Nfkb2_NM_001177369	3054	-47.95	-0.103564	1	463	1516	1978
NONMMUG041113_NONMMUT066417	463	Dusp12_NM_023173	1374	-59.74	-0.129028	1	463	911	1373
NONMMUG041113_NONMMUT066417	463	Ranbp3_NM_027933	2511	-46.85	-0.101188	1	463	50	512
NONMMUG041113_NONMMUT066417	463	Ephb4_NM_001159571	4361	-51.64	-0.111533	1	463	91	553
NONMMUG041113_NONMMUT066417	463	Dync1i1_NM_010063	2751	-51.01	-0.110173	1	366	2386	2751
NONMMUG041113_NONMMUT066417	463	Rasa4_NM_133914	2915	-49.22	-0.106307	1	463	2013	2475
NONMMUG041113_NONMMUT066417	463	Spint2_NM_011464	1460	-56.01	-0.120972	1	463	65	527
NONMMUG041113_NONMMUT066417	463	Smox_NM_001177838	1251	-51.7	-0.111663	1	463	64	526
NONMMUG041113_NONMMUT066417	463	Smox_NM_001177835	2011	-51.7	-0.111663	1	463	64	526
NONMMUG041113_NONMMUT066417	463	Plekhb1_NM_001163186	1906	-48.46	-0.104665	1	463	1423	1885
NONMMUG041113_NONMMUT066417	463	Hist2h2aa1_NM_013549_1	556	-48.16	-0.104017	1	463	29	491
NONMMUG041113_NONMMUT066417	463	Trak1_NM_175114	4885	-46.52	-0.100475	1	463	1875	2337
NONMMUG041113_NONMMUT066417	463	Prodh_NM_011172	2283	-52.32	-0.113002	1	463	1770	2232
NONMMUG041113_NONMMUT066417	463	Mepce_NM_144913	3166	-69.71	-0.150562	1	463	679	1141
NONMMUG041113_NONMMUT066417	463	Pla2g6_NM_001199025	3065	-52.54	-0.113477	1	428	2638	3065
NONMMUG041113_NONMMUT066417	463	Gli2_NM_001081125	6708	-55.01	-0.118812	1	463	3838	4300
NONMMUG041113_NONMMUT066417	463	Th_NM_009377	1757	-48.03	-0.103737	1	372	1386	1757
NONMMUG041113_NONMMUT066417	463	Bcar1_NM_001198839	3118	-46.37	-0.100151	1	463	1595	2057
NONMMUG041113_NONMMUT066417	463	Neu1_NM_010893	3850	-57.95	-0.125162	1	463	3259	3721
NONMMUG041113_NONMMUT066417	463	Fus_NM_139149	1844	-49.69	-0.107322	1	463	1214	1676
NONMMUG041113_NONMMUT066417	463	Sirt3_NM_001177804	1415	-48.83	-0.105464	1	463	534	996
NONMMUG041113_NONMMUT066417	463	Fam46b_NM_175307	2288	-60.01	-0.129611	1	463	1742	2204
NONMMUG041113_NONMMUT066417	463	Bcar3_NM_013867	3300	-48.84	-0.105486	1	463	2825	3287
NONMMUG041113_NONMMUT066417	463	Cdc25b_NM_023117	3106	-53.3	-0.115119	1	463	1013	1475
NONMMUG041113_NONMMUT066417	463	Cpne9_NM_170673	2779	-46.61	-0.10067	1	463	2207	2669
NONMMUG041113_NONMMUT066417	463	Tmem14c_NM_025387	952	-50.09	-0.108186	1	463	223	685
NONMMUG041113_NONMMUT066417	463	Cldn26_NM_029070	1406	-54.72	-0.118186	1	463	850	1312
NONMMUG041113_NONMMUT066417	463	Gng3_NM_010316	1699	-51.5	-0.111231	1	463	836	1298
NONMMUG041113_NONMMUT066417	463	Cnksr3_NM_172546	3448	-52.12	-0.11257	1	463	11	473
NONMMUG041113_NONMMUT066417	463	Kif17_NM_001190978	3083	-58.06	-0.1254	13	463	1	451
NONMMUG041113_NONMMUT066417	463	Ccno_NM_001081062	1876	-48.53	-0.104816	1	463	746	1208
NONMMUG041113_NONMMUT066417	463	Usp27x_NM_019461	3240	-66.6	-0.143844	1	463	22	484
NONMMUG041113_NONMMUT066417	463	Syce2_NM_027954	911	-48.23	-0.104168	1	277	635	911
NONMMUG041113_NONMMUT066417	463	Kif17_NM_010623	3915	-58.06	-0.1254	13	463	1	451
NONMMUG041113_NONMMUT066417	463	Prr5_NM_146061	1835	-56.79	-0.122657	1	463	4	466
NONMMUG041113_NONMMUT066417	463	Ltbp2_NM_013589	6603	-50.67	-0.109438	1	463	436	898
NONMMUG041113_NONMMUT066417	463	Sash1_NM_175155	7183	-50.6	-0.109287	1	435	6749	7183
NONMMUG041113_NONMMUT066417	463	Dad1_NM_001113358	697	-46.42	-0.100259	1	463	12	474
NONMMUG041113_NONMMUT066417	463	Itgb3_NM_016780	5779	-48.96	-0.105745	1	463	3803	4265
NONMMUG041113_NONMMUT066417	463	Smim19_NM_001012667	1459	-67.55	-0.145896	33	463	1	431
NONMMUG041113_NONMMUT066417	463	Tmem176b_NM_023056	1669	-50.34	-0.108726	1	463	541	1003
NONMMUG041113_NONMMUT066417	463	Tjp2_NM_011597	4612	-49.82	-0.107603	1	463	3785	4247
NONMMUG041113_NONMMUT066417	463	Zkscan17_NM_001291014	3766	-58.46	-0.126263	1	463	310	772
NONMMUG041113_NONMMUT066417	463	Fgf8_NM_001166363	1007	-47.08	-0.101685	1	463	18	480
NONMMUG041113_NONMMUT066417	463	Epb4.1l4a_NM_013512	3853	-50.1	-0.108207	1	463	391	853
NONMMUG041113_NONMMUT066417	463	Ddhd1_NM_176845	5099	-60.53	-0.130734	1	463	332	794
NONMMUG041113_NONMMUT066417	463	Golph3_NM_025673	2608	-55.14	-0.119093	1	405	2204	2608
NONMMUG041113_NONMMUT066417	463	Dennd6a_NM_145969	2684	-52.72	-0.113866	1	350	2335	2684
NONMMUG041113_NONMMUT066417	463	Rffl_NM_001007465	3492	-47.23	-0.102009	182	463	1	282
NONMMUG041113_NONMMUT066417	463	Sirt3_NM_001127351	1423	-48.83	-0.105464	1	463	534	996
NONMMUG041113_NONMMUT066417	463	Smox_NM_001177836	1764	-51.7	-0.111663	1	463	64	526
NONMMUG041113_NONMMUT066417	463	Dap3_NM_022994	4628	-51.57	-0.111382	1	463	20	482
NONMMUG041113_NONMMUT066417	463	Dync1i1_NM_001191027	2658	-51.01	-0.110173	1	366	2293	2658
NONMMUG041113_NONMMUT066417	463	Pex14_NM_019781	1942	-54.68	-0.118099	1	463	1128	1590
NONMMUG041113_NONMMUT066417	463	Sulf2_NM_001252578	3948	-57.43	-0.124039	1	413	3536	3948
NONMMUG041113_NONMMUT066417	463	Entpd6_NM_172117	2500	-47.77	-0.103175	1	428	2073	2500
NONMMUG041113_NONMMUT066417	463	Phf8_NM_001113354	6359	-53.08	-0.114644	1	463	5878	6340
NONMMUG041113_NONMMUT066417	463	Kcnv2_NM_183179	5077	-51.24	-0.11067	1	463	4242	4704
NONMMUG041113_NONMMUT066417	463	Cacna1h_NM_001163691	8175	-58.11	-0.125508	1	456	7720	8175
NONMMUG041113_NONMMUT066417	463	Dennd3_NM_001081066	5299	-65.48	-0.141425	1	463	1224	1686
NONMMUG041113_NONMMUT066417	463	Iffo1_NM_001039669	2833	-47.24	-0.10203	1	463	476	938
NONMMUG041113_NONMMUT066417	463	Polr2a_NM_001291068	6734	-53.79	-0.116177	1	463	6220	6682
NONMMUG041113_NONMMUT066417	463	Smox_NM_145533	2172	-51.7	-0.111663	1	463	64	526
NONMMUG041113_NONMMUT066417	463	Fam189b_NM_001014995	3059	-51.43	-0.11108	1	463	269	731
NONMMUG041113_NONMMUT066417	463	Trappc9_NM_029640	3303	-46.31	-0.100022	1	463	638	1100
NONMMUG041113_NONMMUT066417	463	Kcnip2_NM_145704	2247	-49.02	-0.105875	1	463	1	463
NONMMUG041113_NONMMUT066417	463	Pigq_NM_001291025	3295	-50.56	-0.109201	1	463	137	599
NONMMUG041113_NONMMUT066417	463	Syce2_NM_001168244	1230	-60.05	-0.129698	1	372	859	1230
NONMMUG041113_NONMMUT066417	463	Rad51ap2_NM_001111118	3175	-46.33	-0.100065	1	463	60	522
NONMMUG041113_NONMMUT066417	463	Btbd1_NM_146193	3001	-57.05	-0.123218	1	449	2553	3001
NONMMUG041113_NONMMUT066417	463	Rap2b_NM_028712	4197	-56.23	-0.121447	1	463	1	463
NONMMUG041113_NONMMUT066417	463	Gpr137_NM_001177360	1569	-49.01	-0.105853	1	463	101	563
NONMMUG041694_NONMMUT067338	420	Klhdc10_NM_029742	5883	-46.27	-0.110167	42	420	1	379
NONMMUG041727_NONMMUT067381	490	Tbc1d5_NM_001285991	5682	-50.38	-0.102816	1	490	1811	2300
NONMMUG042988_NONMMUT069393	380	Gse1_NM_001145897	6513	-43.89	-0.1155	1	380	5049	5428
NONMMUG042988_NONMMUT069393	380	Tor2a_NM_152800	1536	-41.03	-0.107974	1	337	1200	1536
NONMMUG042988_NONMMUT069393	380	Snph_NM_198214	4750	-43.04	-0.113263	1	380	4324	4703
NONMMUG042988_NONMMUT069393	380	4933426M11Rik_NM_001242419	5065	-43.56	-0.114632	1	380	3845	4224
NONMMUG042988_NONMMUT069393	380	Ddhd1_NM_001284399	5173	-46.18	-0.121526	1	380	4355	4734
NONMMUG042988_NONMMUT069393	380	Prdm16_NM_001177995	8433	-40.09	-0.1055	1	380	1064	1443
NONMMUG042988_NONMMUT069393	380	Lnx2_NM_080795	4543	-41.39	-0.108921	1	380	2804	3183
NONMMUG042988_NONMMUT069393	380	Rras2_NM_025846	2275	-45.97	-0.120974	1	380	12	391
NONMMUG042988_NONMMUT069393	380	Rab21_NM_024454	1824	-40.06	-0.105421	1	334	1491	1824
NONMMUG042988_NONMMUT069393	380	Aspm_NM_009791	9866	-39.96	-0.105158
NONMMUG042988_NONMMUT069393	380	Fam65b_NM_001080381	3419	-42.54	-0.111947	1	380	2983	3362
NONMMUG042988_NONMMUT069393	380	Pstpip1_NM_011193	1851	-40.54	-0.106684	1	380	1204	1583
NONMMUG042988_NONMMUT069393	380	Tmem255b_NM_001143671	1223	-38.23	-0.100605	1	380	297	676
NONMMUG042988_NONMMUT069393	380	Gpr68_NM_175493	3223	-38.62	-0.101632	1	380	2007	2386
NONMMUG042988_NONMMUT069393	380	Plxna4_NM_175750	12586	-50.9	-0.133947
NONMMUG042988_NONMMUT069393	380	Cdr2_NM_007672	2525	-41.38	-0.108895	37	380	1	344
NONMMUG042988_NONMMUT069393	380	Slc22a23_NM_001033167	6251	-53.91	-0.141868	1	380	5720	6099
NONMMUG042988_NONMMUT069393	380	Khdrbs3_NM_010158	1893	-43.58	-0.114684	1	380	1504	1883
NONMMUG042988_NONMMUT069393	380	Vrtn_NM_001033776	3028	-40.03	-0.105342	1	380	1673	2052
NONMMUG042988_NONMMUT069393	380	Ddhd1_NM_001039106	5015	-46.18	-0.121526	1	380	4197	4576
NONMMUG042988_NONMMUT069393	380	Gse1_NM_198671	6701	-43.89	-0.1155	1	380	5049	5428
NONMMUG042988_NONMMUT069393	380	Dyrk1b_NM_001271370	2477	-44.4	-0.116842	1	380	880	1259
NONMMUG042988_NONMMUT069393	380	Pcsk7_NM_008794	3814	-40.72	-0.107158	1	380	1940	2319
NONMMUG042988_NONMMUT069393	380	Ramp3_NM_019511	1221	-38.21	-0.100553	1	380	581	960
NONMMUG042988_NONMMUT069393	380	Dpp6_NM_207282	4719	-39.39	-0.103658	1	380	4140	4519
NONMMUG042988_NONMMUT069393	380	Zkscan17_NM_172941	4059	-48.03	-0.126395	1	380	2734	3113
NONMMUG042988_NONMMUT069393	380	D10Jhu81e_NM_138601	1363	-39.48	-0.103895	1	380	796	1175
NONMMUG042988_NONMMUT069393	380	Kdm4a_NM_172382	3376	-38.96	-0.102526	1	380	961	1340
NONMMUG042988_NONMMUT069393	380	Pla2g6_NM_016915	3106	-39.84	-0.104842	1	380	421	800
NONMMUG042988_NONMMUT069393	380	Jade2_NM_199299	6100	-39.95	-0.105132	1	380	2954	3333
NONMMUG042988_NONMMUT069393	380	Midn_NM_021565	3708	-39.7	-0.104474	1	380	2981	3360
NONMMUG042988_NONMMUT069393	380	Hmgn1_NM_008251	1200	-42.68	-0.112316	1	380	16	395
NONMMUG042988_NONMMUT069393	380	C1qtnf5_NM_001040631	1259	-40.27	-0.105974	1	380	457	836
NONMMUG042988_NONMMUT069393	380	Arrb2_NM_145429	1955	-38.67	-0.101763	1	349	1607	1955
NONMMUG042988_NONMMUT069393	380	Ablim1_NM_001290815	6242	-39.39	-0.103658	1	380	5327	5706
NONMMUG042988_NONMMUT069393	380	Rhbdf1_NM_001291818	2820	-38.42	-0.101105	1	380	1804	2183
NONMMUG042988_NONMMUT069393	380	Trappc5_NM_025701	2034	-40.94	-0.107737	1	380	1602	1981
NONMMUG042988_NONMMUT069393	380	Alg12_NM_145477	1828	-38.77	-0.102026	1	380	1086	1465
NONMMUG042988_NONMMUT069393	380	Pde3a_NM_018779	4205	-54.57	-0.143605	1	380	3320	3699
NONMMUG042988_NONMMUT069393	380	Gpr68_NM_001177673	2920	-38.62	-0.101632	1	380	2007	2386
NONMMUG042988_NONMMUT069393	380	Raver2_NM_183024	3990	-42.04	-0.110632	1	328	3663	3990
NONMMUG042988_NONMMUT069393	380	Sigmar1_NM_001286539	1547	-38.38	-0.101	1	380	994	1373
NONMMUG042988_NONMMUT069393	380	Ssx2ip_NM_001253768	3691	-44.6	-0.117368	1	380	37	416
NONMMUG042988_NONMMUT069393	380	Cmpk2_NM_020557	3189	-38.92	-0.102421	1	380	2750	3129
NONMMUG042988_NONMMUT069393	380	Arrb2_NM_001271360	1475	-38.67	-0.101763	1	349	1127	1475
NONMMUG042988_NONMMUT069393	380	Nfkb2_NM_001177370	2973	-45.4	-0.119474	1	380	1438	1817
NONMMUG042988_NONMMUT069393	380	5031439G07Rik_NM_001033273	5032	-40.9	-0.107632	6	380	1	375
NONMMUG042988_NONMMUT069393	380	Alg10b_NM_001033441	3727	-38.48	-0.101263	1	380	3331	3710
NONMMUG042988_NONMMUT069393	380	Cxx1a_NM_024170	1275	-40.18	-0.105737	1	380	595	974
NONMMUG042988_NONMMUT069393	380	Tnrc6b_NM_177124	17125	-39.27	-0.103342
NONMMUG042988_NONMMUT069393	380	Slc35a4_NM_001083317	2735	-39.44	-0.103789	1	380	950	1329
NONMMUG042988_NONMMUT069393	380	Mapkapk5_NM_010765	2208	-39.98	-0.105211	1	380	338	717
NONMMUG042988_NONMMUT069393	380	Sipa1l3_NM_001081028	7713	-41.6	-0.109474	1	380	3538	3917
NONMMUG042988_NONMMUT069393	380	Nphp4_NM_153424	5028	-41.84	-0.110105	1	380	1813	2192
NONMMUG042988_NONMMUT069393	380	Ranbp9_NM_019930	3064	-56.58	-0.148895	1	380	2654	3033
NONMMUG042988_NONMMUT069393	380	Ccdc19_NM_027972	1822	-39.57	-0.104132	1	380	285	664
NONMMUG042988_NONMMUT069393	380	Birc5_NM_001012273	3416	-40.09	-0.1055	1	380	2552	2931
NONMMUG042988_NONMMUT069393	380	Lmf2_NM_178919	2906	-39.13	-0.102974	1	380	525	904
NONMMUG042988_NONMMUT069393	380	Evl_NM_001163395	1872	-40.67	-0.107026	1	380	701	1080
NONMMUG042988_NONMMUT069393	380	Rela_NM_009045	2709	-39.99	-0.105237	1	380	24	403
NONMMUG042988_NONMMUT069393	380	Hnrnpm_NM_001109913	2415	-47.71	-0.125553	1	380	1028	1407
NONMMUG042988_NONMMUT069393	380	Wbp1l_NM_146099	3878	-46.14	-0.121421	1	343	3536	3878
NONMMUG042988_NONMMUT069393	380	Trim33_NM_053170	8870	-51.1	-0.134474	1	380	8013	8392
NONMMUG042988_NONMMUT069393	380	Gpr68_NM_001177674	3102	-38.62	-0.101632	1	380	2007	2386
NONMMUG042988_NONMMUT069393	380	Sart3_NM_016926	3586	-38.74	-0.101947	1	380	3054	3433
NONMMUG042988_NONMMUT069393	380	Rffl_NM_001164571	3411	-39.99	-0.105237	1	369	3043	3411
NONMMUG042988_NONMMUT069393	380	Vac14_NM_146216	3031	-39.04	-0.102737	1	328	2704	3031
NONMMUG042988_NONMMUT069393	380	Mypop_NM_145579	2175	-44.07	-0.115974	1	380	67	446
NONMMUG042988_NONMMUT069393	380	Tdrd1_NM_031387	5047	-40.3	-0.106053	1	380	2585	2964
NONMMUG042988_NONMMUT069393	380	Prdm16_NM_001291029	8436	-40.09	-0.1055	1	380	1064	1443
NONMMUG042988_NONMMUT069393	380	Stk36_NM_175031	5234	-41.13	-0.108237	1	380	1676	2055
NONMMUG042988_NONMMUT069393	380	Dnajb1_NM_018808	2264	-38.71	-0.101868	6	380	1	375
NONMMUG042988_NONMMUT069393	380	Hsd3b7_NM_133943	1823	-39.97	-0.105184	1	380	1349	1728
NONMMUG042988_NONMMUT069393	380	Arid1b_NM_001085355	11325	-47.05	-0.123816
NONMMUG042988_NONMMUT069393	380	Smim19_NM_001146117	1400	-47.41	-0.124763	51	380	1	330
NONMMUG042988_NONMMUT069393	380	Kmt2d_NM_001033276	19827	-45.31	-0.119237
NONMMUG042988_NONMMUT069393	380	Spty2d1_NM_175318	5226	-38.19	-0.1005	1	380	3712	4091
NONMMUG042988_NONMMUT069393	380	Tmem65_NM_175212	3644	-47.62	-0.125316	1	373	3272	3644
NONMMUG042988_NONMMUT069393	380	Mipep_NM_027436	2406	-42.49	-0.111816	1	307	2100	2406
NONMMUG042988_NONMMUT069393	380	Hnrnpm_NM_029804	2532	-47.71	-0.125553	1	380	1028	1407
NONMMUG042988_NONMMUT069393	380	Pcsk7_NM_001281934	4078	-40.78	-0.107316	1	380	3408	3787
NONMMUG042988_NONMMUT069393	380	Vps9d1_NM_028200	2779	-39.44	-0.103789	1	350	2430	2779
NONMMUG042988_NONMMUT069393	380	Eif4e1b_NM_001286180	1792	-40.94	-0.107737	1	380	1031	1410
NONMMUG042988_NONMMUT069393	380	Fut11_NM_028428	3344	-40.5	-0.106579	1	380	2854	3233
NONMMUG042988_NONMMUT069393	380	Tdrd1_NM_001002241	5187	-40.3	-0.106053	1	380	2585	2964
NONMMUG042988_NONMMUT069393	380	Mxd1_NM_010751	4661	-39.59	-0.104184	1	380	4220	4599
NONMMUG042988_NONMMUT069393	380	Tmem164_NM_001199360	5357	-41.1	-0.108158	1	324	5034	5357
NONMMUG042988_NONMMUT069393	380	Acox1_NM_001271898	3992	-40.98	-0.107842	1	380	38	417
NONMMUG042988_NONMMUT069393	380	Pax2_NM_011037	3027	-38.55	-0.101447	1	380	1614	1993
NONMMUG042988_NONMMUT069393	380	Ablim1_NM_001290813	6228	-39.39	-0.103658	1	380	5327	5706
NONMMUG042988_NONMMUT069393	380	Rltpr_NM_001033320	2504	-47.62	-0.125316	1	380	873	1252
NONMMUG042988_NONMMUT069393	380	Dync1i1_NM_001191026	2718	-44.28	-0.116526	1	380	2338	2717
NONMMUG042988_NONMMUT069393	380	Spryd3_NM_001033277	2437	-38.16	-0.100421	1	380	1278	1657
NONMMUG042988_NONMMUT069393	380	Nudc_NM_010948	1347	-42.13	-0.110868	1	380	950	1329
NONMMUG042988_NONMMUT069393	380	Rai14_NM_030690	4900	-38.17	-0.100447	1	380	356	735
NONMMUG042988_NONMMUT069393	380	Tfe3_NM_172472	3274	-38.3	-0.100789	1	380	2658	3037
NONMMUG042988_NONMMUT069393	380	Tmem57_NM_025382	3824	-41	-0.107895	1	380	716	1095
NONMMUG042988_NONMMUT069393	380	Strn_NM_011500	3942	-40.44	-0.106421	1	380	3482	3861
NONMMUG042988_NONMMUT069393	380	Ilf3_NM_001277321	3582	-39.66	-0.104368	1	380	809	1188
NONMMUG042988_NONMMUT069393	380	Dap3_NM_001164533	4538	-38.74	-0.101947	58	380	1	323
NONMMUG042988_NONMMUT069393	380	Ttll11_NM_029774	3191	-46.31	-0.121868	1	380	22	401
NONMMUG042988_NONMMUT069393	380	Rtca_NM_025517	1560	-39.17	-0.103079	1	380	1124	1503
NONMMUG042988_NONMMUT069393	380	Bcar1_NM_009954	3181	-40.39	-0.106289	1	380	1400	1779
NONMMUG042988_NONMMUT069393	380	Smad5_NM_001164041	6988	-44.58	-0.117316	1	380	6502	6881
NONMMUG042988_NONMMUT069393	380	Emilin2_NM_145158	3910	-41.8	-0.11	1	380	1006	1385
NONMMUG042988_NONMMUT069393	380	BC017158_NM_145590	2588	-43.83	-0.115342	1	380	2139	2518
NONMMUG042988_NONMMUT069393	380	Ddhd1_NM_001042719	5201	-46.18	-0.121526	1	380	4383	4762
NONMMUG042988_NONMMUT069393	380	Sgsm3_NM_134091	2997	-39.54	-0.104053	1	380	1713	2092
NONMMUG042988_NONMMUT069393	380	Crls1_NM_001024385	1907	-45.49	-0.119711	1	380	1425	1804
NONMMUG042988_NONMMUT069393	380	Myh11_NM_013607	6632	-42.29	-0.111289	1	380	3682	4061
NONMMUG042988_NONMMUT069393	380	Tril_NM_025817	5358	-45.38	-0.119421	1	380	3671	4050
NONMMUG042988_NONMMUT069393	380	Acox1_NM_015729	3992	-40.98	-0.107842	1	380	38	417
NONMMUG042988_NONMMUT069393	380	C1qtnf5_NM_001190313	4257	-41.65	-0.109605	1	380	1137	1516
NONMMUG042988_NONMMUT069393	380	Kif26b_NM_001161665	7406	-41.45	-0.109079	1	380	4761	5140
NONMMUG042988_NONMMUT069393	380	E330009J07Rik_NM_175528	1951	-42.87	-0.112816	1	314	1638	1951
NONMMUG042988_NONMMUT069393	380	Evl_NM_001163396	1957	-40.67	-0.107026	1	380	764	1143
NONMMUG042988_NONMMUT069393	380	Aim1_NM_172393	7416	-39.64	-0.104316	1	380	6185	6564
NONMMUG042988_NONMMUT069393	380	Sphk2_NM_020011	3790	-42.97	-0.113079	1	380	3251	3630
NONMMUG042988_NONMMUT069393	380	Serf2_NM_011354	3053	-38.75	-0.101974	1	380	2646	3025
NONMMUG042988_NONMMUT069393	380	Gckr_NM_144909	2014	-38.46	-0.101211	1	380	1593	1972
NONMMUG042988_NONMMUT069393	380	Oas3_NM_145226	4718	-40.4	-0.106316	1	380	3012	3391
NONMMUG042988_NONMMUT069393	380	Dync1i1_NM_001191025	2691	-44.28	-0.116526	1	380	2311	2690
NONMMUG042988_NONMMUT069393	380	Ptpn23_NM_001081043	5336	-48.57	-0.127816	1	380	2818	3197
NONMMUG042988_NONMMUT069393	380	Pithd1_NM_025411	1538	-41.74	-0.109842	1	332	1207	1538
NONMMUG042988_NONMMUT069393	380	Eef2k_NM_001267710	6265	-38.72	-0.101895	1	380	5091	5470
NONMMUG042988_NONMMUT069393	380	Ssx2ip_NM_001253769	3587	-42.87	-0.112816	1	366	3222	3587
NONMMUG042988_NONMMUT069393	380	Bcas1_NM_001164369	2952	-39.71	-0.1045	1	380	2355	2734
NONMMUG042988_NONMMUT069393	380	Snai3_NM_013914	1589	-39.42	-0.103737	1	380	822	1201
NONMMUG042988_NONMMUT069393	380	Dennd1a_NM_146122	4352	-41.99	-0.1105	1	380	3828	4207
NONMMUG042988_NONMMUT069393	380	Ccdc120_NM_207202	3641	-41.07	-0.108079	1	380	2135	2514
NONMMUG042988_NONMMUT069393	380	Evl_NM_007965	2120	-43.79	-0.115237	1	380	137	516
NONMMUG042988_NONMMUT069393	380	Trappc9_NM_180662	4048	-38.46	-0.101211	1	380	702	1081
NONMMUG042988_NONMMUT069393	380	Pigq_NM_011822	3115	-40.37	-0.106237	1	380	1800	2179
NONMMUG042988_NONMMUT069393	380	Zkscan17_NM_001130529	4012	-48.03	-0.126395	1	380	2734	3113
NONMMUG042988_NONMMUT069393	380	Prkd1_NM_008858	3777	-43.57	-0.114658	1	380	3324	3703
NONMMUG042988_NONMMUT069393	380	Dennd6a_NM_001134465	6666	-46.78	-0.123105	1	380	6272	6651
NONMMUG042988_NONMMUT069393	380	Nthl1_NM_008743	1080	-38.12	-0.100316	1	380	302	681
NONMMUG042988_NONMMUT069393	380	Acd_NM_001012638	1425	-39.68	-0.104421	1	380	852	1231
NONMMUG042988_NONMMUT069393	380	Pitpnm2_NM_011256	6953	-40.53	-0.106658	1	380	2948	3327
NONMMUG042988_NONMMUT069393	380	Cdk17_NM_146239	3643	-38.32	-0.100842	1	380	3206	3585
NONMMUG042988_NONMMUT069393	380	Myh11_NM_001161775	6593	-42.29	-0.111289	1	380	3643	4022
NONMMUG042988_NONMMUT069393	380	Samd10_NM_172676	2098	-39.51	-0.103974	1	292	1807	2098
NONMMUG042988_NONMMUT069393	380	Tmem255b_NM_001143672	1160	-38.23	-0.100605	1	380	297	676
NONMMUG042988_NONMMUT069393	380	Eef2k_NM_007908	6349	-38.72	-0.101895	1	380	5091	5470
NONMMUG042988_NONMMUT069393	380	Kank1_NM_181404	5410	-46.83	-0.123237	1	380	1099	1478
NONMMUG042988_NONMMUT069393	380	Ablim1_NM_001103177	6383	-39.39	-0.103658	1	380	5468	5847
NONMMUG042988_NONMMUT069393	380	Pla2g6_NM_001199024	3560	-39.84	-0.104842	1	380	421	800
NONMMUG042988_NONMMUT069393	380	Pacs1_NM_153129	4342	-41.29	-0.108658	1	380	196	575
NONMMUG042988_NONMMUT069393	380	Wbp1l_NM_001177812	3926	-44.3	-0.116579	1	380	3433	3812
NONMMUG042988_NONMMUT069393	380	Rffl_NM_001164569	3636	-39.24	-0.103263	1	353	3284	3636
NONMMUG042988_NONMMUT069393	380	Eif4e1b_NM_001039683	1863	-40.94	-0.107737	1	380	1031	1410
NONMMUG042988_NONMMUT069393	380	Tfap2e_NM_198960	2117	-39.19	-0.103132	1	380	1385	1764
NONMMUG042988_NONMMUT069393	380	Tmem104_NM_001033393	4566	-39.26	-0.103316	1	380	3	382
NONMMUG042988_NONMMUT069393	380	Cacna1h_NM_021415	8228	-47.99	-0.126289	1	380	7682	8061
NONMMUG042988_NONMMUT069393	380	Ilf3_NM_001042707	3552	-39.66	-0.104368	1	380	818	1197
NONMMUG042988_NONMMUT069393	380	Cyth3_NM_001163548	4060	-41.79	-0.109974	1	380	1503	1882
NONMMUG042988_NONMMUT069393	380	Sorcs3_NM_025696	5634	-41.04	-0.108	1	380	5083	5462
NONMMUG042988_NONMMUT069393	380	Zfp92_NM_009566	5749	-38.22	-0.100579	1	380	4674	5053
NONMMUG042988_NONMMUT069393	380	Fbxw8_NM_172721	4978	-40.74	-0.107211	1	357	4622	4978
NONMMUG042988_NONMMUT069393	380	Camsap3_NM_027171	4293	-43.12	-0.113474	1	380	727	1106
NONMMUG042988_NONMMUT069393	380	Prickle3_NM_175097	2376	-38.66	-0.101737	1	380	1408	1787
NONMMUG042988_NONMMUT069393	380	Kcnip2_NM_145703	2397	-42.18	-0.111	1	380	1869	2248
NONMMUG042988_NONMMUT069393	380	Etnk1_NM_029250	6433	-44.05	-0.115921	7	380	1	374
NONMMUG042988_NONMMUT069393	380	Tfe3_NM_001271490	3427	-39.86	-0.104895	1	380	2923	3302
NONMMUG042988_NONMMUT069393	380	Polr2a_NM_009089	5799	-39.25	-0.103289	1	380	1152	1531
NONMMUG042988_NONMMUT069393	380	Panx1_NM_019482	2075	-43.04	-0.113263	7	380	1	374
NONMMUG042988_NONMMUT069393	380	Kctd3_NM_172650	3703	-40.84	-0.107474	1	380	3319	3698
NONMMUG042988_NONMMUT069393	380	Cpxm2_NM_018867	3506	-38.33	-0.100868	1	368	3139	3506
NONMMUG042988_NONMMUT069393	380	Fam65b_NM_029679	5598	-42.54	-0.111947	1	380	5162	5541
NONMMUG042988_NONMMUT069393	380	Tnrc6b_NM_144812	17333	-39.27	-0.103342
NONMMUG042988_NONMMUT069393	380	Fmnl3_NM_011711	4409	-46.23	-0.121658	1	380	1939	2318
NONMMUG042988_NONMMUT069393	380	Mlycd_NM_019966	2100	-45.16	-0.118842	1	380	1478	1857
NONMMUG042988_NONMMUT069393	380	Klhdc3_NM_001163729	1972	-43.53	-0.114553	1	380	1421	1800
NONMMUG042988_NONMMUT069393	380	Zbtbd6_NM_001034882	2982	-41.31	-0.108711	1	380	2579	2958
NONMMUG042988_NONMMUT069393	380	C1qtnf5_NM_001040632	1350	-40.55	-0.106711	1	380	960	1339
NONMMUG042988_NONMMUT069393	380	Ttc34_NM_172878	3200	-38.18	-0.100474	1	380	1495	1874
NONMMUG042988_NONMMUT069393	380	Henmt1_NM_025723	2098	-40.88	-0.107579	1	380	1698	2077
NONMMUG042988_NONMMUT069393	380	1700011A15Rik_NM_025487	903	-38.35	-0.100921	1	380	378	757
NONMMUG042988_NONMMUT069393	380	Dhx57_NM_001163759	5077	-38.25	-0.100658	1	380	1708	2087
NONMMUG042988_NONMMUT069393	380	Bmp6_NM_007556	2410	-51.31	-0.135026	1	380	1873	2252
NONMMUG042988_NONMMUT069393	380	Lypd3_NM_133743	1629	-40.85	-0.1075	1	380	1160	1539
NONMMUG042988_NONMMUT069393	380	Tyw1_NM_001015876	3046	-40.22	-0.105842	1	380	1647	2026
NONMMUG042988_NONMMUT069393	380	Vil1_NM_009509	3117	-42.48	-0.111789	1	380	1587	1966
NONMMUG042988_NONMMUT069393	380	Tdrd1_NM_001002238	4914	-40.3	-0.106053	1	380	2585	2964
NONMMUG042988_NONMMUT069393	380	Arrb2_NM_001271359	1508	-38.67	-0.101763	1	349	1160	1508
NONMMUG042988_NONMMUT069393	380	Padi6_NM_153106	2333	-38.43	-0.101132	1	380	64	443
NONMMUG042988_NONMMUT069393	380	Htra4_NM_001081187	2181	-45.12	-0.118737	1	374	1808	2181
NONMMUG042988_NONMMUT069393	380	Camsap3_NM_001163749	4296	-43.12	-0.113474	1	380	727	1106
NONMMUG042988_NONMMUT069393	380	Gse1_NM_001145896	6569	-43.89	-0.1155	1	380	5049	5428
NONMMUG042988_NONMMUT069393	380	C1qtnf5_NM_145613	4275	-41.65	-0.109605	1	380	1137	1516
NONMMUG042988_NONMMUT069393	380	Btbd2_NM_145361	3026	-48.17	-0.126763	1	380	2193	2572
NONMMUG042988_NONMMUT069393	380	Dhx57_NM_198942	4918	-38.25	-0.100658	1	380	1708	2087
NONMMUG042988_NONMMUT069393	380	Foxj2_NM_021899	5013	-38.59	-0.101553	1	380	159	538
NONMMUG042988_NONMMUT069393	380	Trim33_NM_001079830	8819	-51.1	-0.134474	1	380	7962	8341
NONMMUG042988_NONMMUT069393	380	Vrtn_NM_001168588	3440	-40.03	-0.105342	1	380	1673	2052
NONMMUG042988_NONMMUT069393	380	Eif4enif1_NM_023743	3694	-38.68	-0.101789	1	380	3295	3674
NONMMUG042988_NONMMUT069393	380	Fgf8_NM_001166361	1127	-42.82	-0.112684	1	380	740	1119
NONMMUG042988_NONMMUT069393	380	Usp30_NM_001033202	2790	-38.52	-0.101368	1	380	2402	2781
NONMMUG042988_NONMMUT069393	380	4933426M11Rik_NM_178682	5002	-43.56	-0.114632	1	380	3845	4224
NONMMUG042988_NONMMUT069393	380	Slc25a35_NM_028048	1827	-40.34	-0.106158	1	380	710	1089
NONMMUG042988_NONMMUT069393	380	Ss18l1_NM_178750	4369	-38.68	-0.101789	1	346	4024	4369
NONMMUG042988_NONMMUT069393	380	Prelp_NM_054077	3601	-47.56	-0.125158	1	380	1259	1638
NONMMUG042988_NONMMUT069393	380	Prickle3_NM_001290624	2410	-38.66	-0.101737	1	380	1408	1787
NONMMUG042988_NONMMUT069393	380	Arrb2_NM_001271358	1988	-38.67	-0.101763	1	349	1640	1988
NONMMUG042988_NONMMUT069393	380	Tmem164_NM_177592	5300	-40.73	-0.107184	1	380	4792	5171
NONMMUG042988_NONMMUT069393	380	Nhlrc2_NM_025811	3934	-38.95	-0.1025	1	380	3394	3773
NONMMUG042988_NONMMUT069393	380	Prdm16_NM_001291026	8602	-40.09	-0.1055	1	380	1064	1443
NONMMUG042988_NONMMUT069393	380	Elk4_NM_007923	3671	-39.87	-0.104921	1	309	3363	3671
NONMMUG042988_NONMMUT069393	380	Hexdc_NM_001146073	1965	-42.08	-0.110737	1	380	590	969
NONMMUG042988_NONMMUT069393	380	Tjp2_NM_001198985	4622	-41.99	-0.1105	1	380	3661	4040
NONMMUG042988_NONMMUT069393	380	Pafah1b1_NM_013625	5517	-39.49	-0.103921	1	380	4975	5354
NONMMUG042988_NONMMUT069393	380	Tpgs2_NM_001142698	3607	-39.91	-0.105026	67	380	1	314
NONMMUG042988_NONMMUT069393	380	Plekhg3_NM_153804	4955	-38.09	-0.100237	1	380	4343	4722
NONMMUG042988_NONMMUT069393	380	Kcmf1_NM_019715	3251	-44.98	-0.118368	1	380	2862	3241
NONMMUG042988_NONMMUT069393	380	Katnb1_NM_028805	3425	-41.31	-0.108711	1	380	2714	3093
NONMMUG042988_NONMMUT069393	380	Nup214_NM_172268	8195	-38.73	-0.101921	1	380	2107	2486
NONMMUG042988_NONMMUT069393	380	Elac2_NM_023479	2781	-38.22	-0.100579	1	380	683	1062
NONMMUG042988_NONMMUT069393	380	Rhbdf1_NM_010117	2939	-38.42	-0.101105	1	380	1804	2183
NONMMUG042988_NONMMUT069393	380	Zc3h12d_NM_172785	4093	-39.09	-0.102868	1	380	3683	4062
NONMMUG042988_NONMMUT069393	380	Dnajb11_NM_026400	2534	-38.28	-0.100737	1	380	208	587
NONMMUG042988_NONMMUT069393	380	Tgfb2_NM_009367	4725	-38.88	-0.102316	1	380	369	748
NONMMUG042988_NONMMUT069393	380	Slc6a9_NM_008135	3272	-42.63	-0.112184	1	380	1761	2140
NONMMUG042988_NONMMUT069393	380	Zdhhc7_NM_133967	2854	-38.28	-0.100737	1	380	543	922
NONMMUG042988_NONMMUT069393	380	Tdrd1_NM_001002240	4887	-40.3	-0.106053	1	380	2585	2964
NONMMUG042988_NONMMUT069393	380	Umodl1_NM_177465	5043	-41.79	-0.109974	1	380	4581	4960
NONMMUG042988_NONMMUT069393	380	Pkm_NM_011099	2432	-43.53	-0.114553	1	380	579	958
NONMMUG042988_NONMMUT069393	380	Alg12_NM_001142357	2131	-39.8	-0.104737	1	380	1210	1589
NONMMUG042988_NONMMUT069393	380	Gbx2_NM_010262	2126	-48.94	-0.128789	4	380	1	377
NONMMUG042988_NONMMUT069393	380	Dvl3_NM_007889	2953	-47.46	-0.124895	1	380	2559	2938
NONMMUG042988_NONMMUT069393	380	Dync1i1_NM_001191023	2742	-44.28	-0.116526	1	380	2362	2741
NONMMUG042988_NONMMUT069393	380	Tpgs2_NM_001004361	4027	-39.91	-0.105026	67	380	1	314
NONMMUG042988_NONMMUT069393	380	Tprgl_NM_026388	1741	-47.51	-0.125026	7	380	1	374
NONMMUG042988_NONMMUT069393	380	Pld2_NM_008876	3801	-40.39	-0.106289	114	380	1	267
NONMMUG042988_NONMMUT069393	380	Phf8_NM_177201	3732	-40.93	-0.107711	1	380	2929	3308
NONMMUG042988_NONMMUT069393	380	Pitpnm2_NM_001289472	6924	-40.53	-0.106658	1	380	2948	3327
NONMMUG042988_NONMMUT069393	380	Rnf169_NM_175388	7156	-47.01	-0.123711	1	380	6654	7033
NONMMUG042988_NONMMUT069393	380	Slc15a4_NM_133895	2706	-40.66	-0.107	1	380	2100	2479
NONMMUG042988_NONMMUT069393	380	Scaf1_NM_001008422	4177	-38.37	-0.100974	1	380	2788	3167
NONMMUG042988_NONMMUT069393	380	Vrtn_NM_001168589	3098	-40.03	-0.105342	1	380	1673	2052
NONMMUG042988_NONMMUT069393	380	Ski_NM_011385	5465	-42.7	-0.112368	1	380	51	430
NONMMUG042988_NONMMUT069393	380	Dyrk1b_NM_001037957	2524	-44.4	-0.116842	1	380	880	1259
NONMMUG042988_NONMMUT069393	380	Zfp653_NM_177318	2108	-40.28	-0.106	1	380	991	1370
NONMMUG042988_NONMMUT069393	380	Bcas1_NM_029815	3090	-39.71	-0.1045	1	380	2493	2872
NONMMUG042988_NONMMUT069393	380	Zfp212_NM_145576	2707	-44.4	-0.116842	1	380	1956	2335
NONMMUG042988_NONMMUT069393	380	Rnf187_NM_022423	1939	-45.14	-0.118789	1	338	1602	1939
NONMMUG042988_NONMMUT069393	380	Tfe3_NM_001105196	3169	-38.3	-0.100789	1	380	2553	2932
NONMMUG042988_NONMMUT069393	380	Cyb5r3_NM_029787	2030	-44.81	-0.117921	1	361	1670	2030
NONMMUG042988_NONMMUT069393	380	Foxo3_NM_019740	2889	-41.54	-0.109316	1	380	400	779
NONMMUG042988_NONMMUT069393	380	Mocos_NM_026779	2884	-38.5	-0.101316	2	380	1	379
NONMMUG042988_NONMMUT069393	380	Cyth3_NM_011182	3736	-41.79	-0.109974	1	380	1503	1882
NONMMUG042988_NONMMUT069393	380	F8a_NM_007978	2490	-47.79	-0.125763	1	380	1919	2298
NONMMUG042988_NONMMUT069393	380	Naa11_NM_001033191	3364	-38.93	-0.102447	1	380	2905	3284
NONMMUG042988_NONMMUT069393	380	Ccdc92_NM_144819	2256	-39.16	-0.103053	1	380	1876	2255
NONMMUG042988_NONMMUT069393	380	Flot1_NM_008027	1694	-41.18	-0.108368	1	380	404	783
NONMMUG042988_NONMMUT069393	380	Ccni_NM_017367	2804	-39.09	-0.102868	1	380	190	569
NONMMUG042988_NONMMUT069393	380	Slc6a7_NM_201353	3343	-39.21	-0.103184	1	380	101	480
NONMMUG042988_NONMMUT069393	380	Zfp385a_NM_013866	2291	-38.52	-0.101368	1	380	426	805
NONMMUG042988_NONMMUT069393	380	Zfp341_NM_199304	3224	-46.14	-0.121421	1	380	647	1026
NONMMUG042988_NONMMUT069393	380	Lrrc47_NM_201226	3395	-46.51	-0.122395	1	380	2903	3282
NONMMUG042988_NONMMUT069393	380	Agpat5_NM_026792	3829	-42.8	-0.112632	1	380	3433	3812
NONMMUG042988_NONMMUT069393	380	Kcnh5_NM_172805	4061	-39.7	-0.104474	1	380	3487	3866
NONMMUG042988_NONMMUT069393	380	Gpr3_NM_008154	2143	-48	-0.126316	1	380	1617	1996
NONMMUG042988_NONMMUT069393	380	B4galt5_NM_019835	4204	-39.19	-0.103132	1	380	3770	4149
NONMMUG042988_NONMMUT069393	380	Klhdc10_NM_029742	5883	-43.84	-0.115368	1	379	5505	5883
NONMMUG042988_NONMMUT069393	380	Dedd_NM_001128609	2733	-43.14	-0.113526	1	380	2228	2607
NONMMUG042988_NONMMUT069393	380	Tpi1_NM_009415	1601	-39.9	-0.105	1	380	818	1197
NONMMUG042988_NONMMUT069393	380	Ubiad1_NM_027873	2970	-39.91	-0.105026	1	380	1604	1983
NONMMUG042988_NONMMUT069393	380	Snph_NM_001291076	4651	-40.79	-0.107342	1	380	4225	4604
NONMMUG042988_NONMMUT069393	380	Eef2k_NM_001267711	6260	-38.72	-0.101895	1	380	5091	5470
NONMMUG042988_NONMMUT069393	380	C1qtnf5_NM_001190319	1334	-40.27	-0.105974	1	380	457	836
NONMMUG042988_NONMMUT069393	380	Necab2_NM_054095	1971	-52.29	-0.137605	13	380	1	368
NONMMUG042988_NONMMUT069393	380	Trappc12_NM_001161411	2894	-38.88	-0.102316	1	380	452	831
NONMMUG042988_NONMMUT069393	380	Pla2g6_NM_001199023	3725	-39.84	-0.104842	1	380	421	800
NONMMUG042988_NONMMUT069393	380	Nfkb2_NM_019408	3205	-45.4	-0.119474	1	380	1435	1814
NONMMUG042988_NONMMUT069393	380	Zfp319_NM_024467	4107	-48.9	-0.128684	1	380	3697	4076
NONMMUG042988_NONMMUT069393	380	Chst7_NM_021715	2195	-39.9	-0.105	1	380	987	1366
NONMMUG042988_NONMMUT069393	380	Fbxl19_NM_172748	3410	-45.18	-0.118895	1	380	1745	2124
NONMMUG042988_NONMMUT069393	380	Psmf1_NM_212446	3542	-46.01	-0.121079	1	380	1098	1477
NONMMUG042988_NONMMUT069393	380	Gpr137_NM_001177362	1433	-39.5	-0.103947	1	380	830	1209
NONMMUG042988_NONMMUT069393	380	Gja4_NM_008120	1686	-38.33	-0.100868	1	379	1308	1686
NONMMUG042988_NONMMUT069393	380	Gpc1_NM_016696	3552	-42.69	-0.112342	1	380	2987	3366
NONMMUG042988_NONMMUT069393	380	Ephb4_NM_010144	4334	-42.02	-0.110579	1	380	1924	2303
NONMMUG042988_NONMMUT069393	380	Zmynd19_NM_026021	1231	-40.04	-0.105368	1	380	758	1137
NONMMUG042988_NONMMUT069393	380	Evl_NM_001163394	2183	-43.79	-0.115237	1	380	137	516
NONMMUG042988_NONMMUT069393	380	Pnrc1_NM_001033225	1925	-42.74	-0.112474	1	380	1122	1501
NONMMUG042988_NONMMUT069393	380	Dpp6_NM_010075	4866	-39.72	-0.104526	1	368	4499	4866
NONMMUG042988_NONMMUT069393	380	Nfkb2_NM_001177369	3054	-45.4	-0.119474	1	380	1435	1814
NONMMUG042988_NONMMUT069393	380	Ephb4_NM_001159571	4361	-42.02	-0.110579	1	380	1951	2330
NONMMUG042988_NONMMUT069393	380	Dync1i1_NM_010063	2751	-44.28	-0.116526	1	380	2371	2750
NONMMUG042988_NONMMUT069393	380	Prdm16_NM_027504	8605	-40.09	-0.1055	1	380	1064	1443
NONMMUG042988_NONMMUT069393	380	Zfp212_NM_001145881	2704	-44.4	-0.116842	1	380	1953	2332
NONMMUG042988_NONMMUT069393	380	Ablim1_NM_001290816	6284	-39.39	-0.103658	1	380	5369	5748
NONMMUG042988_NONMMUT069393	380	Prodh_NM_011172	2283	-38.86	-0.102263	1	380	1156	1535
NONMMUG042988_NONMMUT069393	380	Mepce_NM_144913	3166	-45.98	-0.121	1	380	667	1046
NONMMUG042988_NONMMUT069393	380	Pla2g6_NM_001199025	3065	-39.84	-0.104842	1	380	421	800
NONMMUG042988_NONMMUT069393	380	Clhc1_NM_001081099	1270	-39.73	-0.104553	1	380	319	698
NONMMUG042988_NONMMUT069393	380	Gli2_NM_001081125	6708	-42.66	-0.112263	1	380	4085	4464
NONMMUG042988_NONMMUT069393	380	Bcar1_NM_001198839	3118	-40.39	-0.106289	1	380	1337	1716
NONMMUG042988_NONMMUT069393	380	Noxo1_NM_027988	2238	-38.27	-0.100711	1	380	1833	2212
NONMMUG042988_NONMMUT069393	380	Neu1_NM_010893	3850	-39.21	-0.103184	1	380	3228	3607
NONMMUG042988_NONMMUT069393	380	Cnbp_NM_013493	2178	-38.22	-0.100579	1	380	1555	1934
NONMMUG042988_NONMMUT069393	380	Fus_NM_139149	1844	-39.16	-0.103053	1	380	848	1227
NONMMUG042988_NONMMUT069393	380	Slc35a4_NM_026404	2843	-39.44	-0.103789	1	380	950	1329
NONMMUG042988_NONMMUT069393	380	Fam46b_NM_175307	2288	-40.12	-0.105579	1	380	958	1337
NONMMUG042988_NONMMUT069393	380	Bcar3_NM_013867	3300	-41.1	-0.108158	1	377	2924	3300
NONMMUG042988_NONMMUT069393	380	Slc30a3_NM_011773	2001	-38.12	-0.100316	1	380	1529	1908
NONMMUG042988_NONMMUT069393	380	Ubr7_NM_025666	3247	-44.84	-0.118	1	380	391	770
NONMMUG042988_NONMMUT069393	380	Cldn26_NM_029070	1406	-46.9	-0.123421	1	380	986	1365
NONMMUG042988_NONMMUT069393	380	Gng3_NM_010316	1699	-41.69	-0.109711	1	380	332	711
NONMMUG042988_NONMMUT069393	380	Cnksr3_NM_172546	3448	-40.07	-0.105447	1	380	246	625
NONMMUG042988_NONMMUT069393	380	Kif17_NM_001190978	3083	-52.78	-0.138895	1	380	864	1243
NONMMUG042988_NONMMUT069393	380	Usp27x_NM_019461	3240	-47.89	-0.126026	1	380	2410	2789
NONMMUG042988_NONMMUT069393	380	Kif17_NM_010623	3915	-52.78	-0.138895	1	380	985	1364
NONMMUG042988_NONMMUT069393	380	Prr5_NM_146061	1835	-42.81	-0.112658	1	380	1392	1771
NONMMUG042988_NONMMUT069393	380	Ltbp2_NM_013589	6603	-40.55	-0.106711	1	380	6015	6394
NONMMUG042988_NONMMUT069393	380	Sash1_NM_175155	7183	-42.54	-0.111947	1	380	6766	7145
NONMMUG042988_NONMMUT069393	380	Smim19_NM_001012667	1459	-47.41	-0.124763	51	380	1	330
NONMMUG042988_NONMMUT069393	380	Rai14_NM_001166408	4814	-38.17	-0.100447	1	380	270	649
NONMMUG042988_NONMMUT069393	380	Tmem176b_NM_023056	1669	-45.24	-0.119053	1	380	173	552
NONMMUG042988_NONMMUT069393	380	Tjp2_NM_011597	4612	-41.99	-0.1105	1	380	3661	4040
NONMMUG042988_NONMMUT069393	380	Zkscan17_NM_001291014	3766	-42.5	-0.111842	1	380	3260	3639
NONMMUG042988_NONMMUT069393	380	Ablim1_NM_178688	6621	-39.39	-0.103658	1	380	5720	6099
NONMMUG042988_NONMMUT069393	380	Ddhd1_NM_176845	5099	-46.18	-0.121526	1	380	4281	4660
NONMMUG042988_NONMMUT069393	380	Golph3_NM_025673	2608	-39.6	-0.104211	1	380	2171	2550
NONMMUG042988_NONMMUT069393	380	Dennd6a_NM_145969	2684	-46.78	-0.123105	1	380	2290	2669
NONMMUG042988_NONMMUT069393	380	Rffl_NM_001007465	3492	-39.99	-0.105237	1	369	3124	3492
NONMMUG042988_NONMMUT069393	380	Dap3_NM_022994	4628	-38.74	-0.101947	58	380	1	323
NONMMUG042988_NONMMUT069393	380	Dync1i1_NM_001191027	2658	-44.28	-0.116526	1	380	2278	2657
NONMMUG042988_NONMMUT069393	380	Pex14_NM_019781	1942	-39.44	-0.103789	1	380	504	883
NONMMUG042988_NONMMUT069393	380	Sulf2_NM_001252578	3948	-38.94	-0.102474	1	380	240	619
NONMMUG042988_NONMMUT069393	380	Entpd6_NM_172117	2500	-42.36	-0.111474	1	380	1376	1755
NONMMUG042988_NONMMUT069393	380	Phf8_NM_001113354	6359	-40.93	-0.107711	1	380	5556	5935
NONMMUG042988_NONMMUT069393	380	Kcnv2_NM_183179	5077	-40.98	-0.107842	1	380	4246	4625
NONMMUG042988_NONMMUT069393	380	Cacna1h_NM_001163691	8175	-47.99	-0.126289	1	380	7629	8008
NONMMUG042988_NONMMUT069393	380	Ilf3_NM_001277322	3519	-39.66	-0.104368	1	380	818	1197
NONMMUG042988_NONMMUT069393	380	Dennd3_NM_001081066	5299	-40.22	-0.105842	1	325	4975	5299
NONMMUG042988_NONMMUT069393	380	Iffo1_NM_001039669	2833	-38.17	-0.100447	1	380	906	1285
NONMMUG042988_NONMMUT069393	380	Polr2a_NM_001291068	6734	-39.59	-0.104184	1	380	6204	6583
NONMMUG042988_NONMMUT069393	380	Ilf3_NM_010561	3591	-39.66	-0.104368	1	380	818	1197
NONMMUG042988_NONMMUT069393	380	Snph_NM_001291077	4543	-39.77	-0.104658	1	277	4267	4543
NONMMUG042988_NONMMUT069393	380	Trappc9_NM_029640	3303	-38.46	-0.101211	1	380	702	1081
NONMMUG042988_NONMMUT069393	380	Kdm4a_NM_001161823	4616	-38.96	-0.102526	1	380	2201	2580
NONMMUG042988_NONMMUT069393	380	Rap2b_NM_028712	4197	-42.11	-0.110816	1	380	213	592
NONMMUG043795_NONMMUT070741	977	Cdk7_NM_009874	7597	-133.6	-0.136745	1	977	3084	4060
NONMMUG043795_NONMMUT070741	977	Trappc9_NM_001164643	2833	-269.72	-0.27607	1	977	222	1198
NONMMUG044458_NONMMUT071757	617	Usp27x_NM_019461	3240	-63.22	-0.102464	1	617	140	756
NONMMUG044459_NONMMUT071758	282	Ndrg4_NM_001195006	2966	-28.33	-0.100461	1	282	1663	1944
NONMMUG044459_NONMMUT071758	282	Rffl_NM_001164570	3578	-29.57	-0.104858	1	282	2862	3143
NONMMUG044459_NONMMUT071758	282	Mki67_NM_001081117	10075	-29.1	-0.103191
NONMMUG044459_NONMMUT071758	282	Gse1_NM_001145897	6513	-32	-0.113475	1	282	3124	3405
NONMMUG044459_NONMMUT071758	282	Tor2a_NM_152800	1536	-28.35	-0.100532	17	282	1	266
NONMMUG044459_NONMMUT071758	282	Snph_NM_198214	4750	-29.52	-0.104681	1	282	4338	4619
NONMMUG044459_NONMMUT071758	282	4933426M11Rik_NM_001242419	5065	-28.96	-0.102695	1	282	1940	2221
NONMMUG044459_NONMMUT071758	282	Ddhd1_NM_001284399	5173	-42.19	-0.14961	1	282	719	1000
NONMMUG044459_NONMMUT071758	282	Dcun1d2_NM_001024504	3034	-31.4	-0.111348	1	282	112	393
NONMMUG044459_NONMMUT071758	282	Rbm39_NM_001291114	2791	-29.26	-0.103759	1	282	2436	2717
NONMMUG044459_NONMMUT071758	282	Higd1a_NM_019814	1873	-30.04	-0.106525	1	282	1457	1738
NONMMUG044459_NONMMUT071758	282	Rras2_NM_025846	2275	-30.18	-0.107021	1	282	1898	2179
NONMMUG044459_NONMMUT071758	282	Rab21_NM_024454	1824	-35.29	-0.125142	1	282	1455	1736
NONMMUG044459_NONMMUT071758	282	Fam65b_NM_001080381	3419	-29.01	-0.102872	1	234	3186	3419
NONMMUG044459_NONMMUT071758	282	Gpr19_NM_001167697	1741	-28.77	-0.102021	1	282	945	1226
NONMMUG044459_NONMMUT071758	282	Svopl_NM_177200	2366	-30.65	-0.108688	1	282	1973	2254
NONMMUG044459_NONMMUT071758	282	Ccdc3_NM_028804	2658	-29.84	-0.105816	1	282	2347	2628
NONMMUG044459_NONMMUT071758	282	Fgf8_NM_001166362	1040	-30.03	-0.106489	1	282	100	381
NONMMUG044459_NONMMUT071758	282	Tsc2_NM_001286718	6134	-28.44	-0.100851	1	282	3559	3840
NONMMUG044459_NONMMUT071758	282	A930018P22Rik_NM_026634	819	-28.72	-0.101844	1	282	277	558
NONMMUG044459_NONMMUT071758	282	Zfp68_NM_001044747	4635	-31.2	-0.110638	1	282	4027	4308
NONMMUG044459_NONMMUT071758	282	Gpr19_NM_008157	1584	-28.77	-0.102021	1	282	945	1226
NONMMUG044459_NONMMUT071758	282	Plxna4_NM_175750	12586	-34.6	-0.122695
NONMMUG044459_NONMMUT071758	282	Cdr2_NM_007672	2525	-33.91	-0.120248	1	282	2218	2499
NONMMUG044459_NONMMUT071758	282	Slc22a23_NM_001033167	6251	-35.59	-0.126206	1	282	216	497
NONMMUG044459_NONMMUT071758	282	Khdrbs3_NM_010158	1893	-34.01	-0.120603	1	278	1616	1893
NONMMUG044459_NONMMUT071758	282	Gpr19_NM_001167694	1693	-28.77	-0.102021	1	282	945	1226
NONMMUG044459_NONMMUT071758	282	Aff3_NM_010678	6010	-30.97	-0.109823	1	282	5663	5944
NONMMUG044459_NONMMUT071758	282	Fgf8_NM_010205	1199	-32.23	-0.114291	1	282	887	1168
NONMMUG044459_NONMMUT071758	282	Rnf185_NM_001290472	3389	-29.83	-0.10578	1	282	472	753
NONMMUG044459_NONMMUT071758	282	Rnf185_NM_001290473	3370	-29.83	-0.10578	1	282	472	753
NONMMUG044459_NONMMUT071758	282	Igf2r_NM_010515	8929	-29.99	-0.106348	1	282	8516	8797
NONMMUG044459_NONMMUT071758	282	Dhrs2_NM_027790	1273	-29.52	-0.104681	1	282	661	942
NONMMUG044459_NONMMUT071758	282	Sult4a1_NM_013873	2383	-32.23	-0.114291	1	282	150	431
NONMMUG044459_NONMMUT071758	282	Ddhd1_NM_001039106	5015	-42.19	-0.14961	1	282	719	1000
NONMMUG044459_NONMMUT071758	282	Gse1_NM_198671	6701	-32	-0.113475	1	282	3124	3405
NONMMUG044459_NONMMUT071758	282	Zkscan5_NM_001167944	3578	-30.21	-0.107128	1	282	1013	1294
NONMMUG044459_NONMMUT071758	282	Zbtb25_NM_028356	1675	-29.72	-0.10539	1	282	791	1072
NONMMUG044459_NONMMUT071758	282	Dyrk1b_NM_001271370	2477	-28.88	-0.102411	1	282	969	1250
NONMMUG044459_NONMMUT071758	282	Pcsk7_NM_008794	3814	-31.9	-0.113121	1	282	3454	3735
NONMMUG044459_NONMMUT071758	282	Tsc2_NM_001286714	6261	-28.44	-0.100851	1	282	3686	3967
NONMMUG044459_NONMMUT071758	282	Stau1_NM_001291160	3634	-31.22	-0.110709	1	282	18	299
NONMMUG044459_NONMMUT071758	282	Ramp3_NM_019511	1221	-37.24	-0.132057	1	282	559	840
NONMMUG044459_NONMMUT071758	282	Gpr137_NM_207220	1845	-30.74	-0.109007	1	282	244	525
NONMMUG044459_NONMMUT071758	282	Dpp6_NM_207282	4719	-28.71	-0.101809	1	282	3950	4231
NONMMUG044459_NONMMUT071758	282	Zkscan17_NM_172941	4059	-35.99	-0.127624	1	282	140	421
NONMMUG044459_NONMMUT071758	282	Ppa1_NM_026438	1292	-29.17	-0.10344	1	275	1018	1292
NONMMUG044459_NONMMUT071758	282	Pla2g6_NM_016915	3106	-29.67	-0.105213	1	282	1345	1626
NONMMUG044459_NONMMUT071758	282	Nod2_NM_145857	4621	-32.19	-0.114149	1	282	2384	2665
NONMMUG044459_NONMMUT071758	282	Jade2_NM_199299	6100	-29.95	-0.106206	1	282	2870	3151
NONMMUG044459_NONMMUT071758	282	Midn_NM_021565	3708	-30.69	-0.10883	1	282	306	587
NONMMUG044459_NONMMUT071758	282	C1qtnf5_NM_001040631	1259	-33.05	-0.117199	1	282	802	1083
NONMMUG044459_NONMMUT071758	282	Smox_NM_001177834	2083	-28.39	-0.100674	128	282	1	155
NONMMUG044459_NONMMUT071758	282	Gpr137_NM_001177361	1742	-30.74	-0.109007	1	282	244	525
NONMMUG044459_NONMMUT071758	282	Rhbdf1_NM_001291818	2820	-29.17	-0.10344	1	282	2387	2668
NONMMUG044459_NONMMUT071758	282	Pde3a_NM_018779	4205	-36.65	-0.129965	1	282	336	617
NONMMUG044459_NONMMUT071758	282	Raver2_NM_183024	3990	-29.1	-0.103191	1	270	3721	3990
NONMMUG044459_NONMMUT071758	282	Otoa_NM_139310	3649	-32.9	-0.116667	1	282	2194	2475
NONMMUG044459_NONMMUT071758	282	Sigmar1_NM_001286539	1547	-31.97	-0.113369	1	282	1011	1292
NONMMUG044459_NONMMUT071758	282	Ssx2ip_NM_001253768	3691	-33.03	-0.117128	1	282	13	294
NONMMUG044459_NONMMUT071758	282	Stx2_NM_001286033	2811	-28.87	-0.102376	1	282	2505	2786
NONMMUG044459_NONMMUT071758	282	Wbscr17_NM_145218	4196	-31.26	-0.110851	1	282	2239	2520
NONMMUG044459_NONMMUT071758	282	Cmpk2_NM_020557	3189	-35.76	-0.126809	1	282	2817	3098
NONMMUG044459_NONMMUT071758	282	Gpr19_NM_001167699	1623	-28.77	-0.102021	1	282	945	1226
NONMMUG044459_NONMMUT071758	282	Vapa_NM_013933	1643	-29.2	-0.103546	1	282	1229	1510
NONMMUG044459_NONMMUT071758	282	Myom2_NM_008664	4953	-30.45	-0.107979	1	282	1745	2026
NONMMUG044459_NONMMUT071758	282	Nfkb2_NM_001177370	2973	-30.58	-0.10844	1	282	1300	1581
NONMMUG044459_NONMMUT071758	282	5031439G07Rik_NM_001033273	5032	-36.62	-0.129858	1	282	93	374
NONMMUG044459_NONMMUT071758	282	Cxx1a_NM_024170	1275	-28.76	-0.101986	1	282	291	572
NONMMUG044459_NONMMUT071758	282	Tnrc6b_NM_177124	17125	-28.47	-0.100957
NONMMUG044459_NONMMUT071758	282	Mapkapk5_NM_010765	2208	-41.46	-0.147021	1	282	1798	2079
NONMMUG044459_NONMMUT071758	282	Sipa1l3_NM_001081028	7713	-30.15	-0.106915	1	282	1691	1972
NONMMUG044459_NONMMUT071758	282	Nphp4_NM_153424	5028	-28.52	-0.101135	1	282	3017	3298
NONMMUG044459_NONMMUT071758	282	Ranbp9_NM_019930	3064	-39.13	-0.138759	1	282	94	375
NONMMUG044459_NONMMUT071758	282	Gpr19_NM_001167696	1654	-28.77	-0.102021	1	282	945	1226
NONMMUG044459_NONMMUT071758	282	Rph3al_NM_029548	2130	-28.85	-0.102305	1	282	1582	1863
NONMMUG044459_NONMMUT071758	282	Eaf1_NM_028932	4238	-33.2	-0.11773	1	282	3914	4195
NONMMUG044459_NONMMUT071758	282	Tmem180_NM_029186	2280	-31.43	-0.111454	1	282	1039	1320
NONMMUG044459_NONMMUT071758	282	Lhpp_NM_029609	1607	-28.93	-0.102589	1	282	613	894
NONMMUG044459_NONMMUT071758	282	Armc12_NM_026290	1103	-28.96	-0.102695	1	282	102	383
NONMMUG044459_NONMMUT071758	282	Ccdc19_NM_027972	1822	-32.04	-0.113617	1	282	375	656
NONMMUG044459_NONMMUT071758	282	Lmf2_NM_178919	2906	-28.81	-0.102163	1	282	1378	1659
NONMMUG044459_NONMMUT071758	282	Evl_NM_001163395	1872	-30.74	-0.109007	1	282	228	509
NONMMUG044459_NONMMUT071758	282	Rela_NM_009045	2709	-31.11	-0.110319	1	282	2380	2661
NONMMUG044459_NONMMUT071758	282	Hnrnpm_NM_001109913	2415	-28.72	-0.101844	1	282	1038	1319
NONMMUG044459_NONMMUT071758	282	Dpp6_NM_001136060	4531	-29.73	-0.105426	1	282	3921	4202
NONMMUG044459_NONMMUT071758	282	Dedd_NM_011615	2700	-28.51	-0.101099	1	282	2298	2579
NONMMUG044459_NONMMUT071758	282	Trim33_NM_053170	8870	-43.82	-0.15539	1	282	8303	8584
NONMMUG044459_NONMMUT071758	282	Dgkh_NM_001253766	3786	-28.21	-0.100035	1	282	393	674
NONMMUG044459_NONMMUT071758	282	Sart3_NM_016926	3586	-30.88	-0.109504	1	282	3247	3528
NONMMUG044459_NONMMUT071758	282	Mypop_NM_145579	2175	-32.56	-0.115461	1	282	1231	1512
NONMMUG044459_NONMMUT071758	282	Aurkb_NM_011496	1957	-31.74	-0.112553	1	282	1631	1912
NONMMUG044459_NONMMUT071758	282	Xndc1_NM_001286689	3246	-32.36	-0.114752	1	282	1767	2048
NONMMUG044459_NONMMUT071758	282	Slc2a12_NM_178934	3762	-32.74	-0.116099	1	282	3438	3719
NONMMUG044459_NONMMUT071758	282	Tdrd1_NM_031387	5047	-30.4	-0.107801	1	282	2527	2808
NONMMUG044459_NONMMUT071758	282	Rffl_NM_026097	3519	-29.57	-0.104858	1	282	2778	3059
NONMMUG044459_NONMMUT071758	282	Arid1b_NM_001085355	11325	-33.75	-0.119681
NONMMUG044459_NONMMUT071758	282	Smim19_NM_001146117	1400	-35.92	-0.127376	1	282	163	444
NONMMUG044459_NONMMUT071758	282	Kmt2d_NM_001033276	19827	-31.32	-0.111064
NONMMUG044459_NONMMUT071758	282	Tmem65_NM_175212	3644	-34.98	-0.124043	1	282	4	285
NONMMUG044459_NONMMUT071758	282	Mipep_NM_027436	2406	-30.48	-0.108085	1	266	2141	2406
NONMMUG044459_NONMMUT071758	282	Hnrnpm_NM_029804	2532	-28.72	-0.101844	1	282	1038	1319
NONMMUG044459_NONMMUT071758	282	Dnajc14_NM_028873	4229	-29.2	-0.103546	1	282	2824	3105
NONMMUG044459_NONMMUT071758	282	Nmral1_NM_001290762	1505	-28.74	-0.101915	1	282	604	885
NONMMUG044459_NONMMUT071758	282	Pcsk7_NM_001281934	4078	-31.9	-0.113121	1	282	3718	3999
NONMMUG044459_NONMMUT071758	282	Rbm39_NM_133242	2809	-29.26	-0.103759	1	282	2454	2735
NONMMUG044459_NONMMUT071758	282	Vps9d1_NM_028200	2779	-28.91	-0.102518	74	282	1	209
NONMMUG044459_NONMMUT071758	282	Fut11_NM_028428	3344	-28.81	-0.102163	1	282	2797	3078
NONMMUG044459_NONMMUT071758	282	Snrpa1_NM_021336	1250	-36.63	-0.129894	1	282	912	1193
NONMMUG044459_NONMMUT071758	282	Abcg1_NM_009593	5818	-30.52	-0.108227	1	282	5441	5722
NONMMUG044459_NONMMUT071758	282	Tdrd1_NM_001002241	5187	-30.4	-0.107801	1	282	2527	2808
NONMMUG044459_NONMMUT071758	282	Lmbrd1_NM_026719	5392	-28.52	-0.101135	1	282	4758	5039
NONMMUG044459_NONMMUT071758	282	Stxbp1_NM_001113569	4005	-28.26	-0.100213	138	282	1	145
NONMMUG044459_NONMMUT071758	282	Prickle1_NM_001033217	4085	-29.18	-0.103475	1	282	3761	4042
NONMMUG044459_NONMMUT071758	282	Sugp2_NM_001168290	4101	-33.94	-0.120355	1	282	3442	3723
NONMMUG044459_NONMMUT071758	282	Mto1_NM_026658	2364	-28.34	-0.100496	1	282	30	311
NONMMUG044459_NONMMUT071758	282	Pax2_NM_011037	3027	-29.24	-0.103688	1	282	1224	1505
NONMMUG044459_NONMMUT071758	282	Serinc3_NM_012032	3694	-33.7	-0.119504	6	282	1	277
NONMMUG044459_NONMMUT071758	282	Rltpr_NM_001033320	2504	-29.19	-0.103511	1	282	1074	1355
NONMMUG044459_NONMMUT071758	282	Galm_NM_176963	2245	-28.91	-0.102518	1	282	227	508
NONMMUG044459_NONMMUT071758	282	Mvp_NM_080638	2810	-29.73	-0.105426	1	282	768	1049
NONMMUG044459_NONMMUT071758	282	Poc1a_NM_027354	1707	-30.29	-0.107411	1	282	992	1273
NONMMUG044459_NONMMUT071758	282	Tmem57_NM_025382	3824	-28.85	-0.102305	22	282	1	261
NONMMUG044459_NONMMUT071758	282	Sulf2_NM_028072	3790	-29.9	-0.106028	1	282	3148	3429
NONMMUG044459_NONMMUT071758	282	Strn_NM_011500	3942	-28.22	-0.100071	1	282	3598	3879
NONMMUG044459_NONMMUT071758	282	Ilf3_NM_001277321	3582	-34.12	-0.120993	1	282	1099	1380
NONMMUG044459_NONMMUT071758	282	Dap3_NM_001164533	4538	-30.1	-0.106738	1	282	109	390
NONMMUG044459_NONMMUT071758	282	Ttll11_NM_029774	3191	-34.5	-0.12234	1	276	2916	3191
NONMMUG044459_NONMMUT071758	282	Trappc9_NM_001164641	4688	-29.21	-0.103582	1	282	2663	2944
NONMMUG044459_NONMMUT071758	282	Polr2f_NM_027231	520	-29.9	-0.106028	1	282	111	392
NONMMUG044459_NONMMUT071758	282	Bcar1_NM_009954	3181	-29.5	-0.10461	1	282	325	606
NONMMUG044459_NONMMUT071758	282	Smad5_NM_001164041	6988	-39.43	-0.139823	1	282	6679	6960
NONMMUG044459_NONMMUT071758	282	Sulf2_NM_001252579	3794	-29.9	-0.106028	1	282	3148	3429
NONMMUG044459_NONMMUT071758	282	Actn3_NM_013456	2887	-33.22	-0.117801	1	282	942	1223
NONMMUG044459_NONMMUT071758	282	Emilin2_NM_145158	3910	-31.78	-0.112695	1	282	971	1252
NONMMUG044459_NONMMUT071758	282	Ddhd1_NM_001042719	5201	-42.19	-0.14961	1	282	719	1000
NONMMUG044459_NONMMUT071758	282	Itprip_NM_001001738	3766	-33.14	-0.117518	1	282	871	1152
NONMMUG044459_NONMMUT071758	282	Nmral1_NM_001290763	1399	-28.74	-0.101915	1	282	498	779
NONMMUG044459_NONMMUT071758	282	Vps37c_NM_181403	2415	-28.85	-0.102305	1	282	2081	2362
NONMMUG044459_NONMMUT071758	282	Zkscan5_NM_016683	3797	-30.21	-0.107128	1	282	1013	1294
NONMMUG044459_NONMMUT071758	282	Crls1_NM_001024385	1907	-32.39	-0.114858	1	282	35	316
NONMMUG044459_NONMMUT071758	282	Tmcc2_NM_178874	3410	-32.28	-0.114468	1	282	1960	2241
NONMMUG044459_NONMMUT071758	282	Myh11_NM_013607	6632	-30.79	-0.109184	1	282	842	1123
NONMMUG044459_NONMMUT071758	282	Ubap2l_NM_153489	3956	-28.72	-0.101844	1	242	3715	3956
NONMMUG044459_NONMMUT071758	282	Osbpl8_NM_175489	7152	-31.39	-0.111312	1	282	6702	6983
NONMMUG044459_NONMMUT071758	282	Tril_NM_025817	5358	-32.45	-0.115071	1	282	2693	2974
NONMMUG044459_NONMMUT071758	282	C1qtnf5_NM_001190313	4257	-33.05	-0.117199	1	282	802	1083
NONMMUG044459_NONMMUT071758	282	Kif26b_NM_001161665	7406	-28.91	-0.102518	1	282	1027	1308
NONMMUG044459_NONMMUT071758	282	2410089E03Rik_NM_001162906	10469	-32.86	-0.116525
NONMMUG044459_NONMMUT071758	282	Evl_NM_001163396	1957	-30.74	-0.109007	1	282	250	531
NONMMUG044459_NONMMUT071758	282	Pkm_NM_001253883	2432	-31.49	-0.111667	1	282	537	818
NONMMUG044459_NONMMUT071758	282	Galnt6_NM_172451	5694	-28.78	-0.102057	1	282	4422	4703
NONMMUG044459_NONMMUT071758	282	Aim1_NM_172393	7416	-30.13	-0.106844	1	282	424	705
NONMMUG044459_NONMMUT071758	282	Tubb4b_NM_146116	1600	-28.22	-0.100071	1	282	389	670
NONMMUG044459_NONMMUT071758	282	Asxl1_NM_001039939	6674	-33.12	-0.117447	1	282	1347	1628
NONMMUG044459_NONMMUT071758	282	Sphk2_NM_020011	3790	-34.16	-0.121135	1	282	2694	2975
NONMMUG044459_NONMMUT071758	282	Trim60_NM_153097	3633	-31.66	-0.11227	1	282	2149	2430
NONMMUG044459_NONMMUT071758	282	Ptpn23_NM_001081043	5336	-40.76	-0.144539	1	282	2892	3173
NONMMUG044459_NONMMUT071758	282	Mmab_NM_029956	2987	-30.71	-0.108901	1	282	2149	2430
NONMMUG044459_NONMMUT071758	282	Pithd1_NM_025411	1538	-36.41	-0.129113	4	282	1	279
NONMMUG044459_NONMMUT071758	282	Smox_NM_001177840	1077	-28.39	-0.100674	128	282	1	155
NONMMUG044459_NONMMUT071758	282	Ssx2ip_NM_001253769	3587	-35.45	-0.125709	1	282	3255	3536
NONMMUG044459_NONMMUT071758	282	Adamts3_NM_001081401	7579	-30.48	-0.108085	1	260	7320	7579
NONMMUG044459_NONMMUT071758	282	Dennd1a_NM_146122	4352	-32.67	-0.115851	16	282	1	267
NONMMUG044459_NONMMUT071758	282	Smox_NM_001177839	1412	-28.39	-0.100674	128	282	1	155
NONMMUG044459_NONMMUT071758	282	Twistnb_NM_172253	2324	-32.81	-0.116348	1	282	2041	2322
NONMMUG044459_NONMMUT071758	282	Spon1_NM_145584	6166	-32.53	-0.115355	1	282	1906	2187
NONMMUG044459_NONMMUT071758	282	Evl_NM_007965	2120	-34.51	-0.122376	1	282	1817	2098
NONMMUG044459_NONMMUT071758	282	Trappc9_NM_180662	4048	-28.8	-0.102128	1	282	3156	3437
NONMMUG044459_NONMMUT071758	282	Zkscan17_NM_001130529	4012	-35.99	-0.127624	1	282	140	421
NONMMUG044459_NONMMUT071758	282	Prkd1_NM_008858	3777	-34.79	-0.123369	1	282	3285	3566
NONMMUG044459_NONMMUT071758	282	Dennd6a_NM_001134465	6666	-31.81	-0.112801	1	282	6370	6651
NONMMUG044459_NONMMUT071758	282	Sphk2_NM_001172561	3481	-34.16	-0.121135	1	282	2694	2975
NONMMUG044459_NONMMUT071758	282	Tmem30a_NM_133718	3660	-32.08	-0.113759	1	282	3211	3492
NONMMUG044459_NONMMUT071758	282	Dcun1d2_NM_001042650	2854	-31.4	-0.111348	1	282	112	393
NONMMUG044459_NONMMUT071758	282	Pitpnm2_NM_011256	6953	-35.36	-0.12539	1	282	6618	6899
NONMMUG044459_NONMMUT071758	282	Cdk17_NM_146239	3643	-31.18	-0.110567	1	282	3342	3623
NONMMUG044459_NONMMUT071758	282	Pex11b_NM_001162387	2019	-31.26	-0.110851	1	282	1667	1948
NONMMUG044459_NONMMUT071758	282	Myh11_NM_001161775	6593	-30.79	-0.109184	1	282	803	1084
NONMMUG044459_NONMMUT071758	282	Ksr2_NM_001114545	6135	-28.8	-0.102128	1	282	5769	6050
NONMMUG044459_NONMMUT071758	282	Shroom2_NM_001290684	7501	-33.04	-0.117163	1	275	7227	7501
NONMMUG044459_NONMMUT071758	282	Kank1_NM_181404	5410	-29.73	-0.105426	1	282	3687	3968
NONMMUG044459_NONMMUT071758	282	Myo5a_NM_010864	11683	-36.96	-0.131064
NONMMUG044459_NONMMUT071758	282	Parl_NM_001005767	1322	-28.91	-0.102518	1	263	1060	1322
NONMMUG044459_NONMMUT071758	282	Pla2g6_NM_001199024	3560	-29.67	-0.105213	1	282	1345	1626
NONMMUG044459_NONMMUT071758	282	Pacs1_NM_153129	4342	-39.95	-0.141667	1	282	96	377
NONMMUG044459_NONMMUT071758	282	Rffl_NM_001164569	3636	-29.57	-0.104858	1	282	2862	3143
NONMMUG044459_NONMMUT071758	282	Tfap2e_NM_198960	2117	-33.59	-0.119113	1	282	350	631
NONMMUG044459_NONMMUT071758	282	Cacna1h_NM_021415	8228	-31.94	-0.113262	1	282	451	732
NONMMUG044459_NONMMUT071758	282	Rimkla_NM_177572	4064	-30.48	-0.108085	1	282	61	342
NONMMUG044459_NONMMUT071758	282	Ilf3_NM_001042707	3552	-34.12	-0.120993	1	282	1108	1389
NONMMUG044459_NONMMUT071758	282	Cyth3_NM_001163548	4060	-30.08	-0.106667	1	282	2279	2560
NONMMUG044459_NONMMUT071758	282	Dyrk1b_NM_010092	2404	-29.31	-0.103936	1	282	2032	2313
NONMMUG044459_NONMMUT071758	282	Sorcs3_NM_025696	5634	-32.05	-0.113652	1	273	5362	5634
NONMMUG044459_NONMMUT071758	282	Bhlhe40_NM_011498	3113	-32.37	-0.114787	1	282	2093	2374
NONMMUG044459_NONMMUT071758	282	Fbxw8_NM_172721	4978	-33.05	-0.117199	1	282	73	354
NONMMUG044459_NONMMUT071758	282	Camsap3_NM_027171	4293	-31.62	-0.112128	1	282	864	1145
NONMMUG044459_NONMMUT071758	282	Rbl1_NM_001139516	2381	-31.83	-0.112872	1	282	2076	2357
NONMMUG044459_NONMMUT071758	282	BC068157_NM_207203	4616	-30.49	-0.108121	1	282	355	636
NONMMUG044459_NONMMUT071758	282	Dhx29_NM_172594	4098	-29.4	-0.104255	1	251	3848	4098
NONMMUG044459_NONMMUT071758	282	Bcl2l13_NM_153516	6933	-29.21	-0.103582	1	282	5333	5614
NONMMUG044459_NONMMUT071758	282	Prickle3_NM_175097	2376	-28.86	-0.10234	1	282	1512	1793
NONMMUG044459_NONMMUT071758	282	Myef2_NM_001162417	2402	-31.77	-0.11266	1	282	1091	1372
NONMMUG044459_NONMMUT071758	282	Tsc2_NM_001039363	6137	-28.44	-0.100851	1	282	3562	3843
NONMMUG044459_NONMMUT071758	282	Etnk1_NM_029250	6433	-32.17	-0.114078	9	282	1	274
NONMMUG044459_NONMMUT071758	282	Polr2a_NM_009089	5799	-31.76	-0.112624	1	282	3184	3465
NONMMUG044459_NONMMUT071758	282	Asun_NM_138757	3059	-28.27	-0.100248	1	282	148	429
NONMMUG044459_NONMMUT071758	282	Panx1_NM_019482	2075	-29.8	-0.105674	1	282	34	315
NONMMUG044459_NONMMUT071758	282	Kctd3_NM_172650	3703	-34.39	-0.12195	72	282	1	211
NONMMUG044459_NONMMUT071758	282	Cpxm2_NM_018867	3506	-32.04	-0.113617	1	282	142	423
NONMMUG044459_NONMMUT071758	282	Cdo1_NM_033037	1530	-29.74	-0.105461	1	282	1181	1462
NONMMUG044459_NONMMUT071758	282	Fam65b_NM_029679	5598	-29.01	-0.102872	1	234	5365	5598
NONMMUG044459_NONMMUT071758	282	Tnrc6b_NM_144812	17333	-28.63	-0.101525
NONMMUG044459_NONMMUT071758	282	Fmnl3_NM_011711	4409	-31.86	-0.112979	1	185	4225	4409
NONMMUG044459_NONMMUT071758	282	Dcun1d2_NM_001042651	2937	-31.4	-0.111348	1	282	112	393
NONMMUG044459_NONMMUT071758	282	1700030K09Rik_NM_028170	2427	-29.87	-0.105922	1	282	1967	2248
NONMMUG044459_NONMMUT071758	282	Mlycd_NM_019966	2100	-37.61	-0.133369	1	282	1386	1667
NONMMUG044459_NONMMUT071758	282	Klhdc3_NM_001163729	1972	-36.95	-0.131028	1	282	1630	1911
NONMMUG044459_NONMMUT071758	282	Zbtbd6_NM_001034882	2982	-35.4	-0.125532	1	282	2609	2890
NONMMUG044459_NONMMUT071758	282	C1qtnf5_NM_001040632	1350	-33.05	-0.117199	1	282	802	1083
NONMMUG044459_NONMMUT071758	282	Ttc34_NM_172878	3200	-30.91	-0.10961	1	282	1	282
NONMMUG044459_NONMMUT071758	282	Tsc2_NM_011647	6266	-28.44	-0.100851	1	282	3691	3972
NONMMUG044459_NONMMUT071758	282	Sirt3_NM_022433	1468	-29.28	-0.10383	1	282	1023	1304
NONMMUG044459_NONMMUT071758	282	1700011A15Rik_NM_025487	903	-30.12	-0.106809	1	282	409	690
NONMMUG044459_NONMMUT071758	282	Dhx57_NM_001163759	5077	-28.73	-0.101879	1	282	4677	4958
NONMMUG044459_NONMMUT071758	282	Bmp6_NM_007556	2410	-37.87	-0.134291	1	282	2019	2300
NONMMUG044459_NONMMUT071758	282	Lypd3_NM_133743	1629	-28.34	-0.100496	1	282	1294	1575
NONMMUG044459_NONMMUT071758	282	Rnf185_NM_145355	3508	-29.62	-0.105035	1	282	488	769
NONMMUG044459_NONMMUT071758	282	Zfp68_NM_001163797	4725	-31.2	-0.110638	1	282	4027	4308
NONMMUG044459_NONMMUT071758	282	Gpr19_NM_001167700	1843	-28.77	-0.102021	1	282	945	1226
NONMMUG044459_NONMMUT071758	282	Fbxo18_NM_015792	3514	-29.65	-0.105142	1	282	2218	2499
NONMMUG044459_NONMMUT071758	282	Sugp2_NM_172755	3881	-33.94	-0.120355	1	282	3222	3503
NONMMUG044459_NONMMUT071758	282	Xndc1_NM_001286690	3151	-32.36	-0.114752	1	282	1767	2048
NONMMUG044459_NONMMUT071758	282	Tdrd1_NM_001002238	4914	-30.4	-0.107801	1	282	2527	2808
NONMMUG044459_NONMMUT071758	282	Prss56_NM_027084	1999	-29.03	-0.102943	1	282	1063	1344
NONMMUG044459_NONMMUT071758	282	Htra4_NM_001081187	2181	-39.29	-0.139326	1	282	1802	2083
NONMMUG044459_NONMMUT071758	282	Camsap3_NM_001163749	4296	-31.62	-0.112128	1	282	864	1145
NONMMUG044459_NONMMUT071758	282	Gse1_NM_001145896	6569	-32	-0.113475	1	282	3124	3405
NONMMUG044459_NONMMUT071758	282	C1qtnf5_NM_145613	4275	-33.05	-0.117199	1	282	802	1083
NONMMUG044459_NONMMUT071758	282	Sphk2_NM_203280	3552	-34.16	-0.121135	1	282	2694	2975
NONMMUG044459_NONMMUT071758	282	Btbd2_NM_145361	3026	-37.99	-0.134716	1	282	2162	2443
NONMMUG044459_NONMMUT071758	282	Dhx57_NM_198942	4918	-28.73	-0.101879	1	282	4518	4799
NONMMUG044459_NONMMUT071758	282	Trim33_NM_001079830	8819	-43.82	-0.15539	1	282	8252	8533
NONMMUG044459_NONMMUT071758	282	Eif4enif1_NM_023743	3694	-35.92	-0.127376	5	282	1	278
NONMMUG044459_NONMMUT071758	282	Aco1_NM_007386	4319	-29.62	-0.105035	1	282	1430	1711
NONMMUG044459_NONMMUT071758	282	Fgf8_NM_001166361	1127	-32.2	-0.114184	1	282	815	1096
NONMMUG044459_NONMMUT071758	282	Usp30_NM_001033202	2790	-30.24	-0.107234	1	278	2513	2790
NONMMUG044459_NONMMUT071758	282	4933426M11Rik_NM_178682	5002	-28.96	-0.102695	1	282	1940	2221
NONMMUG044459_NONMMUT071758	282	Slc25a35_NM_028048	1827	-31.21	-0.110674	1	282	843	1124
NONMMUG044459_NONMMUT071758	282	Slc38a8_NM_001009950	2622	-30.77	-0.109113	1	282	2165	2446
NONMMUG044459_NONMMUT071758	282	Zfp69_NM_001005788	2364	-28.83	-0.102234	1	282	2079	2360
NONMMUG044459_NONMMUT071758	282	Ss18l1_NM_178750	4369	-29.4	-0.104255	1	282	1092	1373
NONMMUG044459_NONMMUT071758	282	Ankrd13a_NM_026718	3252	-29.67	-0.105213	1	282	60	341
NONMMUG044459_NONMMUT071758	282	Adss_NM_007422	2553	-28.94	-0.102624	1	273	2281	2553
NONMMUG044459_NONMMUT071758	282	Prickle3_NM_001290624	2410	-32.5	-0.115248	14	282	1	269
NONMMUG044459_NONMMUT071758	282	Tmem164_NM_177592	5300	-34.33	-0.121738	1	282	5008	5289
NONMMUG044459_NONMMUT071758	282	Nhlrc2_NM_025811	3934	-29.63	-0.105071	1	282	3370	3651
NONMMUG044459_NONMMUT071758	282	Apeh_NM_146226	2391	-28.79	-0.102092	1	282	153	434
NONMMUG044459_NONMMUT071758	282	Shroom2_NM_172441	7519	-33.04	-0.117163	1	275	7245	7519
NONMMUG044459_NONMMUT071758	282	Reln_NM_011261	11698	-34.25	-0.121454
NONMMUG044459_NONMMUT071758	282	Prdm16_NM_001291026	8602	-29.8	-0.105674	1	282	3377	3658
NONMMUG044459_NONMMUT071758	282	Cntnap1_NM_016782	5360	-30.92	-0.109645	1	282	4540	4821
NONMMUG044459_NONMMUT071758	282	Elk4_NM_007923	3671	-31.75	-0.112589	1	282	3303	3584
NONMMUG044459_NONMMUT071758	282	Hexdc_NM_001146073	1965	-28.49	-0.101028	1	282	152	433
NONMMUG044459_NONMMUT071758	282	Tjp2_NM_001198985	4622	-36.48	-0.129362	1	282	532	813
NONMMUG044459_NONMMUT071758	282	Gpr19_NM_001167695	1624	-28.77	-0.102021	1	282	945	1226
NONMMUG044459_NONMMUT071758	282	Pafah1b1_NM_013625	5517	-32.02	-0.113546	1	271	5247	5517
NONMMUG044459_NONMMUT071758	282	Tpgs2_NM_001142698	3607	-33.85	-0.120035	1	282	3310	3591
NONMMUG044459_NONMMUT071758	282	Plekhg3_NM_153804	4955	-29.47	-0.104504	1	282	44	325
NONMMUG044459_NONMMUT071758	282	Stx2_NM_007941	2936	-28.87	-0.102376	1	282	2630	2911
NONMMUG044459_NONMMUT071758	282	Stau1_NM_001109906	3608	-31.22	-0.110709	1	282	18	299
NONMMUG044459_NONMMUT071758	282	Smarca2_NM_011416	5813	-32.25	-0.114362	1	282	4527	4808
NONMMUG044459_NONMMUT071758	282	Kcmf1_NM_019715	3251	-36.86	-0.130709	1	282	15	296
NONMMUG044459_NONMMUT071758	282	Katnb1_NM_028805	3425	-29.94	-0.10617	1	282	1969	2250
NONMMUG044459_NONMMUT071758	282	Galnt6_NM_001161768	5695	-28.78	-0.102057	1	282	4422	4703
NONMMUG044459_NONMMUT071758	282	Zfp68_NM_013844	4731	-31.2	-0.110638	1	282	4027	4308
NONMMUG044459_NONMMUT071758	282	Elac2_NM_023479	2781	-30.01	-0.106418	1	272	2510	2781
NONMMUG044459_NONMMUT071758	282	Rhbdf1_NM_010117	2939	-29.17	-0.10344	1	282	2506	2787
NONMMUG044459_NONMMUT071758	282	Stau1_NM_001109905	3590	-31.22	-0.110709	1	282	18	299
NONMMUG044459_NONMMUT071758	282	Stk32c_NM_021302	2183	-35.43	-0.125638	1	282	1898	2179
NONMMUG044459_NONMMUT071758	282	Gm16515_NM_025294	4159	-32.11	-0.113865	1	231	3929	4159
NONMMUG044459_NONMMUT071758	282	Zc3h12d_NM_172785	4093	-28.85	-0.102305	1	282	2596	2877
NONMMUG044459_NONMMUT071758	282	Slc6a9_NM_008135	3272	-29.43	-0.104362	1	282	842	1123
NONMMUG044459_NONMMUT071758	282	Zdhhc7_NM_133967	2854	-32.53	-0.115355	1	282	2464	2745
NONMMUG044459_NONMMUT071758	282	Tdrd1_NM_001002240	4887	-30.4	-0.107801	1	282	2527	2808
NONMMUG044459_NONMMUT071758	282	Pkm_NM_011099	2432	-31.49	-0.111667	1	282	537	818
NONMMUG044459_NONMMUT071758	282	Alg12_NM_001142357	2131	-29.48	-0.104539	1	282	1291	1572
NONMMUG044459_NONMMUT071758	282	Smox_NM_001177833	2262	-28.39	-0.100674	128	282	1	155
NONMMUG044459_NONMMUT071758	282	Gbx2_NM_010262	2126	-32.8	-0.116312	1	282	1773	2054
NONMMUG044459_NONMMUT071758	282	Tpgs2_NM_001004361	4027	-33.85	-0.120035	1	282	3730	4011
NONMMUG044459_NONMMUT071758	282	Rnf220_NM_025739	2891	-29.03	-0.102943	1	282	136	417
NONMMUG044459_NONMMUT071758	282	Ap1b1_NM_007454	4088	-30.51	-0.108191	1	282	1982	2263
NONMMUG044459_NONMMUT071758	282	Tprgl_NM_026388	1741	-40.96	-0.145248	1	282	1440	1721
NONMMUG044459_NONMMUT071758	282	Pitpnm2_NM_001289472	6924	-30.73	-0.108972	1	282	1953	2234
NONMMUG044459_NONMMUT071758	282	Rnf169_NM_175388	7156	-33.31	-0.118121	1	282	6766	7047
NONMMUG044459_NONMMUT071758	282	Glrx5_NM_028419	930	-28.71	-0.101809	1	282	642	923
NONMMUG044459_NONMMUT071758	282	Slc15a4_NM_133895	2706	-35.23	-0.124929	1	282	2347	2628
NONMMUG044459_NONMMUT071758	282	Scaf1_NM_001008422	4177	-28.33	-0.100461	1	282	1508	1789
NONMMUG044459_NONMMUT071758	282	Hist2h2aa1_NM_013549	556	-28.62	-0.101489	1	282	86	367
NONMMUG044459_NONMMUT071758	282	Ap1b1_NM_001243044	4097	-30.51	-0.108191	1	282	1982	2263
NONMMUG044459_NONMMUT071758	282	Ski_NM_011385	5465	-35.36	-0.12539	1	282	20	301
NONMMUG044459_NONMMUT071758	282	Dyrk1b_NM_001037957	2524	-29.31	-0.103936	1	282	2152	2433
NONMMUG044459_NONMMUT071758	282	Zfp653_NM_177318	2108	-32.4	-0.114894	1	282	895	1176
NONMMUG044459_NONMMUT071758	282	Smox_NM_001177837	1662	-28.39	-0.100674	128	282	1	155
NONMMUG044459_NONMMUT071758	282	Aff3_NM_001290814	7251	-30.22	-0.107163	1	250	7002	7251
NONMMUG044459_NONMMUT071758	282	Uchl1_NM_011670	1147	-30.83	-0.109326	1	282	112	393
NONMMUG044459_NONMMUT071758	282	Zfp212_NM_145576	2707	-33.07	-0.11727	1	282	1747	2028
NONMMUG044459_NONMMUT071758	282	Smarcal1_NM_018817	6715	-28.95	-0.10266	1	282	5505	5786
NONMMUG044459_NONMMUT071758	282	Rnf187_NM_022423	1939	-30.9	-0.109574	1	282	1428	1709
NONMMUG044459_NONMMUT071758	282	Mfsd2a_NM_029662	2150	-29.42	-0.104326	1	282	422	703
NONMMUG044459_NONMMUT071758	282	Foxo3_NM_019740	2889	-38.01	-0.134787	1	282	513	794
NONMMUG044459_NONMMUT071758	282	Mocos_NM_026779	2884	-32.32	-0.11461	1	282	2497	2778
NONMMUG044459_NONMMUT071758	282	Ap1b1_NM_001243043	4315	-28.39	-0.100674	1	282	44	325
NONMMUG044459_NONMMUT071758	282	Cyth3_NM_011182	3736	-30.08	-0.106667	1	282	2279	2560
NONMMUG044459_NONMMUT071758	282	Tmem164_NM_001199357	1748	-31.04	-0.110071	1	282	1462	1743
NONMMUG044459_NONMMUT071758	282	F8a_NM_007978	2490	-32.99	-0.116986	1	282	1807	2088
NONMMUG044459_NONMMUT071758	282	Ccdc92_NM_144819	2256	-31.97	-0.113369	1	282	1902	2183
NONMMUG044459_NONMMUT071758	282	Cnst_NM_146105	4545	-29.87	-0.105922	1	282	2928	3209
NONMMUG044459_NONMMUT071758	282	Hexdc_NM_001001333	2160	-32.54	-0.11539	1	282	92	373
NONMMUG044459_NONMMUT071758	282	Flot1_NM_008027	1694	-30.71	-0.108901	1	282	496	777
NONMMUG044459_NONMMUT071758	282	Ccdc28b_NM_025455	840	-28.26	-0.100213	1	282	333	614
NONMMUG044459_NONMMUT071758	282	Serac1_NM_001111017	5630	-28.85	-0.102305	1	282	5296	5577
NONMMUG044459_NONMMUT071758	282	Slc6a7_NM_201353	3343	-29.24	-0.103688	1	282	1740	2021
NONMMUG044459_NONMMUT071758	282	Zfp341_NM_199304	3224	-32.31	-0.114574	1	282	902	1183
NONMMUG044459_NONMMUT071758	282	Lrrc47_NM_201226	3395	-33.34	-0.118227	1	279	3117	3395
NONMMUG044459_NONMMUT071758	282	Agpat5_NM_026792	3829	-37.23	-0.132021	1	282	3538	3819
NONMMUG044459_NONMMUT071758	282	Amotl1_NM_001081395	8950	-28.8	-0.102128	1	282	6620	6901
NONMMUG044459_NONMMUT071758	282	Kcnh5_NM_172805	4061	-32.73	-0.116064	1	282	3273	3554
NONMMUG044459_NONMMUT071758	282	Serf2_NM_001290837	3076	-28.66	-0.101631	1	282	333	614
NONMMUG044459_NONMMUT071758	282	B4galt5_NM_019835	4204	-33.38	-0.118369	1	282	3812	4093
NONMMUG044459_NONMMUT071758	282	Slc39a6_NM_139143	3882	-30.32	-0.107518	1	282	3482	3763
NONMMUG044459_NONMMUT071758	282	Stau1_NM_011490	3584	-31.22	-0.110709	1	282	18	299
NONMMUG044459_NONMMUT071758	282	Klhdc10_NM_029742	5883	-29.79	-0.105638	49	282	1	234
NONMMUG044459_NONMMUT071758	282	Dedd_NM_001128609	2733	-28.28	-0.100284	1	282	2331	2612
NONMMUG044459_NONMMUT071758	282	Tpi1_NM_009415	1601	-30.24	-0.107234	1	282	829	1110
NONMMUG044459_NONMMUT071758	282	Ubiad1_NM_027873	2970	-30.45	-0.107979	1	282	2405	2686
NONMMUG044459_NONMMUT071758	282	Bach2_NM_001109661	8493	-31.46	-0.11156	1	282	6607	6888
NONMMUG044459_NONMMUT071758	282	Snph_NM_001291076	4651	-29.22	-0.103617	1	282	1233	1514
NONMMUG044459_NONMMUT071758	282	Osbpl8_NM_001003717	7115	-31.39	-0.111312	1	282	6665	6946
NONMMUG044459_NONMMUT071758	282	Kif5b_NM_008448	6030	-32.47	-0.115142	1	282	9	290
NONMMUG044459_NONMMUT071758	282	C1qtnf5_NM_001190319	1334	-33.05	-0.117199	1	282	802	1083
NONMMUG044459_NONMMUT071758	282	Necab2_NM_054095	1971	-41.86	-0.14844	1	282	148	429
NONMMUG044459_NONMMUT071758	282	Ubap2l_NM_028475	4070	-28.72	-0.101844	1	242	3829	4070
NONMMUG044459_NONMMUT071758	282	Coro1b_NM_011778	1844	-33.14	-0.117518	1	282	1011	1292
NONMMUG044459_NONMMUT071758	282	Pla2g6_NM_001199023	3725	-28.66	-0.101631	1	282	1149	1430
NONMMUG044459_NONMMUT071758	282	Nfkb2_NM_019408	3205	-30.58	-0.10844	1	282	1535	1816
NONMMUG044459_NONMMUT071758	282	Tsc2_NM_001286716	6132	-28.44	-0.100851	1	282	3557	3838
NONMMUG044459_NONMMUT071758	282	Zfp319_NM_024467	4107	-34.64	-0.122837	1	282	99	380
NONMMUG044459_NONMMUT071758	282	Chst7_NM_021715	2195	-29.63	-0.105071	1	282	856	1137
NONMMUG044459_NONMMUT071758	282	Fbxl19_NM_172748	3410	-30.99	-0.109894	1	282	1364	1645
NONMMUG044459_NONMMUT071758	282	Ubap2l_NM_001165983	4073	-28.72	-0.101844	1	242	3832	4073
NONMMUG044459_NONMMUT071758	282	Adamts3_NM_177872	7582	-30.48	-0.108085	1	260	7323	7582
NONMMUG044459_NONMMUT071758	282	Mtfmt_NM_027134	2042	-31.24	-0.11078	1	282	1756	2037
NONMMUG044459_NONMMUT071758	282	Gpr137_NM_001177362	1433	-30.74	-0.109007	1	282	244	525
NONMMUG044459_NONMMUT071758	282	Gpc1_NM_016696	3552	-32.15	-0.114007	1	282	3192	3473
NONMMUG044459_NONMMUT071758	282	Ephb4_NM_010144	4334	-29.31	-0.103936	1	282	3856	4137
NONMMUG044459_NONMMUT071758	282	Evl_NM_001163394	2183	-34.51	-0.122376	1	282	1880	2161
NONMMUG044459_NONMMUT071758	282	Pnrc1_NM_001033225	1925	-39.23	-0.139113	1	282	43	324
NONMMUG044459_NONMMUT071758	282	Vcpip1_NM_173443	5174	-32.21	-0.11422	33	282	1	250
NONMMUG044459_NONMMUT071758	282	Ubap2l_NM_001165987	3652	-28.72	-0.101844	1	242	3411	3652
NONMMUG044459_NONMMUT071758	282	Klhdc3_NM_027910	2125	-28.42	-0.10078	1	282	1728	2009
NONMMUG044459_NONMMUT071758	282	Mrps25_NM_025578	6065	-30.44	-0.107943	1	282	4892	5173
NONMMUG044459_NONMMUT071758	282	Dpp6_NM_010075	4866	-44.7	-0.158511	1	282	4406	4687
NONMMUG044459_NONMMUT071758	282	Nfkb2_NM_001177369	3054	-30.58	-0.10844	1	282	1384	1665
NONMMUG044459_NONMMUT071758	282	Ubap2l_NM_001165985	3745	-28.72	-0.101844	1	242	3504	3745
NONMMUG044459_NONMMUT071758	282	Ephb4_NM_001159571	4361	-29.31	-0.103936	1	282	3883	4164
NONMMUG044459_NONMMUT071758	282	Hhex_NM_008245	1771	-36.79	-0.130461	1	282	1448	1729
NONMMUG044459_NONMMUT071758	282	Prdm16_NM_027504	8605	-29.8	-0.105674	1	282	3380	3661
NONMMUG044459_NONMMUT071758	282	A1bg_NM_001081067	1823	-33.27	-0.117979	1	282	1282	1563
NONMMUG044459_NONMMUT071758	282	Zfp212_NM_001145881	2704	-29.85	-0.105851	140	282	1	143
NONMMUG044459_NONMMUT071758	282	Spint2_NM_011464	1460	-31.55	-0.111879	1	282	929	1210
NONMMUG044459_NONMMUT071758	282	Nmral1_NM_001290761	1428	-28.74	-0.101915	1	282	527	808
NONMMUG044459_NONMMUT071758	282	Smox_NM_001177838	1251	-28.39	-0.100674	128	282	1	155
NONMMUG044459_NONMMUT071758	282	Smox_NM_001177835	2011	-28.39	-0.100674	128	282	1	155
NONMMUG044459_NONMMUT071758	282	Rbl1_NM_011249	4883	-31.83	-0.112872	1	282	4578	4859
NONMMUG044459_NONMMUT071758	282	Hist2h2aa1_NM_013549_1	556	-28.62	-0.101489	1	282	86	367
NONMMUG044459_NONMMUT071758	282	Prodh_NM_011172	2283	-32.03	-0.113582	1	282	1883	2164
NONMMUG044459_NONMMUT071758	282	Mepce_NM_144913	3166	-33.08	-0.117305	1	282	787	1068
NONMMUG044459_NONMMUT071758	282	Serac1_NM_177311	5540	-28.85	-0.102305	1	282	5206	5487
NONMMUG044459_NONMMUT071758	282	Pla2g6_NM_001199025	3065	-29.67	-0.105213	1	282	1345	1626
NONMMUG044459_NONMMUT071758	282	Dgkh_NM_001281794	3781	-28.21	-0.100035	1	282	393	674
NONMMUG044459_NONMMUT071758	282	Bcar1_NM_001198839	3118	-29.5	-0.10461	1	282	325	606
NONMMUG044459_NONMMUT071758	282	Noxo1_NM_027988	2238	-28.87	-0.102376	1	282	777	1058
NONMMUG044459_NONMMUT071758	282	Neu1_NM_010893	3850	-32.45	-0.115071	1	282	3489	3770
NONMMUG044459_NONMMUT071758	282	Fus_NM_139149	1844	-30.22	-0.107163	1	282	835	1116
NONMMUG044459_NONMMUT071758	282	Sirt3_NM_001177804	1415	-29.28	-0.10383	1	282	1023	1304
NONMMUG044459_NONMMUT071758	282	Fam46b_NM_175307	2288	-28.27	-0.100248	1	282	254	535
NONMMUG044459_NONMMUT071758	282	Bcar3_NM_013867	3300	-29.03	-0.102943	1	282	2063	2344
NONMMUG044459_NONMMUT071758	282	Tmem14c_NM_025387	952	-29.09	-0.103156	1	282	36	317
NONMMUG044459_NONMMUT071758	282	Slc30a3_NM_011773	2001	-29.93	-0.106135	1	282	1374	1655
NONMMUG044459_NONMMUT071758	282	Cldn26_NM_029070	1406	-30.68	-0.108794	1	282	776	1057
NONMMUG044459_NONMMUT071758	282	Kif17_NM_001190978	3083	-31.09	-0.110248	1	282	1024	1305
NONMMUG044459_NONMMUT071758	282	Ccno_NM_001081062	1876	-32.31	-0.114574	17	282	1	266
NONMMUG044459_NONMMUT071758	282	Usp27x_NM_019461	3240	-36.82	-0.130567	1	282	2462	2743
NONMMUG044459_NONMMUT071758	282	Zbtb25_NM_001172104	1681	-29.72	-0.10539	1	282	791	1072
NONMMUG044459_NONMMUT071758	282	Kif17_NM_010623	3915	-31.09	-0.110248	1	282	1145	1426
NONMMUG044459_NONMMUT071758	282	Prr5_NM_146061	1835	-28.62	-0.101489	1	282	640	921
NONMMUG044459_NONMMUT071758	282	Ltbp2_NM_013589	6603	-32.27	-0.114433	1	282	4117	4398
NONMMUG044459_NONMMUT071758	282	Sash1_NM_175155	7183	-30.54	-0.108298	1	282	6794	7075
NONMMUG044459_NONMMUT071758	282	Lancl2_NM_133737	3657	-29.06	-0.10305	1	282	3058	3339
NONMMUG044459_NONMMUT071758	282	Fh1_NM_010209	1632	-31.83	-0.112872	1	282	1345	1626
NONMMUG044459_NONMMUT071758	282	Itgb3_NM_016780	5779	-29.18	-0.103475	1	282	455	736
NONMMUG044459_NONMMUT071758	282	Smim19_NM_001012667	1459	-34.79	-0.123369	1	282	988	1269
NONMMUG044459_NONMMUT071758	282	Tjp2_NM_011597	4612	-36.48	-0.129362	1	282	522	803
NONMMUG044459_NONMMUT071758	282	Zkscan17_NM_001291014	3766	-35.99	-0.127624	1	282	140	421
NONMMUG044459_NONMMUT071758	282	Pex11b_NM_011069	2439	-31.26	-0.110851	1	282	2087	2368
NONMMUG044459_NONMMUT071758	282	Fgf8_NM_001166363	1007	-30.03	-0.106489	1	282	100	381
NONMMUG044459_NONMMUT071758	282	Epb4.1l4a_NM_013512	3853	-28.31	-0.10039	1	282	3420	3701
NONMMUG044459_NONMMUT071758	282	Tuba1a_NM_011653	1591	-28.25	-0.100177	1	282	27	308
NONMMUG044459_NONMMUT071758	282	Ddhd1_NM_176845	5099	-42.19	-0.14961	1	282	719	1000
NONMMUG044459_NONMMUT071758	282	Golph3_NM_025673	2608	-31.16	-0.110496	1	282	150	431
NONMMUG044459_NONMMUT071758	282	Dennd6a_NM_145969	2684	-31.81	-0.112801	1	282	2388	2669
NONMMUG044459_NONMMUT071758	282	Rffl_NM_001007465	3492	-29.57	-0.104858	1	282	2862	3143
NONMMUG044459_NONMMUT071758	282	Sirt3_NM_001127351	1423	-29.28	-0.10383	1	282	1023	1304
NONMMUG044459_NONMMUT071758	282	Smox_NM_001177836	1764	-28.39	-0.100674	128	282	1	155
NONMMUG044459_NONMMUT071758	282	Dap3_NM_022994	4628	-30.1	-0.106738	1	282	109	390
NONMMUG044459_NONMMUT071758	282	Sulf2_NM_001252578	3948	-30.84	-0.109362	1	282	3552	3833
NONMMUG044459_NONMMUT071758	282	Mapk1ip1_NM_001045483	1524	-29.79	-0.105638	1	282	1116	1397
NONMMUG044459_NONMMUT071758	282	Entpd6_NM_172117	2500	-30.88	-0.109504	1	282	1975	2256
NONMMUG044459_NONMMUT071758	282	Cacna1h_NM_001163691	8175	-31.94	-0.113262	1	282	451	732
NONMMUG044459_NONMMUT071758	282	Ilf3_NM_001277322	3519	-34.12	-0.120993	1	282	1108	1389
NONMMUG044459_NONMMUT071758	282	Dcun1d2_NM_001042649	2951	-31.4	-0.111348	1	282	112	393
NONMMUG044459_NONMMUT071758	282	Dennd3_NM_001081066	5299	-29.77	-0.105567	1	282	1453	1734
NONMMUG044459_NONMMUT071758	282	Polr2a_NM_001291068	6734	-31.76	-0.112624	1	282	3709	3990
NONMMUG044459_NONMMUT071758	282	Smox_NM_145533	2172	-28.39	-0.100674	128	282	1	155
NONMMUG044459_NONMMUT071758	282	Ilf3_NM_010561	3591	-34.12	-0.120993	1	282	1108	1389
NONMMUG044459_NONMMUT071758	282	Snph_NM_001291077	4543	-29.22	-0.103617	1	282	1233	1514
NONMMUG044459_NONMMUT071758	282	Trappc9_NM_029640	3303	-28.8	-0.102128	1	282	2411	2692
NONMMUG044459_NONMMUT071758	282	Myo5b_NM_201600	6647	-29.55	-0.104787	1	282	5827	6108
NONMMUG044459_NONMMUT071758	282	Pigq_NM_001291025	3295	-30.09	-0.106702	1	282	2093	2374
NONMMUG044459_NONMMUT071758	282	Syce2_NM_001168244	1230	-31.11	-0.110319	1	282	53	334
NONMMUG044459_NONMMUT071758	282	Btbd1_NM_146193	3001	-34.94	-0.123901	1	282	2485	2766
NONMMUG044459_NONMMUT071758	282	Galnt6_NM_001161767	5698	-28.78	-0.102057	1	282	4422	4703
NONMMUG044459_NONMMUT071758	282	Rap2b_NM_028712	4197	-31.43	-0.111454	1	282	3908	4189
NONMMUG044459_NONMMUT071758	282	Gpr137_NM_001177360	1569	-30.74	-0.109007	1	282	244	525
NONMMUG045413_NONMMUT073234	470	Ndrg4_NM_001195006	2966	-47.32	-0.100681	1	470	726	1195
NONMMUG045413_NONMMUT073234	470	Osgin1_NM_027950	1961	-47.73	-0.101553	1	470	84	553
NONMMUG045413_NONMMUT073234	470	Gse1_NM_001145897	6513	-52.26	-0.111191	1	470	811	1280
NONMMUG045413_NONMMUT073234	470	Snph_NM_198214	4750	-53.74	-0.11434	1	470	4262	4731
NONMMUG045413_NONMMUT073234	470	4933426M11Rik_NM_001242419	5065	-56.65	-0.120532	49	470	1	422
NONMMUG045413_NONMMUT073234	470	Ddhd1_NM_001284399	5173	-58.35	-0.124149	1	357	4817	5173
NONMMUG045413_NONMMUT073234	470	Higd1a_NM_019814	1873	-52.61	-0.111936	1	470	1236	1705
NONMMUG045413_NONMMUT073234	470	Lnx2_NM_080795	4543	-48.12	-0.102383	1	470	1192	1661
NONMMUG045413_NONMMUT073234	470	Kcnip2_NM_030716	2343	-48.47	-0.103128	1	406	1938	2343
NONMMUG045413_NONMMUT073234	470	Rras2_NM_025846	2275	-49.56	-0.105447	1	470	1746	2215
NONMMUG045413_NONMMUT073234	470	Rab21_NM_024454	1824	-53.55	-0.113936	1	370	1455	1824
NONMMUG045413_NONMMUT073234	470	Fam65b_NM_001080381	3419	-47.03	-0.100064	1	388	3032	3419
NONMMUG045413_NONMMUT073234	470	Pstpip1_NM_011193	1851	-52.99	-0.112745	1	470	1150	1619
NONMMUG045413_NONMMUT073234	470	Itpk1_NM_172584	2856	-48.86	-0.103957	1	470	1520	1989
NONMMUG045413_NONMMUT073234	470	Ccdc3_NM_028804	2658	-49.54	-0.105404	1	470	2163	2632
NONMMUG045413_NONMMUT073234	470	Mospd3_NM_001254762	1316	-50.24	-0.106894	1	470	229	698
NONMMUG045413_NONMMUT073234	470	Fgf8_NM_001166362	1040	-49.49	-0.105298	1	470	142	611
NONMMUG045413_NONMMUT073234	470	Tsc2_NM_001286718	6134	-47.83	-0.101766	1	470	4265	4734
NONMMUG045413_NONMMUT073234	470	A930018P22Rik_NM_026634	819	-51.72	-0.110043	1	453	367	819
NONMMUG045413_NONMMUT073234	470	Plxna4_NM_175750	12586	-57.34	-0.122
NONMMUG045413_NONMMUT073234	470	Slc22a23_NM_001033167	6251	-62.4	-0.132766	1	470	5460	5929
NONMMUG045413_NONMMUT073234	470	Khdrbs3_NM_010158	1893	-70.4	-0.149787	1	420	1474	1893
NONMMUG045413_NONMMUT073234	470	Aff3_NM_010678	6010	-47.31	-0.10066	1	470	3429	3898
NONMMUG045413_NONMMUT073234	470	Fgf8_NM_010205	1199	-51.16	-0.108851	1	436	764	1199
NONMMUG045413_NONMMUT073234	470	Rnf185_NM_001290472	3389	-55.46	-0.118	1	470	2655	3124
NONMMUG045413_NONMMUT073234	470	Rnf185_NM_001290473	3370	-55.46	-0.118	1	470	2636	3105
NONMMUG045413_NONMMUT073234	470	Igf2r_NM_010515	8929	-53.18	-0.113149	1	466	8464	8929
NONMMUG045413_NONMMUT073234	470	Sult4a1_NM_013873	2383	-48.02	-0.10217	31	470	1	440
NONMMUG045413_NONMMUT073234	470	Ddhd1_NM_001039106	5015	-58.35	-0.124149	1	357	4659	5015
NONMMUG045413_NONMMUT073234	470	Gse1_NM_198671	6701	-52.26	-0.111191	1	470	999	1468
NONMMUG045413_NONMMUT073234	470	Dyrk1b_NM_001271370	2477	-53.97	-0.11483	1	384	2094	2477
NONMMUG045413_NONMMUT073234	470	Pcsk7_NM_008794	3814	-55.67	-0.118447	1	470	3233	3702
NONMMUG045413_NONMMUT073234	470	Tsc2_NM_001286714	6261	-47.83	-0.101766	1	470	4397	4866
NONMMUG045413_NONMMUT073234	470	Dpp6_NM_207282	4719	-49.47	-0.105255	1	470	3959	4428
NONMMUG045413_NONMMUT073234	470	Zkscan17_NM_172941	4059	-51.87	-0.110362	1	470	156	625
NONMMUG045413_NONMMUT073234	470	Nr1d1_NM_145434	2765	-47.05	-0.100106	1	470	1073	1542
NONMMUG045413_NONMMUT073234	470	Zbtb39_NM_198035	5950	-50.48	-0.107404	1	470	4002	4471
NONMMUG045413_NONMMUT073234	470	Pla2g6_NM_016915	3106	-47.43	-0.100915	121	470	1	350
NONMMUG045413_NONMMUT073234	470	Foxj3_NM_001290696	4687	-51.22	-0.108979	1	348	4340	4687
NONMMUG045413_NONMMUT073234	470	Jade2_NM_199299	6100	-53.92	-0.114723	1	396	5705	6100
NONMMUG045413_NONMMUT073234	470	Midn_NM_021565	3708	-54.04	-0.114979	1	470	3113	3582
NONMMUG045413_NONMMUT073234	470	C1qtnf5_NM_001040631	1259	-48.14	-0.102426	1	470	239	708
NONMMUG045413_NONMMUT073234	470	Foxj3_NM_172699	4789	-51.22	-0.108979	1	348	4442	4789
NONMMUG045413_NONMMUT073234	470	Arrb2_NM_145429	1955	-48.84	-0.103915	1	462	1494	1955
NONMMUG045413_NONMMUT073234	470	Smox_NM_001177834	2083	-50.57	-0.107596	1	440	1644	2083
NONMMUG045413_NONMMUT073234	470	Ablim1_NM_001290815	6242	-47.26	-0.100553	1	470	115	584
NONMMUG045413_NONMMUT073234	470	Rhbdf1_NM_001291818	2820	-54.01	-0.114915	1	470	206	675
NONMMUG045413_NONMMUT073234	470	Spert_NM_026457	1473	-48.15	-0.102447	1	470	216	685
NONMMUG045413_NONMMUT073234	470	Pde3a_NM_018779	4205	-57.94	-0.123277	1	470	3397	3866
NONMMUG045413_NONMMUT073234	470	Ssx2ip_NM_001253768	3691	-54.73	-0.116447	1	470	22	491
NONMMUG045413_NONMMUT073234	470	Wbscr17_NM_145218	4196	-53.52	-0.113872	1	470	981	1450
NONMMUG045413_NONMMUT073234	470	Cmpk2_NM_020557	3189	-56.63	-0.120489	1	464	2726	3189
NONMMUG045413_NONMMUT073234	470	Arrb2_NM_001271360	1475	-48.84	-0.103915	1	462	1014	1475
NONMMUG045413_NONMMUT073234	470	Xdh_NM_011723	4614	-48.6	-0.103404	1	470	2733	3202
NONMMUG045413_NONMMUT073234	470	Nfkb2_NM_001177370	2973	-51.55	-0.109681	1	470	1010	1479
NONMMUG045413_NONMMUT073234	470	5031439G07Rik_NM_001033273	5032	-52.12	-0.110894	1	470	4500	4969
NONMMUG045413_NONMMUT073234	470	Alg10b_NM_001033441	3727	-48.92	-0.104085	2	470	1	469
NONMMUG045413_NONMMUT073234	470	Cxx1a_NM_024170	1275	-55.5	-0.118085	1	470	356	825
NONMMUG045413_NONMMUT073234	470	Slc35a4_NM_001083317	2735	-47.65	-0.101383	1	470	2186	2655
NONMMUG045413_NONMMUT073234	470	Abtb1_NM_030251	1880	-48.49	-0.10317	1	470	934	1403
NONMMUG045413_NONMMUT073234	470	Mapkapk5_NM_010765	2208	-61.68	-0.131234	1	470	1601	2070
NONMMUG045413_NONMMUT073234	470	Sipa1l3_NM_001081028	7713	-56.03	-0.119213	1	470	2163	2632
NONMMUG045413_NONMMUT073234	470	Nphp4_NM_153424	5028	-59.68	-0.126979	1	470	3639	4108
NONMMUG045413_NONMMUT073234	470	Ranbp9_NM_019930	3064	-74.59	-0.158702	1	470	4	473
NONMMUG045413_NONMMUT073234	470	Fam210b_NM_025912	3605	-50.1	-0.106596	1	329	3277	3605
NONMMUG045413_NONMMUT073234	470	Eaf1_NM_028932	4238	-51.75	-0.110106	1	401	3838	4238
NONMMUG045413_NONMMUT073234	470	Tmem180_NM_029186	2280	-47.89	-0.101894	1	470	1431	1900
NONMMUG045413_NONMMUT073234	470	Prkx_NM_016979	3204	-48.18	-0.102511	54	470	1	417
NONMMUG045413_NONMMUT073234	470	Spint2_NM_001082548	1289	-51.25	-0.109043	1	470	135	604
NONMMUG045413_NONMMUT073234	470	Rela_NM_009045	2709	-54.02	-0.114936	1	387	2323	2709
NONMMUG045413_NONMMUT073234	470	Hnrnpm_NM_001109913	2415	-59.08	-0.125702	1	470	586	1055
NONMMUG045413_NONMMUT073234	470	Pmf1_NM_025928	992	-55.77	-0.11866	1	470	205	674
NONMMUG045413_NONMMUT073234	470	Dedd_NM_011615	2700	-50.76	-0.108	1	470	2143	2612
NONMMUG045413_NONMMUT073234	470	Trim33_NM_053170	8870	-65.9	-0.140213	1	470	8022	8491
NONMMUG045413_NONMMUT073234	470	Sart3_NM_016926	3586	-56.38	-0.119957	1	470	3034	3503
NONMMUG045413_NONMMUT073234	470	Rffl_NM_001164571	3411	-47.33	-0.100702	1	428	2984	3411
NONMMUG045413_NONMMUT073234	470	Vac14_NM_146216	3031	-49.43	-0.10517	101	470	1	370
NONMMUG045413_NONMMUT073234	470	Mypop_NM_145579	2175	-56.88	-0.121021	1	470	849	1318
NONMMUG045413_NONMMUT073234	470	Fam149b_NM_172379	2151	-47.91	-0.101936	1	343	1809	2151
NONMMUG045413_NONMMUT073234	470	Dnajb1_NM_018808	2264	-49.29	-0.104872	50	470	1	421
NONMMUG045413_NONMMUT073234	470	Arid1b_NM_001085355	11325	-68.51	-0.145766
NONMMUG045413_NONMMUT073234	470	Smim19_NM_001146117	1400	-64.42	-0.137064	1	420	981	1400
NONMMUG045413_NONMMUT073234	470	Kmt2d_NM_001033276	19827	-49.65	-0.105638
NONMMUG045413_NONMMUT073234	470	Tmem65_NM_175212	3644	-72.67	-0.154617	1	470	134	603
NONMMUG045413_NONMMUT073234	470	Mipep_NM_027436	2406	-56.38	-0.119957	1	442	1965	2406
NONMMUG045413_NONMMUT073234	470	Hnrnpm_NM_029804	2532	-59.08	-0.125702	1	470	586	1055
NONMMUG045413_NONMMUT073234	470	Pcsk7_NM_001281934	4078	-51.8	-0.110213	1	470	58	527
NONMMUG045413_NONMMUT073234	470	Vps9d1_NM_028200	2779	-54.25	-0.115426	1	470	843	1312
NONMMUG045413_NONMMUT073234	470	Fut11_NM_028428	3344	-55.78	-0.118681	1	470	316	785
NONMMUG045413_NONMMUT073234	470	Ywhag_NM_018871	3592	-51.15	-0.10883	1	470	2479	2948
NONMMUG045413_NONMMUT073234	470	Spert_NM_001164141	1623	-48.15	-0.102447	1	470	216	685
NONMMUG045413_NONMMUT073234	470	Mxd1_NM_010751	4661	-50.71	-0.107894	1	369	4293	4661
NONMMUG045413_NONMMUT073234	470	Stxbp1_NM_001113569	4005	-48	-0.102128	1	463	3543	4005
NONMMUG045413_NONMMUT073234	470	Prickle1_NM_001033217	4085	-54.03	-0.114957	2	470	1	469
NONMMUG045413_NONMMUT073234	470	Tmem164_NM_001199360	5357	-49.62	-0.105574	1	470	4750	5219
NONMMUG045413_NONMMUT073234	470	Sugp2_NM_001168290	4101	-49.61	-0.105553	1	470	3573	4042
NONMMUG045413_NONMMUT073234	470	Acox1_NM_001271898	3992	-53.5	-0.11383	1	428	3565	3992
NONMMUG045413_NONMMUT073234	470	Mto1_NM_026658	2364	-48	-0.102128	56	470	1	415
NONMMUG045413_NONMMUT073234	470	Pax2_NM_011037	3027	-57.88	-0.123149	1	470	1305	1774
NONMMUG045413_NONMMUT073234	470	Nudc_NM_010948	1347	-52.33	-0.11134	1	470	791	1260
NONMMUG045413_NONMMUT073234	470	Mvp_NM_080638	2810	-50.95	-0.108404	1	470	401	870
NONMMUG045413_NONMMUT073234	470	Tmem57_NM_025382	3824	-49.16	-0.104596	1	312	3513	3824
NONMMUG045413_NONMMUT073234	470	Strn_NM_011500	3942	-52.28	-0.111234	43	470	1	428
NONMMUG045413_NONMMUT073234	470	Myef2_NM_010852	2999	-51.29	-0.109128	1	465	2535	2999
NONMMUG045413_NONMMUT073234	470	Dap3_NM_001164533	4538	-54.76	-0.116511	13	470	1	458
NONMMUG045413_NONMMUT073234	470	Ttll11_NM_029774	3191	-56.8	-0.120851	1	470	2713	3182
NONMMUG045413_NONMMUT073234	470	Eif4enif1_NM_001166549	3715	-47.51	-0.101085	1	470	1165	1634
NONMMUG045413_NONMMUT073234	470	Spert_NM_001164139	1615	-48.15	-0.102447	1	470	216	685
NONMMUG045413_NONMMUT073234	470	Rtca_NM_025517	1560	-47.27	-0.100574	1	469	1092	1560
NONMMUG045413_NONMMUT073234	470	Bcar1_NM_009954	3181	-55.73	-0.118574	1	367	2815	3181
NONMMUG045413_NONMMUT073234	470	Smad5_NM_001164041	6988	-60.69	-0.129128	1	470	6512	6981
NONMMUG045413_NONMMUT073234	470	Sulf2_NM_001252579	3794	-47.84	-0.101787	1	399	3396	3794
NONMMUG045413_NONMMUT073234	470	Mospd3_NM_030037	1469	-50.24	-0.106894	1	470	382	851
NONMMUG045413_NONMMUT073234	470	Dbndd1_NM_001170976	1344	-49.45	-0.105213	1	470	9	478
NONMMUG045413_NONMMUT073234	470	BC017158_NM_145590	2588	-53.55	-0.113936	1	424	2165	2588
NONMMUG045413_NONMMUT073234	470	Spert_NM_001164140	1534	-48.15	-0.102447	1	470	216	685
NONMMUG045413_NONMMUT073234	470	Ddhd1_NM_001042719	5201	-58.35	-0.124149	1	357	4845	5201
NONMMUG045413_NONMMUT073234	470	Itprip_NM_001001738	3766	-49.47	-0.105255	1	470	2867	3336
NONMMUG045413_NONMMUT073234	470	Sgsm3_NM_134091	2997	-48.35	-0.102872	1	470	1738	2207
NONMMUG045413_NONMMUT073234	470	Crls1_NM_001024385	1907	-60.54	-0.128809	1	405	1503	1907
NONMMUG045413_NONMMUT073234	470	Tmcc2_NM_178874	3410	-47.62	-0.101319	1	470	2038	2507
NONMMUG045413_NONMMUT073234	470	Osbpl8_NM_175489	7152	-50.24	-0.106894	1	364	6789	7152
NONMMUG045413_NONMMUT073234	470	Rasa4_NM_001039103	2777	-47.91	-0.101936	1	470	2192	2661
NONMMUG045413_NONMMUT073234	470	Tril_NM_025817	5358	-51.55	-0.109681	1	470	3289	3758
NONMMUG045413_NONMMUT073234	470	Dbndd1_NM_028146	1669	-47.44	-0.100936	1	470	509	978
NONMMUG045413_NONMMUT073234	470	Acox1_NM_015729	3992	-53.5	-0.11383	1	428	3565	3992
NONMMUG045413_NONMMUT073234	470	C1qtnf5_NM_001190313	4257	-49.12	-0.104511	1	470	977	1446
NONMMUG045413_NONMMUT073234	470	Kif26b_NM_001161665	7406	-52.19	-0.111043	1	470	1336	1805
NONMMUG045413_NONMMUT073234	470	Aim1_NM_172393	7416	-56.72	-0.120681	1	470	5968	6437
NONMMUG045413_NONMMUT073234	470	Sphk2_NM_020011	3790	-52.67	-0.112064	1	470	1972	2441
NONMMUG045413_NONMMUT073234	470	Serf2_NM_011354	3053	-49.78	-0.105915	1	356	2698	3053
NONMMUG045413_NONMMUT073234	470	Oas3_NM_145226	4718	-49.38	-0.105064	1	470	3619	4088
NONMMUG045413_NONMMUT073234	470	Lrch4_NM_146164	3081	-50.81	-0.108106	1	470	1614	2083
NONMMUG045413_NONMMUT073234	470	Iffo1_NM_178787	2840	-52.1	-0.110851	1	470	2330	2799
NONMMUG045413_NONMMUT073234	470	Ptpn23_NM_001081043	5336	-50.66	-0.107787	1	440	4897	5336
NONMMUG045413_NONMMUT073234	470	Pithd1_NM_025411	1538	-58.98	-0.125489	4	470	1	467
NONMMUG045413_NONMMUT073234	470	Eef2k_NM_001267710	6265	-47.7	-0.101489	1	470	4319	4788
NONMMUG045413_NONMMUT073234	470	Smox_NM_001177840	1077	-50.57	-0.107596	1	440	638	1077
NONMMUG045413_NONMMUT073234	470	Ssx2ip_NM_001253769	3587	-57.87	-0.123128	1	415	3173	3587
NONMMUG045413_NONMMUT073234	470	Snai3_NM_013914	1589	-48.78	-0.103787	1	470	638	1107
NONMMUG045413_NONMMUT073234	470	Dennd1a_NM_146122	4352	-49.47	-0.105255	1	319	4034	4352
NONMMUG045413_NONMMUT073234	470	Smox_NM_001177839	1412	-50.57	-0.107596	1	440	973	1412
NONMMUG045413_NONMMUT073234	470	Spon1_NM_145584	6166	-47.65	-0.101383	1	470	3694	4163
NONMMUG045413_NONMMUT073234	470	Ccdc120_NM_207202	3641	-49.56	-0.105447	1	470	1977	2446
NONMMUG045413_NONMMUT073234	470	Evl_NM_007965	2120	-73.92	-0.157277	1	470	1615	2084
NONMMUG045413_NONMMUT073234	470	Pigq_NM_011822	3115	-47.77	-0.101638	1	454	2662	3115
NONMMUG045413_NONMMUT073234	470	Zkscan17_NM_001130529	4012	-51.87	-0.110362	1	470	156	625
NONMMUG045413_NONMMUT073234	470	Noto_NM_001007472	1602	-50.27	-0.106957	1	470	9	478
NONMMUG045413_NONMMUT073234	470	Prkd1_NM_008858	3777	-60.5	-0.128723	1	432	3346	3777
NONMMUG045413_NONMMUT073234	470	Dennd6a_NM_001134465	6666	-52.86	-0.112468	1	357	6310	6666
NONMMUG045413_NONMMUT073234	470	Sphk2_NM_001172561	3481	-52.67	-0.112064	1	470	1972	2441
NONMMUG045413_NONMMUT073234	470	Tmem30a_NM_133718	3660	-52.31	-0.111298	1	470	74	543
NONMMUG045413_NONMMUT073234	470	Dcun1d2_NM_001042650	2854	-47.24	-0.100511	1	470	1940	2409
NONMMUG045413_NONMMUT073234	470	Bcl2l1_NM_009743	2421	-48.4	-0.102979	1	470	336	805
NONMMUG045413_NONMMUT073234	470	Dbndd1_NM_001170975	1528	-47.44	-0.100936	1	470	509	978
NONMMUG045413_NONMMUT073234	470	Pitpnm2_NM_011256	6953	-58.35	-0.124149	1	361	6593	6953
NONMMUG045413_NONMMUT073234	470	Cdk17_NM_146239	3643	-50.81	-0.108106	61	470	1	410
NONMMUG045413_NONMMUT073234	470	Ksr2_NM_001114545	6135	-51.45	-0.109468	1	470	5655	6124
NONMMUG045413_NONMMUT073234	470	Mxra8_NM_024263	2263	-50.47	-0.107383	1	452	1812	2263
NONMMUG045413_NONMMUT073234	470	Eef2k_NM_007908	6349	-47.7	-0.101489	1	470	4319	4788
NONMMUG045413_NONMMUT073234	470	Kank1_NM_181404	5410	-53.73	-0.114319	1	470	3678	4147
NONMMUG045413_NONMMUT073234	470	Myo5a_NM_010864	11683	-51.41	-0.109383
NONMMUG045413_NONMMUT073234	470	Ablim1_NM_001103177	6383	-47.26	-0.100553	1	470	115	584
NONMMUG045413_NONMMUT073234	470	Pla2g6_NM_001199024	3560	-48.2	-0.102553	121	470	1	350
NONMMUG045413_NONMMUT073234	470	Pacs1_NM_153129	4342	-54.04	-0.114979	1	470	78	547
NONMMUG045413_NONMMUT073234	470	Tfap2e_NM_198960	2117	-54.96	-0.116936	1	470	1451	1920
NONMMUG045413_NONMMUT073234	470	Tmem104_NM_001033393	4566	-49.82	-0.106	1	470	1825	2294
NONMMUG045413_NONMMUT073234	470	Cacna1h_NM_021415	8228	-59.03	-0.125596	1	470	125	594
NONMMUG045413_NONMMUT073234	470	Rimkla_NM_177572	4064	-50.74	-0.107957	1	382	3683	4064
NONMMUG045413_NONMMUT073234	470	Dyrk1b_NM_010092	2404	-50.26	-0.106936	1	431	1974	2404
NONMMUG045413_NONMMUT073234	470	Sorcs3_NM_025696	5634	-51.29	-0.109128	1	470	166	635
NONMMUG045413_NONMMUT073234	470	Flad1_NM_177041	2188	-48.44	-0.103064	1	470	1092	1561
NONMMUG045413_NONMMUT073234	470	Zfp92_NM_009566	5749	-47.71	-0.101511	1	470	699	1168
NONMMUG045413_NONMMUT073234	470	Fbxw8_NM_172721	4978	-53.8	-0.114468	1	470	106	575
NONMMUG045413_NONMMUT073234	470	Camsap3_NM_027171	4293	-57.09	-0.121468	1	470	3570	4039
NONMMUG045413_NONMMUT073234	470	Bcl2l13_NM_153516	6933	-48.74	-0.103702	1	470	5418	5887
NONMMUG045413_NONMMUT073234	470	Prickle3_NM_175097	2376	-53.97	-0.11483	1	470	899	1368
NONMMUG045413_NONMMUT073234	470	Myef2_NM_001162417	2402	-51.29	-0.109128	1	465	1938	2402
NONMMUG045413_NONMMUT073234	470	Kcnip2_NM_145703	2397	-48.47	-0.103128	1	406	1992	2397
NONMMUG045413_NONMMUT073234	470	Tsc2_NM_001039363	6137	-47.83	-0.101766	1	470	4268	4737
NONMMUG045413_NONMMUT073234	470	Etnk1_NM_029250	6433	-52.85	-0.112447	1	385	6049	6433
NONMMUG045413_NONMMUT073234	470	Tfe3_NM_001271490	3427	-49.58	-0.105489	1	456	2972	3427
NONMMUG045413_NONMMUT073234	470	Panx1_NM_019482	2075	-55.96	-0.119064	1	470	1441	1910
NONMMUG045413_NONMMUT073234	470	Cpxm2_NM_018867	3506	-51.21	-0.108957	1	404	3103	3506
NONMMUG045413_NONMMUT073234	470	Eif4enif1_NM_001166548	3611	-47.51	-0.101085	1	470	1061	1530
NONMMUG045413_NONMMUT073234	470	Fam65b_NM_029679	5598	-47.03	-0.100064	1	388	5211	5598
NONMMUG045413_NONMMUT073234	470	Fmnl3_NM_011711	4409	-51.34	-0.109234	1	356	4054	4409
NONMMUG045413_NONMMUT073234	470	Sigmar1_NM_001286551	1593	-47.23	-0.100489	1	470	966	1435
NONMMUG045413_NONMMUT073234	470	Mlycd_NM_019966	2100	-56.08	-0.119319	1	414	1687	2100
NONMMUG045413_NONMMUT073234	470	Zbtbd6_NM_001034882	2982	-47.65	-0.101383	1	470	12	481
NONMMUG045413_NONMMUT073234	470	C1qtnf5_NM_001040632	1350	-48.14	-0.102426	1	470	239	708
NONMMUG045413_NONMMUT073234	470	Ttc34_NM_172878	3200	-47.35	-0.100745	1	439	2762	3200
NONMMUG045413_NONMMUT073234	470	Tsc2_NM_011647	6266	-47.83	-0.101766	1	470	4397	4866
NONMMUG045413_NONMMUT073234	470	1700011A15Rik_NM_025487	903	-50.24	-0.106894	1	470	212	681
NONMMUG045413_NONMMUT073234	470	Dhx57_NM_001163759	5077	-54.91	-0.11683	6	470	1	465
NONMMUG045413_NONMMUT073234	470	Bmp6_NM_007556	2410	-79.13	-0.168362	1	470	19	488
NONMMUG045413_NONMMUT073234	470	Vps4a_NM_126165	2075	-47.37	-0.100787	1	470	931	1400
NONMMUG045413_NONMMUT073234	470	Lypd3_NM_133743	1629	-50.92	-0.10834	1	470	22	491
NONMMUG045413_NONMMUT073234	470	Fam149b_NM_001177633	1803	-47.91	-0.101936	1	343	1461	1803
NONMMUG045413_NONMMUT073234	470	Rnf185_NM_145355	3508	-55.46	-0.118	1	470	2774	3243
NONMMUG045413_NONMMUT073234	470	Crym_NM_016669	1256	-47.85	-0.101809	1	470	729	1198
NONMMUG045413_NONMMUT073234	470	Sugp2_NM_172755	3881	-49.61	-0.105553	1	470	3353	3822
NONMMUG045413_NONMMUT073234	470	Prss56_NM_027084	1999	-51.13	-0.108787	1	470	397	866
NONMMUG045413_NONMMUT073234	470	Eif4enif1_NM_001166547	3679	-47.51	-0.101085	1	470	1057	1526
NONMMUG045413_NONMMUT073234	470	Arrb2_NM_001271359	1508	-48.84	-0.103915	1	462	1047	1508
NONMMUG045413_NONMMUT073234	470	Tsc2_NM_001286713	6335	-47.83	-0.101766	1	470	4466	4935
NONMMUG045413_NONMMUT073234	470	Htra4_NM_001081187	2181	-53.61	-0.114064	1	470	1582	2051
NONMMUG045413_NONMMUT073234	470	Camsap3_NM_001163749	4296	-57.09	-0.121468	1	470	3573	4042
NONMMUG045413_NONMMUT073234	470	Gse1_NM_001145896	6569	-52.26	-0.111191	1	470	867	1336
NONMMUG045413_NONMMUT073234	470	C1qtnf5_NM_145613	4275	-49.12	-0.104511	1	470	977	1446
NONMMUG045413_NONMMUT073234	470	Sphk2_NM_203280	3552	-52.67	-0.112064	1	470	1972	2441
NONMMUG045413_NONMMUT073234	470	Btbd2_NM_145361	3026	-64.58	-0.137404	1	470	529	998
NONMMUG045413_NONMMUT073234	470	Dhx57_NM_198942	4918	-54.91	-0.11683	6	470	1	465
NONMMUG045413_NONMMUT073234	470	Trim33_NM_001079830	8819	-65.9	-0.140213	1	470	7971	8440
NONMMUG045413_NONMMUT073234	470	Eif4enif1_NM_023743	3694	-47.51	-0.101085	1	470	1072	1541
NONMMUG045413_NONMMUT073234	470	Ubap2l_NM_001165986	3720	-55.2	-0.117447	1	470	473	942
NONMMUG045413_NONMMUT073234	470	Ranbp3_NM_001252466	2712	-48.5	-0.103191	1	470	749	1218
NONMMUG045413_NONMMUT073234	470	Aco1_NM_007386	4319	-48.18	-0.102511	36	470	1	435
NONMMUG045413_NONMMUT073234	470	Fgf8_NM_001166361	1127	-64.89	-0.138064	1	436	692	1127
NONMMUG045413_NONMMUT073234	470	4933426M11Rik_NM_178682	5002	-56.65	-0.120532	49	470	1	422
NONMMUG045413_NONMMUT073234	470	Slc38a8_NM_001009950	2622	-51.42	-0.109404	1	470	1772	2241
NONMMUG045413_NONMMUT073234	470	Ranbp3_NM_001252467	2352	-48.5	-0.103191	1	470	749	1218
NONMMUG045413_NONMMUT073234	470	Tgfb3_NM_009368	3385	-51.99	-0.110617	1	470	859	1328
NONMMUG045413_NONMMUT073234	470	Ss18l1_NM_178750	4369	-57.72	-0.122809	1	421	3949	4369
NONMMUG045413_NONMMUT073234	470	Prickle3_NM_001290624	2410	-53.97	-0.11483	1	470	899	1368
NONMMUG045413_NONMMUT073234	470	Arrb2_NM_001271358	1988	-48.84	-0.103915	1	462	1527	1988
NONMMUG045413_NONMMUT073234	470	Tmem164_NM_177592	5300	-50.4	-0.107234	1	470	4750	5219
NONMMUG045413_NONMMUT073234	470	Nhlrc2_NM_025811	3934	-51.55	-0.109681	1	470	3367	3836
NONMMUG045413_NONMMUT073234	470	Apeh_NM_146226	2391	-50.67	-0.107809	1	470	1162	1631
NONMMUG045413_NONMMUT073234	470	Reln_NM_011261	11698	-53.25	-0.113298
NONMMUG045413_NONMMUT073234	470	Syce2_NM_001168246	929	-52.27	-0.111213	1	342	588	929
NONMMUG045413_NONMMUT073234	470	Ubap2l_NM_001165984	4033	-50.06	-0.106511	1	470	440	909
NONMMUG045413_NONMMUT073234	470	Elk4_NM_007923	3671	-53.61	-0.114064	1	470	27	496
NONMMUG045413_NONMMUT073234	470	Hexdc_NM_001146073	1965	-48.02	-0.10217	1	470	139	608
NONMMUG045413_NONMMUT073234	470	Tjp2_NM_001198985	4622	-47.18	-0.100383	1	470	686	1155
NONMMUG045413_NONMMUT073234	470	Pafah1b1_NM_013625	5517	-49.37	-0.105043	1	470	39	508
NONMMUG045413_NONMMUT073234	470	Tpgs2_NM_001142698	3607	-58.49	-0.124447	1	464	3144	3607
NONMMUG045413_NONMMUT073234	470	Plekhg3_NM_153804	4955	-51.52	-0.109617	1	337	4619	4955
NONMMUG045413_NONMMUT073234	470	Smarca2_NM_011416	5813	-48.39	-0.102957	1	470	5085	5554
NONMMUG045413_NONMMUT073234	470	Kcmf1_NM_019715	3251	-68.95	-0.146702	1	324	2928	3251
NONMMUG045413_NONMMUT073234	470	Katnb1_NM_028805	3425	-49.52	-0.105362	1	470	1978	2447
NONMMUG045413_NONMMUT073234	470	Nup214_NM_172268	8195	-52.16	-0.110979	1	470	2277	2746
NONMMUG045413_NONMMUT073234	470	Rhbdf1_NM_010117	2939	-54.01	-0.114915	1	470	206	675
NONMMUG045413_NONMMUT073234	470	Fam131a_NM_133778	2271	-47.63	-0.10134	1	470	737	1206
NONMMUG045413_NONMMUT073234	470	Zc3h12d_NM_172785	4093	-51.65	-0.109894	1	470	1006	1475
NONMMUG045413_NONMMUT073234	470	Ttbk2_NM_001024856	11152	-53.25	-0.113298
NONMMUG045413_NONMMUT073234	470	Zdhhc7_NM_133967	2854	-48.64	-0.103489	1	398	2457	2854
NONMMUG045413_NONMMUT073234	470	Alg12_NM_001142357	2131	-52.98	-0.112723	1	470	1139	1608
NONMMUG045413_NONMMUT073234	470	Smox_NM_001177833	2262	-50.57	-0.107596	1	440	1823	2262
[truncated: 3,854 more rows]

## Sheet: green
Query	Length_Query	Target	Length_Target	dG	ndG	Start_Position_Query	End_Position_Query	Start_Position_Target	End_Position_Target
NONMMUG001256_NONMMUT001874	889	Rplp2_NM_026020	441	-48.18	-0.109252	57	497	1	441
NONMMUG013742_NONMMUT022236	354	Cdc37_NM_016742	2456	-37.5	-0.105932	1	354	723	1076
NONMMUG013742_NONMMUT022236	354	Cyc1_NM_025567	1194	-38.2	-0.10791	1	300	895	1194
NONMMUG013742_NONMMUT022236	354	Fbl_NM_007991	1159	-44.11	-0.124605	16	354	1	339
NONMMUG013742_NONMMUT022236	354	Atg9a_NM_001288613	4104	-36.35	-0.102684	1	354	3598	3951
NONMMUG013742_NONMMUT022236	354	Slc2a8_NM_019488	2083	-35.71	-0.100876	1	354	1566	1919
NONMMUG013742_NONMMUT022236	354	Eif5a_NM_001166592	1368	-38.09	-0.107599	1	302	1067	1368
NONMMUG013742_NONMMUT022236	354	Atg9a_NM_001003917	3856	-36.35	-0.102684	1	354	3350	3703
NONMMUG013742_NONMMUT022236	354	Rpl8_NM_012053	862	-36.24	-0.102373	1	354	68	421
NONMMUG013742_NONMMUT022236	354	Rps16_NM_013647	615	-37.06	-0.104689	1	330	286	615
NONMMUG013742_NONMMUT022236	354	Ckb_NM_021273	1478	-38.2	-0.10791	1	354	885	1238
NONMMUG013742_NONMMUT022236	354	Crip2_NM_024223	1439	-47.92	-0.135367	1	351	1089	1439
NONMMUG013742_NONMMUT022236	354	Atg9a_NM_001288612	3859	-35.53	-0.100367	1	354	3350	3703
NONMMUG013742_NONMMUT022236	354	Rpl31_NM_001252218	1253	-40.65	-0.114831	1	354	758	1111
NONMMUG013742_NONMMUT022236	354	Eif5a_NM_001166594	1274	-37.6	-0.106215	1	302	973	1274
NONMMUG013742_NONMMUT022236	354	Eif6_NM_010579	1495	-37.55	-0.106073	1	354	949	1302
NONMMUG013742_NONMMUT022236	354	Dnpep_NM_001110831	1819	-41.02	-0.115876	8	354	1	347
NONMMUG013742_NONMMUT022236	354	Rragd_NM_027491	5047	-36.82	-0.104011	1	354	4242	4595
NONMMUG002215_NONMMUT003410	430	Eif2b5_NM_172265	2556	-43.64	-0.101488	8	430	1	423
NONMMUG002215_NONMMUT003410	430	Rpl8_NM_012053	862	-43.87	-0.102023	1	430	108	537
NONMMUG002215_NONMMUT003410	430	Mkrn1_NM_018810	2936	-44.12	-0.102605	1	430	1353	1782
NONMMUG002215_NONMMUT003410	430	Rpl29_NM_009082	710	-46.68	-0.108558	1	419	292	710
NONMMUG002215_NONMMUT003410	430	Eef1d_NM_029663	2855	-48.27	-0.112256	1	430	2233	2662
NONMMUG002215_NONMMUT003410	430	Rpl18a_NM_029751	1291	-45.69	-0.106256	1	430	581	1010
NONMMUG011694_NONMMUT018794	1073	Rps18_NM_011296	524	-620.11	-1.18342	194	717	1	524
NONMMUG002215_NONMMUT003419	346	Slc2a8_NM_019488	2083	-35.79	-0.103439	1	346	1271	1616
NONMMUG002215_NONMMUT003419	346	Rpl18a_NM_029751	1291	-41.39	-0.119624	1	346	665	1010
NONMMUG002215_NONMMUT003419	346	Rps5_NM_009095	740	-35.48	-0.102543	1	346	181	526
Query:NONMMUG037480_NONMMUT060305	Length:291	Target:Uggt1_NM_198899	Length:9029	dG:-40.03	standard delta:-0.137560137457045
NONMMUG037480_NONMMUT060305	291	Ndufs7_NM_029272	758	-30.24	-0.103918	1	291	164	454
NONMMUG037480_NONMMUT060305	291	Cdc37_NM_016742	2456	-33.22	-0.114158	1	291	2154	2444
NONMMUG037480_NONMMUT060305	291	Cyc1_NM_025567	1194	-33.86	-0.116357	1	291	82	372
NONMMUG037480_NONMMUT060305	291	Fbl_NM_007991	1159	-35.7	-0.12268	1	291	850	1140
NONMMUG037480_NONMMUT060305	291	Syngr1_NM_207708	4190	-35.04	-0.120412	1	291	3679	3969
NONMMUG037480_NONMMUT060305	291	Atg9a_NM_001288613	4104	-30.51	-0.104845	1	291	3742	4032
NONMMUG037480_NONMMUT060305	291	Slc2a8_NM_019488	2083	-30.28	-0.104055	1	291	1463	1753
NONMMUG037480_NONMMUT060305	291	Isyna1_NM_023627	1838	-33.06	-0.113608	1	291	269	559
NONMMUG037480_NONMMUT060305	291	Coa7_NM_027250	2876	-31.98	-0.109897	1	291	2205	2495
NONMMUG037480_NONMMUT060305	291	Eif5a_NM_001166592	1368	-30.84	-0.105979	1	291	987	1277
NONMMUG037480_NONMMUT060305	291	Atg9a_NM_001003917	3856	-30.51	-0.104845	1	291	3494	3784
NONMMUG037480_NONMMUT060305	291	Ran_NM_009391	2288	-34.85	-0.119759	1	291	1958	2248
NONMMUG037480_NONMMUT060305	291	Rpl22_NM_001277113	2153	-30.29	-0.104089	1	291	537	827
NONMMUG037480_NONMMUT060305	291	Mkrn1_NM_018810	2936	-29.62	-0.101787	1	291	1110	1400
NONMMUG037480_NONMMUT060305	291	Cd63_NM_007653	899	-29.67	-0.101959	1	291	22	312
NONMMUG037480_NONMMUT060305	291	Ruvbl2_NM_011304	1675	-30.12	-0.103505	1	291	419	709
NONMMUG037480_NONMMUT060305	291	Rpl22_NM_009079	2203	-30.29	-0.104089	1	291	537	827
NONMMUG037480_NONMMUT060305	291	Psmd13_NM_011875	1563	-29.51	-0.101409	1	291	431	721
NONMMUG037480_NONMMUT060305	291	Echdc2_NM_001254754	1239	-29.17	-0.100241	1	291	818	1108
NONMMUG037480_NONMMUT060305	291	Atp5d_NM_025313	931	-31.62	-0.10866	1	291	384	674
NONMMUG037480_NONMMUT060305	291	Gjb3_NM_001160012	1872	-29.29	-0.100653	1	291	1580	1870
NONMMUG037480_NONMMUT060305	291	Cldn7_NM_016887	1311	-35.11	-0.120653	20	291	1	272
NONMMUG037480_NONMMUT060305	291	Lrpprc_NM_028233	4621	-29.16	-0.100206	1	291	4224	4514
NONMMUG037480_NONMMUT060305	291	Galk1_NM_016905	1506	-29.63	-0.101821	16	291	1	276
NONMMUG037480_NONMMUT060305	291	Timm13_NM_013895	1225	-31.22	-0.107285	1	291	868	1158
NONMMUG037480_NONMMUT060305	291	Crip2_NM_024223	1439	-32.57	-0.111924	1	291	89	379
NONMMUG037480_NONMMUT060305	291	Atg9a_NM_001288612	3859	-29.29	-0.100653	1	291	1643	1933
NONMMUG037480_NONMMUT060305	291	Gabrd_NM_008072	1879	-29.99	-0.103058	1	291	1529	1819
NONMMUG037480_NONMMUT060305	291	Nme2_NM_001077529	737	-32.2	-0.110653	1	291	198	488
NONMMUG037480_NONMMUT060305	291	Rpl31_NM_001252218	1253	-29.56	-0.101581	1	267	987	1253
NONMMUG037480_NONMMUT060305	291	Eef1d_NM_001285434	1692	-29.69	-0.102027	1	291	1214	1504
NONMMUG037480_NONMMUT060305	291	Wdr45_NM_001290795	1559	-29.13	-0.100103	1	291	1258	1548
NONMMUG037480_NONMMUT060305	291	Pmm1_NM_013872	1302	-34.49	-0.118522	2	291	1	290
NONMMUG037480_NONMMUT060305	291	Polr1b_NM_009086	3998	-30.8	-0.105842	1	291	1543	1833
NONMMUG037480_NONMMUT060305	291	Syngr1_NM_009303	818	-35.04	-0.120412	1	291	307	597
NONMMUG037480_NONMMUT060305	291	Rpl37a_NM_009084	588	-38.26	-0.131478	1	291	177	467
NONMMUG037480_NONMMUT060305	291	Sod2_NM_013671	3824	-31.7	-0.108935	4	291	1	288
NONMMUG037480_NONMMUT060305	291	Cldn7_NM_001193619	989	-30.41	-0.104502	1	291	378	668
NONMMUG037480_NONMMUT060305	291	Actn2_NM_033268	2984	-29.54	-0.101512	1	291	789	1079
NONMMUG037480_NONMMUT060305	291	Eif5a_NM_001166594	1274	-30.81	-0.105876	1	291	13	303
NONMMUG037480_NONMMUT060305	291	Nsfl1c_NM_198326	1486	-31.94	-0.109759	63	291	1	229
NONMMUG037480_NONMMUT060305	291	Eif6_NM_010579	1495	-30.57	-0.105052	1	291	177	467
NONMMUG037480_NONMMUT060305	291	Uqcrc1_NM_025407	1656	-32.73	-0.112474	1	291	56	346
NONMMUG037480_NONMMUT060305	291	Qtrt1_NM_021888	1321	-31.64	-0.108729	1	291	323	613
NONMMUG037480_NONMMUT060305	291	Dnpep_NM_001110831	1819	-36.04	-0.123849	1	291	62	352
NONMMUG037480_NONMMUT060305	291	Nsfl1c_NM_001291074	1480	-31.94	-0.109759	63	291	1	229
NONMMUG037480_NONMMUT060305	291	Rpl22_NM_001277114	2223	-30.29	-0.104089	1	291	537	827
NONMMUG037480_NONMMUT060305	291	Nme2_NM_008705	1009	-32.2	-0.110653	1	291	470	760
NONMMUG037480_NONMMUT060305	291	Eef1d_NM_001285429	1707	-29.89	-0.102715	1	243	1465	1707
NONMMUG037480_NONMMUT060305	291	Echdc2_NM_026728	1307	-31.42	-0.107973	1	291	818	1108
NONMMUG037480_NONMMUT060305	291	Lpcat3_NM_145130	2502	-34.73	-0.119347	1	291	17	307
NONMMUG037480_NONMMUT060305	291	Polr2e_NM_025554	1008	-29.35	-0.100859	1	291	306	596
NONMMUG037480_NONMMUT060305	291	Rragd_NM_027491	5047	-36.18	-0.12433	1	291	302	592
NONMMUG037480_NONMMUT060305	291	Gpx1_NM_008160	1045	-36.04	-0.123849	1	291	592	882
NONMMUG037480_NONMMUT060305	291	Renbp_NM_023132	1418	-30.43	-0.10457	1	291	929	1219
NONMMUG037480_NONMMUT060305	291	Pmm1_NM_001282041	1006	-34.46	-0.118419	2	291	1	290
NONMMUG037480_NONMMUT060305	291	Wdr45_NM_001290792	1601	-29.13	-0.100103	1	291	1300	1590
NONMMUG037480_NONMMUT060305	291	Eif5a_NM_001166589	1445	-29.64	-0.101856	1	283	1163	1445
NONMMUG037480_NONMMUT060305	291	Timm10_NM_013899	666	-29.93	-0.102852	1	291	372	662
NONMMUG037480_NONMMUT060305	291	Renbp_NM_001164704	1376	-30.65	-0.105326	1	291	845	1135
NONMMUG035615_NONMMUT057364	423	Rragd_NM_027491	5047	-46.44	-0.109787	1	423	4426	4848
NONMMUG006613_NONMMUT010522	313	Fbl_NM_007991	1159	-33.59	-0.107316	1	313	68	380
NONMMUG006613_NONMMUT010522	313	Atg9a_NM_001288613	4104	-31.97	-0.102141	1	313	1187	1499
NONMMUG006613_NONMMUT010522	313	Atg9a_NM_001003917	3856	-31.97	-0.102141	1	313	1187	1499
NONMMUG006613_NONMMUT010522	313	Ckb_NM_021273	1478	-33.17	-0.105974	1	313	803	1115
NONMMUG006613_NONMMUT010522	313	Atg9a_NM_001288612	3859	-31.97	-0.102141	1	313	1187	1499
NONMMUG006613_NONMMUT010522	313	Nsfl1c_NM_198326	1486	-32.98	-0.105367	1	313	1149	1461
NONMMUG006613_NONMMUT010522	313	Qtrt1_NM_021888	1321	-32.19	-0.102843	1	313	121	433
NONMMUG006613_NONMMUT010522	313	Nsfl1c_NM_001291074	1480	-32.98	-0.105367	1	313	1143	1455
NONMMUG006613_NONMMUT010522	313	Pmm1_NM_001282041	1006	-31.59	-0.100927	1	279	728	1006
NONMMUG036333_NONMMUT058466	408	Cyc1_NM_025567	1194	-46.4	-0.113725	1	408	665	1072
NONMMUG036333_NONMMUT058466	408	Klhdc4_NM_145605	2083	-42.51	-0.104191	1	408	1238	1645
NONMMUG036333_NONMMUT058466	408	Fbl_NM_007991	1159	-43.84	-0.107451	1	408	633	1040
NONMMUG036333_NONMMUT058466	408	Syngr1_NM_207708	4190	-42	-0.102941	1	408	2875	3282
NONMMUG036333_NONMMUT058466	408	Isyna1_NM_023627	1838	-41.56	-0.101863	1	408	1421	1828
NONMMUG036333_NONMMUT058466	408	Coa7_NM_027250	2876	-42.32	-0.103725	1	408	2190	2597
NONMMUG036333_NONMMUT058466	408	Galk1_NM_016905	1506	-41	-0.10049	1	408	236	643
NONMMUG036333_NONMMUT058466	408	Cndp2_NM_023149	2124	-44.98	-0.110245	1	408	1569	1976
NONMMUG036333_NONMMUT058466	408	Rpsa_NM_011029	1861	-44.13	-0.108162	1	408	888	1295
NONMMUG036333_NONMMUT058466	408	Nme2_NM_001077529	737	-41.03	-0.100564	1	408	169	576
NONMMUG036333_NONMMUT058466	408	Cndp2_NM_001289531	2156	-44.98	-0.110245	1	408	1569	1976
NONMMUG036333_NONMMUT058466	408	Uqcrc1_NM_025407	1656	-43.51	-0.106642	1	408	263	670
NONMMUG036333_NONMMUT058466	408	Dnpep_NM_001110831	1819	-41.27	-0.101152	1	373	1447	1819
NONMMUG036333_NONMMUT058466	408	Nme2_NM_008705	1009	-41.03	-0.100564	1	408	169	576
NONMMUG036333_NONMMUT058466	408	Polr2e_NM_025554	1008	-43.81	-0.107377	1	408	146	553
NONMMUG036333_NONMMUT058466	408	Rragd_NM_027491	5047	-42.18	-0.103382	1	408	4338	4745
NONMMUG013040_NONMMUT021007	451	Isyna1_NM_023627	1838	-47.38	-0.105055	13	451	1	439
NONMMUG013040_NONMMUT021007	451	Eif2b5_NM_172265	2556	-45.75	-0.101441	1	451	33	483
NONMMUG013040_NONMMUT021007	451	Eef1d_NM_029663	2855	-49.21	-0.109113	1	451	1835	2285
NONMMUG013040_NONMMUT021007	451	Echdc2_NM_001254754	1239	-47.65	-0.105654	1	451	486	936
NONMMUG013040_NONMMUT021007	451	Eif6_NM_010579	1495	-45.15	-0.100111	1	451	610	1060
NONMMUG013040_NONMMUT021007	451	Echdc2_NM_026728	1307	-47.65	-0.105654	1	451	486	936
NONMMUG013040_NONMMUT021007	451	Rragd_NM_027491	5047	-45.88	-0.101729	1	451	4396	4846
NONMMUG028392_NONMMUT045996	1025	Rpl38_NM_001048057	369	-41.22	-0.111707	103	471	1	369
NONMMUG028392_NONMMUT045996	1025	Uba52_NM_019883	494	-502.38	-1.01696	78	571	1	494
NONMMUG028392_NONMMUT045996	1025	Rpl38_NM_001048058	285	-31.8	-0.111579	103	387	1	285
NONMMUG015047_NONMMUT024347	407	Atg9a_NM_001288613	4104	-41.76	-0.102604	1	407	1073	1479
NONMMUG015047_NONMMUT024347	407	Slc2a8_NM_019488	2083	-41.41	-0.101744	1	407	1601	2007
NONMMUG015047_NONMMUT024347	407	Atg9a_NM_001003917	3856	-41.76	-0.102604	1	407	1073	1479
NONMMUG015047_NONMMUT024347	407	Atg9a_NM_001288612	3859	-41.76	-0.102604	1	407	1073	1479
NONMMUG015047_NONMMUT024347	407	Nsfl1c_NM_198326	1486	-49.62	-0.121916	1	407	219	625
NONMMUG015047_NONMMUT024347	407	Nsfl1c_NM_001291074	1480	-41.61	-0.102236	1	407	213	619
NONMMUG015047_NONMMUT024347	407	Rragd_NM_027491	5047	-41.97	-0.10312	1	407	4494	4900
NONMMUG025742_NONMMUT041621	210	Sfn_NM_018754	1613	-21.46	-0.10219	1	210	594	803
Query:NONMMUG025742_NONMMUT041621	Length:210	Target:Uggt1_NM_198899	Length:9029	dG:-22.88	standard delta:-0.108952380952381
NONMMUG025742_NONMMUT041621	210	Ndufs7_NM_029272	758	-21.63	-0.103	1	210	364	573
NONMMUG025742_NONMMUT041621	210	Snrpd2_NM_026943	488	-22.23	-0.105857	1	210	186	395
NONMMUG025742_NONMMUT041621	210	Rpl23_NM_022891	1062	-21.48	-0.102286	1	210	12	221
NONMMUG025742_NONMMUT041621	210	Rpl10a_NM_011287	830	-22.16	-0.105524	1	210	52	261
NONMMUG025742_NONMMUT041621	210	Rpl41_NM_018860	449	-21.07	-0.100333	1	210	228	437
NONMMUG025742_NONMMUT041621	210	Cdc37_NM_016742	2456	-22.04	-0.104952	1	210	1122	1331
NONMMUG025742_NONMMUT041621	210	Cyc1_NM_025567	1194	-25.18	-0.119905	1	210	228	437
NONMMUG025742_NONMMUT041621	210	Mars_NM_001003913	2939	-24.75	-0.117857	1	210	1256	1465
NONMMUG025742_NONMMUT041621	210	Klhdc4_NM_145605	2083	-21.77	-0.103667	1	206	1878	2083
NONMMUG025742_NONMMUT041621	210	Fbl_NM_007991	1159	-22.27	-0.106048	1	210	773	982
NONMMUG025742_NONMMUT041621	210	Mtch2_NM_019758	2420	-21.82	-0.103905	1	210	2211	2420
NONMMUG025742_NONMMUT041621	210	Syngr1_NM_207708	4190	-23.25	-0.110714	1	210	2668	2877
NONMMUG025742_NONMMUT041621	210	Atg9a_NM_001288613	4104	-22.38	-0.106571	1	210	2710	2919
NONMMUG025742_NONMMUT041621	210	Slc2a8_NM_019488	2083	-27.34	-0.13019	1	210	1320	1529
NONMMUG025742_NONMMUT041621	210	Isyna1_NM_023627	1838	-23.34	-0.111143	1	210	1207	1416
NONMMUG025742_NONMMUT041621	210	Eif5a_NM_001166592	1368	-23.01	-0.109571	34	210	1	177
NONMMUG025742_NONMMUT041621	210	Eif2b5_NM_172265	2556	-25.12	-0.119619	1	210	66	275
NONMMUG025742_NONMMUT041621	210	Atg9a_NM_001003917	3856	-22.38	-0.106571	1	210	2710	2919
NONMMUG025742_NONMMUT041621	210	Rpl19_NM_009078	752	-22.28	-0.106095	1	210	511	720
NONMMUG025742_NONMMUT041621	210	Ndufv1_NM_133666	1608	-26.77	-0.127476	1	210	287	496
NONMMUG025742_NONMMUT041621	210	Rpl12_NM_009076	638	-21.93	-0.104429	1	206	433	638
NONMMUG025742_NONMMUT041621	210	Ran_NM_009391	2288	-21.75	-0.103571	29	210	1	182
NONMMUG025742_NONMMUT041621	210	Rpl22_NM_001277113	2153	-21.84	-0.104	1	210	706	915
NONMMUG025742_NONMMUT041621	210	Rpl8_NM_012053	862	-21.46	-0.10219	1	210	290	499
NONMMUG025742_NONMMUT041621	210	Mkrn1_NM_018810	2936	-24.67	-0.117476	1	210	183	392
NONMMUG025742_NONMMUT041621	210	Rpl22_NM_009079	2203	-23.11	-0.110048	1	210	1942	2151
NONMMUG025742_NONMMUT041621	210	Eif3f_NM_025344	1507	-21.49	-0.102333	1	210	1221	1430
NONMMUG025742_NONMMUT041621	210	Eef1d_NM_029663	2855	-21.68	-0.103238	1	210	1916	2125
NONMMUG025742_NONMMUT041621	210	Hsp90ab1_NM_008302	2507	-21.17	-0.10081	1	210	312	521
NONMMUG025742_NONMMUT041621	210	Echdc2_NM_001254754	1239	-22.96	-0.109333	1	210	622	831
NONMMUG025742_NONMMUT041621	210	Atp5d_NM_025313	931	-21.24	-0.101143	1	210	338	547
NONMMUG025742_NONMMUT041621	210	Gjb3_NM_001160012	1872	-25.81	-0.122905	1	210	1483	1692
NONMMUG025742_NONMMUT041621	210	Cldn7_NM_016887	1311	-24.5	-0.116667	1	202	1110	1311
NONMMUG025742_NONMMUT041621	210	Lrpprc_NM_028233	4621	-25.77	-0.122714	1	210	317	526
NONMMUG025742_NONMMUT041621	210	Eif5a_NM_001166591	1381	-25.46	-0.121238	5	210	1	206
NONMMUG025742_NONMMUT041621	210	Rps4x_NM_009094	876	-21.65	-0.103095	1	210	187	396
NONMMUG025742_NONMMUT041621	210	Galk1_NM_016905	1506	-23.55	-0.112143	1	210	207	416
NONMMUG025742_NONMMUT041621	210	Ndufs3_NM_026688	940	-21.46	-0.10219	1	210	708	917
NONMMUG025742_NONMMUT041621	210	2200002D01Rik_NM_028179	507	-23.4	-0.111429	1	210	106	315
NONMMUG025742_NONMMUT041621	210	Timm13_NM_013895	1225	-25.09	-0.119476	1	210	838	1047
NONMMUG025742_NONMMUT041621	210	Npc2_NM_023409	3262	-22.43	-0.10681	37	210	1	174
NONMMUG025742_NONMMUT041621	210	Ckb_NM_021273	1478	-23.26	-0.110762	1	210	1043	1252
NONMMUG025742_NONMMUT041621	210	Cndp2_NM_023149	2124	-26.27	-0.125095	1	210	1093	1302
NONMMUG025742_NONMMUT041621	210	Crip2_NM_024223	1439	-27.62	-0.131524	1	210	1078	1287
NONMMUG025742_NONMMUT041621	210	Atg9a_NM_001288612	3859	-22.38	-0.106571	1	210	2710	2919
NONMMUG025742_NONMMUT041621	210	Gabrd_NM_008072	1879	-25.89	-0.123286	1	175	1705	1879
NONMMUG025742_NONMMUT041621	210	Rpsa_NM_011029	1861	-21.28	-0.101333	1	210	1216	1425
NONMMUG025742_NONMMUT041621	210	Nme2_NM_001077529	737	-23.02	-0.109619	1	210	470	679
NONMMUG025742_NONMMUT041621	210	Rpl31_NM_001252218	1253	-23.66	-0.112667	1	210	101	310
NONMMUG025742_NONMMUT041621	210	Rps18_NM_011296	524	-24.94	-0.118762	1	210	35	244
NONMMUG025742_NONMMUT041621	210	Wdr45_NM_172372	1597	-21.52	-0.102476	1	210	4	213
NONMMUG025742_NONMMUT041621	210	Polr1b_NM_009086	3998	-21.38	-0.10181	1	210	3100	3309
NONMMUG025742_NONMMUT041621	210	Syngr1_NM_009303	818	-22.17	-0.105571	1	210	29	238
NONMMUG025742_NONMMUT041621	210	Sod2_NM_013671	3824	-21.75	-0.103571	1	210	1546	1755
NONMMUG025742_NONMMUT041621	210	Cldn7_NM_001193619	989	-23.41	-0.111476	1	210	767	976
NONMMUG025742_NONMMUT041621	210	Gjb3_NM_008126	1587	-21.76	-0.103619	1	210	1340	1549
NONMMUG025742_NONMMUT041621	210	Eif5a_NM_001166594	1274	-22.13	-0.105381	1	169	1106	1274
NONMMUG025742_NONMMUT041621	210	Mdh2_NM_008617	1282	-21.92	-0.104381	4	210	1	207
NONMMUG025742_NONMMUT041621	210	Nsfl1c_NM_198326	1486	-27.21	-0.129571	1	207	1280	1486
NONMMUG025742_NONMMUT041621	210	Eif6_NM_010579	1495	-23.58	-0.112286	1	210	300	509
NONMMUG025742_NONMMUT041621	210	Cndp2_NM_001289531	2156	-26.27	-0.125095	1	210	1093	1302
NONMMUG025742_NONMMUT041621	210	Qtrt1_NM_021888	1321	-21.23	-0.101095	1	210	847	1056
NONMMUG025742_NONMMUT041621	210	Dnpep_NM_001110831	1819	-26.97	-0.128429	1	210	218	427
NONMMUG025742_NONMMUT041621	210	Nsfl1c_NM_001291074	1480	-27.21	-0.129571	1	207	1274	1480
NONMMUG025742_NONMMUT041621	210	Rpl18a_NM_029751	1291	-21.22	-0.101048	1	210	1048	1257
NONMMUG025742_NONMMUT041621	210	Rpl22_NM_001277114	2223	-23.11	-0.110048	1	210	1962	2171
NONMMUG025742_NONMMUT041621	210	Nme2_NM_008705	1009	-21.49	-0.102333	1	210	616	825
NONMMUG025742_NONMMUT041621	210	Mars_NM_001171582	2963	-24.75	-0.117857	1	210	1256	1465
NONMMUG025742_NONMMUT041621	210	Eif5a_NM_181582	1351	-25.46	-0.121238	5	210	1	206
NONMMUG025742_NONMMUT041621	210	Echdc2_NM_026728	1307	-22.96	-0.109333	1	210	690	899
NONMMUG025742_NONMMUT041621	210	Rps5_NM_009095	740	-24.5	-0.116667	8	210	1	203
NONMMUG025742_NONMMUT041621	210	Lpcat3_NM_145130	2502	-25.44	-0.121143	18	210	1	193
NONMMUG025742_NONMMUT041621	210	Phgdh_NM_016966	1871	-26.35	-0.125476	43	210	1	168
NONMMUG025742_NONMMUT041621	210	Tmem208_NM_025486	775	-25.41	-0.121	1	210	292	501
NONMMUG025742_NONMMUT041621	210	Rogdi_NM_133185	1392	-27.06	-0.128857	1	210	648	857
NONMMUG025742_NONMMUT041621	210	Polr2e_NM_025554	1008	-22.22	-0.10581	1	210	540	749
NONMMUG025742_NONMMUT041621	210	Rragd_NM_027491	5047	-25.96	-0.123619	1	210	7	216
NONMMUG025742_NONMMUT041621	210	Gpx1_NM_008160	1045	-25.08	-0.119429	1	210	658	867
NONMMUG025742_NONMMUT041621	210	Pemt_NM_008819	1003	-28.23	-0.134429	1	210	716	925
NONMMUG025742_NONMMUT041621	210	Eif5a_NM_001166589	1445	-25.46	-0.121238	5	210	1	206
NONMMUG025742_NONMMUT041621	210	Renbp_NM_001164704	1376	-22.62	-0.107714	1	210	1026	1235
NONMMUG036991_NONMMUT059515	1713	Rps26_NM_013765	448	-485.13	-1.08288	10	457	1	448
NONMMUG041522_NONMMUT067063	449	Wdr89_NM_028203	2981	-45.67	-0.101715	1	449	369	817
NONMMUG041522_NONMMUT067063	449	Cdc37_NM_016742	2456	-48.86	-0.10882	1	391	2066	2456
NONMMUG041522_NONMMUT067063	449	Rps26_NM_013765	448	-509.48	-1.13723	13	449	1	437
NONMMUG041522_NONMMUT067063	449	Pmm1_NM_013872	1302	-50.95	-0.113474	1	438	865	1302
NONMMUG041522_NONMMUT067063	449	Sod2_NM_013671	3824	-46.19	-0.102873	32	449	1	418
NONMMUG041522_NONMMUT067063	449	Pmm1_NM_001282040	1122	-44.97	-0.100156	1	438	685	1122
NONMMUG041522_NONMMUT067063	449	Eif6_NM_010579	1495	-45.58	-0.101514	1	449	41	489
NONMMUG041522_NONMMUT067063	449	Dnpep_NM_001110831	1819	-49.89	-0.111114	1	440	1380	1819
NONMMUG041522_NONMMUT067063	449	Pmm1_NM_001282041	1006	-48.33	-0.107639	1	438	569	1006
NONMMUG036855_NONMMUT059312	213	Wdr89_NM_028203	2981	-23.28	-0.109296	1	213	2491	2703
Query:NONMMUG036855_NONMMUT059312	Length:213	Target:Uggt1_NM_198899	Length:9029	dG:-25.06	standard delta:-0.117652582159624
NONMMUG036855_NONMMUT059312	213	Guca1a_NM_008189	873	-22.3	-0.104695	1	213	298	510
NONMMUG036855_NONMMUT059312	213	Cdc37_NM_016742	2456	-23.62	-0.110892	1	213	970	1182
NONMMUG036855_NONMMUT059312	213	Rplp2_NM_026020	441	-24.69	-0.115915	1	213	132	344
NONMMUG036855_NONMMUT059312	213	Aprt_NM_009698	866	-22	-0.103286	1	213	253	465
NONMMUG036855_NONMMUT059312	213	Mars_NM_001003913	2939	-22.04	-0.103474	1	213	1385	1597
NONMMUG036855_NONMMUT059312	213	Klhdc4_NM_145605	2083	-25.12	-0.117934	1	213	1243	1455
NONMMUG036855_NONMMUT059312	213	Fbl_NM_007991	1159	-23.34	-0.109577	1	213	107	319
NONMMUG036855_NONMMUT059312	213	Syngr1_NM_207708	4190	-24.57	-0.115352	1	213	3390	3602
NONMMUG036855_NONMMUT059312	213	Atg9a_NM_001288613	4104	-21.91	-0.102864	1	213	2471	2683
NONMMUG036855_NONMMUT059312	213	Slc2a8_NM_019488	2083	-24.38	-0.11446	1	213	878	1090
NONMMUG036855_NONMMUT059312	213	Psmc5_NM_008950	1277	-21.49	-0.100892	1	213	46	258
NONMMUG036855_NONMMUT059312	213	Isyna1_NM_023627	1838	-21.57	-0.101268	1	213	668	880
NONMMUG036855_NONMMUT059312	213	Eif2b5_NM_172265	2556	-25.33	-0.11892	1	213	861	1073
NONMMUG036855_NONMMUT059312	213	Atg9a_NM_001003917	3856	-21.91	-0.102864	1	213	2223	2435
NONMMUG036855_NONMMUT059312	213	Ruvbl2_NM_011304	1675	-23.5	-0.110329	1	213	1205	1417
NONMMUG036855_NONMMUT059312	213	Rpl9_NM_011292	725	-21.49	-0.100892	1	213	147	359
NONMMUG036855_NONMMUT059312	213	Eef1d_NM_029663	2855	-22.21	-0.104272	1	213	2523	2735
NONMMUG036855_NONMMUT059312	213	Aco2_NM_080633	2768	-23.18	-0.108826	1	213	892	1104
NONMMUG036855_NONMMUT059312	213	Eif5a_NM_001166591	1381	-21.36	-0.100282	1	187	1195	1381
NONMMUG036855_NONMMUT059312	213	Urm1_NM_026615	2143	-22.38	-0.10507	1	213	913	1125
NONMMUG036855_NONMMUT059312	213	Galk1_NM_016905	1506	-21.58	-0.101315	1	213	1201	1413
NONMMUG036855_NONMMUT059312	213	Pemt_NM_001290011	969	-25.19	-0.118263	1	213	674	886
NONMMUG036855_NONMMUT059312	213	Ndufs3_NM_026688	940	-21.49	-0.100892	1	213	190	402
NONMMUG036855_NONMMUT059312	213	Timm13_NM_013895	1225	-23.31	-0.109437	1	213	803	1015
NONMMUG036855_NONMMUT059312	213	Hspa8_NM_031165	2104	-21.81	-0.102394	1	213	570	782
NONMMUG036855_NONMMUT059312	213	Cndp2_NM_023149	2124	-24.05	-0.112911	1	213	1056	1268
NONMMUG036855_NONMMUT059312	213	Crip2_NM_024223	1439	-25.02	-0.117465	1	213	217	429
NONMMUG036855_NONMMUT059312	213	Atg9a_NM_001288612	3859	-21.91	-0.102864	1	213	2226	2438
NONMMUG036855_NONMMUT059312	213	Sod2_NM_013671	3824	-22.91	-0.107559	1	213	3553	3765
NONMMUG036855_NONMMUT059312	213	Cldn7_NM_001193619	989	-23.61	-0.110845	1	213	61	273
NONMMUG036855_NONMMUT059312	213	Mdh2_NM_008617	1282	-24.82	-0.116526	1	213	893	1105
NONMMUG036855_NONMMUT059312	213	Nsfl1c_NM_198326	1486	-22.35	-0.10493	1	213	1233	1445
NONMMUG036855_NONMMUT059312	213	Eif6_NM_010579	1495	-23.88	-0.112113	1	213	213	425
NONMMUG036855_NONMMUT059312	213	Cndp2_NM_001289531	2156	-24.05	-0.112911	1	213	1056	1268
NONMMUG036855_NONMMUT059312	213	Nsfl1c_NM_001291074	1480	-22.35	-0.10493	1	213	1227	1439
NONMMUG036855_NONMMUT059312	213	Rpl18a_NM_029751	1291	-24.2	-0.113615	1	213	245	457
NONMMUG036855_NONMMUT059312	213	Mars_NM_001171582	2963	-22.04	-0.103474	1	213	1385	1597
NONMMUG036855_NONMMUT059312	213	Eif5a_NM_181582	1351	-23.17	-0.108779	1	213	938	1150
NONMMUG036855_NONMMUT059312	213	Echdc2_NM_026728	1307	-23.33	-0.109531	1	213	854	1066
NONMMUG036855_NONMMUT059312	213	Tmem208_NM_025486	775	-26.69	-0.125305	1	213	333	545
NONMMUG036855_NONMMUT059312	213	Rragd_NM_027491	5047	-24.16	-0.113427	1	213	102	314
NONMMUG036855_NONMMUT059312	213	Rps12_NM_011295	518	-22.03	-0.103427	1	213	120	332
NONMMUG036855_NONMMUT059312	213	Eif5a_NM_001166589	1445	-21.36	-0.100282	1	187	1259	1445
NONMMUG013040_NONMMUT021006	422	Fbl_NM_007991	1159	-43.28	-0.102559	1	396	764	1159
NONMMUG013040_NONMMUT021006	422	Isyna1_NM_023627	1838	-42.56	-0.100853	1	422	21	442
NONMMUG013040_NONMMUT021006	422	Eif2b5_NM_172265	2556	-46.31	-0.109739	1	422	65	486
NONMMUG013040_NONMMUT021006	422	Eef1d_NM_029663	2855	-45.48	-0.107773	1	422	1867	2288
NONMMUG013040_NONMMUT021006	422	Echdc2_NM_001254754	1239	-50.01	-0.118507	1	422	518	939
NONMMUG013040_NONMMUT021006	422	Aco2_NM_080633	2768	-44.37	-0.105142	1	422	2024	2445
NONMMUG013040_NONMMUT021006	422	Cldn7_NM_001193619	989	-42.9	-0.101659	1	422	48	469
NONMMUG013040_NONMMUT021006	422	Nsfl1c_NM_198326	1486	-42.43	-0.100545	1	422	758	1179
NONMMUG013040_NONMMUT021006	422	Echdc2_NM_026728	1307	-50.01	-0.118507	1	422	518	939
NONMMUG013040_NONMMUT021006	422	Rragd_NM_027491	5047	-46.6	-0.110427	1	422	4428	4849
NONMMUG035615_NONMMUT057365	354	Ruvbl2_NM_011304	1675	-35.66	-0.100734	1	354	179	532
NONMMUG035615_NONMMUT057365	354	Cndp2_NM_023149	2124	-36.84	-0.104068	1	354	1450	1803
NONMMUG035615_NONMMUT057365	354	Crip2_NM_024223	1439	-35.92	-0.101469	1	354	431	784
NONMMUG035615_NONMMUT057365	354	Cndp2_NM_001289531	2156	-36.84	-0.104068	1	354	1450	1803
NONMMUG035615_NONMMUT057365	354	Rragd_NM_027491	5047	-39.6	-0.111864	1	354	4459	4812
NONMMUG037662_NONMMUT060587	1987	Rps12_NM_011295	518	-300.37	-0.579865	1	274	245	518
NONMMUG006306_NONMMUT010053	381	Aprt_NM_009698	866	-39.99	-0.104961	1	381	219	599
NONMMUG006613_NONMMUT010519	383	Sfn_NM_018754	1613	-42.81	-0.111775	1	383	943	1325
NONMMUG006613_NONMMUT010519	383	Ndufs7_NM_029272	758	-39.06	-0.101984	1	383	88	470
NONMMUG006613_NONMMUT010519	383	Cdc37_NM_016742	2456	-39.15	-0.102219	1	383	1210	1592
NONMMUG006613_NONMMUT010519	383	Cyc1_NM_025567	1194	-43.4	-0.113316	1	383	767	1149
NONMMUG006613_NONMMUT010519	383	Aprt_NM_009698	866	-40.5	-0.105744	1	383	2	384
NONMMUG006613_NONMMUT010519	383	Fbl_NM_007991	1159	-38.47	-0.100444	1	339	821	1159
NONMMUG006613_NONMMUT010519	383	Syngr1_NM_207708	4190	-43.04	-0.112376	1	383	107	489
NONMMUG006613_NONMMUT010519	383	Atg9a_NM_001288613	4104	-40.29	-0.105196	1	383	430	812
NONMMUG006613_NONMMUT010519	383	Slc2a8_NM_019488	2083	-45.07	-0.117676	1	383	1148	1530
NONMMUG006613_NONMMUT010519	383	Isyna1_NM_023627	1838	-41.1	-0.107311	1	383	215	597
NONMMUG006613_NONMMUT010519	383	Eif5a_NM_001166592	1368	-39.68	-0.103603	1	383	780	1162
NONMMUG006613_NONMMUT010519	383	Eif2b5_NM_172265	2556	-41.58	-0.108564	1	373	2184	2556
NONMMUG006613_NONMMUT010519	383	Atg9a_NM_001003917	3856	-40.29	-0.105196	1	383	430	812
NONMMUG006613_NONMMUT010519	383	Ndufv1_NM_133666	1608	-39.1	-0.102089	1	383	85	467
NONMMUG006613_NONMMUT010519	383	Ran_NM_009391	2288	-39.82	-0.103969	1	383	1869	2251
NONMMUG006613_NONMMUT010519	383	Rpl8_NM_012053	862	-38.89	-0.10154	1	383	436	818
NONMMUG006613_NONMMUT010519	383	Mkrn1_NM_018810	2936	-40.15	-0.10483	1	383	2068	2450
NONMMUG006613_NONMMUT010519	383	Ruvbl2_NM_011304	1675	-41.4	-0.108094	1	383	1222	1604
NONMMUG006613_NONMMUT010519	383	Psmd13_NM_011875	1563	-38.58	-0.100731	1	383	509	891
NONMMUG006613_NONMMUT010519	383	Eef1d_NM_029663	2855	-40.84	-0.106632	1	383	2022	2404
NONMMUG006613_NONMMUT010519	383	Echdc2_NM_001254754	1239	-40.71	-0.106292	1	347	893	1239
NONMMUG006613_NONMMUT010519	383	Gjb3_NM_001160012	1872	-45.43	-0.118616	1	383	1485	1867
NONMMUG006613_NONMMUT010519	383	Cldn7_NM_016887	1311	-39.48	-0.103081	1	383	472	854
NONMMUG006613_NONMMUT010519	383	Rplp0_NM_007475	1360	-42.4	-0.110705	1	383	55	437
NONMMUG006613_NONMMUT010519	383	Lrpprc_NM_028233	4621	-43.63	-0.113916	1	383	100	482
NONMMUG006613_NONMMUT010519	383	Eif5a_NM_001166591	1381	-39.68	-0.103603	1	383	793	1175
NONMMUG006613_NONMMUT010519	383	Eif5a_NM_001166596	1283	-39.68	-0.103603	1	383	695	1077
NONMMUG006613_NONMMUT010519	383	Urm1_NM_026615	2143	-38.34	-0.100104	1	383	11	393
NONMMUG006613_NONMMUT010519	383	Galk1_NM_016905	1506	-39.95	-0.104308	1	383	854	1236
NONMMUG006613_NONMMUT010519	383	Uqcrq_NM_025352	499	-39.38	-0.10282	1	383	111	493
NONMMUG006613_NONMMUT010519	383	2200002D01Rik_NM_028179	507	-41.97	-0.109582	1	383	30	412
NONMMUG006613_NONMMUT010519	383	Timm13_NM_013895	1225	-43.05	-0.112402	1	383	57	439
NONMMUG006613_NONMMUT010519	383	Ckb_NM_021273	1478	-42.89	-0.111984	1	383	209	591
NONMMUG006613_NONMMUT010519	383	Eif5a_NM_001166590	1417	-39.68	-0.103603	1	383	829	1211
NONMMUG006613_NONMMUT010519	383	Crip2_NM_024223	1439	-51.11	-0.133446	1	383	100	482
NONMMUG006613_NONMMUT010519	383	Atg9a_NM_001288612	3859	-40.74	-0.106371	1	383	3329	3711
NONMMUG006613_NONMMUT010519	383	Nme2_NM_001077529	737	-40.56	-0.105901	1	383	63	445
NONMMUG006613_NONMMUT010519	383	Rpl31_NM_001252218	1253	-42.29	-0.110418	1	383	859	1241
NONMMUG006613_NONMMUT010519	383	Eef1d_NM_001285434	1692	-38.54	-0.100627	1	383	1081	1463
NONMMUG006613_NONMMUT010519	383	Wdr45_NM_001290795	1559	-38.62	-0.100836	1	383	1070	1452
NONMMUG006613_NONMMUT010519	383	Syngr1_NM_009303	818	-43.04	-0.112376	1	383	107	489
NONMMUG006613_NONMMUT010519	383	Sod2_NM_013671	3824	-45.46	-0.118695	1	383	3410	3792
NONMMUG006613_NONMMUT010519	383	Cldn7_NM_001193619	989	-39.97	-0.10436	1	383	553	935
NONMMUG006613_NONMMUT010519	383	Gjb3_NM_008126	1587	-40.85	-0.106658	1	383	1011	1393
NONMMUG006613_NONMMUT010519	383	Actn2_NM_033268	2984	-39.03	-0.101906	1	383	693	1075
NONMMUG006613_NONMMUT010519	383	Eif5a_NM_001166594	1274	-39.68	-0.103603	1	383	686	1068
NONMMUG006613_NONMMUT010519	383	Pmm1_NM_001282040	1122	-40	-0.104439	1	319	804	1122
NONMMUG006613_NONMMUT010519	383	Mdh2_NM_008617	1282	-40.67	-0.106188	1	383	342	724
NONMMUG006613_NONMMUT010519	383	Nsfl1c_NM_198326	1486	-39.17	-0.102272	125	383	1	259
NONMMUG006613_NONMMUT010519	383	Eif6_NM_010579	1495	-38.51	-0.100548	1	383	917	1299
NONMMUG006613_NONMMUT010519	383	Uqcrc1_NM_025407	1656	-41.56	-0.108512	1	383	669	1051
NONMMUG006613_NONMMUT010519	383	Dnpep_NM_001110831	1819	-49.24	-0.128564	1	383	1379	1761
NONMMUG006613_NONMMUT010519	383	Nsfl1c_NM_001291074	1480	-39.17	-0.102272	125	383	1	259
NONMMUG006613_NONMMUT010519	383	Rpl18a_NM_029751	1291	-39.09	-0.102063	1	383	59	441
NONMMUG006613_NONMMUT010519	383	Nme2_NM_008705	1009	-46.99	-0.122689	1	383	305	687
NONMMUG006613_NONMMUT010519	383	Eif5a_NM_181582	1351	-41.97	-0.109582	1	383	1	383
NONMMUG006613_NONMMUT010519	383	Phgdh_NM_016966	1871	-39.67	-0.103577	1	383	1299	1681
NONMMUG006613_NONMMUT010519	383	Rogdi_NM_133185	1392	-39.07	-0.10201	1	383	844	1226
NONMMUG006613_NONMMUT010519	383	Polr2e_NM_025554	1008	-41.43	-0.108172	1	383	81	463
NONMMUG006613_NONMMUT010519	383	Rragd_NM_027491	5047	-49.66	-0.129661	1	383	4361	4743
NONMMUG006613_NONMMUT010519	383	Gpx1_NM_008160	1045	-40	-0.104439	1	383	552	934
NONMMUG006613_NONMMUT010519	383	Wdr45_NM_001290792	1601	-38.62	-0.100836	1	383	1112	1494
NONMMUG006613_NONMMUT010519	383	Eif5a_NM_001166589	1445	-41.22	-0.107624	1	259	1187	1445
NONMMUG006613_NONMMUT010519	383	Eif5a_NM_001166595	1216	-39.68	-0.103603	1	383	628	1010
NONMMUG006613_NONMMUT010519	383	Eif5a_NM_001166593	1294	-39.68	-0.103603	1	383	706	1088
NONMMUG036670_NONMMUT059017	608	Rpl18_NM_009077	679	-524.38	-0.862467	29	608	1	580
Query:NONMMUG036855_NONMMUT059311	Length:298	Target:Uggt1_NM_198899	Length:9029	dG:-32.43	standard delta:-0.108825503355705
NONMMUG036855_NONMMUT059311	298	Rpl41_NM_018860	449	-31.76	-0.106577	1	298	89	386
NONMMUG036855_NONMMUT059311	298	Klhdc4_NM_145605	2083	-29.99	-0.100638	1	298	451	748
NONMMUG036855_NONMMUT059311	298	Fbl_NM_007991	1159	-32.27	-0.108289	1	298	172	469
NONMMUG036855_NONMMUT059311	298	Isyna1_NM_023627	1838	-35.6	-0.119463	1	298	237	534
NONMMUG036855_NONMMUT059311	298	Eif2b5_NM_172265	2556	-29.96	-0.100537	1	298	1102	1399
NONMMUG036855_NONMMUT059311	298	Eif3f_NM_025344	1507	-34.37	-0.115336	1	298	1194	1491
NONMMUG036855_NONMMUT059311	298	Uqcrq_NM_025352	499	-31.48	-0.105638	1	298	42	339
NONMMUG036855_NONMMUT059311	298	Crip2_NM_024223	1439	-38.42	-0.128926	1	298	1138	1435
NONMMUG036855_NONMMUT059311	298	Wdr45_NM_001290795	1559	-33.82	-0.11349	1	298	1166	1463
NONMMUG036855_NONMMUT059311	298	Pmm1_NM_001282040	1122	-31.98	-0.107315	1	298	24	321
NONMMUG036855_NONMMUT059311	298	Eif6_NM_010579	1495	-33.25	-0.111577	1	298	169	466
NONMMUG036855_NONMMUT059311	298	Rab7l1_NM_144875	1189	-30.53	-0.10245	1	298	768	1065
NONMMUG036855_NONMMUT059311	298	Lpcat3_NM_145130	2502	-30.25	-0.10151	1	254	2249	2502
NONMMUG036855_NONMMUT059311	298	Rogdi_NM_133185	1392	-31.78	-0.106644	1	298	39	336
NONMMUG036855_NONMMUT059311	298	Rragd_NM_027491	5047	-31.86	-0.106913	1	298	314	611
NONMMUG036855_NONMMUT059311	298	Pmm1_NM_001282041	1006	-30.12	-0.101074	1	298	24	321
NONMMUG036855_NONMMUT059311	298	Wdr45_NM_001290792	1601	-33.82	-0.11349	1	298	1208	1505
NONMMUG013040_NONMMUT021008	452	Echdc2_NM_001254754	1239	-46.6	-0.103097	1	452	483	934
NONMMUG013040_NONMMUT021008	452	Aco2_NM_080633	2768	-45.71	-0.101128	1	452	1989	2440
NONMMUG013040_NONMMUT021008	452	Echdc2_NM_026728	1307	-46.6	-0.103097	1	452	483	934
NONMMUG028813_NONMMUT046611	345	Wdr89_NM_028203	2981	-38.27	-0.110928	1	345	2278	2622
NONMMUG028813_NONMMUT046611	345	Ndufs7_NM_029272	758	-35.51	-0.102928	1	272	487	758
NONMMUG028813_NONMMUT046611	345	Snrpd2_NM_026943	488	-37.69	-0.109246	12	345	1	334
NONMMUG028813_NONMMUT046611	345	Cdc37_NM_016742	2456	-38.01	-0.110174	1	345	1817	2161
NONMMUG028813_NONMMUT046611	345	Cyc1_NM_025567	1194	-43.56	-0.126261	1	259	936	1194
NONMMUG028813_NONMMUT046611	345	Aprt_NM_009698	866	-35.71	-0.103507	1	345	3	347
NONMMUG028813_NONMMUT046611	345	Fbl_NM_007991	1159	-38.9	-0.112754	1	268	892	1159
NONMMUG028813_NONMMUT046611	345	Mtch2_NM_019758	2420	-38.25	-0.11087	1	345	2024	2368
NONMMUG028813_NONMMUT046611	345	Syngr1_NM_207708	4190	-36.75	-0.106522	1	345	1319	1663
NONMMUG028813_NONMMUT046611	345	Atg9a_NM_001288613	4104	-37.69	-0.109246	1	345	1712	2056
NONMMUG028813_NONMMUT046611	345	Rplp1_NM_018853	468	-38.69	-0.112145	1	345	67	411
NONMMUG028813_NONMMUT046611	345	Slc2a8_NM_019488	2083	-36.09	-0.104609	1	345	1675	2019
NONMMUG028813_NONMMUT046611	345	Isyna1_NM_023627	1838	-38.57	-0.111797	1	345	524	868
NONMMUG028813_NONMMUT046611	345	Atg9a_NM_001003917	3856	-37.69	-0.109246	1	345	1712	2056
NONMMUG028813_NONMMUT046611	345	Mkrn1_NM_018810	2936	-40.8	-0.118261	98	345	1	248
NONMMUG028813_NONMMUT046611	345	Cd63_NM_007653	899	-36.42	-0.105565	1	271	629	899
NONMMUG028813_NONMMUT046611	345	Ruvbl2_NM_011304	1675	-41.34	-0.119826	1	345	1116	1460
NONMMUG028813_NONMMUT046611	345	Eif3f_NM_025344	1507	-35.8	-0.103768	1	340	1168	1507
NONMMUG028813_NONMMUT046611	345	Eef1d_NM_029663	2855	-40.49	-0.117362	1	345	1852	2196
NONMMUG028813_NONMMUT046611	345	Gjb3_NM_001160012	1872	-34.78	-0.100812	1	345	1327	1671
NONMMUG028813_NONMMUT046611	345	Cldn7_NM_016887	1311	-34.51	-0.100029	12	345	1	334
NONMMUG028813_NONMMUT046611	345	Timm13_NM_013895	1225	-36.71	-0.106406	1	345	746	1090
NONMMUG028813_NONMMUT046611	345	Wdr45_NM_001290794	1497	-37.71	-0.109304	1	345	1035	1379
NONMMUG028813_NONMMUT046611	345	Ckb_NM_021273	1478	-38.03	-0.110232	1	345	701	1045
NONMMUG028813_NONMMUT046611	345	Crip2_NM_024223	1439	-37.75	-0.10942	1	345	1090	1434
NONMMUG028813_NONMMUT046611	345	Atg9a_NM_001288612	3859	-37.69	-0.109246	1	345	1712	2056
NONMMUG028813_NONMMUT046611	345	Gabrd_NM_008072	1879	-36.34	-0.105333	1	265	1615	1879
NONMMUG028813_NONMMUT046611	345	Rpsa_NM_011029	1861	-36	-0.104348	1	345	884	1228
NONMMUG028813_NONMMUT046611	345	Nme2_NM_001077529	737	-40.05	-0.116087	1	345	161	505
NONMMUG028813_NONMMUT046611	345	Wdr45_NM_172372	1597	-37.71	-0.109304	1	345	1035	1379
NONMMUG028813_NONMMUT046611	345	Wdr45_NM_001290795	1559	-37.71	-0.109304	1	345	993	1337
NONMMUG028813_NONMMUT046611	345	Polr1b_NM_009086	3998	-36.08	-0.10458	1	345	580	924
NONMMUG028813_NONMMUT046611	345	Sod2_NM_013671	3824	-36	-0.104348	1	345	3357	3701
NONMMUG028813_NONMMUT046611	345	Cldn7_NM_001193619	989	-34.51	-0.100029	12	345	1	334
NONMMUG028813_NONMMUT046611	345	Gjb3_NM_008126	1587	-36.01	-0.104377	1	345	1216	1560
NONMMUG028813_NONMMUT046611	345	Actn2_NM_033268	2984	-35.54	-0.103014	1	345	799	1143
NONMMUG028813_NONMMUT046611	345	Eif5a_NM_001166594	1274	-35.94	-0.104174	1	281	994	1274
NONMMUG028813_NONMMUT046611	345	Nsfl1c_NM_198326	1486	-35.88	-0.104	1	345	20	364
NONMMUG028813_NONMMUT046611	345	Map1lc3b_NM_026160	1712	-34.74	-0.100696	1	345	521	865
NONMMUG028813_NONMMUT046611	345	Eif6_NM_010579	1495	-38.76	-0.112348	1	345	951	1295
NONMMUG028813_NONMMUT046611	345	Dnpep_NM_001110831	1819	-40.31	-0.116841	3	345	1	343
NONMMUG028813_NONMMUT046611	345	Nsfl1c_NM_001291074	1480	-35.88	-0.104	1	345	20	364
NONMMUG028813_NONMMUT046611	345	Nme2_NM_008705	1009	-40.05	-0.116087	1	345	161	505
NONMMUG028813_NONMMUT046611	345	Dnpep_NM_016878	1643	-38.42	-0.111362	16	345	1	330
NONMMUG028813_NONMMUT046611	345	Rogdi_NM_133185	1392	-37.07	-0.107449	1	345	1028	1372
NONMMUG028813_NONMMUT046611	345	Polr2e_NM_025554	1008	-37.12	-0.107594	1	345	448	792
NONMMUG028813_NONMMUT046611	345	Rragd_NM_027491	5047	-45.14	-0.130841	1	345	4424	4768
NONMMUG028813_NONMMUT046611	345	Pmm1_NM_001282041	1006	-34.75	-0.100725	1	345	655	999
NONMMUG028813_NONMMUT046611	345	Wdr45_NM_001290792	1601	-37.71	-0.109304	1	345	1035	1379

## Sheet: red
Query	Length_Query	Target	Length_Target	dG	ndG	Start_Position_Query	End_Position_Query	Start_Position_Target	End_Position_Target
NONMMUG022001_NONMMUT035784	374	Ranbp9_NM_019930	3064	-40.66	-0.108717	1	373	2692	3064
NONMMUG022001_NONMMUT035784	374	Zp1_NM_009580	1924	-37.57	-0.100455	1	374	34	407
NONMMUG022001_NONMMUT035784	374	Pacs1_NM_153129	4342	-39.99	-0.106925	1	374	123	496
NONMMUG022001_NONMMUT035784	374	Zfhx3_NM_007496	16439	-40.51	-0.108316
NONMMUG022001_NONMMUT035784	374	B4galt6_NM_019737	5808	-41.36	-0.110588	1	374	5400	5773
NONMMUG022001_NONMMUT035784	374	Rela_NM_009045	2709	-41.91	-0.112059	38	374	1	337
NONMMUG022001_NONMMUT035784	374	Rap2b_NM_028712	4197	-44.97	-0.120241	1	374	3762	4135
NONMMUG022001_NONMMUT035784	374	Atp2c1_NM_175025	4872	-41.04	-0.109733	1	374	4362	4735
NONMMUG022001_NONMMUT035784	374	Josd1_NM_028792	3394	-37.63	-0.100615	1	374	2884	3257
NONMMUG022001_NONMMUT035784	374	Smagp_NM_174992	1219	-38.75	-0.10361	1	374	788	1161
NONMMUG022001_NONMMUT035784	374	Pvrl3_NM_021497	1861	-42.14	-0.112674	1	356	1506	1861
NONMMUG022001_NONMMUT035784	374	St3gal5_NM_011375	2453	-37.62	-0.100588	1	374	2067	2440
NONMMUG022001_NONMMUT035784	374	Scap_NM_001103162	4138	-41.11	-0.10992	1	374	1341	1714
NONMMUG022001_NONMMUT035784	374	Ddhd1_NM_001039106	5015	-41.23	-0.110241	1	374	4405	4778
NONMMUG022001_NONMMUT035784	374	Fmn2_NM_019445	6442	-39	-0.104278	1	374	5646	6019
NONMMUG022001_NONMMUT035784	374	Gorasp2_NM_027352	2287	-37.9	-0.101337	1	374	49	422
NONMMUG022001_NONMMUT035784	374	Slc22a23_NM_001033167	6251	-41.74	-0.111604	1	374	5582	5955
NONMMUG022001_NONMMUT035784	374	Gnai1_NM_010305	3193	-38.54	-0.103048	9	374	1	366
NONMMUG022001_NONMMUT035784	374	Stbd1_NM_175096	1985	-42.02	-0.112353	8	374	1	367
NONMMUG022001_NONMMUT035784	374	Mast4_NM_175171	10670	-50.95	-0.13623
NONMMUG022001_NONMMUT035784	374	Pou4f1_NM_011143	3797	-45.13	-0.120668	1	374	726	1099
NONMMUG022001_NONMMUT035784	374	Chn1_NM_001166603	3876	-40.22	-0.10754	1	341	3536	3876
NONMMUG022001_NONMMUT035784	374	Kif21b_NM_001039472	9119	-40.84	-0.109198
NONMMUG022001_NONMMUT035784	374	Anxa7_NM_001110794	2850	-38.03	-0.101684	1	374	2361	2734
NONMMUG022001_NONMMUT035784	374	Dusp1_NM_013642	1942	-39.95	-0.106818	1	374	1531	1904
NONMMUG022001_NONMMUT035784	374	Crtc1_NM_001004062	5674	-39.4	-0.105348	1	374	2432	2805
NONMMUG022001_NONMMUT035784	374	Reln_NM_011261	11698	-40.36	-0.107914
NONMMUG022001_NONMMUT035784	374	Slco3a1_NM_001038643	2857	-41.18	-0.110107	1	374	1109	1482
NONMMUG022001_NONMMUT035784	374	Lmo7_NM_201529	6104	-40.92	-0.109412	1	374	4747	5120
NONMMUG022001_NONMMUT035784	374	Foxc1_NM_008592	3990	-38.7	-0.103476	1	374	298	671
NONMMUG022001_NONMMUT035784	374	Plekha3_NM_031256	3007	-41.18	-0.110107	1	352	2656	3007
NONMMUG022001_NONMMUT035784	374	Parp12_NM_172893	3229	-40.19	-0.10746	1	374	2635	3008
NONMMUG022001_NONMMUT035784	374	Ralbp1_NM_009067	4093	-38.77	-0.103663	1	374	1333	1706
NONMMUG022001_NONMMUT035784	374	Taf3_NM_027748	4805	-40.71	-0.10885	1	374	4363	4736
NONMMUG022001_NONMMUT035784	374	Capn12_NM_001110807	2828	-40.86	-0.109251	1	374	1213	1586
NONMMUG022001_NONMMUT035784	374	Hmga1_NM_001166544	1676	-38.07	-0.101791	30	374	1	345
NONMMUG022001_NONMMUT035784	374	Wwc2_NM_133791	5027	-39.02	-0.104332	1	169	4859	5027
NONMMUG022001_NONMMUT035784	374	Kdm6b_NM_001017426	6644	-42.3	-0.113102	1	374	3620	3993
NONMMUG022001_NONMMUT035784	374	Hmga1_NM_001025427	1679	-38.07	-0.101791	30	374	1	345
NONMMUG022001_NONMMUT035784	374	Ccdc85a_NM_181577	5460	-39.33	-0.10516	1	374	4425	4798
NONMMUG022001_NONMMUT035784	374	Pvrl3_NM_021496	1964	-42.14	-0.112674	1	356	1609	1964
NONMMUG022001_NONMMUT035784	374	Pgs1_NM_133757	2298	-39.06	-0.104439	1	374	1865	2238
NONMMUG022001_NONMMUT035784	374	Hipk2_NM_010433	4259	-48.38	-0.129358	1	374	37	410
NONMMUG022001_NONMMUT035784	374	Chn1_NM_001113246	4050	-40.22	-0.10754	1	341	3710	4050
NONMMUG022001_NONMMUT035784	374	Chst7_NM_021715	2195	-46.31	-0.123824	1	374	907	1280
NONMMUG022001_NONMMUT035784	374	Ermp1_NM_001081213	5394	-39.31	-0.105107	1	374	38	411
NONMMUG022001_NONMMUT035784	374	Igf2bp2_NM_183029	3899	-39.6	-0.105882	1	374	115	488
NONMMUG022001_NONMMUT035784	374	Cnot11_NM_028043	3166	-39.04	-0.104385	1	374	2657	3030
NONMMUG022001_NONMMUT035784	374	Gclm_NM_008129	2072	-40.98	-0.109572	1	374	104	477
NONMMUG022001_NONMMUT035784	374	Rps6ka3_NM_148945	7320	-40.32	-0.107807	1	374	6903	7276
NONMMUG022001_NONMMUT035784	374	Fam120c_NM_198105	7707	-40.11	-0.107246	1	374	7307	7680
NONMMUG022001_NONMMUT035784	374	Angptl2_NM_011923	3444	-41.1	-0.109893	1	374	2847	3220
NONMMUG022001_NONMMUT035784	374	Fkbp5_NM_010220	3884	-37.88	-0.101283	1	374	696	1069
NONMMUG022001_NONMMUT035784	374	Hmga1_NM_001166546	1675	-40.61	-0.108583	1	374	1069	1442
NONMMUG022001_NONMMUT035784	374	Gpr125_NM_133911	4475	-40.33	-0.107834	1	374	66	439
NONMMUG022001_NONMMUT035784	374	Cryl1_NM_030004	1410	-38.76	-0.103636	1	374	326	699
NONMMUG022001_NONMMUT035784	374	Adamtsl1_NM_029967	7839	-37.69	-0.100775	1	374	2822	3195
NONMMUG022001_NONMMUT035784	374	Scap_NM_001001144	4226	-41.11	-0.10992	1	374	1341	1714
NONMMUG022001_NONMMUT035784	374	Hnrnpul2_NM_001081196	5726	-41.28	-0.110374	1	374	846	1219
NONMMUG022001_NONMMUT035784	374	Slco3a1_NM_023908	4697	-41.18	-0.110107	1	374	2949	3322
NONMMUG022001_NONMMUT035784	374	Golph3_NM_025673	2608	-38.52	-0.102995	1	374	89	462
NONMMUG022001_NONMMUT035784	374	Dusp7_NM_153459	3212	-39.8	-0.106417	1	374	17	390
NONMMUG022001_NONMMUT035784	374	Tmcc2_NM_178874	3410	-39.47	-0.105535	1	374	479	852
NONMMUG022001_NONMMUT035784	374	Ddhd1_NM_001284399	5173	-41.23	-0.110241	1	374	4563	4936
NONMMUG022001_NONMMUT035784	374	Ddhd1_NM_001042719	5201	-41.23	-0.110241	1	374	4591	4964
NONMMUG022001_NONMMUT035784	374	Ralbp1_NM_001198949	3769	-38.77	-0.103663	1	374	1333	1706
NONMMUG022001_NONMMUT035784	374	Fcho2_NM_172591	5119	-38.66	-0.103369	18	374	1	357
NONMMUG022001_NONMMUT035784	374	Sap30_NM_021788	1183	-37.97	-0.101524	1	374	170	543
NONMMUG022001_NONMMUT035784	374	Ccdc85a_NM_001166662	3164	-39.33	-0.10516	1	374	2157	2530
NONMMUG022001_NONMMUT035784	374	Glcci1_NM_133236	6201	-37.88	-0.101283	1	374	113	486
NONMMUG022001_NONMMUT035784	374	Siah2_NM_009174	2488	-40.75	-0.108957	1	374	78	451
NONMMUG022001_NONMMUT035784	374	Ccdc85a_NM_001166661	5340	-39.33	-0.10516	1	374	4305	4678
NONMMUG022001_NONMMUT035784	374	Stk32b_NM_022416	3440	-38.89	-0.103984	1	374	2984	3357
NONMMUG022001_NONMMUT035784	374	Evl_NM_001163394	2183	-39.02	-0.104332	1	374	1727	2100
NONMMUG022001_NONMMUT035784	374	Bmp2k_NM_080708	6568	-41.6	-0.11123	1	374	88	461
NONMMUG022001_NONMMUT035784	374	Foxo1_NM_019739	5552	-45.25	-0.120989	1	374	557	930
NONMMUG022001_NONMMUT035784	374	Evl_NM_007965	2120	-39.02	-0.104332	1	374	1664	2037
NONMMUG022001_NONMMUT035784	374	Slc4a8_NM_021530	11793	-38.74	-0.103583
NONMMUG022001_NONMMUT035784	374	Dhx57_NM_001163759	5077	-40.07	-0.107139	1	374	3976	4349
NONMMUG022001_NONMMUT035784	374	Ddhd1_NM_176845	5099	-41.23	-0.110241	1	374	4489	4862
NONMMUG022001_NONMMUT035784	374	Usp31_NM_001033173	10198	-40.61	-0.108583
NONMMUG022001_NONMMUT035784	374	Pcnx_NM_018814	12139	-41.56	-0.111123
NONMMUG022001_NONMMUT035784	374	Pvrl3_NM_021495	3070	-42.14	-0.112674	1	356	2715	3070
NONMMUG022001_NONMMUT035784	374	Prkd1_NM_008858	3777	-43.66	-0.116738	1	374	138	511
NONMMUG024226_NONMMUT039209	424	Nlgn1_NM_138666	5630	-42.89	-0.101156	1	424	5014	5437
NONMMUG024226_NONMMUT039209	424	Pacs1_NM_153129	4342	-42.59	-0.100448	1	424	3781	4204
NONMMUG024226_NONMMUT039209	424	Usf2_NM_011680	2419	-43.86	-0.103443	1	393	2027	2419
NONMMUG024226_NONMMUT039209	424	B4galt6_NM_019737	5808	-44.33	-0.104552	1	424	5316	5739
NONMMUG024226_NONMMUT039209	424	Nfe2l3_NM_010903	2544	-42.63	-0.100542	1	424	1911	2334
NONMMUG024226_NONMMUT039209	424	Rap2b_NM_028712	4197	-43.88	-0.103491	1	424	3446	3869
NONMMUG024226_NONMMUT039209	424	Vil1_NM_009509	3117	-46.51	-0.109693	1	424	999	1422
NONMMUG024226_NONMMUT039209	424	Ptov1_NM_133949	1883	-44.15	-0.104127	1	424	1221	1644
NONMMUG024226_NONMMUT039209	424	Glis1_NM_147221	2904	-43.51	-0.102618	1	424	2300	2723
NONMMUG024226_NONMMUT039209	424	Scap_NM_001103162	4138	-44.68	-0.105377	1	424	2265	2688
NONMMUG024226_NONMMUT039209	424	Hmga1_NM_001039356	1794	-45.1	-0.106368	1	424	885	1308
NONMMUG024226_NONMMUT039209	424	Rasa4_NM_133914	2915	-42.97	-0.101344	1	424	1532	1955
NONMMUG024226_NONMMUT039209	424	Slc22a23_NM_001033167	6251	-42.57	-0.100401	1	424	5708	6131
NONMMUG024226_NONMMUT039209	424	Pou4f1_NM_011143	3797	-47.41	-0.111816	1	424	2788	3211
NONMMUG024226_NONMMUT039209	424	Kif21b_NM_001039472	9119	-42.62	-0.100519
NONMMUG024226_NONMMUT039209	424	Gpr56_NM_001198894	3605	-42.5	-0.100236	1	424	489	912
NONMMUG024226_NONMMUT039209	424	Hmga1_NM_001166539	1761	-45.1	-0.106368	1	424	885	1308
NONMMUG024226_NONMMUT039209	424	Fhod3_NM_001289655	6141	-49.76	-0.117358	1	424	459	882
NONMMUG024226_NONMMUT039209	424	Dusp1_NM_013642	1942	-42.73	-0.100778	1	424	1344	1767
NONMMUG024226_NONMMUT039209	424	Hmga1_NM_001166536	1677	-45.1	-0.106368	1	424	885	1308
NONMMUG024226_NONMMUT039209	424	Rassf3_NM_138956	3424	-42.99	-0.101392	1	424	1293	1716
NONMMUG024226_NONMMUT039209	424	Hmga1_NM_001166540	1684	-45.1	-0.106368	1	424	885	1308
NONMMUG024226_NONMMUT039209	424	Mipep_NM_027436	2406	-44.54	-0.105047	1	423	1984	2406
NONMMUG024226_NONMMUT039209	424	Hmga1_NM_001166542	1644	-45.1	-0.106368	1	424	885	1308
NONMMUG024226_NONMMUT039209	424	Agap3_NM_001256431	2074	-44.49	-0.104929	1	424	394	817
NONMMUG024226_NONMMUT039209	424	Bdkrb1_NM_007539	1338	-43.05	-0.101533	1	424	678	1101
NONMMUG024226_NONMMUT039209	424	Parp12_NM_172893	3229	-44	-0.103774	1	424	2675	3098
NONMMUG024226_NONMMUT039209	424	Sema5a_NM_009154	10809	-45.46	-0.107217
NONMMUG024226_NONMMUT039209	424	Dnmt3a_NM_007872	9735	-42.97	-0.101344
NONMMUG024226_NONMMUT039209	424	Hmga1_NM_001166544	1676	-43.4	-0.102358	1	424	648	1071
NONMMUG024226_NONMMUT039209	424	Wwc2_NM_133791	5027	-45.7	-0.107783	1	424	88	511
NONMMUG024226_NONMMUT039209	424	Hmga1_NM_001166541	1646	-45.1	-0.106368	1	424	885	1308
NONMMUG024226_NONMMUT039209	424	Fhod3_NM_175276	6237	-49.76	-0.117358	1	424	459	882
NONMMUG024226_NONMMUT039209	424	Kdm6b_NM_001017426	6644	-49.59	-0.116958	1	424	3564	3987
NONMMUG024226_NONMMUT039209	424	Hmga1_NM_001025427	1679	-45.1	-0.106368	1	424	885	1308
NONMMUG024226_NONMMUT039209	424	Fhod3_NM_001289654	5784	-49.76	-0.117358	1	424	459	882
NONMMUG024226_NONMMUT039209	424	Fbxo18_NM_015792	3514	-42.87	-0.101108	1	424	2304	2727
NONMMUG024226_NONMMUT039209	424	Hmga1_NM_016660	2004	-45.1	-0.106368	1	424	885	1308
NONMMUG024226_NONMMUT039209	424	Scaf1_NM_001008422	4177	-45.65	-0.107665	1	424	2517	2940
NONMMUG024226_NONMMUT039209	424	Arhgef7_NM_001113517	4929	-43.66	-0.102972	1	298	4632	4929
NONMMUG024226_NONMMUT039209	424	Hmga1_NM_001166546	1675	-43.4	-0.102358	1	424	648	1071
NONMMUG024226_NONMMUT039209	424	Man1a_NM_008548	3889	-45.65	-0.107665	1	424	2925	3348
NONMMUG024226_NONMMUT039209	424	Adamtsl1_NM_029967	7839	-43.22	-0.101934	1	424	2529	2952
NONMMUG024226_NONMMUT039209	424	Scap_NM_001001144	4226	-44.68	-0.105377	1	424	2265	2688
NONMMUG024226_NONMMUT039209	424	Rasa4_NM_001039103	2777	-42.97	-0.101344	1	424	1394	1817
NONMMUG024226_NONMMUT039209	424	Hnrnpul2_NM_001081196	5726	-47.97	-0.113137	1	424	4558	4981
NONMMUG024226_NONMMUT039209	424	Dhx57_NM_198942	4918	-44.55	-0.105071	1	424	366	789
NONMMUG024226_NONMMUT039209	424	Dusp7_NM_153459	3212	-44.61	-0.105212	1	424	2788	3211
NONMMUG024226_NONMMUT039209	424	Cmpk2_NM_020557	3189	-46	-0.108491	1	424	2480	2903
NONMMUG024226_NONMMUT039209	424	Tmcc2_NM_178874	3410	-45.01	-0.106156	1	424	1480	1903
NONMMUG024226_NONMMUT039209	424	Dnmt3a_NM_153743	8913	-42.97	-0.101344	1	424	4780	5203
NONMMUG024226_NONMMUT039209	424	Sap30_NM_021788	1183	-49.22	-0.116085	1	424	693	1116
NONMMUG024226_NONMMUT039209	424	Hmga1_NM_001166537	1971	-45.1	-0.106368	1	424	885	1308
NONMMUG024226_NONMMUT039209	424	Svip_NM_001160345	3063	-43.85	-0.10342	1	424	2592	3015
NONMMUG024226_NONMMUT039209	424	Glcci1_NM_133236	6201	-43.61	-0.102854	1	424	5625	6048
NONMMUG024226_NONMMUT039209	424	Siah2_NM_009174	2488	-45.41	-0.107099	1	424	1732	2155
NONMMUG024226_NONMMUT039209	424	Grip1_NM_133442	5080	-48.1	-0.113443	1	424	4526	4949
NONMMUG024226_NONMMUT039209	424	Mycbp2_NM_207215	15233	-44.42	-0.104764
NONMMUG024226_NONMMUT039209	424	Hmga1_NM_001166545	1691	-45.1	-0.106368	1	424	885	1308
NONMMUG024226_NONMMUT039209	424	Dnmt3a_NM_001271753	9689	-42.97	-0.101344
NONMMUG024226_NONMMUT039209	424	Evl_NM_001163394	2183	-43.49	-0.102571	1	424	1712	2135
NONMMUG024226_NONMMUT039209	424	Hmga1_NM_001166535	1717	-45.1	-0.106368	1	424	885	1308
NONMMUG024226_NONMMUT039209	424	Foxo1_NM_019739	5552	-47.17	-0.11125	1	424	4688	5111
NONMMUG024226_NONMMUT039209	424	Evl_NM_007965	2120	-43.49	-0.102571	1	424	1649	2072
NONMMUG024226_NONMMUT039209	424	Dhx57_NM_001163759	5077	-44.55	-0.105071	1	424	366	789
NONMMUG024226_NONMMUT039209	424	Gpr56_NM_018882	3555	-42.5	-0.100236	1	424	489	912
NONMMUG024226_NONMMUT039209	424	Hmga1_NM_001166543	1714	-43.4	-0.102358	1	424	648	1071
NONMMUG024226_NONMMUT039209	424	Ube2d2a_NM_019912	2483	-44.57	-0.105118	1	424	128	551
NONMMUG024226_NONMMUT039209	424	Eif4enif1_NM_023743	3694	-42.94	-0.101274	1	421	3274	3694
NONMMUG027266_NONMMUT044189	414	Tgfb2_NM_009367	4725	-45.35	-0.109541	1	413	4313	4725
NONMMUG027266_NONMMUT044189	414	Slco3a1_NM_001038643	2857	-41.55	-0.100362	1	347	2511	2857
NONMMUG027266_NONMMUT044189	414	Rps6ka3_NM_148945	7320	-43.27	-0.104517	1	414	6838	7251
NONMMUG027266_NONMMUT044189	414	Slco3a1_NM_023908	4697	-41.55	-0.100362	1	347	4351	4697
NONMMUG030293_NONMMUT048789	358	Glis1_NM_147221	2904	-36.48	-0.101899	1	358	250	607
NONMMUG033322_NONMMUT053680	361	Nlgn1_NM_138666	5630	-36.46	-0.100997	16	361	1	346
NONMMUG033322_NONMMUT053680	361	Ranbp9_NM_019930	3064	-40.83	-0.113102	1	361	2563	2923
NONMMUG033322_NONMMUT053680	361	Pacs1_NM_153129	4342	-36.72	-0.101717	1	361	3893	4253
NONMMUG033322_NONMMUT053680	361	Rab6a_NM_024287	3214	-37.41	-0.103629	1	361	2563	2923
NONMMUG033322_NONMMUT053680	361	Zfhx3_NM_007496	16439	-36.52	-0.101163
NONMMUG033322_NONMMUT053680	361	B4galt6_NM_019737	5808	-39.59	-0.109668	1	361	5335	5695
NONMMUG033322_NONMMUT053680	361	Nfe2l3_NM_010903	2544	-41.61	-0.115263	1	361	2146	2506
NONMMUG033322_NONMMUT053680	361	Aldh9a1_NM_019993	2833	-36.66	-0.101551	1	361	1669	2029
NONMMUG033322_NONMMUT053680	361	Rhbdf2_NM_172572	3859	-36.75	-0.101801	1	361	1105	1465
NONMMUG033322_NONMMUT053680	361	Rap2b_NM_028712	4197	-39.29	-0.108837	54	361	1	308
NONMMUG033322_NONMMUT053680	361	Bin3_NM_021328	1727	-37.12	-0.102825	1	361	1158	1518
NONMMUG033322_NONMMUT053680	361	Krt12_NM_010661	1854	-36.26	-0.100443	1	361	305	665
NONMMUG033322_NONMMUT053680	361	Raly_NM_001139512	1477	-38.48	-0.106593	1	347	1131	1477
NONMMUG033322_NONMMUT053680	361	Ankrd17_NM_030886	10066	-38.57	-0.106842
NONMMUG033322_NONMMUT053680	361	Snrnp70_NM_009224	1639	-37.16	-0.102936	1	361	133	493
NONMMUG033322_NONMMUT053680	361	Ybx2_NM_016875	1564	-37.84	-0.10482	1	361	1183	1543
NONMMUG033322_NONMMUT053680	361	Pacsin1_NM_178365	4216	-37.46	-0.103767	1	361	2566	2926
NONMMUG033322_NONMMUT053680	361	Josd1_NM_028792	3394	-37.59	-0.104127	1	342	3053	3394
NONMMUG033322_NONMMUT053680	361	Arfgef2_NM_001085495	8776	-37.32	-0.10338	1	361	1429	1789
NONMMUG033322_NONMMUT053680	361	Pdcd6ip_NM_001164677	5966	-40.02	-0.110859	1	303	5664	5966
NONMMUG033322_NONMMUT053680	361	Pdcd6ip_NM_011052	5951	-40.02	-0.110859	1	303	5649	5951
NONMMUG033322_NONMMUT053680	361	Ptov1_NM_133949	1883	-38.39	-0.106343	1	361	69	429
NONMMUG033322_NONMMUT053680	361	Smagp_NM_174992	1219	-38.72	-0.107258	1	361	651	1011
NONMMUG033322_NONMMUT053680	361	1700011A15Rik_NM_025487	903	-36.56	-0.101274	1	361	288	648
NONMMUG033322_NONMMUT053680	361	Kcmf1_NM_019715	3251	-39.81	-0.110277	1	347	2905	3251
NONMMUG033322_NONMMUT053680	361	Nfrkb_NM_172766	5161	-37.05	-0.102632	1	361	2214	2574
NONMMUG033322_NONMMUT053680	361	Cox10_NM_178379	2921	-42.66	-0.118172	1	361	31	391
NONMMUG033322_NONMMUT053680	361	Pacsin1_NM_011861	4198	-37.46	-0.103767	1	361	2566	2926
NONMMUG033322_NONMMUT053680	361	Ddhd1_NM_001039106	5015	-48.65	-0.134765	1	281	4735	5015
NONMMUG033322_NONMMUT053680	361	Sept11_NM_001009818	5008	-37.17	-0.102964	1	361	3664	4024
NONMMUG033322_NONMMUT053680	361	Mgat1_NM_010794	3028	-41.51	-0.114986	1	361	2229	2589
NONMMUG033322_NONMMUT053680	361	Slc22a23_NM_001033167	6251	-36.47	-0.101025	1	361	5502	5862
NONMMUG033322_NONMMUT053680	361	Gnai1_NM_010305	3193	-37.65	-0.104294	8	361	1	354
NONMMUG033322_NONMMUT053680	361	Nkd1_NM_027280	4314	-38.13	-0.105623	1	361	3301	3661
NONMMUG033322_NONMMUT053680	361	Stbd1_NM_175096	1985	-36.73	-0.101745	1	361	1537	1897
NONMMUG033322_NONMMUT053680	361	Mast4_NM_175171	10670	-43	-0.119114
NONMMUG033322_NONMMUT053680	361	Pou4f1_NM_011143	3797	-45.63	-0.126399	1	361	400	760
NONMMUG033322_NONMMUT053680	361	Myo5b_NM_201600	6647	-43.43	-0.120305	1	361	2764	3124
NONMMUG033322_NONMMUT053680	361	Bscl2_NM_001136064	1962	-39.15	-0.108449	1	361	1060	1420
NONMMUG033322_NONMMUT053680	361	Slc39a6_NM_139143	3882	-36.98	-0.102438	1	351	3532	3882
NONMMUG033322_NONMMUT053680	361	Fhod3_NM_001289655	6141	-39.61	-0.109723	1	361	1054	1414
NONMMUG033322_NONMMUT053680	361	Dusp1_NM_013642	1942	-36.89	-0.102188	1	361	1537	1897
NONMMUG033322_NONMMUT053680	361	Klhl9_NM_172871	4217	-40.84	-0.11313	1	361	3830	4190
NONMMUG033322_NONMMUT053680	361	Dap3_NM_001164533	4538	-37.74	-0.104543	1	361	4045	4405
NONMMUG033322_NONMMUT053680	361	Foxc1_NM_008592	3990	-39.54	-0.109529	1	361	2184	2544
NONMMUG033322_NONMMUT053680	361	Parp12_NM_172893	3229	-38.91	-0.107784	1	361	2586	2946
NONMMUG033322_NONMMUT053680	361	Arid4a_NM_001081195	5780	-42.57	-0.117922	1	361	5404	5764
NONMMUG033322_NONMMUT053680	361	Gse1_NM_198671	6701	-40.07	-0.110997	1	361	1283	1643
NONMMUG033322_NONMMUT053680	361	Rac1_NM_009007	2269	-38.1	-0.10554	1	323	1947	2269
NONMMUG033322_NONMMUT053680	361	Klhl13_NM_026167	3251	-37.52	-0.103934	1	312	2940	3251
NONMMUG033322_NONMMUT053680	361	Ppm1b_NM_011151	3262	-36.62	-0.10144	1	361	2868	3228
NONMMUG033322_NONMMUT053680	361	Ldlrad3_NM_001290784	3907	-36.37	-0.100748	1	361	3517	3877
NONMMUG033322_NONMMUT053680	361	Fhod3_NM_175276	6237	-39.61	-0.109723	1	361	1054	1414
NONMMUG033322_NONMMUT053680	361	Bscl2_NM_001290823	1421	-39.76	-0.110139	1	361	1060	1420
NONMMUG033322_NONMMUT053680	361	Fhod3_NM_001289654	5784	-39.61	-0.109723	1	361	1054	1414
NONMMUG033322_NONMMUT053680	361	Iffo1_NM_001039669	2833	-37.46	-0.103767	1	361	309	669
NONMMUG033322_NONMMUT053680	361	Hmga1_NM_016660	2004	-38.67	-0.107119	1	361	35	395
NONMMUG033322_NONMMUT053680	361	Nkd1_NM_001163660	4104	-38.13	-0.105623	1	361	3301	3661
NONMMUG033322_NONMMUT053680	361	Usp2_NM_198091	3226	-36.63	-0.101468	1	361	2830	3190
NONMMUG033322_NONMMUT053680	361	Hipk2_NM_010433	4259	-40.93	-0.11338	1	313	3947	4259
NONMMUG033322_NONMMUT053680	361	Rab6a_NM_001163663	3214	-37.41	-0.103629	1	361	2563	2923
NONMMUG033322_NONMMUT053680	361	Iffo1_NM_178787	2840	-37.46	-0.103767	1	361	315	675
NONMMUG033322_NONMMUT053680	361	Ermp1_NM_001081213	5394	-39.22	-0.108643	1	337	5058	5394
NONMMUG033322_NONMMUT053680	361	Igf2bp2_NM_183029	3899	-36.29	-0.100526	1	361	21	381
NONMMUG033322_NONMMUT053680	361	Akirin2_NM_001007589	1719	-37.66	-0.104321	1	361	59	419
NONMMUG033322_NONMMUT053680	361	Pacsin1_NM_001286744	4139	-37.46	-0.103767	1	361	2566	2926
NONMMUG033322_NONMMUT053680	361	Cnot11_NM_028043	3166	-36.52	-0.101163	1	303	2864	3166
NONMMUG033322_NONMMUT053680	361	Gclm_NM_008129	2072	-37.71	-0.10446	1	361	1589	1949
NONMMUG033322_NONMMUT053680	361	Rps6ka3_NM_148945	7320	-42.9	-0.118837	1	334	6987	7320
NONMMUG033322_NONMMUT053680	361	Rnf26_NM_153762	2271	-37.61	-0.104183	1	361	958	1318
NONMMUG033322_NONMMUT053680	361	Insig1_NM_153526	2648	-41.36	-0.114571	1	361	2204	2564
NONMMUG033322_NONMMUT053680	361	Angptl2_NM_011923	3444	-37.01	-0.102521	1	361	2739	3099
NONMMUG033322_NONMMUT053680	361	B4galt5_NM_019835	4204	-36.54	-0.101219	1	321	3884	4204
NONMMUG033322_NONMMUT053680	361	Poc1a_NM_027354	1707	-37.14	-0.102881	1	361	1094	1454
NONMMUG033322_NONMMUT053680	361	Gse1_NM_001145897	6513	-40.07	-0.110997	1	361	1095	1455
NONMMUG033322_NONMMUT053680	361	Eya1_NM_010164	4330	-41.26	-0.114294	1	361	3841	4201
NONMMUG033322_NONMMUT053680	361	Gpr125_NM_133911	4475	-37.17	-0.102964	1	361	4005	4365
NONMMUG033322_NONMMUT053680	361	Pdcd6ip_NM_001164678	5960	-40.02	-0.110859	1	303	5658	5960
NONMMUG033322_NONMMUT053680	361	Fgf9_NM_013518	4139	-37.24	-0.103158	1	361	2694	3054
NONMMUG033322_NONMMUT053680	361	Mpped1_NM_172610	3255	-36.7	-0.101662	1	361	1888	2248
NONMMUG033322_NONMMUT053680	361	Dusp7_NM_153459	3212	-40.27	-0.111551	1	306	2907	3212
NONMMUG033322_NONMMUT053680	361	Pacsin1_NM_001286743	4233	-37.46	-0.103767	1	361	2566	2926
NONMMUG033322_NONMMUT053680	361	Ppm1b_NM_001159496	2753	-36.62	-0.10144	1	361	2359	2719
NONMMUG033322_NONMMUT053680	361	Cenpv_NM_028448	1034	-38.89	-0.107729	1	361	172	532
NONMMUG033322_NONMMUT053680	361	Ddhd1_NM_001284399	5173	-48.65	-0.134765	1	281	4893	5173
NONMMUG033322_NONMMUT053680	361	Zfp318_NM_021346	3919	-37.61	-0.104183	1	361	50	410
NONMMUG033322_NONMMUT053680	361	Dap3_NM_022994	4628	-37.74	-0.104543	1	361	4135	4495
NONMMUG033322_NONMMUT053680	361	Ankrd17_NM_198010	9313	-38.57	-0.106842
NONMMUG033322_NONMMUT053680	361	Eya1_NM_001252192	4214	-41.26	-0.114294	1	361	3725	4085
NONMMUG033322_NONMMUT053680	361	Ddhd1_NM_001042719	5201	-48.65	-0.134765	1	281	4921	5201
NONMMUG033322_NONMMUT053680	361	Gse1_NM_001145896	6569	-40.07	-0.110997	1	361	1151	1511
NONMMUG033322_NONMMUT053680	361	Fcho2_NM_172591	5119	-36.51	-0.101136	1	361	5	365
NONMMUG033322_NONMMUT053680	361	Sap30_NM_021788	1183	-36.78	-0.101884	1	361	108	468
NONMMUG033322_NONMMUT053680	361	Hmga1_NM_001166537	1971	-38.67	-0.107119	1	361	35	395
NONMMUG033322_NONMMUT053680	361	Rhbdf2_NM_001167680	3645	-36.75	-0.101801	1	361	1105	1465
NONMMUG033322_NONMMUT053680	361	Siah2_NM_009174	2488	-37.09	-0.102742	1	361	1566	1926
NONMMUG033322_NONMMUT053680	361	Grip1_NM_133442	5080	-37.84	-0.10482	1	361	4590	4950
NONMMUG033322_NONMMUT053680	361	Caln1_NM_021371	2569	-49.57	-0.137313	1	361	2175	2535
NONMMUG033322_NONMMUT053680	361	Bscl2_NM_008144	1812	-39.15	-0.108449	1	361	1060	1420
NONMMUG033322_NONMMUT053680	361	Klhdc2_NM_027117	1946	-41.45	-0.11482	1	361	1454	1814
NONMMUG033322_NONMMUT053680	361	Bmp2k_NM_080708	6568	-37.15	-0.102909	1	361	133	493
NONMMUG033322_NONMMUT053680	361	Ldlrad3_NM_178886	3910	-36.37	-0.100748	1	361	3520	3880
NONMMUG033322_NONMMUT053680	361	Foxo1_NM_019739	5552	-37.87	-0.104903	1	361	222	582
NONMMUG033322_NONMMUT053680	361	Ddhd1_NM_176845	5099	-48.65	-0.134765	1	281	4819	5099
NONMMUG033322_NONMMUT053680	361	Usp31_NM_001033173	10198	-38.56	-0.106814
NONMMUG033322_NONMMUT053680	361	Pcnx_NM_018814	12139	-40	-0.110803
NONMMUG033322_NONMMUT053680	361	Mgat1_NM_001110149	2509	-36.1	-0.1	1	281	2229	2509
NONMMUG033322_NONMMUT053680	361	Ube2d2a_NM_019912	2483	-36.51	-0.101136	1	361	66	426
NONMMUG033322_NONMMUT053680	361	Ica1_NM_010492	2075	-39.12	-0.108366	1	361	1506	1866
NONMMUG035068_NONMMUT056465	500	Ranbp9_NM_019930	3064	-54.5	-0.109	1	441	2624	3064
NONMMUG035068_NONMMUT056465	500	Rnf114_NM_030743	3001	-51.66	-0.10332	1	495	2507	3001
NONMMUG035068_NONMMUT056465	500	Foxc1_NM_008592	3990	-50.5	-0.101	1	500	1555	2054
NONMMUG035068_NONMMUT056465	500	Cenpv_NM_028448	1034	-51.49	-0.10298	1	489	546	1034
NONMMUG036830_NONMMUT059274	399	Zfhx3_NM_007496	16439	-42.07	-0.105439
NONMMUG036830_NONMMUT059274	399	Foxc1_NM_008592	3990	-40.55	-0.101629	1	399	308	706
NONMMUG036830_NONMMUT059274	399	Hnrnpul2_NM_001081196	5726	-44.25	-0.110902	1	399	4666	5064
NONMMUG036830_NONMMUT059274	399	Zfyve21_NM_026752	1310	-50.23	-0.12589	1	399	450	848
NONMMUG039656_NONMMUT064245	661	Foxc1_NM_008592	3990	-67.17	-0.101619	1	661	3004	3664

## Sheet: turquoise
Query	Length_Query	Target	Length_Target	dG	ndG	Start_Position_Query	End_Position_Query	Start_Position_Target	End_Position_Target
NONMMUG033666_NONMMUT054284	1217	Gm1673_NM_001033458	429	-45.38	-0.105781	732	1160	1	429
NONMMUG025211_NONMMUT040666	338	Klhl8_NM_178741	3163	-33.9	-0.100296	1	338	2635	2972
NONMMUG025211_NONMMUT040666	338	Ghdc_NM_031871	2162	-34.33	-0.101568	1	338	1226	1563
NONMMUG025211_NONMMUT040666	338	Wnk2_NM_001290313	7197	-36.12	-0.106864	1	338	3945	4282
NONMMUG025211_NONMMUT040666	338	Psme4_NM_134013	6442	-36.43	-0.107781	1	338	21	358
NONMMUG025211_NONMMUT040666	338	Wnk2_NM_001290311	8484	-36.12	-0.106864	1	338	3945	4282
NONMMUG025211_NONMMUT040666	338	Numa1_NM_133947	7153	-35.63	-0.105414	1	338	3890	4227
NONMMUG025211_NONMMUT040666	338	Wnk2_NM_029361	6927	-36.12	-0.106864	1	338	3945	4282
NONMMUG025211_NONMMUT040666	338	Fpgs_NM_010236	2263	-35.66	-0.105503	1	338	341	678
NONMMUG025470_NONMMUT041106	611	Csnk1e_NM_001289899	3174	-61.37	-0.100442	1	611	11	621
NONMMUG025470_NONMMUT041106	611	Papd7_NM_198600	3997	-61.38	-0.100458	1	382	3616	3997
NONMMUG025470_NONMMUT041106	611	Man1c1_NM_207237	4715	-66.12	-0.108216	1	611	3829	4439
NONMMUG025470_NONMMUT041106	611	Ppm1d_NM_016910	2894	-62.27	-0.101915	1	611	123	733
NONMMUG025470_NONMMUT041106	611	Sema6d_NM_199238	6296	-65.39	-0.107021	1	511	5786	6296
NONMMUG025470_NONMMUT041106	611	Furin_NM_011046	4286	-61.93	-0.101358	1	611	69	679
NONMMUG025470_NONMMUT041106	611	Dcbld2_NM_028523	6487	-61.2	-0.100164	1	420	6068	6487
NONMMUG025470_NONMMUT041106	611	Clk2_NM_001163432	2307	-64.83	-0.106105	1	611	116	726
NONMMUG025470_NONMMUT041106	611	Siah2_NM_009174	2488	-62.38	-0.102095	1	611	467	1077
NONMMUG025470_NONMMUT041106	611	N4bp1_NM_030563	6469	-66.69	-0.109149	1	611	48	658
NONMMUG025470_NONMMUT041106	611	Cdc42bpb_NM_183016	6718	-70.6	-0.115548	1	611	7	617
NONMMUG025470_NONMMUT041106	611	Dclk2_NM_001195500	2577	-67.26	-0.110082	1	611	224	834
NONMMUG025470_NONMMUT041106	611	Rbfox2_NM_053104	7032	-68.46	-0.112046	1	611	187	797
NONMMUG025470_NONMMUT041106	611	Glcci1_NM_133236	6201	-63.71	-0.104272	1	611	5572	6182
NONMMUG025470_NONMMUT041106	611	Heca_NM_001033432	3667	-73.32	-0.12	1	611	58	668
NONMMUG025470_NONMMUT041106	611	Cpeb3_NM_001290829	5758	-63.88	-0.10455	1	611	4892	5502
NONMMUG025470_NONMMUT041106	611	Ext1_NM_010162	3462	-61.59	-0.100802	1	611	96	706
NONMMUG025470_NONMMUT041106	611	Gm1673_NM_001033458	429	-47.28	-0.11021	1	417	13	429
NONMMUG025470_NONMMUT041106	611	Phf2_NM_011078	5260	-61.81	-0.101162	12	611	1	600
NONMMUG025470_NONMMUT041106	611	Amfr_NM_011787	3678	-64.32	-0.10527	1	611	86	696
NONMMUG025470_NONMMUT041106	611	Eif4g3_NM_172703	6139	-62.03	-0.101522	1	277	5863	6139
NONMMUG025470_NONMMUT041106	611	Papd7_NM_001169131	3994	-61.38	-0.100458	1	382	3613	3994
NONMMUG025470_NONMMUT041106	611	Gnaq_NM_008139	5634	-70.06	-0.114664	1	611	13	623
NONMMUG025470_NONMMUT041106	611	Cpeb3_NM_001290827	5908	-63.88	-0.10455	1	611	4985	5595
NONMMUG025470_NONMMUT041106	611	Cpeb3_NM_198300	5970	-63.88	-0.10455	1	611	4985	5595
NONMMUG025470_NONMMUT041106	611	Pdzrn4_NM_001164593	3956	-66.51	-0.108854	1	540	3417	3956
NONMMUG025470_NONMMUT041106	611	Klhl9_NM_172871	4217	-67.74	-0.110867	1	611	38	648
NONMMUG025470_NONMMUT041106	611	Gpr137c_NM_027518	2444	-80.39	-0.131571	1	436	2009	2444
NONMMUG025470_NONMMUT041106	611	Sema6d_NM_172537	6335	-65.39	-0.107021	1	511	5825	6335
NONMMUG025470_NONMMUT041106	611	Mark2_NM_001080388	4502	-66.12	-0.108216	1	611	3708	4318
NONMMUG025470_NONMMUT041106	611	Nphp3_NM_172460	2107	-64.28	-0.105205	1	611	1493	2103
NONMMUG025470_NONMMUT041106	611	B4galt6_NM_019737	5808	-69.44	-0.11365	1	611	5124	5734
NONMMUG025470_NONMMUT041106	611	Fyn_NM_008054	3520	-64.77	-0.106007	1	369	3152	3520
NONMMUG025470_NONMMUT041106	611	Atp2a2_NM_001110140	4502	-72.85	-0.119231	1	510	3993	4502
NONMMUG025470_NONMMUT041106	611	Mgat4b_NM_145926	2429	-61.79	-0.101129	45	611	1	567
NONMMUG025470_NONMMUT041106	611	Foxo1_NM_019739	5552	-63.2	-0.103437	1	611	4557	5167
NONMMUG025470_NONMMUT041106	611	Hist1h2bf_NM_178195	431	-46.16	-0.1071	1	330	102	431
NONMMUG025470_NONMMUT041106	611	Tmem5_NM_153059	1378	-62.65	-0.102537	1	611	8	618
NONMMUG025470_NONMMUT041106	611	Wrnip1_NM_030215	2642	-65.78	-0.10766	1	611	312	922
NONMMUG025470_NONMMUT041106	611	Mycbp2_NM_207215	15233	-61.22	-0.100196
NONMMUG025470_NONMMUT041106	611	Steap2_NM_001103157	10696	-61.92	-0.101342
NONMMUG025470_NONMMUT041106	611	Fhod3_NM_001289654	5784	-64.47	-0.105516	1	611	4805	5415
NONMMUG025470_NONMMUT041106	611	Ptov1_NM_133949	1883	-70.57	-0.115499	1	611	129	739
NONMMUG025470_NONMMUT041106	611	Fhod3_NM_175276	6237	-64.47	-0.105516	1	611	5258	5868
NONMMUG025470_NONMMUT041106	611	Itga6_NM_008397	6018	-61.51	-0.100671	1	611	18	628
NONMMUG025470_NONMMUT041106	611	Eif4g3_NM_001256195	6235	-62.03	-0.101522	1	277	5959	6235
NONMMUG025470_NONMMUT041106	611	Zcchc2_NM_001122676	5799	-72.72	-0.119018	1	611	372	982
NONMMUG025470_NONMMUT041106	611	Rbfox2_NM_175387	6980	-68.46	-0.112046	1	611	187	797
NONMMUG025470_NONMMUT041106	611	Znfx1_NM_001033196	7214	-70.11	-0.114746	1	611	66	676
NONMMUG025470_NONMMUT041106	611	Fbxw4_NM_013907	1946	-62.73	-0.102668	1	611	135	745
NONMMUG025470_NONMMUT041106	611	Fyn_NM_001122893	3529	-64.77	-0.106007	1	369	3161	3529
NONMMUG025470_NONMMUT041106	611	Yap1_NM_009534	4121	-64.44	-0.105466	1	332	3790	4121
NONMMUG025470_NONMMUT041106	611	Ing1_NM_011919	2813	-72.3	-0.118331	1	611	459	1069
NONMMUG025470_NONMMUT041106	611	Rbm15_NM_001045807	3270	-65.42	-0.10707	1	611	2312	2922
NONMMUG025470_NONMMUT041106	611	Zcchc2_NM_001122675	6661	-72.72	-0.119018	1	611	372	982
NONMMUG025470_NONMMUT041106	611	Plcl2_NM_013880	4051	-64.44	-0.105466	1	491	3561	4051
NONMMUG025470_NONMMUT041106	611	Cpeb3_NM_001290828	5901	-63.88	-0.10455	1	611	4916	5526
NONMMUG025470_NONMMUT041106	611	Eif4g3_NM_001256198	6063	-62.03	-0.101522	1	277	5787	6063
NONMMUG025470_NONMMUT041106	611	Kmt2b_NM_001290573	8484	-61.77	-0.101097	1	611	149	759
NONMMUG025470_NONMMUT041106	611	Col23a1_NM_153393	5665	-61.39	-0.100475	1	611	140	750
NONMMUG025470_NONMMUT041106	611	Peli1_NM_023324	3485	-62.19	-0.101784	1	384	3102	3485
NONMMUG025470_NONMMUT041106	611	Wnk2_NM_001290313	7197	-69.93	-0.114452	1	611	6278	6888
NONMMUG025470_NONMMUT041106	611	Zdhhc18_NM_001017968	2847	-61.84	-0.101211	52	611	1	560
NONMMUG025470_NONMMUT041106	611	Mark2_NM_007928	4664	-66.12	-0.108216	1	611	3870	4480
NONMMUG025470_NONMMUT041106	611	Whamm_NM_001004185	3069	-75.13	-0.122962	1	611	2443	3053
NONMMUG025470_NONMMUT041106	611	Smad3_NM_016769	5090	-61.78	-0.101113	3	611	1	609
NONMMUG025470_NONMMUT041106	611	Caln1_NM_021371	2569	-61.29	-0.100311	1	611	1936	2546
NONMMUG025470_NONMMUT041106	611	Evx1_NM_007966	2877	-63	-0.10311	1	611	1249	1859
NONMMUG025470_NONMMUT041106	611	Nphp3_NM_028721	5894	-64.28	-0.105205	1	611	5280	5890
NONMMUG025470_NONMMUT041106	611	Dclk2_NM_001195496	4092	-67.26	-0.110082	1	611	224	834
NONMMUG025470_NONMMUT041106	611	1190005I06Rik_NM_197988	734	-66.15	-0.108265	3	611	1	609
NONMMUG025470_NONMMUT041106	611	Slbp_NM_001289724	1846	-66.13	-0.108232	1	484	1363	1846
NONMMUG025470_NONMMUT041106	611	Phc2_NM_001195083	2549	-72.05	-0.117921	1	611	20	630
NONMMUG025470_NONMMUT041106	611	Herpud2_NM_020586	2744	-61.83	-0.101195	1	611	58	668
NONMMUG025470_NONMMUT041106	611	Itga9_NM_133721	7001	-68.12	-0.111489	1	611	133	743
NONMMUG025470_NONMMUT041106	611	Mvb12b_NM_175184	4995	-75.7	-0.123895	1	611	4340	4950
NONMMUG025470_NONMMUT041106	611	Dclk2_NM_001195497	4044	-67.26	-0.110082	1	611	224	834
NONMMUG025470_NONMMUT041106	611	Atp11a_NM_015804	7443	-61.62	-0.100851	1	611	11	621
NONMMUG025470_NONMMUT041106	611	Slain1_NM_198014	2740	-62.65	-0.102537	1	458	2283	2740
NONMMUG025470_NONMMUT041106	611	Itga6_NM_001277970	5888	-61.51	-0.100671	1	611	18	628
NONMMUG025470_NONMMUT041106	611	Ncoa1_NM_010881	7329	-70.08	-0.114697	1	440	6890	7329
NONMMUG025470_NONMMUT041106	611	Afap1l2_NM_001177796	3969	-61.15	-0.100082	1	611	46	656
NONMMUG025470_NONMMUT041106	611	Fyn_NM_001122892	3450	-64.77	-0.106007	1	369	3082	3450
NONMMUG025470_NONMMUT041106	611	Diras2_NM_001024474	4348	-63.1	-0.103273	1	424	3925	4348
NONMMUG025470_NONMMUT041106	611	Wnk2_NM_001290311	8484	-69.93	-0.114452	1	611	7565	8175
NONMMUG025470_NONMMUT041106	611	Arid1a_NM_001080819	8175	-69.29	-0.113404	1	453	7723	8175
NONMMUG025470_NONMMUT041106	611	Rbfox2_NM_001110827	7020	-68.46	-0.112046	1	611	187	797
NONMMUG025470_NONMMUT041106	611	Fhod3_NM_001289655	6141	-64.47	-0.105516	1	611	5162	5772
NONMMUG025470_NONMMUT041106	611	Heatr2_NM_001081265	3445	-71.11	-0.116383	1	441	3005	3445
NONMMUG025470_NONMMUT041106	611	Taf4a_NM_001081092	4422	-95.94	-0.157021	1	611	3550	4160
NONMMUG025470_NONMMUT041106	611	Clk3_NM_007713	2494	-65.69	-0.107512	1	611	536	1146
NONMMUG025470_NONMMUT041106	611	Kmt2b_NM_029274	8457	-61.77	-0.101097	1	611	149	759
NONMMUG025470_NONMMUT041106	611	Lrig1_NM_008377	4966	-64.83	-0.106105	1	541	4426	4966
NONMMUG025470_NONMMUT041106	611	Dclk2_NM_027539	4047	-67.26	-0.110082	1	611	224	834
NONMMUG025470_NONMMUT041106	611	Plxnc1_NM_018797	7044	-71.69	-0.117332	1	611	6409	7019
NONMMUG025470_NONMMUT041106	611	Slbp_NM_001289725	1801	-66.13	-0.108232	1	484	1318	1801
NONMMUG025470_NONMMUT041106	611	Wnk2_NM_029361	6927	-69.93	-0.114452	1	611	6008	6618
NONMMUG025470_NONMMUT041106	611	Pdcd7_NM_016688	2455	-71.71	-0.117365	1	611	285	895
NONMMUG025470_NONMMUT041106	611	Hoxa7_NM_010455	1951	-61.97	-0.101424	1	611	892	1502
NONMMUG025470_NONMMUT041106	611	Dclk2_NM_001195498	4108	-67.26	-0.110082	1	611	224	834
NONMMUG025470_NONMMUT041106	611	Ddi2_NM_001017966	3539	-66.4	-0.108674	1	241	3299	3539
NONMMUG025470_NONMMUT041106	611	Atxn2_NM_009125	4472	-76.86	-0.125794	1	611	3797	4407
NONMMUG025470_NONMMUT041106	611	Kctd13_NM_172747	1654	-63.25	-0.103519	1	553	1102	1654
NONMMUG025470_NONMMUT041106	611	Cpeb3_NM_001290826	6259	-63.88	-0.10455	1	611	4985	5595
NONMMUG025470_NONMMUT041106	611	Sema6d_NM_001291000	6509	-65.39	-0.107021	1	511	5999	6509
NONMMUG025470_NONMMUT041106	611	Yap1_NM_001171147	4169	-64.44	-0.105466	1	332	3838	4169
NONMMUG025470_NONMMUT041106	611	Mark2_NM_001080389	4529	-66.12	-0.108216	1	611	3735	4345
NONMMUG025470_NONMMUT041106	611	Elavl3_NM_010487	5027	-62.06	-0.101571	1	467	4561	5027
NONMMUG025470_NONMMUT041106	611	Tmem131_NM_018872	6548	-61.71	-0.100998	1	360	6189	6548
NONMMUG025470_NONMMUT041106	611	Ccrn4l_NM_009834	3069	-61.62	-0.100851	1	611	2235	2845
NONMMUG025470_NONMMUT041106	611	Atp2a2_NM_009722	4315	-72.85	-0.119231	1	510	3806	4315
NONMMUG025470_NONMMUT041106	611	Slbp_NM_009193	1906	-66.13	-0.108232	1	484	1423	1906
NONMMUG025470_NONMMUT041106	611	Naa30_NM_001081430	4597	-66.84	-0.109394	1	611	151	761
NONMMUG025470_NONMMUT041106	611	Dclk2_NM_001195499	4105	-67.26	-0.110082	1	611	224	834
NONMMUG025470_NONMMUT041106	611	Hist1h2bc_NM_001290380	469	-50.58	-0.107846	1	335	135	469
NONMMUG025664_NONMMUT041452	3172	Gm1673_NM_001033458	429	-54.74	-0.127599	120	548	1	429
NONMMUG025664_NONMMUT041452	3172	Pfdn4_NM_001110152	887	-302.29	-0.3408	1	698	190	887
NONMMUG025664_NONMMUT041452	3172	Hist1h2bf_NM_178195	431	-46.66	-0.10826	83	513	1	431
NONMMUG025664_NONMMUT041452	3172	Pfdn4_NM_001199902	875	-293.98	-0.335977	1	698	178	875
NONMMUG025664_NONMMUT041452	3172	Hist1h2bc_NM_001290380	469	-57.03	-0.121599	43	511	1	469
NONMMUG025899_NONMMUT041844	749	Glcci1_NM_133236	6201	-80.16	-0.107023	1	749	121	869
NONMMUG025899_NONMMUT041844	749	Heca_NM_001033432	3667	-81.1	-0.108278	1	723	2945	3667
NONMMUG025899_NONMMUT041844	749	1190002N15Rik_NM_001033145	3950	-78.21	-0.104419	1	749	3177	3925
NONMMUG025899_NONMMUT041844	749	Gm1673_NM_001033458	429	-48.33	-0.112657	268	696	1	429
NONMMUG025899_NONMMUT041844	749	Pdzrn4_NM_001164593	3956	-75.82	-0.101228	1	749	3143	3891
NONMMUG025899_NONMMUT041844	749	Ttyh3_NM_175274	4658	-75.9	-0.101335	1	749	3602	4350
NONMMUG025899_NONMMUT041844	749	Zcchc2_NM_001122676	5799	-79.61	-0.106288	1	749	5003	5751
NONMMUG025899_NONMMUT041844	749	Zcchc2_NM_001122675	6661	-79.61	-0.106288	1	749	5865	6613
NONMMUG025899_NONMMUT041844	749	Col23a1_NM_153393	5665	-78.72	-0.1051	1	749	3696	4444
NONMMUG025899_NONMMUT041844	749	AU022751_NM_001166433	2203	-76.88	-0.102644	1	749	1244	1992
NONMMUG025899_NONMMUT041844	749	Mvb12b_NM_175184	4995	-75.78	-0.101175	1	713	4283	4995
NONMMUG025899_NONMMUT041844	749	Sin3b_NM_009188	4135	-76.03	-0.101509	1	749	1965	2713
NONMMUG025899_NONMMUT041844	749	Taf4a_NM_001081092	4422	-91.55	-0.12223	1	749	331	1079
NONMMUG025899_NONMMUT041844	749	Trim11_NM_001290988	2327	-75.75	-0.101135	1	749	938	1686
NONMMUG025899_NONMMUT041844	749	Pde4dip_NM_001289702	8260	-86.36	-0.1153	1	749	1980	2728
NONMMUG025899_NONMMUT041844	749	Pde4dip_NM_001039376	8361	-86.36	-0.1153	1	749	1979	2727
NONMMUG025899_NONMMUT041844	749	Pde4dip_NM_001289701	8413	-86.36	-0.1153	1	749	1980	2728
NONMMUG026020_NONMMUT042029	332	Man1c1_NM_207237	4715	-34.21	-0.103042	1	332	3911	4242
NONMMUG026020_NONMMUT042029	332	Abhd13_NM_001081119	5073	-33.25	-0.100151	46	332	1	287
NONMMUG026020_NONMMUT042029	332	Cgn_NM_001037711	5038	-33.55	-0.101054	1	332	2631	2962
NONMMUG026020_NONMMUT042029	332	Syvn1_NM_028769	3470	-37.04	-0.111566	1	332	2901	3232
NONMMUG026020_NONMMUT042029	332	Sh3kbp1_NM_001135727	5168	-34.75	-0.104669	1	332	4692	5023
NONMMUG026020_NONMMUT042029	332	Abhd13_NM_026868	5180	-33.25	-0.100151	46	332	1	287
NONMMUG026020_NONMMUT042029	332	Mgrn1_NM_001252437	3293	-38.23	-0.115151	1	332	2895	3226
NONMMUG026020_NONMMUT042029	332	Naa30_NM_001081430	4597	-36.11	-0.108765	1	332	3760	4091
NONMMUG026020_NONMMUT042029	332	Mgrn1_NM_029657	3290	-39.1	-0.117771	1	332	2892	3223
NONMMUG027265_NONMMUT044186	393	Furin_NM_011046	4286	-40.09	-0.10201	1	393	238	630
NONMMUG027265_NONMMUT044186	393	Cdc42bpb_NM_183016	6718	-40.61	-0.103333	1	393	19	411
NONMMUG027265_NONMMUT044186	393	Slco3a1_NM_001038643	2857	-40.07	-0.101959	1	393	54	446
NONMMUG027265_NONMMUT044186	393	Fhod3_NM_001289654	5784	-40.29	-0.102519	1	393	2563	2955
NONMMUG027265_NONMMUT044186	393	Fhod3_NM_175276	6237	-40.29	-0.102519	1	393	2563	2955
NONMMUG027265_NONMMUT044186	393	Pdia6_NM_027959	2125	-40.19	-0.102265	1	393	469	861
NONMMUG027265_NONMMUT044186	393	Spag1_NM_012031	3219	-40.28	-0.102494	1	393	1584	1976
NONMMUG027265_NONMMUT044186	393	Phc2_NM_001195083	2549	-40.29	-0.102519	6	393	1	388
NONMMUG027265_NONMMUT044186	393	Mvb12b_NM_175184	4995	-41.63	-0.105929	1	393	4303	4695
NONMMUG027265_NONMMUT044186	393	Ncoa1_NM_010881	7329	-39.89	-0.101501	1	393	163	555
NONMMUG027265_NONMMUT044186	393	Rundc3b_NM_198620	3675	-40.7	-0.103562	1	393	3173	3565
NONMMUG027265_NONMMUT044186	393	Slco3a1_NM_023908	4697	-40.07	-0.101959	1	393	54	446
NONMMUG027265_NONMMUT044186	393	Psme4_NM_134013	6442	-40.59	-0.103282	1	393	5996	6388
NONMMUG027265_NONMMUT044186	393	Furin_NM_001081454	4166	-40.09	-0.10201	1	393	238	630
NONMMUG027265_NONMMUT044186	393	Arid1a_NM_001080819	8175	-41.86	-0.106514	1	393	74	466
NONMMUG027265_NONMMUT044186	393	Fhod3_NM_001289655	6141	-40.29	-0.102519	1	393	2563	2955
NONMMUG027265_NONMMUT044186	393	Heatr2_NM_001081265	3445	-39.46	-0.100407	1	393	2883	3275
NONMMUG027265_NONMMUT044186	393	Taf4a_NM_001081092	4422	-47.98	-0.122087	1	393	266	658
NONMMUG027265_NONMMUT044186	393	Fam185a_NM_177869	3082	-44.37	-0.112901	1	393	2408	2800
NONMMUG027265_NONMMUT044186	393	Olfm1_NM_001038612	1048	-39.36	-0.100153	1	388	661	1048
NONMMUG027265_NONMMUT044186	393	Prex2_NM_029525	11054	-41.09	-0.104555
NONMMUG027265_NONMMUT044186	393	Olfm1_NM_019498	2727	-39.36	-0.100153	1	388	2340	2727
NONMMUG027294_NONMMUT044225	452	Afap1l2_NM_146102	4021	-45.21	-0.100022	1	452	1634	2085
NONMMUG027294_NONMMUT044225	452	Afap1l2_NM_001177797	3915	-45.21	-0.100022	1	452	1634	2085
NONMMUG027294_NONMMUT044225	452	Afap1l2_NM_001177796	3969	-45.21	-0.100022	1	452	1634	2085
NONMMUG027294_NONMMUT044225	452	Dnal4_NM_017470	1476	-50.5	-0.111726	1	452	541	992
NONMMUG027334_NONMMUT044298	424	Stat5a_NM_001164062	3606	-42.96	-0.101321	1	424	2452	2875
NONMMUG027334_NONMMUT044298	424	Nab2_NM_008668	2575	-42.7	-0.100708	1	424	747	1170
NONMMUG027334_NONMMUT044298	424	Ogg1_NM_010957	1543	-43.69	-0.103042	1	424	313	736
NONMMUG027334_NONMMUT044298	424	Ing1_NM_011919	2813	-42.6	-0.100472	1	424	2082	2505
NONMMUG027334_NONMMUT044298	424	Caln1_NM_021371	2569	-45.75	-0.107901	1	368	2202	2569
NONMMUG027334_NONMMUT044298	424	Itga9_NM_133721	7001	-46.64	-0.11	1	424	6444	6867
NONMMUG027334_NONMMUT044298	424	Mvb12b_NM_175184	4995	-42.61	-0.100495	1	424	4394	4817
NONMMUG027334_NONMMUT044298	424	Slain1_NM_198014	2740	-43.84	-0.103396	1	424	302	725
NONMMUG027334_NONMMUT044298	424	Stat5a_NM_011488	3888	-42.96	-0.101321	1	424	2504	2927
NONMMUG027334_NONMMUT044298	424	Map2k1_NM_008927	2387	-44.37	-0.104646	1	419	1969	2387
NONMMUG027334_NONMMUT044298	424	Taf4a_NM_001081092	4422	-44.75	-0.105542	1	424	347	770
NONMMUG027334_NONMMUT044298	424	Anapc1_NM_008569	8967	-45.78	-0.107972	1	424	3920	4343
NONMMUG027334_NONMMUT044298	424	Pdcd7_NM_016688	2455	-42.77	-0.100873	1	424	1690	2113
NONMMUG027334_NONMMUT044298	424	Arrdc2_NM_027560	2346	-44.05	-0.103892	1	424	1116	1539
NONMMUG027529_NONMMUT044602	1324	Gm1673_NM_001033458	429	-43.65	-0.101748	490	918	1	429
NONMMUG030635_NONMMUT049482	613	N4bp1_NM_030563	6469	-64.83	-0.105759	1	613	116	728
NONMMUG030635_NONMMUT049482	613	Gm1673_NM_001033458	429	-43.55	-0.101515	1	381	49	429
NONMMUG030635_NONMMUT049482	613	Upf1_NM_001122829	4616	-63.83	-0.104127	1	613	52	664
NONMMUG030635_NONMMUT049482	613	Gnaq_NM_008139	5634	-64.83	-0.105759	1	487	5148	5634
NONMMUG030635_NONMMUT049482	613	Atp2a2_NM_001110140	4502	-66.73	-0.108858	1	613	141	753
NONMMUG030635_NONMMUT049482	613	Ing1_NM_011919	2813	-65.97	-0.107618	1	613	442	1054
NONMMUG030635_NONMMUT049482	613	Col23a1_NM_153393	5665	-63.44	-0.103491	1	613	173	785
NONMMUG030635_NONMMUT049482	613	Wnk2_NM_001290313	7197	-64.44	-0.105122	1	613	6196	6808
NONMMUG030635_NONMMUT049482	613	Llgl1_NM_008502	4419	-64.06	-0.104502	1	249	4171	4419
NONMMUG030635_NONMMUT049482	613	Whamm_NM_001004185	3069	-63.35	-0.103344	1	600	2470	3069
NONMMUG030635_NONMMUT049482	613	Cib1_NM_001291275	1015	-63.24	-0.103165	1	407	609	1015
NONMMUG030635_NONMMUT049482	613	Itga9_NM_133721	7001	-63.6	-0.103752	1	339	6663	7001
NONMMUG030635_NONMMUT049482	613	Mvb12b_NM_175184	4995	-63.72	-0.103948	1	613	4377	4989
NONMMUG030635_NONMMUT049482	613	Slain1_NM_198014	2740	-62.72	-0.102316	1	601	2140	2740
NONMMUG030635_NONMMUT049482	613	Wnk2_NM_001290311	8484	-64.44	-0.105122	1	613	7483	8095
NONMMUG030635_NONMMUT049482	613	Upf1_NM_030680	4583	-63.83	-0.104127	1	613	52	664
NONMMUG030635_NONMMUT049482	613	Arid1a_NM_001080819	8175	-67.97	-0.110881	1	613	7418	8030
NONMMUG030635_NONMMUT049482	613	Taf4a_NM_001081092	4422	-77.57	-0.126542	1	613	562	1174
NONMMUG030635_NONMMUT049482	613	Llgl1_NM_001159405	4338	-64.06	-0.104502	1	249	4090	4338
NONMMUG030635_NONMMUT049482	613	Lrig1_NM_008377	4966	-63.13	-0.102985	1	606	4361	4966
NONMMUG030635_NONMMUT049482	613	Olfm1_NM_001038612	1048	-63.53	-0.103638	1	312	737	1048
NONMMUG030635_NONMMUT049482	613	Wnk2_NM_029361	6927	-64.44	-0.105122	1	613	5926	6538
NONMMUG030635_NONMMUT049482	613	Cib1_NM_011870	1030	-63.24	-0.103165	1	407	624	1030
NONMMUG030635_NONMMUT049482	613	Atp2a2_NM_009722	4315	-66.73	-0.108858	1	613	141	753
NONMMUG030635_NONMMUT049482	613	Pard6b_NM_021409	3399	-65.67	-0.107129	1	613	21	633
NONMMUG030635_NONMMUT049482	613	Olfm1_NM_019498	2727	-63.53	-0.103638	1	312	2416	2727
NONMMUG030635_NONMMUT049482	613	Llgl1_NM_001159404	4425	-64.06	-0.104502	1	249	4177	4425
NONMMUG030635_NONMMUT049482	613	Stard7_NM_139308	3118	-66.92	-0.109168	1	592	2527	3118
NONMMUG030635_NONMMUT049482	613	Naa30_NM_001081430	4597	-62.88	-0.102577	16	613	1	598
NONMMUG032237_NONMMUT051977	650	Dclk2_NM_001195500	2577	-65.93	-0.101431	1	650	1786	2435
NONMMUG032237_NONMMUT051977	650	Dclk2_NM_001195496	4092	-65.93	-0.101431	1	650	3301	3950
NONMMUG032237_NONMMUT051977	650	Acbd3_NM_133225	3471	-65.73	-0.101123	1	649	2823	3471
NONMMUG032237_NONMMUT051977	650	Mvb12b_NM_175184	4995	-68.25	-0.105	1	650	4209	4858
NONMMUG032237_NONMMUT051977	650	Dclk2_NM_001195497	4044	-65.93	-0.101431	1	650	3253	3902
NONMMUG032237_NONMMUT051977	650	Dclk2_NM_027539	4047	-65.93	-0.101431	1	650	3256	3905
NONMMUG032237_NONMMUT051977	650	Dclk2_NM_001195498	4108	-65.93	-0.101431	1	650	3317	3966
NONMMUG032237_NONMMUT051977	650	Dclk2_NM_001195499	4105	-65.93	-0.101431	1	650	3314	3963
NONMMUG025470_NONMMUT041108	383	Csnk1e_NM_001289899	3174	-39.04	-0.101932	1	350	2825	3174
NONMMUG025470_NONMMUT041108	383	Papd7_NM_198600	3997	-41.35	-0.107963	1	312	3686	3997
NONMMUG025470_NONMMUT041108	383	Man1c1_NM_207237	4715	-39.44	-0.102977	1	383	3910	4292
NONMMUG025470_NONMMUT041108	383	Clk2_NM_001163432	2307	-43.31	-0.113081	1	383	19	401
NONMMUG025470_NONMMUT041108	383	Siah2_NM_009174	2488	-39.8	-0.103916	1	383	325	707
NONMMUG025470_NONMMUT041108	383	N4bp1_NM_030563	6469	-38.44	-0.100366	1	383	117	499
NONMMUG025470_NONMMUT041108	383	Cdc42bpb_NM_183016	6718	-42.8	-0.111749	1	383	22	404
NONMMUG025470_NONMMUT041108	383	Mesp2_NM_008589	1936	-38.97	-0.101749	1	383	463	845
NONMMUG025470_NONMMUT041108	383	Rbfox2_NM_053104	7032	-44.5	-0.116188	1	383	6325	6707
NONMMUG025470_NONMMUT041108	383	Heca_NM_001033432	3667	-39.38	-0.10282	8	383	1	376
NONMMUG025470_NONMMUT041108	383	Ppm1b_NM_011151	3262	-39.9	-0.104178	18	383	1	366
NONMMUG025470_NONMMUT041108	383	Papd7_NM_001169131	3994	-41.35	-0.107963	1	312	3683	3994
NONMMUG025470_NONMMUT041108	383	Nab2_NM_008668	2575	-40.04	-0.104543	1	383	1595	1977
NONMMUG025470_NONMMUT041108	383	Terf2_NM_001286200	2472	-41.98	-0.109608	1	367	2106	2472
NONMMUG025470_NONMMUT041108	383	Gnaq_NM_008139	5634	-41.34	-0.107937	1	285	5350	5634
NONMMUG025470_NONMMUT041108	383	Flcn_NM_001271356	3420	-38.68	-0.100992	1	355	3066	3420
NONMMUG025470_NONMMUT041108	383	Gpr137c_NM_027518	2444	-39.82	-0.103969	1	383	2002	2384
NONMMUG025470_NONMMUT041108	383	Mark2_NM_001080388	4502	-42.25	-0.110313	1	383	3912	4294
NONMMUG025470_NONMMUT041108	383	Nphp3_NM_172460	2107	-38.69	-0.101018	1	383	1675	2057
NONMMUG025470_NONMMUT041108	383	Rcn2_NM_001278274	1031	-39.75	-0.103786	1	331	701	1031
NONMMUG025470_NONMMUT041108	383	Adpgk_NM_028121	2471	-40.15	-0.10483	1	383	35	417
NONMMUG025470_NONMMUT041108	383	Chn1_NM_001113246	4050	-41.51	-0.108381	5	383	1	379
NONMMUG025470_NONMMUT041108	383	Flcn_NM_146018	3460	-39.78	-0.103864	1	355	3106	3460
NONMMUG025470_NONMMUT041108	383	Wrnip1_NM_030215	2642	-39.13	-0.102167	1	383	1779	2161
NONMMUG025470_NONMMUT041108	383	Terf2_NM_009353	2664	-41.98	-0.109608	1	367	2298	2664
Query:NONMMUG025470_NONMMUT041108	Length:383	Target:Steap2_NM_001103157	Length:10696	dG:-45.46	standard delta:-0.118694516971279
NONMMUG025470_NONMMUT041108	383	Epb4.1l2_NM_001199265	4388	-39.22	-0.102402	1	383	1964	2346
NONMMUG025470_NONMMUT041108	383	Sybu_NM_176998	3229	-43.12	-0.112585	1	383	2711	3093
NONMMUG025470_NONMMUT041108	383	Zcchc2_NM_001122676	5799	-38.63	-0.100862	1	383	4986	5368
NONMMUG025470_NONMMUT041108	383	Rbfox2_NM_175387	6980	-44.5	-0.116188	1	383	6273	6655
NONMMUG025470_NONMMUT041108	383	Znfx1_NM_001033196	7214	-41.65	-0.108747	1	383	6791	7173
NONMMUG025470_NONMMUT041108	383	Bod1_NM_001024919	1402	-45.96	-0.12	1	329	1074	1402
NONMMUG025470_NONMMUT041108	383	Fbxw4_NM_013907	1946	-40.46	-0.10564	1	360	1587	1946
NONMMUG025470_NONMMUT041108	383	Clk2_NM_007712	2310	-43.31	-0.113081	1	383	19	401
NONMMUG025470_NONMMUT041108	383	Sybu_NM_001032727	2922	-42.27	-0.110366	1	383	2404	2786
NONMMUG025470_NONMMUT041108	383	Ing1_NM_011919	2813	-42.71	-0.111514	1	383	1913	2295
NONMMUG025470_NONMMUT041108	383	Rbm15_NM_001045807	3270	-44.62	-0.116501	1	383	452	834
NONMMUG025470_NONMMUT041108	383	Zcchc2_NM_001122675	6661	-38.63	-0.100862	1	383	5848	6230
NONMMUG025470_NONMMUT041108	383	Nfxl1_NM_133921	3670	-39.62	-0.103446	1	363	3308	3670
NONMMUG025470_NONMMUT041108	383	Plcl2_NM_013880	4051	-41.6	-0.108616	1	360	3692	4051
NONMMUG025470_NONMMUT041108	383	Msl1_NM_028722	4340	-42.24	-0.110287	1	383	3857	4239
NONMMUG025470_NONMMUT041108	383	Gpr125_NM_133911	4475	-42.96	-0.112167	1	383	54	436
NONMMUG025470_NONMMUT041108	383	Col23a1_NM_153393	5665	-42.37	-0.110627	1	383	107	489
NONMMUG025470_NONMMUT041108	383	Wnk2_NM_001290313	7197	-44.44	-0.116031	1	383	6668	7050
NONMMUG025470_NONMMUT041108	383	Galnt12_NM_172693	2216	-38.84	-0.10141	1	383	7	389
NONMMUG025470_NONMMUT041108	383	Cables2_NM_145851	2945	-41.14	-0.107415	1	376	2570	2945
NONMMUG025470_NONMMUT041108	383	Prkar2b_NM_011158	3358	-41.41	-0.10812	1	370	2989	3358
NONMMUG025470_NONMMUT041108	383	Zdhhc18_NM_001017968	2847	-38.46	-0.100418	1	265	2583	2847
NONMMUG025470_NONMMUT041108	383	Rragc_NM_017475	2606	-38.33	-0.100078	91	383	1	293
NONMMUG025470_NONMMUT041108	383	Terf2_NM_001083118	2469	-41.98	-0.109608	1	367	2103	2469
NONMMUG025470_NONMMUT041108	383	Brd7_NM_012047	2370	-42.09	-0.109896	1	383	60	442
NONMMUG025470_NONMMUT041108	383	Mark2_NM_007928	4664	-42.25	-0.110313	1	383	4074	4456
NONMMUG025470_NONMMUT041108	383	Fbxo21_NM_145564	3909	-43.09	-0.112507	1	339	3571	3909
NONMMUG025470_NONMMUT041108	383	Whamm_NM_001004185	3069	-43.21	-0.11282	1	383	86	468
NONMMUG025470_NONMMUT041108	383	Casp9_NM_001277932	3789	-38.47	-0.100444	1	358	3432	3789
NONMMUG025470_NONMMUT041108	383	Casp9_NM_015733	3899	-38.47	-0.100444	1	358	3542	3899
NONMMUG025470_NONMMUT041108	383	Epb4.1l2_NM_013511	4279	-39.22	-0.102402	1	383	1964	2346
NONMMUG025470_NONMMUT041108	383	Nphp3_NM_028721	5894	-38.69	-0.101018	1	383	5462	5844
NONMMUG025470_NONMMUT041108	383	Paqr6_NM_198410	1670	-38.72	-0.101097	1	383	661	1043
NONMMUG025470_NONMMUT041108	383	Map4k5_NM_201519	4454	-40.83	-0.106606	1	383	3945	4327
NONMMUG025470_NONMMUT041108	383	Mvb12b_NM_175184	4995	-48.7	-0.127154	1	383	268	650
NONMMUG025470_NONMMUT041108	383	Atp11a_NM_015804	7443	-40.15	-0.10483	1	383	26	408
NONMMUG025470_NONMMUT041108	383	Ppm1b_NM_001159496	2753	-39.9	-0.104178	18	383	1	366
NONMMUG025470_NONMMUT041108	383	Slain1_NM_198014	2740	-41.83	-0.109217	1	383	2027	2409
NONMMUG025470_NONMMUT041108	383	Stk25_NM_021537	3254	-38.77	-0.101227	1	383	103	485
NONMMUG025470_NONMMUT041108	383	March8_NM_027920	4521	-42.77	-0.111671	1	383	4137	4519
NONMMUG025470_NONMMUT041108	383	Cdca4_NM_028023	2419	-42.83	-0.111828	1	383	1892	2274
Query:NONMMUG025470_NONMMUT041108	Length:383	Target:Col6a3_NM_001243008	Length:10841	dG:-41.23	standard delta:-0.107650130548303
NONMMUG025470_NONMMUT041108	383	Bicd2_NM_001039179	6352	-41.38	-0.108042	1	383	3499	3881
NONMMUG025470_NONMMUT041108	383	Ssfa2_NM_080558	5093	-38.54	-0.100627	1	284	4810	5093
NONMMUG025470_NONMMUT041108	383	Wnk2_NM_001290311	8484	-44.44	-0.116031	1	383	7955	8337
NONMMUG025470_NONMMUT041108	383	Rbfox2_NM_001110827	7020	-44.5	-0.116188	1	383	6313	6695
NONMMUG025470_NONMMUT041108	383	Rcn2_NM_011992	2042	-39.75	-0.103786	1	331	1712	2042
NONMMUG025470_NONMMUT041108	383	Chn1_NM_001166603	3876	-41.51	-0.108381	5	383	1	379
NONMMUG025470_NONMMUT041108	383	Cenpv_NM_028448	1034	-39.61	-0.10342	1	383	646	1028
NONMMUG025470_NONMMUT041108	383	E2f5_NM_007892	1749	-44.52	-0.11624	48	383	1	336
NONMMUG025470_NONMMUT041108	383	Taf4a_NM_001081092	4422	-58.86	-0.153681	1	383	511	893
NONMMUG025470_NONMMUT041108	383	Plekha8_NM_001164361	6722	-40.5	-0.105744	1	327	6396	6722
NONMMUG025470_NONMMUT041108	383	Clk3_NM_007713	2494	-39.24	-0.102454	1	383	1611	1993
Query:NONMMUG025470_NONMMUT041108	Length:383	Target:Col6a3_NM_001243009	Length:9020	dG:-41.23	standard delta:-0.107650130548303
NONMMUG025470_NONMMUT041108	383	Abhd11_NM_145215	1493	-39.14	-0.102193	1	383	1069	1451
NONMMUG025470_NONMMUT041108	383	Nab2_NM_001122895	2383	-40.04	-0.104543	1	383	1403	1785
NONMMUG025470_NONMMUT041108	383	Anapc1_NM_008569	8967	-41.25	-0.107702	1	383	4601	4983
NONMMUG025470_NONMMUT041108	383	Zfp513_NM_175311	2228	-44.65	-0.11658	1	383	1488	1870
NONMMUG025470_NONMMUT041108	383	Olfm1_NM_001038612	1048	-48.2	-0.125849	1	383	616	998
NONMMUG025470_NONMMUT041108	383	Wnk2_NM_029361	6927	-44.44	-0.116031	1	383	6398	6780
NONMMUG025470_NONMMUT041108	383	Dnal4_NM_017470	1476	-43.44	-0.11342	1	372	1105	1476
Query:NONMMUG025470_NONMMUT041108	Length:383	Target:Plxna1_NM_008881	Length:9027	dG:-39.98	standard delta:-0.104386422976501
NONMMUG025470_NONMMUT041108	383	Zfp513_NM_001177901	2215	-44.65	-0.11658	1	383	1488	1870
NONMMUG025470_NONMMUT041108	383	Mark2_NM_001080389	4529	-42.25	-0.110313	1	383	3939	4321
NONMMUG025470_NONMMUT041108	383	Elavl3_NM_010487	5027	-41.06	-0.107206	1	328	4700	5027
NONMMUG025470_NONMMUT041108	383	Tmem131_NM_018872	6548	-40.27	-0.105144	1	383	6123	6505
NONMMUG025470_NONMMUT041108	383	Olfm1_NM_019498	2727	-48.2	-0.125849	1	383	2295	2677
NONMMUG025470_NONMMUT041108	383	Naa30_NM_001081430	4597	-45.51	-0.118825	1	383	416	798
NONMMUG025470_NONMMUT041108	383	Ube2i_NM_001177609	3227	-40.67	-0.106188	1	383	246	628
NONMMUG025470_NONMMUT041108	383	Ahr_NM_013464	5494	-38.33	-0.100078	1	383	5093	5475
NONMMUG033689_NONMMUT054311	240	Csnk1e_NM_001289899	3174	-37.14	-0.15475	30	240	1	211
NONMMUG033689_NONMMUT054311	240	Lef1_NM_010703	3657	-29.14	-0.121417	1	240	2610	2849
NONMMUG033689_NONMMUT054311	240	Deptor_NM_145470	8549	-28.66	-0.119417	1	240	8195	8434
NONMMUG033689_NONMMUT054311	240	Dicer1_NM_148948	9851	-24.01	-0.100042
NONMMUG033689_NONMMUT054311	240	Myo1c_NM_001080775	5302	-27.45	-0.114375	14	240	1	227
NONMMUG033689_NONMMUT054311	240	Asf1a_NM_025541	2182	-24.48	-0.102	1	240	1	240
NONMMUG033689_NONMMUT054311	240	Man1c1_NM_207237	4715	-36.96	-0.154	1	240	454	693
NONMMUG033689_NONMMUT054311	240	Rexo1_NM_025852	5249	-32.65	-0.136042	1	240	4995	5234
NONMMUG033689_NONMMUT054311	240	Extl3_NM_018788	5978	-25.53	-0.106375	1	240	5135	5374
NONMMUG033689_NONMMUT054311	240	Vsx2_NM_007701	3180	-28.34	-0.118083	1	240	2923	3162
NONMMUG033689_NONMMUT054311	240	Rnf14_NM_001164621	3353	-24.05	-0.100208	1	190	3164	3353
NONMMUG033689_NONMMUT054311	240	B3gnt2_NM_016888	2699	-35.44	-0.147667	1	234	2466	2699
NONMMUG033689_NONMMUT054311	240	Itsn2_NM_001198968	6070	-26.52	-0.1105	24	240	1	217
NONMMUG033689_NONMMUT054311	240	Aurkc_NM_001080966	1438	-24.11	-0.100458	1	240	314	553
NONMMUG033689_NONMMUT054311	240	Fam117a_NM_172543	2317	-35.31	-0.147125	1	240	2045	2284
NONMMUG033689_NONMMUT054311	240	Ablim2_NM_001177696	3726	-27.61	-0.115042	1	240	195	434
NONMMUG033689_NONMMUT054311	240	Pacsin2_NM_001159510	3644	-26.39	-0.109958	1	240	2047	2286
NONMMUG033689_NONMMUT054311	240	Plk4_NM_173169	3466	-30.37	-0.126542	1	240	3165	3404
NONMMUG033689_NONMMUT054311	240	Med20_NM_020048	2040	-24.38	-0.101583	1	240	980	1219
NONMMUG033689_NONMMUT054311	240	Abhd13_NM_001081119	5073	-25.2	-0.105	1	240	4811	5050
NONMMUG033689_NONMMUT054311	240	Fam172a_NM_138312	4021	-29.3	-0.122083	1	240	2178	2417
NONMMUG033689_NONMMUT054311	240	Ddb2_NM_028119	1915	-30.2	-0.125833	1	183	1733	1915
NONMMUG033689_NONMMUT054311	240	Ccdc85a_NM_181577	5460	-26.13	-0.108875	1	240	1800	2039
NONMMUG033689_NONMMUT054311	240	Arid2_NM_175251	9029	-24.75	-0.103125
NONMMUG033689_NONMMUT054311	240	Dock9_NM_134074	7760	-24.1	-0.100417	1	240	936	1175
NONMMUG033689_NONMMUT054311	240	Rexo2_NM_024233	1075	-32.2	-0.134167	12	240	1	229
NONMMUG033689_NONMMUT054311	240	Ppm1d_NM_016910	2894	-32.55	-0.135625	1	240	2543	2782
NONMMUG033689_NONMMUT054311	240	Fip1l1_NM_024183	2974	-31.23	-0.130125	1	240	2576	2815
NONMMUG033689_NONMMUT054311	240	Eif2ak1_NM_013557	2787	-24.88	-0.103667	29	240	1	212
NONMMUG033689_NONMMUT054311	240	Herc2_NM_010418	15346	-28.43	-0.118458
NONMMUG033689_NONMMUT054311	240	Ube2i_NM_011665	2554	-26.27	-0.109458	1	240	864	1103
NONMMUG033689_NONMMUT054311	240	Macrod2_NM_001013802	1893	-26.85	-0.111875	1	224	1670	1893
NONMMUG033689_NONMMUT054311	240	Rnf130_NM_001290750	7895	-25.71	-0.107125	1	240	4576	4815
NONMMUG033689_NONMMUT054311	240	Plk4_NM_011495	3547	-30.37	-0.126542	1	240	3246	3485
NONMMUG033689_NONMMUT054311	240	Fam96b_NM_026753	680	-24.55	-0.102292	90	240	1	151
NONMMUG033689_NONMMUT054311	240	Tspan9_NM_175414	3930	-29.95	-0.124792	1	240	2064	2303
NONMMUG033689_NONMMUT054311	240	Ccdc112_NM_001160399	2801	-27.45	-0.114375	1	240	105	344
NONMMUG033689_NONMMUT054311	240	Dock9_NM_001128308	8182	-24.1	-0.100417	1	240	936	1175
NONMMUG033689_NONMMUT054311	240	Ica1_NM_010492	2075	-27.04	-0.112667	1	240	1710	1949
NONMMUG033689_NONMMUT054311	240	Sema6d_NM_199238	6296	-27.92	-0.116333	1	240	5851	6090
NONMMUG033689_NONMMUT054311	240	Ndufab1_NM_028177	800	-27.53	-0.114708	1	234	567	800
NONMMUG033689_NONMMUT054311	240	Furin_NM_011046	4286	-30	-0.125	1	240	29	268
NONMMUG033689_NONMMUT054311	240	Ankrd17_NM_198010	9313	-24.09	-0.100375
NONMMUG033689_NONMMUT054311	240	Flcn_NM_001271357	3163	-26.12	-0.108833	1	240	772	1011
NONMMUG033689_NONMMUT054311	240	Steap2_NM_001285471	4624	-26.49	-0.110375	1	226	4399	4624
NONMMUG033689_NONMMUT054311	240	Dcbld2_NM_028523	6487	-33.2	-0.138333	1	240	6166	6405
NONMMUG033689_NONMMUT054311	240	Clk2_NM_001163432	2307	-33.1	-0.137917	1	240	2051	2290
NONMMUG033689_NONMMUT054311	240	Steap2_NM_028734	10398	-25.29	-0.105375
NONMMUG033689_NONMMUT054311	240	Aurkc_NM_020572	1316	-24.11	-0.100458	1	240	314	553
NONMMUG033689_NONMMUT054311	240	Pex26_NM_028730	4086	-28.96	-0.120667	1	240	2338	2577
NONMMUG033689_NONMMUT054311	240	Mgat1_NM_010794	3028	-31.35	-0.130625	1	193	2836	3028
NONMMUG033689_NONMMUT054311	240	Med15_NM_001285886	3105	-26.47	-0.110292	1	240	483	722
NONMMUG033689_NONMMUT054311	240	Siah2_NM_009174	2488	-37.35	-0.155625	1	240	1700	1939
NONMMUG033689_NONMMUT054311	240	N4bp1_NM_030563	6469	-29.77	-0.124042	1	240	6052	6291
NONMMUG033689_NONMMUT054311	240	Shc1_NM_011368	3156	-29.83	-0.124292	1	240	2818	3057
NONMMUG033689_NONMMUT054311	240	Cdc42bpb_NM_183016	6718	-28.6	-0.119167	1	225	6494	6718
NONMMUG033689_NONMMUT054311	240	Fip1l1_NM_001159574	2947	-31.23	-0.130125	1	240	2549	2788
NONMMUG033689_NONMMUT054311	240	Trim11_NM_053168	2279	-29	-0.120833	1	240	770	1009
NONMMUG033689_NONMMUT054311	240	Mesp2_NM_008589	1936	-26.51	-0.110458	1	240	310	549
NONMMUG033689_NONMMUT054311	240	Poli_NM_001289515	3564	-28.89	-0.120375	1	240	3305	3544
NONMMUG033689_NONMMUT054311	240	Nfe2l1_NM_001130452	3497	-25.39	-0.105792	1	195	3303	3497
NONMMUG033689_NONMMUT054311	240	Sdc1_NM_011519	3056	-24.72	-0.103	1	240	2599	2838
NONMMUG033689_NONMMUT054311	240	Gucy2c_NM_145067	3864	-24.91	-0.103792	1	240	3486	3725
NONMMUG033689_NONMMUT054311	240	Lamtor3_NM_019920	1263	-26.23	-0.109292	1	240	964	1203
NONMMUG033689_NONMMUT054311	240	Ifitm3_NM_025378	648	-25.57	-0.106542	1	240	320	559
NONMMUG033689_NONMMUT054311	240	Dclk2_NM_001195500	2577	-29.87	-0.124458	1	240	2001	2240
NONMMUG033689_NONMMUT054311	240	Celf2_NM_001110228	7641	-24.04	-0.100167	1	240	6614	6853
NONMMUG033689_NONMMUT054311	240	Pcnt_NM_001282992	9476	-28.78	-0.119917
NONMMUG033689_NONMMUT054311	240	Cgn_NM_001037711	5038	-30.05	-0.125208	1	240	2364	2603
NONMMUG033689_NONMMUT054311	240	Ube2k_NM_016786	4866	-32.77	-0.136542	1	240	4560	4799
NONMMUG033689_NONMMUT054311	240	Wdr1_NM_011715	2878	-26.2	-0.109167	1	240	1386	1625
NONMMUG033689_NONMMUT054311	240	Pcid2_NM_178708	2408	-29.01	-0.120875	1	240	296	535
NONMMUG033689_NONMMUT054311	240	Tmem2_NM_001033759	6620	-24.38	-0.101583	1	240	5309	5548
NONMMUG033689_NONMMUT054311	240	Dock7_NM_026082	7049	-28.25	-0.117708	18	240	1	223
NONMMUG033689_NONMMUT054311	240	Tomm34_NM_025996	2302	-25.57	-0.106542	1	240	1937	2176
NONMMUG033689_NONMMUT054311	240	Lrriq3_NM_028938	2650	-29.31	-0.122125	1	240	2408	2647
NONMMUG033689_NONMMUT054311	240	Pacsin2_NM_001159509	3693	-27.06	-0.11275	1	227	3467	3693
NONMMUG033689_NONMMUT054311	240	Msh6_NM_010830	4263	-24.93	-0.103875	1	240	48	287
NONMMUG033689_NONMMUT054311	240	Chst5_NM_019950	1935	-28.25	-0.117708	1	240	1249	1488
NONMMUG033689_NONMMUT054311	240	Atl2_NM_019717	3618	-26.32	-0.109667	1	240	3347	3586
NONMMUG033689_NONMMUT054311	240	Rbfox2_NM_053104	7032	-33.61	-0.140042	1	240	6381	6620
NONMMUG033689_NONMMUT054311	240	Fam172a_NM_001163419	3897	-29.3	-0.122083	1	240	2178	2417
NONMMUG033689_NONMMUT054311	240	Glcci1_NM_133236	6201	-28.12	-0.117167	1	237	5965	6201
NONMMUG033689_NONMMUT054311	240	Gtf2a1_NM_031391	5704	-24.56	-0.102333	1	240	4083	4322
NONMMUG033689_NONMMUT054311	240	Usp28_NM_175482	4220	-32.35	-0.134792	1	199	4022	4220
NONMMUG033689_NONMMUT054311	240	Svip_NM_001160345	3063	-32.19	-0.134125	1	240	2765	3004
NONMMUG033689_NONMMUT054311	240	Rnf166_NM_001033142	1783	-27.19	-0.113292	1	240	219	458
NONMMUG033689_NONMMUT054311	240	Me1_NM_001198933	3335	-24.82	-0.103417	1	240	655	894
NONMMUG033689_NONMMUT054311	240	Heca_NM_001033432	3667	-34.62	-0.14425	1	240	72	311
NONMMUG033689_NONMMUT054311	240	Mapkap1_NM_001290625	3126	-26.2	-0.109167	1	240	323	562
NONMMUG033689_NONMMUT054311	240	Stbd1_NM_175096	1985	-29.14	-0.121417	1	240	1644	1883
NONMMUG033689_NONMMUT054311	240	Dnmt1_NM_001199431	5370	-24.61	-0.102542	1	240	961	1200
NONMMUG033689_NONMMUT054311	240	St7_NM_001289625	2195	-32.79	-0.136625	1	240	1882	2121
NONMMUG033689_NONMMUT054311	240	1190002N15Rik_NM_001033145	3950	-25.55	-0.106458	1	240	3152	3391
NONMMUG033689_NONMMUT054311	240	Cpeb3_NM_001290829	5758	-24.19	-0.100792	1	240	1856	2095
NONMMUG033689_NONMMUT054311	240	Coq10a_NM_001081040	2507	-27.02	-0.112583	1	240	1167	1406
NONMMUG033689_NONMMUT054311	240	Fam221a_NM_001172216	2012	-24.91	-0.103792	1	240	1735	1974
NONMMUG033689_NONMMUT054311	240	Ext1_NM_010162	3462	-26.65	-0.111042	51	240	1	190
NONMMUG033689_NONMMUT054311	240	Lef1_NM_001276402	3532	-29.14	-0.121417	1	240	2485	2724
NONMMUG033689_NONMMUT054311	240	Dhodh_NM_020046	2318	-27.75	-0.115625	1	240	77	316
NONMMUG033689_NONMMUT054311	240	Kit_NM_021099	5165	-25.64	-0.106833	1	240	847	1086
NONMMUG033689_NONMMUT054311	240	Syt6_NM_001276681	4395	-26.74	-0.111417	1	240	3959	4198
NONMMUG033689_NONMMUT054311	240	Ptk2_NM_001130409	3598	-26.1	-0.10875	1	203	3396	3598
NONMMUG033689_NONMMUT054311	240	Steap2_NM_001285470	10215	-26.49	-0.110375
NONMMUG033689_NONMMUT054311	240	Mcm3ap_NM_019434	6383	-30.2	-0.125833	1	240	3084	3323
NONMMUG033689_NONMMUT054311	240	Txndc11_NM_029582	2977	-24.16	-0.100667	1	240	2426	2665
NONMMUG033689_NONMMUT054311	240	Phf2_NM_011078	5260	-28.86	-0.12025	1	192	5069	5260
NONMMUG033689_NONMMUT054311	240	Spg20_NM_001144988	3609	-28.35	-0.118125	1	240	3098	3337
NONMMUG033689_NONMMUT054311	240	Sema3d_NM_028882	6521	-24.79	-0.103292	1	236	6286	6521
NONMMUG033689_NONMMUT054311	240	Eif4g3_NM_172703	6139	-26.09	-0.108708	1	230	5910	6139
NONMMUG033689_NONMMUT054311	240	Fyco1_NM_148925	7952	-26.46	-0.11025	1	240	6562	6801
NONMMUG033689_NONMMUT054311	240	Chfr_NM_172717	3177	-29.49	-0.122875	1	240	2891	3130
NONMMUG033689_NONMMUT054311	240	Asph_NM_001177856	2954	-29.23	-0.121792	1	240	1906	2145
NONMMUG033689_NONMMUT054311	240	Grip1_NM_133442	5080	-25.42	-0.105917	1	240	4505	4744
NONMMUG033689_NONMMUT054311	240	Ppm1b_NM_011151	3262	-33.37	-0.139042	1	240	145	384
NONMMUG033689_NONMMUT054311	240	Elmo1_NM_080288	5576	-24.42	-0.10175	1	240	5296	5535
NONMMUG033689_NONMMUT054311	240	Neil3_NM_146208	2253	-26.88	-0.112	1	240	1908	2147
NONMMUG033689_NONMMUT054311	240	Loh12cr1_NM_026371	1761	-25.87	-0.107792	1	240	4	243
NONMMUG033689_NONMMUT054311	240	Psip1_NM_133948	3239	-24.13	-0.100542	1	240	147	386
NONMMUG033689_NONMMUT054311	240	Nab2_NM_008668	2575	-28.45	-0.118542	1	189	2387	2575
NONMMUG033689_NONMMUT054311	240	Trp53inp2_NM_178111	3934	-27.08	-0.112833	1	240	3091	3330
NONMMUG033689_NONMMUT054311	240	Rtn4r_NM_022982	1874	-26.12	-0.108833	1	240	290	529
NONMMUG033689_NONMMUT054311	240	Dse_NM_172508	4225	-29.16	-0.1215	1	240	3902	4141
NONMMUG033689_NONMMUT054311	240	Terf2_NM_001286200	2472	-34.58	-0.144083	1	240	59	298
NONMMUG033689_NONMMUT054311	240	Upf1_NM_001122829	4616	-27.06	-0.11275	1	240	50	289
NONMMUG033689_NONMMUT054311	240	Taok3_NM_183306	4325	-24.79	-0.103292	1	240	313	552
NONMMUG033689_NONMMUT054311	240	Lurap1l_NM_026821	1699	-26.52	-0.1105	1	240	808	1047
NONMMUG033689_NONMMUT054311	240	Pdcd2l_NM_026549	1283	-24.62	-0.102583	1	240	410	649
NONMMUG033689_NONMMUT054311	240	Gtf2ird1_NM_001081470	3210	-28.78	-0.119917	1	240	2354	2593
NONMMUG033689_NONMMUT054311	240	Tacc2_NM_021314	3940	-26.26	-0.109417	1	240	3666	3905
NONMMUG033689_NONMMUT054311	240	Celf2_NM_001110231	9087	-24.04	-0.100167
NONMMUG033689_NONMMUT054311	240	Pard3_NM_001122850	4178	-26	-0.108333	1	240	3833	4072
NONMMUG033689_NONMMUT054311	240	Gnaq_NM_008139	5634	-31.96	-0.133167	1	240	34	273
NONMMUG033689_NONMMUT054311	240	Zdhhc13_NM_028031	2407	-24.87	-0.103625	57	240	1	184
NONMMUG033689_NONMMUT054311	240	Tet3_NM_183138	10906	-27.57	-0.114875
NONMMUG033689_NONMMUT054311	240	Slc7a2_NM_007514	7717	-25.04	-0.104333	1	183	7535	7717
NONMMUG033689_NONMMUT054311	240	Phc2_NM_001195130	3949	-27.91	-0.116292	1	240	949	1188
NONMMUG033689_NONMMUT054311	240	Cpeb3_NM_001290827	5908	-25.8	-0.1075	72	240	1	169
NONMMUG033689_NONMMUT054311	240	Unc50_NM_026123	1412	-28.12	-0.117167	1	240	80	319
NONMMUG033689_NONMMUT054311	240	Hp1bp3_NM_001285480	4601	-24.56	-0.102333	1	213	4389	4601
NONMMUG033689_NONMMUT054311	240	Flcn_NM_001271356	3420	-26.12	-0.108833	1	240	772	1011
NONMMUG033689_NONMMUT054311	240	Nav3_NM_001081035	7782	-24.89	-0.103708	1	240	2757	2996
NONMMUG033689_NONMMUT054311	240	Itfg1_NM_028007	3355	-33	-0.1375	1	240	2939	3178
NONMMUG033689_NONMMUT054311	240	Cpeb3_NM_198300	5970	-25.8	-0.1075	72	240	1	169
NONMMUG033689_NONMMUT054311	240	Lsr_NM_001164184	2120	-24.59	-0.102458	1	240	427	666
NONMMUG033689_NONMMUT054311	240	Sema4d_NM_001281880	4544	-24.04	-0.100167	1	240	3104	3343
NONMMUG033689_NONMMUT054311	240	Pnma5_NM_001100461	2287	-26.21	-0.109208	1	240	805	1044
NONMMUG033689_NONMMUT054311	240	Gja3_NM_016975	2696	-31.92	-0.133	1	240	33	272
NONMMUG033689_NONMMUT054311	240	Haus5_NM_027999	2195	-24.78	-0.10325	1	240	839	1078
NONMMUG033689_NONMMUT054311	240	Pdzrn4_NM_001164593	3956	-35.31	-0.147125	1	240	3343	3582
NONMMUG033689_NONMMUT054311	240	Diap1_NM_007858	4377	-25.36	-0.105667	1	240	574	813
NONMMUG033689_NONMMUT054311	240	Cnot7_NM_001271543	2506	-34.69	-0.144542	3	240	1	238
NONMMUG033689_NONMMUT054311	240	Klhl9_NM_172871	4217	-27.08	-0.112833	1	240	251	490
NONMMUG033689_NONMMUT054311	240	Slco3a1_NM_001038643	2857	-26.82	-0.11175	1	240	2007	2246
NONMMUG033689_NONMMUT054311	240	Scarb1_NM_001205083	2192	-25.93	-0.108042	1	240	1871	2110
NONMMUG033689_NONMMUT054311	240	Afap1l2_NM_146102	4021	-28.8	-0.12	1	240	113	352
NONMMUG033689_NONMMUT054311	240	Sbds_NM_023248	1479	-27.16	-0.113167	1	240	1088	1327
NONMMUG033689_NONMMUT054311	240	Gpr137c_NM_027518	2444	-28.33	-0.118042	1	240	61	300
NONMMUG033689_NONMMUT054311	240	Palld_NM_001081390	3564	-25.02	-0.10425	9	240	1	232
NONMMUG033689_NONMMUT054311	240	Uso1_NM_019490	3898	-27.32	-0.113833	1	240	3654	3893
NONMMUG033689_NONMMUT054311	240	Sema6d_NM_172537	6335	-27.92	-0.116333	1	240	5890	6129
NONMMUG033689_NONMMUT054311	240	Mark2_NM_001080388	4502	-31.43	-0.130958	1	240	229	468
NONMMUG033689_NONMMUT054311	240	Crmp1_NM_007765	2968	-25.6	-0.106667	1	240	2713	2952
NONMMUG033689_NONMMUT054311	240	Nphp3_NM_172460	2107	-29.5	-0.122917	1	240	153	392
NONMMUG033689_NONMMUT054311	240	Med15_NM_001040683	3293	-27.35	-0.113958	1	240	542	781
NONMMUG033689_NONMMUT054311	240	Rbm18_NM_026434	2548	-27.63	-0.115125	1	207	2342	2548
NONMMUG033689_NONMMUT054311	240	Smug1_NM_027885	3611	-26.76	-0.1115	1	240	2376	2615
NONMMUG033689_NONMMUT054311	240	B4galt6_NM_019737	5808	-33.61	-0.140042	1	240	5396	5635
NONMMUG033689_NONMMUT054311	240	Fyn_NM_008054	3520	-26.15	-0.108958	1	240	3183	3422
NONMMUG033689_NONMMUT054311	240	Rnf130_NM_001290749	1431	-25.62	-0.10675	1	228	1204	1431
NONMMUG033689_NONMMUT054311	240	Rab2a_NM_021518	2057	-28.68	-0.1195	1	213	1845	2057
NONMMUG033689_NONMMUT054311	240	St7_NM_001289626	2141	-32.79	-0.136625	1	240	1828	2067
NONMMUG033689_NONMMUT054311	240	Mapre1_NM_007896	7327	-24.14	-0.100583	14	240	1	227
NONMMUG033689_NONMMUT054311	240	Fancc_NM_001042673	3168	-26.49	-0.110375	1	240	370	609
NONMMUG033689_NONMMUT054311	240	Ern1_NM_023913	3976	-28.08	-0.117	1	240	774	1013
NONMMUG033689_NONMMUT054311	240	Atp2a2_NM_001110140	4502	-32.48	-0.135333	1	228	4275	4502
NONMMUG033689_NONMMUT054311	240	Lrrc8e_NM_028175	3878	-24.11	-0.100458	1	240	2303	2542
NONMMUG033689_NONMMUT054311	240	Ep400_NM_029337	10798	-27.66	-0.11525
NONMMUG033689_NONMMUT054311	240	Mgat4b_NM_145926	2429	-30.76	-0.128167	1	240	220	459
NONMMUG033689_NONMMUT054311	240	Rb1_NM_009029	4625	-30.57	-0.127375	43	240	1	198
NONMMUG033689_NONMMUT054311	240	Upk3b_NM_175309	2036	-24.56	-0.102333	1	240	771	1010
NONMMUG033689_NONMMUT054311	240	Tnfsf11_NM_011613	2235	-29.28	-0.122	9	240	1	232
NONMMUG033689_NONMMUT054311	240	Foxo1_NM_019739	5552	-37.22	-0.155083	1	240	4663	4902
NONMMUG033689_NONMMUT054311	240	Nfkbiz_NM_001159394	3625	-26.42	-0.110083	1	192	3434	3625
NONMMUG033689_NONMMUT054311	240	Rcn2_NM_001278274	1031	-27.21	-0.113375	1	240	55	294
NONMMUG033689_NONMMUT054311	240	Adpgk_NM_028121	2471	-26.49	-0.110375	1	240	2071	2310
NONMMUG033689_NONMMUT054311	240	Trim32_NM_053084	3196	-31.42	-0.130917	1	186	3011	3196
NONMMUG033689_NONMMUT054311	240	Slc35f5_NM_028787	2597	-28.22	-0.117583	1	238	2360	2597
NONMMUG033689_NONMMUT054311	240	Steap2_NM_001285469	10250	-25.29	-0.105375
NONMMUG033689_NONMMUT054311	240	Chn1_NM_001113246	4050	-34.08	-0.142	1	233	3818	4050
NONMMUG033689_NONMMUT054311	240	Epsti1_NM_029495	1869	-26.5	-0.110417	1	240	1416	1655
NONMMUG033689_NONMMUT054311	240	Flcn_NM_146018	3460	-26.12	-0.108833	1	240	772	1011
NONMMUG033689_NONMMUT054311	240	Ablim2_NM_001177698	3549	-27.61	-0.115042	1	240	195	434
NONMMUG033689_NONMMUT054311	240	Wrnip1_NM_030215	2642	-33.38	-0.139083	1	240	586	825
NONMMUG033689_NONMMUT054311	240	Shprh_NM_172937	7382	-25.22	-0.105083	1	240	1	240
NONMMUG033689_NONMMUT054311	240	Hsdl2_NM_024255	2616	-24.12	-0.1005	1	240	2271	2510
NONMMUG033689_NONMMUT054311	240	Terf2_NM_009353	2664	-34.58	-0.144083	1	240	59	298
NONMMUG033689_NONMMUT054311	240	Grm4_NM_001013385	3204	-28.15	-0.117292	1	240	2276	2515
NONMMUG033689_NONMMUT054311	240	Cecr2_NM_001128151	9213	-27.27	-0.113625
NONMMUG033689_NONMMUT054311	240	Mtus1_NM_001005863	6550	-24.51	-0.102125	1	214	6337	6550
NONMMUG033689_NONMMUT054311	240	Ttyh3_NM_175274	4658	-27.47	-0.114458	1	240	3600	3839
NONMMUG033689_NONMMUT054311	240	Mycbp2_NM_207215	15233	-27.65	-0.115208
NONMMUG033689_NONMMUT054311	240	Zfp692_NM_182996	1949	-28.87	-0.120292	1	240	1661	1900
NONMMUG033689_NONMMUT054311	240	Steap2_NM_001103157	10696	-32.89	-0.137042
NONMMUG033689_NONMMUT054311	240	Banp_NM_001285981	5381	-24.43	-0.101792	1	240	3038	3277
NONMMUG033689_NONMMUT054311	240	Rev1_NM_019570	4262	-27.16	-0.113167	1	240	9	248
NONMMUG033689_NONMMUT054311	240	Shc1_NM_001113331	3554	-30.46	-0.126917	1	240	2818	3057
NONMMUG033689_NONMMUT054311	240	Epb4.1l2_NM_001199265	4388	-27.31	-0.113792	1	206	4183	4388
NONMMUG033689_NONMMUT054311	240	Fhod3_NM_001289654	5784	-27.38	-0.114083	1	240	628	867
NONMMUG033689_NONMMUT054311	240	Hp1bp3_NM_001285479	4835	-24.3	-0.10125	58	240	1	183
NONMMUG033689_NONMMUT054311	240	Gm14085_NM_001085518	3740	-27.75	-0.115625	1	240	125	364
NONMMUG033689_NONMMUT054311	240	Scarb1_NM_001205082	2392	-25.93	-0.108042	1	240	2071	2310
NONMMUG033689_NONMMUT054311	240	Scaf8_NM_134123	4873	-33.58	-0.139917	1	240	4576	4815
NONMMUG033689_NONMMUT054311	240	Pde4dip_NM_178080	6200	-26.86	-0.111917	1	240	1999	2238
NONMMUG033689_NONMMUT054311	240	Ptov1_NM_133949	1883	-31.15	-0.129792	1	240	204	443
NONMMUG033689_NONMMUT054311	240	Fhod3_NM_175276	6237	-27.38	-0.114083	1	240	628	867
NONMMUG033689_NONMMUT054311	240	Arntl_NM_007489	2908	-26.11	-0.108792	1	240	1316	1555
NONMMUG033689_NONMMUT054311	240	Dcaf7_NM_027946	5749	-25.12	-0.104667	1	175	5575	5749
NONMMUG033689_NONMMUT054311	240	Lnx1_NM_001159580	2301	-31.07	-0.129458	1	240	1014	1253
NONMMUG033689_NONMMUT054311	240	Lsm11_NM_028185	6453	-33.58	-0.139917	1	240	119	358
NONMMUG033689_NONMMUT054311	240	Syt6_NM_001276677	1665	-26.16	-0.109	1	240	1422	1661
NONMMUG033689_NONMMUT054311	240	Trps1_NM_032000	10202	-24.17	-0.100708
NONMMUG033689_NONMMUT054311	240	Gnai2_NM_008138	2177	-28.51	-0.118792	20	240	1	221
NONMMUG033689_NONMMUT054311	240	Olfm1_NM_001038614	1007	-27.06	-0.11275	1	213	795	1007
NONMMUG033689_NONMMUT054311	240	Slc3a2_NM_008577	2572	-32.41	-0.135042	1	240	2010	2249
NONMMUG033689_NONMMUT054311	240	Rap1gds1_NM_001040690	3674	-24.95	-0.103958	1	170	3505	3674
NONMMUG033689_NONMMUT054311	240	Syt6_NM_001276680	1857	-26.23	-0.109292	1	240	1232	1471
NONMMUG033689_NONMMUT054311	240	Caln1_NM_181045	2269	-24.72	-0.103	1	240	135	374
NONMMUG033689_NONMMUT054311	240	Lnx1_NM_001159577	2555	-31.07	-0.129458	1	240	1014	1253
NONMMUG033689_NONMMUT054311	240	Gtf2a1_NM_175335	5691	-24.56	-0.102333	1	240	4083	4322
NONMMUG033689_NONMMUT054311	240	Itga6_NM_008397	6018	-28.93	-0.120542	1	204	5815	6018
NONMMUG033689_NONMMUT054311	240	Eya1_NM_001252192	4214	-25.61	-0.106708	1	240	3819	4058
NONMMUG033689_NONMMUT054311	240	Eif4g3_NM_001256195	6235	-26.09	-0.108708	1	230	6006	6235
NONMMUG033689_NONMMUT054311	240	Fam167a_NM_177628	4235	-24.81	-0.103375	1	240	3	242
NONMMUG033689_NONMMUT054311	240	Sybu_NM_176998	3229	-25.12	-0.104667	1	240	2618	2857
NONMMUG033689_NONMMUT054311	240	Taok3_NM_001081308	4240	-24.79	-0.103292	1	240	313	552
NONMMUG033689_NONMMUT054311	240	Gtf2ird1_NM_001244936	4301	-28.78	-0.119917	1	240	3445	3684
NONMMUG033689_NONMMUT054311	240	Zcchc2_NM_001122676	5799	-35.42	-0.147583	1	240	5042	5281
NONMMUG033689_NONMMUT054311	240	Slc45a3_NM_145977	3348	-25.88	-0.107833	1	240	641	880
NONMMUG033689_NONMMUT054311	240	Rbfox2_NM_175387	6980	-33.61	-0.140042	1	240	6329	6568
NONMMUG033689_NONMMUT054311	240	Armc8_NM_001166138	3629	-25.09	-0.104542	1	240	9	248
NONMMUG033689_NONMMUT054311	240	Arntl_NM_001243048	2615	-26.11	-0.108792	1	240	1316	1555
NONMMUG033689_NONMMUT054311	240	Znfx1_NM_001033196	7214	-33.19	-0.138292	1	240	6932	7171
NONMMUG033689_NONMMUT054311	240	Bod1_NM_001024919	1402	-28	-0.116667	1	240	1120	1359
NONMMUG033689_NONMMUT054311	240	Chfr_NM_001289580	3347	-26.04	-0.1085	1	240	1399	1638
NONMMUG033689_NONMMUT054311	240	Sytl2_NM_001289583	4779	-26.28	-0.1095	1	240	6	245
NONMMUG033689_NONMMUT054311	240	Fmn2_NM_019445	6442	-30.77	-0.128208	1	240	5959	6198
NONMMUG033689_NONMMUT054311	240	Tpra1_NM_011906	1829	-27.42	-0.11425	1	240	1348	1587
NONMMUG033689_NONMMUT054311	240	Nr6a1_NM_001159549	5874	-25.04	-0.104333	1	240	5543	5782
NONMMUG033689_NONMMUT054311	240	Fbxw4_NM_013907	1946	-28.64	-0.119333	1	240	1693	1932
NONMMUG033689_NONMMUT054311	240	Epsti1_NM_178825	1348	-26.5	-0.110417	1	240	895	1134
NONMMUG033689_NONMMUT054311	240	Exo5_NM_001160043	1969	-27.35	-0.113958	1	240	1711	1950
NONMMUG033689_NONMMUT054311	240	Dtx2_NM_001256098	2520	-33.43	-0.139292	1	240	203	442
NONMMUG033689_NONMMUT054311	240	Trim32_NM_001161782	3193	-29.02	-0.120917	1	186	3008	3193
NONMMUG033689_NONMMUT054311	240	Cxxc1_NM_028868	2537	-27.16	-0.113167	1	240	2214	2453
NONMMUG033689_NONMMUT054311	240	Itsn2_NM_001198969	2350	-26.52	-0.1105	24	240	1	217
NONMMUG033689_NONMMUT054311	240	Sall4_NM_175303	5073	-24.97	-0.104042	1	240	1591	1830
NONMMUG033689_NONMMUT054311	240	Clk2_NM_007712	2310	-33.1	-0.137917	1	240	2054	2293
NONMMUG033689_NONMMUT054311	240	Gltp_NM_019821	1609	-24	-0.1	1	240	1139	1378
NONMMUG033689_NONMMUT054311	240	Rbbp7_NM_009031	2272	-24.72	-0.103	1	234	2039	2272
NONMMUG033689_NONMMUT054311	240	Unc13b_NM_021468	6302	-34.5	-0.14375	1	240	6015	6254
NONMMUG033689_NONMMUT054311	240	Fbxl6_NM_013909	1714	-25.95	-0.108125	1	240	1350	1589
NONMMUG033689_NONMMUT054311	240	Gtf2ird1_NM_001081465	3462	-28.78	-0.119917	1	240	2663	2902
NONMMUG033689_NONMMUT054311	240	Grm4_NM_001291045	3987	-28.15	-0.117292	1	240	3059	3298
NONMMUG033689_NONMMUT054311	240	Fyn_NM_001122893	3529	-26.15	-0.108958	1	240	3192	3431
NONMMUG033689_NONMMUT054311	240	Ablim2_NM_001177700	3447	-27.61	-0.115042	1	240	195	434
NONMMUG033689_NONMMUT054311	240	Edem2_NM_145537	2294	-27.59	-0.114958	1	240	1995	2234
NONMMUG033689_NONMMUT054311	240	Asph_NM_001177849	6640	-27.82	-0.115917	1	240	307	546
NONMMUG033689_NONMMUT054311	240	Crmp1_NM_001136058	3103	-26.08	-0.108667	1	240	2668	2907
NONMMUG033689_NONMMUT054311	240	Plekha3_NM_031256	3007	-30.73	-0.128042	32	240	1	209
NONMMUG033689_NONMMUT054311	240	Tpd52l1_NM_009413	1267	-27.93	-0.116375	1	240	953	1192
NONMMUG033689_NONMMUT054311	240	Gucy2c_NM_001127318	3936	-24.91	-0.103792	1	240	3558	3797
NONMMUG033689_NONMMUT054311	240	Slc4a7_NM_001033270	7389	-29.3	-0.122083	1	240	7038	7277
NONMMUG033689_NONMMUT054311	240	Hpse_NM_152803	3082	-31.07	-0.129458	1	222	2861	3082
NONMMUG033689_NONMMUT054311	240	Celf2_NM_001160293	8745	-24.04	-0.100167	1	240	7718	7957
NONMMUG033689_NONMMUT054311	240	Sybu_NM_001032727	2922	-24.54	-0.10225	1	240	199	438
NONMMUG033689_NONMMUT054311	240	Fosb_NM_008036	3776	-35.01	-0.145875	1	240	1724	1963
NONMMUG033689_NONMMUT054311	240	Syvn1_NM_028769	3470	-27.16	-0.113167	1	240	2749	2988
NONMMUG033689_NONMMUT054311	240	Egf_NM_010113	4757	-25.71	-0.107125	1	240	1608	1847
NONMMUG033689_NONMMUT054311	240	Yap1_NM_009534	4121	-26.74	-0.111417	1	240	108	347
NONMMUG033689_NONMMUT054311	240	Nfe2l1_NM_001130451	3530	-24.17	-0.100708	1	240	1436	1675
NONMMUG033689_NONMMUT054311	240	Spin1_NM_001283030	4249	-29.21	-0.121708	1	227	4023	4249
NONMMUG033689_NONMMUT054311	240	Ghdc_NM_031871	2162	-27.63	-0.115125	1	240	1185	1424
NONMMUG033689_NONMMUT054311	240	Fyco1_NM_001110253	7705	-26.46	-0.11025	1	240	6562	6801
NONMMUG033689_NONMMUT054311	240	Adam8_NM_001291066	3055	-28.31	-0.117958	1	240	1404	1643
NONMMUG033689_NONMMUT054311	240	Spice1_NM_144550	4342	-25.52	-0.106333	1	240	1892	2131
NONMMUG033689_NONMMUT054311	240	Hspa12a_NM_175199	5733	-25.13	-0.104708	1	240	4895	5134
NONMMUG033689_NONMMUT054311	240	Txndc5_NM_145367	2645	-26.54	-0.110583	1	191	2455	2645
NONMMUG033689_NONMMUT054311	240	Ing1_NM_011919	2813	-34.17	-0.142375	1	240	1876	2115
NONMMUG033689_NONMMUT054311	240	Kidins220_NM_001081378	7402	-27.43	-0.114292	1	240	6736	6975
NONMMUG033689_NONMMUT054311	240	Gch1_NM_008102	2764	-25.53	-0.106375	1	240	2496	2735
NONMMUG033689_NONMMUT054311	240	Rbm15_NM_001045807	3270	-28.84	-0.120167	1	240	551	790
NONMMUG033689_NONMMUT054311	240	Lnx1_NM_010727	2726	-31.07	-0.129458	1	240	1409	1648
NONMMUG033689_NONMMUT054311	240	March4_NM_001045533	4187	-30.66	-0.12775	1	240	1134	1373
NONMMUG033689_NONMMUT054311	240	Zcchc2_NM_001122675	6661	-35.42	-0.147583	1	240	5904	6143
NONMMUG033689_NONMMUT054311	240	Nfxl1_NM_133921	3670	-27.99	-0.116625	1	240	3307	3546
NONMMUG033689_NONMMUT054311	240	Celf2_NM_001110229	7740	-24.04	-0.100167	1	240	6626	6865
NONMMUG033689_NONMMUT054311	240	Nhsl1_NM_173390	7320	-26.14	-0.108917	1	240	1290	1529
NONMMUG033689_NONMMUT054311	240	Plcl2_NM_013880	4051	-31.66	-0.131917	1	240	26	265
NONMMUG033689_NONMMUT054311	240	Agpat6_NM_018743	3944	-28.02	-0.11675	92	240	1	149
NONMMUG033689_NONMMUT054311	240	Cpeb3_NM_001290828	5901	-25.8	-0.1075	72	240	1	169
NONMMUG033689_NONMMUT054311	240	Dtx2_NM_023742	2656	-33.43	-0.139292	1	240	204	443
NONMMUG033689_NONMMUT054311	240	Eif4g3_NM_001256198	6063	-26.09	-0.108708	1	230	5834	6063
NONMMUG033689_NONMMUT054311	240	Hlcs_NM_139145	4833	-31.04	-0.129333	1	240	3622	3861
NONMMUG033689_NONMMUT054311	240	Cry1_NM_007771	3016	-25.73	-0.107208	1	240	2531	2770
NONMMUG033689_NONMMUT054311	240	Rap1gds1_NM_145544	3527	-24.95	-0.103958	1	170	3358	3527
NONMMUG033689_NONMMUT054311	240	Jkamp_NM_024205	1976	-30.8	-0.128333	1	240	103	342
NONMMUG033689_NONMMUT054311	240	Cklf_NM_029295	667	-24.8	-0.103333	1	168	500	667
NONMMUG033689_NONMMUT054311	240	Dnajc13_NM_001163026	7697	-27.5	-0.114583	31	240	1	210
NONMMUG033689_NONMMUT054311	240	Sephs2_NM_009266	2179	-26.77	-0.111542	6	240	1	235
NONMMUG033689_NONMMUT054311	240	Dcp1a_NM_133761	5616	-27.27	-0.113625	1	211	5406	5616
NONMMUG033689_NONMMUT054311	240	Kcnh1_NM_001038607	7062	-26.06	-0.108583	53	240	1	188
NONMMUG033689_NONMMUT054311	240	Celf2_NM_010160	8863	-24.04	-0.100167	1	240	7836	8075
NONMMUG033689_NONMMUT054311	240	Bscl2_NM_001136064	1962	-24.84	-0.1035	1	240	10	249
NONMMUG033689_NONMMUT054311	240	Msl1_NM_028722	4340	-26.78	-0.111583	1	240	3863	4102
NONMMUG033689_NONMMUT054311	240	Gtf2ird1_NM_001081469	3291	-28.78	-0.119917	1	240	2435	2674
NONMMUG033689_NONMMUT054311	240	Kmt2b_NM_001290573	8484	-29.82	-0.12425	1	240	2065	2304
NONMMUG033689_NONMMUT054311	240	Ss18_NM_001161371	2777	-27.58	-0.114917	1	240	101	340
NONMMUG033689_NONMMUT054311	240	Pan2_NM_133992	4450	-30.25	-0.126042	1	240	3847	4086
NONMMUG033689_NONMMUT054311	240	Ccdc6_NM_001111121	5511	-30	-0.125	1	240	149	388
NONMMUG033689_NONMMUT054311	240	Gpr125_NM_133911	4475	-31.03	-0.129292	1	240	83	322
NONMMUG033689_NONMMUT054311	240	Zfp541_NM_001099277	4561	-29.31	-0.122125	1	240	2234	2473
NONMMUG033689_NONMMUT054311	240	Cobll1_NM_027225	4931	-28.89	-0.120375	1	194	4738	4931
NONMMUG033689_NONMMUT054311	240	Arf1_NM_001130408	1991	-24.22	-0.100917	1	211	1781	1991
NONMMUG033689_NONMMUT054311	240	Gpx3_NM_008161	1517	-24.64	-0.102667	1	240	689	928
NONMMUG033689_NONMMUT054311	240	E2f4_NM_148952	1993	-30.74	-0.128083	1	240	1753	1992
NONMMUG033689_NONMMUT054311	240	Slc7a2_NM_001044740	7720	-25.04	-0.104333	1	183	7538	7720
NONMMUG033689_NONMMUT054311	240	Lysmd4_NM_175215	2974	-25.94	-0.108083	1	240	944	1183
NONMMUG033689_NONMMUT054311	240	Surf4_NM_011512	2863	-26.58	-0.11075	1	240	2059	2298
NONMMUG033689_NONMMUT054311	240	Nfe2l1_NM_001130450	4596	-24.17	-0.100708	1	240	1436	1675
NONMMUG033689_NONMMUT054311	240	Col23a1_NM_153393	5665	-36.9	-0.15375	1	240	81	320
NONMMUG033689_NONMMUT054311	240	Atxn2l_NM_183020	3718	-24.89	-0.103708	1	240	193	432
NONMMUG033689_NONMMUT054311	240	Tram1l1_NM_146140	2224	-27.24	-0.1135	1	228	1997	2224
NONMMUG033689_NONMMUT054311	240	Peli1_NM_023324	3485	-30.14	-0.125583	1	240	3140	3379
NONMMUG033689_NONMMUT054311	240	Taz_NM_001290738	1699	-24.82	-0.103417	1	240	888	1127
NONMMUG033689_NONMMUT054311	240	Spats2_NM_139140	2058	-25.66	-0.106917	1	240	1600	1839
NONMMUG033689_NONMMUT054311	240	Plekha5_NM_144920	5133	-28.76	-0.119833	1	240	4840	5079
NONMMUG033689_NONMMUT054311	240	Ablim2_NM_001177699	3546	-27.61	-0.115042	1	240	195	434
NONMMUG033689_NONMMUT054311	240	Acadsb_NM_025826	3348	-24.34	-0.101417	1	235	3114	3348
NONMMUG033689_NONMMUT054311	240	Cklf_NM_001286383	571	-24.8	-0.103333	1	168	404	571
NONMMUG033689_NONMMUT054311	240	Exo5_NM_028457	1990	-27.35	-0.113958	1	240	1732	1971
NONMMUG033689_NONMMUT054311	240	Clint1_NM_001045520	3398	-31.26	-0.13025	1	218	3181	3398
NONMMUG033689_NONMMUT054311	240	Hp1bp3_NM_010470	4838	-24.3	-0.10125	58	240	1	183
NONMMUG033689_NONMMUT054311	240	Ahsa1_NM_146036	1320	-27.56	-0.114833	12	240	1	229
NONMMUG033689_NONMMUT054311	240	Abhd17b_NM_146096	2475	-29.8	-0.124167	1	240	86	325
NONMMUG033689_NONMMUT054311	240	Fam221a_NM_172727	2095	-24.91	-0.103792	1	240	1818	2057
NONMMUG033689_NONMMUT054311	240	Prmt2_NM_133182	2049	-25.09	-0.104542	1	240	17	256
NONMMUG033689_NONMMUT054311	240	Wnk2_NM_001290313	7197	-29.68	-0.123667	1	240	6350	6589
NONMMUG033689_NONMMUT054311	240	Socs6_NM_018821	3210	-24.77	-0.103208	1	240	697	936
NONMMUG033689_NONMMUT054311	240	Banp_NM_001285983	5372	-24.43	-0.101792	1	240	3038	3277
NONMMUG033689_NONMMUT054311	240	Gm7694_NM_001198955	3833	-27.2	-0.113333	1	240	1884	2123
NONMMUG033689_NONMMUT054311	240	Galnt12_NM_172693	2216	-37.46	-0.156083	1	240	1930	2169
NONMMUG033689_NONMMUT054311	240	Ss18_NM_001161370	2870	-27.58	-0.114917	1	240	101	340
NONMMUG033689_NONMMUT054311	240	Nfe2l1_NM_001130454	3514	-24.17	-0.100708	1	240	1436	1675
NONMMUG033689_NONMMUT054311	240	Fam220a_NM_026050	2331	-32.79	-0.136625	1	240	146	385
NONMMUG033689_NONMMUT054311	240	Poli_NM_001289516	2850	-28.89	-0.120375	1	240	2591	2830
NONMMUG033689_NONMMUT054311	240	Ganc_NM_172672	4804	-28.58	-0.119083	1	240	334	573
NONMMUG033689_NONMMUT054311	240	Cox10_NM_178379	2921	-24.42	-0.10175	1	240	1409	1648
NONMMUG033689_NONMMUT054311	240	Cnot7_NM_011135	2617	-34.69	-0.144542	3	240	1	238
NONMMUG033689_NONMMUT054311	240	Mast4_NM_175171	10670	-26.73	-0.111375
NONMMUG033689_NONMMUT054311	240	Stard13_NM_001163493	5638	-24.19	-0.100792	1	240	4621	4860
NONMMUG033689_NONMMUT054311	240	Llgl1_NM_008502	4419	-28.41	-0.118375	1	197	4223	4419
NONMMUG033689_NONMMUT054311	240	Hook2_NM_133255	2617	-28.29	-0.117875	1	224	2394	2617
NONMMUG033689_NONMMUT054311	240	Cklf_NM_001037841	1871	-29.82	-0.12425	1	240	838	1077
NONMMUG033689_NONMMUT054311	240	Daglb_NM_144915	3242	-28.94	-0.120583	1	236	3007	3242
NONMMUG033689_NONMMUT054311	240	Aurkc_NM_001080965	1152	-24.11	-0.100458	1	240	314	553
NONMMUG033689_NONMMUT054311	240	Ccdc85a_NM_001166662	3164	-24.35	-0.101458	1	240	2848	3087
NONMMUG033689_NONMMUT054311	240	Fam13c_NM_001143777	3383	-24.63	-0.102625	4	240	1	237
NONMMUG033689_NONMMUT054311	240	Unc5c_NM_009472	9296	-26.73	-0.111375
NONMMUG033689_NONMMUT054311	240	Cables2_NM_145851	2945	-31.4	-0.130833	1	240	2570	2809
NONMMUG033689_NONMMUT054311	240	Celf2_NM_001160292	7584	-24.04	-0.100167	1	240	6470	6709
NONMMUG033689_NONMMUT054311	240	Syt6_NM_018800	1682	-26.23	-0.109292	1	240	1120	1359
NONMMUG033689_NONMMUT054311	240	Akt1_NM_009652	2690	-30.13	-0.125542	1	240	118	357
NONMMUG033689_NONMMUT054311	240	Fbxw7_NM_080428	3709	-24.63	-0.102625	1	240	2339	2578
NONMMUG033689_NONMMUT054311	240	Prkar2b_NM_011158	3358	-29.11	-0.121292	1	240	3091	3330
NONMMUG033689_NONMMUT054311	240	Fbxl12_NM_013911	2126	-26.06	-0.108583	1	240	902	1141
NONMMUG033689_NONMMUT054311	240	Lama2_NM_008481	9712	-30.61	-0.127542
NONMMUG033689_NONMMUT054311	240	Papss1_NM_001289478	2777	-28.07	-0.116958	1	240	69	308
NONMMUG033689_NONMMUT054311	240	Rrnad1_NM_153562	2847	-28.21	-0.117542	1	240	1655	1894
NONMMUG033689_NONMMUT054311	240	Lnx1_NM_001159578	3098	-31.07	-0.129458	1	240	1412	1651
NONMMUG033689_NONMMUT054311	240	Krt12_NM_010661	1854	-30.04	-0.125167	1	240	564	803
NONMMUG033689_NONMMUT054311	240	AU022751_NM_001033211	1840	-26.8	-0.111667	1	240	1159	1398
NONMMUG033689_NONMMUT054311	240	Dnmt1_NM_010066	5367	-24.61	-0.102542	1	240	961	1200
NONMMUG033689_NONMMUT054311	240	Eepd1_NM_026189	2673	-27.3	-0.11375	1	240	120	359
NONMMUG033689_NONMMUT054311	240	Ipo8_NM_001081113	5359	-28.24	-0.117667	1	240	5103	5342
NONMMUG033689_NONMMUT054311	240	Add3_NM_001277100	4511	-26.47	-0.110292	1	193	4319	4511
NONMMUG033689_NONMMUT054311	240	Jkamp_NM_001205067	1958	-30.8	-0.128333	1	240	103	342
NONMMUG033689_NONMMUT054311	240	Tulp4_NM_054040	9696	-25.17	-0.104875
NONMMUG033689_NONMMUT054311	240	Zdhhc18_NM_001017968	2847	-31.62	-0.13175	13	240	1	228
NONMMUG033689_NONMMUT054311	240	Mat2b_NM_134017	1857	-29.39	-0.122458	1	229	1629	1857
NONMMUG033689_NONMMUT054311	240	Rragc_NM_017475	2606	-28.23	-0.117625	1	240	2237	2476
NONMMUG033689_NONMMUT054311	240	Dzip3_NM_027341	5153	-31.6	-0.131667	1	240	4820	5059
NONMMUG033689_NONMMUT054311	240	Mettl9_NM_021554	1823	-35.64	-0.1485	1	240	1377	1616
NONMMUG033689_NONMMUT054311	240	E130308A19Rik_NM_001015681	3720	-31.72	-0.132167	23	240	1	218
NONMMUG033689_NONMMUT054311	240	Tulp4_NM_001103181	8854	-28.44	-0.1185	1	240	8584	8823
NONMMUG033689_NONMMUT054311	240	Rraga_NM_178376	1611	-24.31	-0.101292	1	233	1379	1611
NONMMUG033689_NONMMUT054311	240	Dock9_NM_001081039	7910	-24.1	-0.100417	1	240	936	1175
NONMMUG033689_NONMMUT054311	240	Gtf2ird1_NM_001081468	3306	-28.78	-0.119917	1	240	2450	2689
NONMMUG033689_NONMMUT054311	240	Zfp451_NM_001290699	3792	-29.81	-0.124208	1	225	3568	3792
NONMMUG033689_NONMMUT054311	240	Celf2_NM_001110230	7728	-24.04	-0.100167	1	240	6614	6853
NONMMUG033689_NONMMUT054311	240	Terf2_NM_001083118	2469	-34.58	-0.144083	1	240	59	298
NONMMUG033689_NONMMUT054311	240	Acap2_NM_030138	6493	-27.1	-0.112917	1	240	2132	2371
NONMMUG033689_NONMMUT054311	240	Brd7_NM_012047	2370	-30.23	-0.125958	1	240	143	382
NONMMUG033689_NONMMUT054311	240	Mark2_NM_007928	4664	-31.43	-0.130958	1	240	229	468
NONMMUG033689_NONMMUT054311	240	2010107G23Rik_NM_027251	1731	-25.84	-0.107667	1	240	1306	1545
NONMMUG033689_NONMMUT054311	240	Dip2b_NM_001159361	8914	-27.53	-0.114708	1	240	6240	6479
NONMMUG033689_NONMMUT054311	240	Unk_NM_001286006	3702	-31.14	-0.12975	1	240	1425	1664
NONMMUG033689_NONMMUT054311	240	Usp31_NM_001033173	10198	-32.23	-0.134292
NONMMUG033689_NONMMUT054311	240	Chfr_NM_001289578	2964	-29.49	-0.122875	1	240	2678	2917
NONMMUG033689_NONMMUT054311	240	Usp19_NM_001168371	4712	-27.37	-0.114042	1	240	53	292
NONMMUG033689_NONMMUT054311	240	Sybu_NM_001285841	2269	-24.37	-0.101542	1	240	606	845
NONMMUG033689_NONMMUT054311	240	Rbm18_NM_001159635	2458	-27.63	-0.115125	1	207	2252	2458
NONMMUG033689_NONMMUT054311	240	Anxa7_NM_009674	2965	-24.98	-0.104083	1	240	367	606
NONMMUG033689_NONMMUT054311	240	Nup62_NM_053074	2384	-25.02	-0.10425	1	240	575	814
NONMMUG033689_NONMMUT054311	240	Celf2_NM_001110232	7714	-24.04	-0.100167	1	240	6614	6853
NONMMUG033689_NONMMUT054311	240	Fbxw7_NM_001177774	4073	-24.63	-0.102625	1	240	2339	2578
NONMMUG033689_NONMMUT054311	240	Med30_NM_027212	871	-27.35	-0.113958	1	236	636	871
NONMMUG033689_NONMMUT054311	240	Fbxo21_NM_145564	3909	-27.03	-0.112625	1	240	1738	1977
NONMMUG033689_NONMMUT054311	240	Fam84b_NM_001162926	5563	-27.41	-0.114208	1	240	1029	1268
NONMMUG033689_NONMMUT054311	240	Whamm_NM_001004185	3069	-34.05	-0.141875	1	240	2651	2890
NONMMUG033689_NONMMUT054311	240	Cdk2ap2_NM_026373	911	-26.59	-0.110792	1	240	514	753
NONMMUG033689_NONMMUT054311	240	Casp9_NM_001277932	3789	-32.68	-0.136167	1	236	3554	3789
NONMMUG033689_NONMMUT054311	240	Casp9_NM_015733	3899	-32.68	-0.136167	1	236	3664	3899
NONMMUG033689_NONMMUT054311	240	Znfx1_NM_001291162	4150	-25.62	-0.10675	1	240	2951	3190
NONMMUG033689_NONMMUT054311	240	Cib1_NM_001291275	1015	-33.08	-0.137833	22	240	1	219
NONMMUG033689_NONMMUT054311	240	Sybu_NM_001285840	3028	-30.65	-0.127708	1	202	2827	3028
NONMMUG033689_NONMMUT054311	240	Dnaja4_NM_021422	3005	-25.59	-0.106625	1	240	2736	2975
NONMMUG033689_NONMMUT054311	240	Cobll1_NM_177025	5042	-28.89	-0.120375	1	194	4849	5042
NONMMUG033689_NONMMUT054311	240	Trp53bp1_NM_001290830	9474	-25.55	-0.106458
NONMMUG033689_NONMMUT054311	240	Gtf2ird1_NM_001081467	4382	-28.78	-0.119917	1	240	3526	3765
NONMMUG033689_NONMMUT054311	240	Fbxl12_NM_001002846	2096	-26.06	-0.108583	1	240	902	1141
NONMMUG033689_NONMMUT054311	240	Zfp612_NM_175480	4902	-28.47	-0.118625	1	240	182	421
NONMMUG033689_NONMMUT054311	240	Tubg2_NM_134028	1777	-24.85	-0.103542	1	240	28	267
NONMMUG033689_NONMMUT054311	240	Il1r1_NM_001123382	4808	-29.24	-0.121833	1	240	4533	4772
NONMMUG033689_NONMMUT054311	240	Ufl1_NM_026194	4335	-24.47	-0.101958	1	240	4	243
NONMMUG033689_NONMMUT054311	240	Iqca_NM_029122	3210	-26.72	-0.111333	1	240	1339	1578
NONMMUG033689_NONMMUT054311	240	Papss1_NM_001289479	2888	-28.07	-0.116958	1	240	69	308
NONMMUG033689_NONMMUT054311	240	Eya1_NM_010164	4330	-25.61	-0.106708	1	240	3935	4174
NONMMUG033689_NONMMUT054311	240	Mcmbp_NM_145955	4153	-27.64	-0.115167	1	240	3180	3419
NONMMUG033689_NONMMUT054311	240	Ablim2_NM_001177697	3579	-27.61	-0.115042	1	240	195	434
NONMMUG033689_NONMMUT054311	240	Smyd4_NM_001102611	3517	-27.8	-0.115833	44	240	1	197
NONMMUG033689_NONMMUT054311	240	Caln1_NM_021371	2569	-30.53	-0.127208	1	240	2199	2438
NONMMUG033689_NONMMUT054311	240	BC018507_NM_144837	7675	-26.64	-0.111	1	240	6752	6991
NONMMUG033689_NONMMUT054311	240	AU022751_NM_001166433	2203	-28.9	-0.120417	1	240	1887	2126
NONMMUG033689_NONMMUT054311	240	Evx1_NM_007966	2877	-27.11	-0.112958	1	240	1530	1769
NONMMUG033689_NONMMUT054311	240	Nphp3_NM_028721	5894	-29.5	-0.122917	1	240	153	392
NONMMUG033689_NONMMUT054311	240	Syt6_NM_001276676	4264	-26.16	-0.109	1	240	4021	4260
NONMMUG033689_NONMMUT054311	240	Dclk2_NM_001195496	4092	-29.87	-0.124458	1	240	3516	3755
NONMMUG033689_NONMMUT054311	240	Paqr6_NM_198410	1670	-25.01	-0.104208	1	240	482	721
NONMMUG033689_NONMMUT054311	240	Zfp692_NM_001040686	1887	-29.63	-0.123458	1	240	1641	1880
NONMMUG033689_NONMMUT054311	240	Sirt4_NM_133760	1553	-24.11	-0.100458	1	240	747	986
NONMMUG033689_NONMMUT054311	240	Mos_NM_020021	1448	-28.46	-0.118583	1	240	233	472
NONMMUG033689_NONMMUT054311	240	Agtpbp1_NM_001284221	4343	-25.96	-0.108167	1	240	2598	2837
NONMMUG033689_NONMMUT054311	240	Xrn2_NM_011917	3367	-26.62	-0.110917	1	160	3208	3367
NONMMUG033689_NONMMUT054311	240	Idi1_NM_145360	2867	-33.09	-0.137875	1	240	157	396
NONMMUG033689_NONMMUT054311	240	Afap1l2_NM_001177797	3915	-28.8	-0.12	1	240	113	352
NONMMUG033689_NONMMUT054311	240	1190005I06Rik_NM_197988	734	-24.8	-0.103333	1	240	210	449
NONMMUG033689_NONMMUT054311	240	Ccdc117_NM_134033	3401	-24.81	-0.103375	1	240	1006	1245
NONMMUG033689_NONMMUT054311	240	Dnmt1_NM_001199433	5876	-25.75	-0.107292	1	240	5623	5862
NONMMUG033689_NONMMUT054311	240	Armc8_NM_028768	4628	-25.09	-0.104542	1	240	9	248
NONMMUG033689_NONMMUT054311	240	Dusp1_NM_013642	1942	-31.1	-0.129583	1	240	1669	1908
NONMMUG033689_NONMMUT054311	240	Hsf2bp_NM_028902	2867	-26.97	-0.112375	1	240	1428	1667
NONMMUG033689_NONMMUT054311	240	Slbp_NM_001289724	1846	-27.8	-0.115833	1	240	1410	1649
NONMMUG033689_NONMMUT054311	240	Sclt1_NM_001081411	3020	-25.58	-0.106583	1	195	2826	3020
NONMMUG033689_NONMMUT054311	240	Suox_NM_173733	2349	-26.08	-0.108667	1	240	1260	1499
NONMMUG033689_NONMMUT054311	240	Mapkap1_NM_177345	3452	-30.27	-0.126125	1	225	3228	3452
NONMMUG033689_NONMMUT054311	240	Gbf1_NM_178930	6401	-25.17	-0.104875	1	240	4758	4997
NONMMUG033689_NONMMUT054311	240	Ankrd17_NM_030886	10066	-24.09	-0.100375
NONMMUG033689_NONMMUT054311	240	Taok3_NM_001199685	4348	-25.51	-0.106292	1	226	4123	4348
NONMMUG033689_NONMMUT054311	240	Golga5_NM_001199004	2830	-25.53	-0.106375	4	240	1	237
NONMMUG033689_NONMMUT054311	240	Poli_NM_001136090	2919	-28.89	-0.120375	1	240	2660	2899
NONMMUG033689_NONMMUT054311	240	Map4k5_NM_201519	4454	-27.76	-0.115667	1	240	4196	4435
NONMMUG033689_NONMMUT054311	240	Ece1_NM_199307	4816	-24.6	-0.1025	1	240	4358	4597
NONMMUG033689_NONMMUT054311	240	Abhd16a_NM_178592	1945	-24.17	-0.100708	1	240	1012	1251
NONMMUG033689_NONMMUT054311	240	Pacsin2_NM_011862	3732	-26.39	-0.109958	1	240	2047	2286
NONMMUG033689_NONMMUT054311	240	Gm2382_NM_001128601	783	-25.57	-0.106542	1	240	166	405
NONMMUG033689_NONMMUT054311	240	Rasa2_NM_053268	5699	-24.29	-0.101208	1	153	5547	5699
NONMMUG033689_NONMMUT054311	240	Atxn1_NM_009124	10583	-26.05	-0.108542
NONMMUG033689_NONMMUT054311	240	Oxct1_NM_024188	3482	-24.77	-0.103208	1	240	489	728
NONMMUG033689_NONMMUT054311	240	Phc2_NM_001195083	2549	-27.91	-0.116292	1	240	949	1188
NONMMUG033689_NONMMUT054311	240	Tmem2_NM_031997	6702	-24.38	-0.101583	1	240	5309	5548
NONMMUG033689_NONMMUT054311	240	Sybu_NM_001285843	2480	-24.37	-0.101542	1	240	606	845
NONMMUG033689_NONMMUT054311	240	Hp1bp3_NM_001122896	4640	-24.56	-0.102333	1	213	4428	4640
NONMMUG033689_NONMMUT054311	240	Icmt_NM_133788	4937	-28.12	-0.117167	1	240	3391	3630
NONMMUG033689_NONMMUT054311	240	Fam199x_NM_146261	8297	-33.64	-0.140167	1	156	8142	8297
NONMMUG033689_NONMMUT054311	240	Herpud2_NM_020586	2744	-31.29	-0.130375	1	240	365	604
NONMMUG033689_NONMMUT054311	240	Med22_NM_011513	3466	-25.27	-0.105292	1	240	2210	2449
NONMMUG033689_NONMMUT054311	240	Itga9_NM_133721	7001	-34.47	-0.143625	1	240	44	283
NONMMUG033689_NONMMUT054311	240	2700049A03Rik_NM_001163378	5763	-24.85	-0.103542	1	240	5321	5560
NONMMUG033689_NONMMUT054311	240	Acbd3_NM_133225	3471	-26.79	-0.111625	1	240	3207	3446
NONMMUG033689_NONMMUT054311	240	Banp_NM_016812	5498	-24.43	-0.101792	1	240	3038	3277
NONMMUG033689_NONMMUT054311	240	Atp2c1_NM_001253836	2465	-24.2	-0.100833	1	240	24	263
NONMMUG033689_NONMMUT054311	240	Tsc22d1_NM_207652	4588	-25.69	-0.107042	1	240	2705	2944
NONMMUG033689_NONMMUT054311	240	Usp19_NM_001168372	4709	-27.37	-0.114042	1	240	53	292
NONMMUG033689_NONMMUT054311	240	Mfap3_NM_145426	4864	-27.87	-0.116125	1	240	2273	2512
NONMMUG033689_NONMMUT054311	240	Ctbp2_NM_009980	3047	-39.48	-0.1645	1	240	122	361
NONMMUG033689_NONMMUT054311	240	Sh3bp2_NM_001145859	3048	-26.52	-0.1105	1	240	152	391
NONMMUG033689_NONMMUT054311	240	Ccdc85a_NM_001166661	5340	-26.13	-0.108875	1	240	1800	2039
NONMMUG033689_NONMMUT054311	240	Gcnt4_NM_001166065	5095	-29.24	-0.121833	1	240	4749	4988
NONMMUG033689_NONMMUT054311	240	Mvb12b_NM_175184	4995	-32.01	-0.133375	1	240	315	554
NONMMUG033689_NONMMUT054311	240	Zfp618_NM_028326	2868	-25.6	-0.106667	1	240	1693	1932
NONMMUG033689_NONMMUT054311	240	Ube2t_NM_026024	1133	-25.33	-0.105542	1	240	884	1123
NONMMUG033689_NONMMUT054311	240	Dclk2_NM_001195497	4044	-29.87	-0.124458	1	240	3468	3707
NONMMUG033689_NONMMUT054311	240	Mapkap1_NM_001290626	3124	-30.27	-0.126125	1	225	2900	3124
NONMMUG033689_NONMMUT054311	240	Btbd10_NM_133700	2563	-26.91	-0.112125	1	226	2338	2563
NONMMUG033689_NONMMUT054311	240	Il17rd_NM_134437	8220	-28.65	-0.119375	1	240	7902	8141
NONMMUG033689_NONMMUT054311	240	Gdf9_NM_008110	1804	-24.5	-0.102083	1	240	170	409
NONMMUG033689_NONMMUT054311	240	Tiam1_NM_009384	7290	-25.84	-0.107667	1	240	3801	4040
NONMMUG033689_NONMMUT054311	240	Ccdc34_NM_026613	2079	-28.37	-0.118208	1	240	1840	2079
NONMMUG033689_NONMMUT054311	240	Slc45a3_NM_001177628	3267	-25.88	-0.107833	1	240	560	799
NONMMUG033689_NONMMUT054311	240	Uba3_NM_001111106	2401	-24.15	-0.100625	1	233	2169	2401
NONMMUG033689_NONMMUT054311	240	Atp11a_NM_015804	7443	-31.55	-0.131458	1	240	97	336
NONMMUG033689_NONMMUT054311	240	Ablim2_NM_177678	3570	-27.61	-0.115042	1	240	195	434
NONMMUG033689_NONMMUT054311	240	2700049A03Rik_NM_029818	5499	-24.85	-0.103542	1	240	5057	5296
NONMMUG033689_NONMMUT054311	240	Steap2_NM_001103156	10341	-25.92	-0.108
NONMMUG033689_NONMMUT054311	240	Ppm1b_NM_001159496	2753	-33.37	-0.139042	1	240	145	384
NONMMUG033689_NONMMUT054311	240	Scn10a_NM_009134	6413	-24.61	-0.102542	1	240	5966	6205
NONMMUG033689_NONMMUT054311	240	Slain1_NM_198014	2740	-31.63	-0.131792	1	240	2400	2639
NONMMUG033689_NONMMUT054311	240	Pole4_NM_025882	1694	-24.17	-0.100708	1	240	1448	1687
NONMMUG033689_NONMMUT054311	240	Trp53bp1_NM_013735	9624	-25.55	-0.106458
NONMMUG033689_NONMMUT054311	240	4833420G17Rik_NM_001113550	2574	-24.15	-0.100625	1	240	1993	2232
NONMMUG033689_NONMMUT054311	240	Ankra2_NM_001271392	1110	-26.23	-0.109292	1	240	835	1074
NONMMUG033689_NONMMUT054311	240	Lrrfip1_NM_001111312	2106	-27.39	-0.114125	1	227	1880	2106
NONMMUG033689_NONMMUT054311	240	Itga6_NM_001277970	5888	-28.93	-0.120542	1	204	5685	5888
NONMMUG033689_NONMMUT054311	240	D930015E06Rik_NM_172681	4909	-24.87	-0.103625	1	240	867	1106
NONMMUG033689_NONMMUT054311	240	Spin1_NM_146043	4450	-25.38	-0.10575	1	207	4244	4450
NONMMUG033689_NONMMUT054311	240	Ncoa1_NM_010881	7329	-30.59	-0.127458	1	240	6968	7207
NONMMUG033689_NONMMUT054311	240	Fcho2_NM_172591	5119	-32.61	-0.135875	1	240	130	369
NONMMUG033689_NONMMUT054311	240	Stk25_NM_021537	3254	-30.42	-0.12675	1	240	2906	3145
NONMMUG033689_NONMMUT054311	240	Prmt2_NM_001077638	2052	-25.09	-0.104542	1	240	17	256
NONMMUG033689_NONMMUT054311	240	Cd55_NM_010016	2526	-24.38	-0.101583	1	233	2294	2526
NONMMUG033689_NONMMUT054311	240	Ubfd1_NM_138589	4831	-25.94	-0.108083	1	240	4523	4762
NONMMUG033689_NONMMUT054311	240	Pcnt_NM_008787	9530	-28.76	-0.119833
NONMMUG033689_NONMMUT054311	240	Sin3a_NM_011378	5210	-24.43	-0.101792	1	240	4863	5102
NONMMUG033689_NONMMUT054311	240	March8_NM_027920	4521	-32.13	-0.133875	1	208	4314	4521
NONMMUG033689_NONMMUT054311	240	Pdzrn4_NM_001164594	3393	-27.11	-0.112958	1	240	918	1157
NONMMUG033689_NONMMUT054311	240	Bnc1_NM_007562	4663	-25.86	-0.10775	1	240	2413	2652
NONMMUG033689_NONMMUT054311	240	Spg20_NM_144895	3780	-28.35	-0.118125	1	240	3269	3508
NONMMUG033689_NONMMUT054311	240	Macrod2_NM_028387	3552	-25.49	-0.106208	1	219	3334	3552
NONMMUG033689_NONMMUT054311	240	Blcap_NM_016916	2080	-24.41	-0.101708	1	240	1715	1954
NONMMUG033689_NONMMUT054311	240	Acvr2b_NM_007397	1701	-33.35	-0.138958	1	240	1438	1677
NONMMUG033689_NONMMUT054311	240	Rab6a_NM_024287	3214	-39.38	-0.164083	1	240	2564	2803
NONMMUG033689_NONMMUT054311	240	Atl2_NM_001286647	3903	-28.28	-0.117833	1	240	3632	3871
NONMMUG033689_NONMMUT054311	240	Slc3a2_NM_001161413	2813	-32.41	-0.135042	1	240	2010	2249
NONMMUG033689_NONMMUT054311	240	Prkaca_NM_008854	2290	-29.44	-0.122667	1	184	2107	2290
NONMMUG033689_NONMMUT054311	240	Sytl2_NM_001289584	4698	-26.28	-0.1095	1	240	6	245
NONMMUG033689_NONMMUT054311	240	Poli_NM_011972	2482	-29.66	-0.123583	1	189	2294	2482
NONMMUG033689_NONMMUT054311	240	Lamb1_NM_008482	5778	-27.76	-0.115667	1	240	2079	2318
NONMMUG033689_NONMMUT054311	240	Atxn1_NM_001199305	10607	-26.05	-0.108542
NONMMUG033689_NONMMUT054311	240	Ecd_NM_027475	3125	-24.04	-0.100167	1	240	2857	3096
NONMMUG033689_NONMMUT054311	240	Mfap3_NM_180599	4828	-27.87	-0.116125	1	240	2273	2512
NONMMUG033689_NONMMUT054311	240	Sh3bp2_NM_001145858	3045	-26.52	-0.1105	1	240	152	391
NONMMUG033689_NONMMUT054311	240	Txnrd1_NM_001042514	3505	-25.86	-0.10775	1	240	54	293
NONMMUG033689_NONMMUT054311	240	Flnb_NM_001081427	9099	-28.09	-0.117042
NONMMUG033689_NONMMUT054311	240	Add3_NM_001164100	4415	-26.47	-0.110292	1	193	4223	4415
NONMMUG033689_NONMMUT054311	240	Mgat1_NM_001110150	2683	-24.05	-0.100208	1	240	1212	1451
NONMMUG033689_NONMMUT054311	240	Ss18_NM_009280	3092	-27.58	-0.114917	1	240	101	340
NONMMUG033689_NONMMUT054311	240	Cdca4_NM_028023	2419	-27.01	-0.112542	1	240	2106	2345
NONMMUG033689_NONMMUT054311	240	Slc9a1_NM_016981	4606	-27.34	-0.113917	1	231	4376	4606
NONMMUG033689_NONMMUT054311	240	BC051019_NM_001040700	1942	-30.86	-0.128583	1	240	1680	1919
NONMMUG033689_NONMMUT054311	240	Sin3b_NM_009188	4135	-29.04	-0.121	1	240	1688	1927
NONMMUG033689_NONMMUT054311	240	Rundc3b_NM_198620	3675	-27.76	-0.115667	1	240	3204	3443
NONMMUG033689_NONMMUT054311	240	Ttc8_NM_029553	2278	-27.44	-0.114333	1	240	12	251
NONMMUG033689_NONMMUT054311	240	Tiam1_NM_001145886	7255	-25.84	-0.107667	1	240	3801	4040
NONMMUG033689_NONMMUT054311	240	C030046E11Rik_NM_001081319	6282	-29.74	-0.123917	1	240	75	314
NONMMUG033689_NONMMUT054311	240	Col6a3_NM_001243008	10841	-27.85	-0.116042
NONMMUG033689_NONMMUT054311	240	Ss18_NM_001161369	2999	-27.58	-0.114917	1	240	101	340
NONMMUG033689_NONMMUT054311	240	Cep164_NM_001081373	5488	-28.51	-0.118792	1	213	5276	5488
NONMMUG033689_NONMMUT054311	240	Smagp_NM_001033872	1029	-34.3	-0.142917	1	213	817	1029
NONMMUG033689_NONMMUT054311	240	Gm527_NM_001025605	1463	-33.83	-0.140958	1	240	81	320
NONMMUG033689_NONMMUT054311	240	Ccng2_NM_007635	2494	-31.73	-0.132208	1	237	2258	2494
NONMMUG033689_NONMMUT054311	240	Nfe2l1_NM_001130453	3547	-24.17	-0.100708	1	240	1436	1675
NONMMUG033689_NONMMUT054311	240	Bicd2_NM_001039179	6352	-29.21	-0.121708	1	240	3636	3875
NONMMUG033689_NONMMUT054311	240	Nedd4l_NM_001114386	8163	-28.76	-0.119833	1	240	7880	8119
NONMMUG033689_NONMMUT054311	240	Zc3h13_NM_026083	6151	-28.77	-0.119875	1	240	5808	6047
NONMMUG033689_NONMMUT054311	240	Fbxw7_NM_001177773	4164	-24.63	-0.102625	1	240	2339	2578
NONMMUG033689_NONMMUT054311	240	Ubqln1_NM_026842	3686	-26.81	-0.111708	1	240	100	339
NONMMUG033689_NONMMUT054311	240	Atl2_NM_178050	3373	-28.28	-0.117833	1	240	3102	3341
NONMMUG033689_NONMMUT054311	240	Bicd2_NM_029791	4635	-28.51	-0.118792	1	240	1	240
NONMMUG033689_NONMMUT054311	240	Ccnl2_NM_207678	2442	-29.37	-0.122375	1	236	2207	2442
NONMMUG033689_NONMMUT054311	240	Sh3yl1_NM_001289480	1633	-25.21	-0.105042	1	240	332	571
NONMMUG033689_NONMMUT054311	240	Adam8_NM_007403	3034	-28.31	-0.117958	1	240	1401	1640
NONMMUG033689_NONMMUT054311	240	Sall4_NM_201395	3741	-24.4	-0.101667	1	240	130	369
NONMMUG033689_NONMMUT054311	240	Ube2i_NM_001177610	2516	-26.27	-0.109458	1	240	864	1103
NONMMUG033689_NONMMUT054311	240	AU040320_NM_133886	4384	-27.53	-0.114708	1	240	4125	4364
NONMMUG033689_NONMMUT054311	240	Traf7_NM_001172113	2715	-25.12	-0.104667	1	240	1700	1939
NONMMUG033689_NONMMUT054311	240	Afap1l2_NM_001177796	3969	-28.8	-0.12	1	240	113	352
NONMMUG033689_NONMMUT054311	240	Slco3a1_NM_023908	4697	-26.82	-0.11175	1	240	3847	4086
NONMMUG033689_NONMMUT054311	240	Mier2_NM_027422	2562	-26.17	-0.109042	1	240	960	1199
NONMMUG033689_NONMMUT054311	240	Thra_NM_178060	2246	-33	-0.1375	1	240	1771	2010
NONMMUG033689_NONMMUT054311	240	Fam172a_NM_001163420	3705	-29.3	-0.122083	1	240	2178	2417
NONMMUG033689_NONMMUT054311	240	Ssfa2_NM_080558	5093	-31.82	-0.132583	58	240	1	183
NONMMUG033689_NONMMUT054311	240	AU040320_NM_001035526	3815	-27.53	-0.114708	1	240	3556	3795
NONMMUG033689_NONMMUT054311	240	Tmem230_NM_027478	1593	-24.2	-0.100833	1	240	1339	1578
NONMMUG033689_NONMMUT054311	240	Atp6v1b2_NM_007509	2741	-26.69	-0.111208	1	240	2488	2727
NONMMUG033689_NONMMUT054311	240	Asph_NM_023066	6688	-27.82	-0.115917	1	240	307	546
NONMMUG033689_NONMMUT054311	240	Uhrf1_NM_001111080	3402	-24.27	-0.101125	1	240	1951	2190
NONMMUG033689_NONMMUT054311	240	Fyn_NM_001122892	3450	-26.15	-0.108958	1	240	3113	3352
NONMMUG033689_NONMMUT054311	240	Rin3_NM_177620	3865	-24.83	-0.103458	1	240	101	340
NONMMUG033689_NONMMUT054311	240	Psme4_NM_134013	6442	-36.49	-0.152042	1	240	6062	6301
NONMMUG033689_NONMMUT054311	240	Usp42_NM_029749	5150	-27.1	-0.112917	1	240	1723	1962
NONMMUG033689_NONMMUT054311	240	Paxip1_NM_018878	5849	-31.79	-0.132458	1	240	1388	1627
NONMMUG033689_NONMMUT054311	240	Spin1_NM_001283028	4525	-33.44	-0.139333	1	207	4319	4525
NONMMUG033689_NONMMUT054311	240	Iqgap2_NM_027711	5771	-26.52	-0.1105	1	223	5549	5771
NONMMUG033689_NONMMUT054311	240	Lmbr1_NM_020295	4932	-28.99	-0.120792	1	236	4697	4932
NONMMUG033689_NONMMUT054311	240	Dzip3_NM_001110017	5771	-31.6	-0.131667	1	240	5438	5677
NONMMUG033689_NONMMUT054311	240	Lsr_NM_017405	2177	-24.59	-0.102458	1	240	427	666
NONMMUG033689_NONMMUT054311	240	Gtf2ird1_NM_001081466	3462	-28.78	-0.119917	1	240	2606	2845
NONMMUG033689_NONMMUT054311	240	Furin_NM_001081454	4166	-27.34	-0.113917	1	240	900	1139
NONMMUG033689_NONMMUT054311	240	Lrp6_NM_008514	9366	-26.45	-0.110208
NONMMUG033689_NONMMUT054311	240	Rpe_NM_025683	2630	-26.15	-0.108958	1	240	2323	2562
NONMMUG033689_NONMMUT054311	240	Stard13_NM_146258	5581	-24.19	-0.100792	1	240	4564	4803
NONMMUG033689_NONMMUT054311	240	Fbxo11_NM_001081034	4013	-38.76	-0.1615	22	240	1	219
NONMMUG033689_NONMMUT054311	240	Zbtb45_NM_001024699	2140	-29.53	-0.123042	1	240	1117	1356
NONMMUG033689_NONMMUT054311	240	Mapk3_NM_011952	1772	-35.13	-0.146375	1	178	1595	1772
NONMMUG033689_NONMMUT054311	240	Marc2_NM_133684	1883	-27.91	-0.116292	1	240	47	286
NONMMUG033689_NONMMUT054311	240	Asph_NM_001177850	2889	-27.82	-0.115917	1	240	307	546
NONMMUG033689_NONMMUT054311	240	Uhrf1_NM_001111078	3426	-24.27	-0.101125	1	240	1951	2190
NONMMUG033689_NONMMUT054311	240	Chfr_NM_001289577	3180	-29.49	-0.122875	1	240	2894	3133
NONMMUG033689_NONMMUT054311	240	Usp19_NM_001168373	4706	-27.37	-0.114042	1	240	53	292
NONMMUG033689_NONMMUT054311	240	Il1r1_NM_008362	4739	-24.07	-0.100292	1	240	3003	3242
NONMMUG033689_NONMMUT054311	240	Cmas_NM_009908	1760	-30.69	-0.127875	1	240	1464	1703
NONMMUG033689_NONMMUT054311	240	Kdm6a_NM_009483	5265	-24.79	-0.103292	1	240	152	391
NONMMUG033689_NONMMUT054311	240	Diras2_NM_001024474	4348	-31.21	-0.130042	1	240	4001	4240
NONMMUG033689_NONMMUT054311	240	Abhd13_NM_026868	5180	-26.98	-0.112417	1	240	4779	5018
NONMMUG033689_NONMMUT054311	240	Shprh_NM_001077707	6949	-25.22	-0.105083	1	240	1	240
NONMMUG033689_NONMMUT054311	240	Ep400_NM_173066	10690	-27.66	-0.11525
NONMMUG033689_NONMMUT054311	240	Stat5a_NM_011488	3888	-24.78	-0.10325	1	235	3654	3888
NONMMUG033689_NONMMUT054311	240	Emb_NM_010330	2622	-26.41	-0.110042	1	240	2322	2561
NONMMUG033689_NONMMUT054311	240	Kcnh1_NM_010600	7143	-26.43	-0.110125	1	240	927	1166
NONMMUG033689_NONMMUT054311	240	Spock3_NM_023689	3210	-29.62	-0.123417	1	185	3026	3210
NONMMUG033689_NONMMUT054311	240	St7_NM_001289624	2210	-32.79	-0.136625	1	240	1897	2136
NONMMUG033689_NONMMUT054311	240	Dclk3_NM_172928	3498	-25.5	-0.10625	1	240	2966	3205
NONMMUG033689_NONMMUT054311	240	Lnx1_NM_001159579	2331	-31.07	-0.129458	1	240	1014	1253
NONMMUG033689_NONMMUT054311	240	Wnk2_NM_001290311	8484	-29.68	-0.123667	1	240	7637	7876
NONMMUG033689_NONMMUT054311	240	Unk_NM_172569	3741	-31.14	-0.12975	1	240	1425	1664
NONMMUG033689_NONMMUT054311	240	Syt6_NM_001276679	1599	-26.16	-0.109	1	240	1356	1595
NONMMUG033689_NONMMUT054311	240	Gxylt1_NM_001033275	6534	-25.25	-0.105208	1	240	4551	4790
NONMMUG033689_NONMMUT054311	240	Pard3_NM_033620	5812	-26	-0.108333	1	240	5467	5706
NONMMUG033689_NONMMUT054311	240	Dtx2_NM_001256096	2658	-33.43	-0.139292	1	240	203	442
NONMMUG033689_NONMMUT054311	240	Lrrc16a_NM_026825	5158	-32.05	-0.133542	1	240	1332	1571
NONMMUG033689_NONMMUT054311	240	Limd1_NM_013860	4853	-27.73	-0.115542	1	240	3809	4048
NONMMUG033689_NONMMUT054311	240	Upf1_NM_030680	4583	-27.06	-0.11275	1	240	50	289
NONMMUG033689_NONMMUT054311	240	Rap1gds1_NM_001286759	3671	-24.95	-0.103958	1	170	3502	3671
NONMMUG033689_NONMMUT054311	240	Hp1bp3_NM_001285478	4897	-24.85	-0.103542	58	240	1	183
NONMMUG033689_NONMMUT054311	240	Arid1a_NM_001080819	8175	-29.46	-0.12275	1	240	7875	8114
NONMMUG033689_NONMMUT054311	240	Rbfox2_NM_001110827	7020	-33.61	-0.140042	1	240	6369	6608
NONMMUG033689_NONMMUT054311	240	Scarb1_NM_016741	2521	-25.93	-0.108042	1	240	2200	2439
NONMMUG033689_NONMMUT054311	240	Scyl2_NM_198021	3431	-24.18	-0.10075	1	240	3111	3350
NONMMUG033689_NONMMUT054311	240	Usp2_NM_198091	3226	-25.33	-0.105542	1	240	93	332
NONMMUG033689_NONMMUT054311	240	Ccdc69_NM_177471	1419	-25.36	-0.105667	1	240	371	610
NONMMUG033689_NONMMUT054311	240	Gtf2ird1_NM_001081462	4691	-28.78	-0.119917	1	240	3835	4074
NONMMUG033689_NONMMUT054311	240	Mgrn1_NM_001252437	3293	-36.34	-0.151417	1	240	2970	3209
NONMMUG033689_NONMMUT054311	240	Mgat1_NM_001110149	2509	-24.05	-0.100208	1	240	1212	1451
NONMMUG033689_NONMMUT054311	240	Dip2b_NM_172819	8127	-27.53	-0.114708	1	240	6240	6479
NONMMUG033689_NONMMUT054311	240	Fbxl12_NM_001286530	1822	-26.06	-0.108583	1	240	902	1141
NONMMUG033689_NONMMUT054311	240	Cul1_NM_012042	3157	-24.42	-0.10175	1	208	2950	3157
NONMMUG033689_NONMMUT054311	240	Fhod3_NM_001289655	6141	-27.38	-0.114083	1	240	628	867
NONMMUG033689_NONMMUT054311	240	Rcn2_NM_011992	2042	-27.21	-0.113375	1	240	55	294
NONMMUG033689_NONMMUT054311	240	Fbxo42_NM_172518	5925	-27.01	-0.112542	1	240	5676	5915
NONMMUG033689_NONMMUT054311	240	E130308A19Rik_NM_153158	3237	-31.72	-0.132167	23	240	1	218
NONMMUG033689_NONMMUT054311	240	Eps8_NM_001271588	4492	-25.3	-0.105417	1	240	4163	4402
NONMMUG033689_NONMMUT054311	240	Mtss1_NM_144800	4975	-29.8	-0.124167	1	240	266	505
NONMMUG033689_NONMMUT054311	240	Agtpbp1_NM_023328	4417	-25.96	-0.108167	1	240	2547	2786
NONMMUG033689_NONMMUT054311	240	Fndc3b_NM_173182	6875	-26.8	-0.111667	1	180	6696	6875
NONMMUG033689_NONMMUT054311	240	Adnp2_NM_175028	4188	-24.36	-0.1015	1	240	1535	1774
NONMMUG033689_NONMMUT054311	240	Nhsl1_NM_001163592	6797	-26.14	-0.108917	1	240	1290	1529
NONMMUG033689_NONMMUT054311	240	Hjurp_NM_198652	8439	-26.02	-0.108417	1	240	12	251
NONMMUG033689_NONMMUT054311	240	Chn1_NM_001166603	3876	-34.08	-0.142	1	233	3644	3876
NONMMUG033689_NONMMUT054311	240	Scn10a_NM_001205321	6416	-24.61	-0.102542	1	240	5969	6208
NONMMUG033689_NONMMUT054311	240	Cenpv_NM_028448	1034	-29.18	-0.121583	1	213	822	1034
NONMMUG033689_NONMMUT054311	240	Heatr2_NM_001081265	3445	-28.39	-0.118292	1	240	3071	3310
NONMMUG033689_NONMMUT054311	240	Epb4.1l5_NM_145506	6510	-24.67	-0.102792	1	240	1854	2093
NONMMUG033689_NONMMUT054311	240	E2f5_NM_007892	1749	-27.01	-0.112542	1	225	1525	1749
NONMMUG033689_NONMMUT054311	240	Usf2_NM_011680	2419	-26.95	-0.112292	1	240	1865	2104
NONMMUG033689_NONMMUT054311	240	Taf4a_NM_001081092	4422	-46.5	-0.19375	1	240	550	789
NONMMUG033689_NONMMUT054311	240	Slc22a5_NM_011396	3105	-27.96	-0.1165	1	240	1321	1560
NONMMUG033689_NONMMUT054311	240	Llgl1_NM_001159405	4338	-28.41	-0.118375	1	197	4142	4338
NONMMUG033689_NONMMUT054311	240	Zbed3_NM_028106	1894	-26.79	-0.111625	1	240	1332	1571
NONMMUG033689_NONMMUT054311	240	Phf13_NM_172705	3128	-24.92	-0.103833	1	240	1279	1518
NONMMUG033689_NONMMUT054311	240	Ogfrl1_NM_001081079	4844	-25.64	-0.106833	1	210	4635	4844
NONMMUG033689_NONMMUT054311	240	Arpc1b_NM_023142	1551	-24.53	-0.102208	1	240	679	918
NONMMUG033689_NONMMUT054311	240	Sybu_NM_001285844	2372	-24.37	-0.101542	1	240	606	845
NONMMUG033689_NONMMUT054311	240	Plekha8_NM_001164361	6722	-31.3	-0.130417	1	240	141	380
NONMMUG033689_NONMMUT054311	240	Pex1_NM_027777	4304	-27.77	-0.115708	1	240	218	457
NONMMUG033689_NONMMUT054311	240	Clk3_NM_007713	2494	-30.92	-0.128833	1	240	1603	1842
NONMMUG033689_NONMMUT054311	240	Col6a3_NM_001243009	9020	-27.27	-0.113625
NONMMUG033689_NONMMUT054311	240	Abhd11_NM_145215	1493	-29.81	-0.124208	1	240	1054	1293
NONMMUG033689_NONMMUT054311	240	Dtx2_NM_001256097	2598	-33.43	-0.139292	1	240	203	442
NONMMUG033689_NONMMUT054311	240	Nab2_NM_001122895	2383	-28.45	-0.118542	1	189	2195	2383
NONMMUG033689_NONMMUT054311	240	Rsu1_NM_009105	1591	-27.34	-0.113917	1	213	1379	1591
NONMMUG033689_NONMMUT054311	240	Mrpl3_NM_053159	1531	-29.28	-0.122	1	240	5	244
NONMMUG033689_NONMMUT054311	240	Sybu_NM_001285842	2413	-24.37	-0.101542	1	240	606	845
NONMMUG033689_NONMMUT054311	240	Hace1_NM_172473	3785	-28.14	-0.11725	47	240	1	194
NONMMUG033689_NONMMUT054311	240	Mettl25_NM_207522	2039	-25.83	-0.107625	1	240	1741	1980
NONMMUG033689_NONMMUT054311	240	Rbm26_NM_134077	4105	-34.53	-0.143875	1	240	3712	3951
NONMMUG033689_NONMMUT054311	240	Uhrf1_NM_010931	3570	-24.27	-0.101125	1	240	1951	2190
NONMMUG033689_NONMMUT054311	240	Phf1_NM_009343	2429	-28.03	-0.116792	1	240	787	1026
NONMMUG033689_NONMMUT054311	240	Grip1_NM_130891	4937	-26.66	-0.111083	1	240	4505	4744
NONMMUG033689_NONMMUT054311	240	Dock9_NM_001128307	8221	-24.1	-0.100417	1	240	936	1175
NONMMUG033689_NONMMUT054311	240	Mcm4_NM_008565	3589	-25.27	-0.105292	1	240	3313	3552
NONMMUG033689_NONMMUT054311	240	Tbc1d22b_NM_198647	3491	-25.34	-0.105583	1	209	3283	3491
NONMMUG033689_NONMMUT054311	240	Ccdc84_NM_201372	1158	-29	-0.120833	1	240	862	1101
NONMMUG033689_NONMMUT054311	240	Fam185a_NM_177869	3082	-27.12	-0.113	1	240	221	460
NONMMUG033689_NONMMUT054311	240	Ccdc114_NM_001033243	2453	-26.02	-0.108417	1	240	427	666
NONMMUG033689_NONMMUT054311	240	Nr6a1_NM_001159548	5877	-25.04	-0.104333	1	240	5546	5785
NONMMUG033689_NONMMUT054311	240	Atp2c1_NM_001253834	4757	-26.75	-0.111458	1	240	24	263
NONMMUG033689_NONMMUT054311	240	Gtf2ird1_NM_020331	3600	-28.78	-0.119917	1	240	2744	2983
NONMMUG033689_NONMMUT054311	240	Sema6d_NM_001290997	6178	-27.53	-0.114708	34	240	1	207
NONMMUG033689_NONMMUT054311	240	Tspan5_NM_019571	3172	-29.29	-0.122042	1	227	2946	3172
NONMMUG033689_NONMMUT054311	240	Papss1_NM_001289477	2590	-26.29	-0.109542	1	240	162	401
NONMMUG033689_NONMMUT054311	240	Kmt2b_NM_029274	8457	-29.82	-0.12425	1	240	2065	2304
NONMMUG033689_NONMMUT054311	240	Numa1_NM_133947	7153	-24.55	-0.102292	1	240	2741	2980
NONMMUG033689_NONMMUT054311	240	Ubqln1_NM_152234	3602	-26.81	-0.111708	1	240	100	339
NONMMUG033689_NONMMUT054311	240	Asph_NM_001177855	1960	-27.82	-0.115917	1	240	307	546
NONMMUG033689_NONMMUT054311	240	Lrig1_NM_008377	4966	-30.92	-0.128833	1	240	189	428
NONMMUG033689_NONMMUT054311	240	Zfp513_NM_175311	2228	-32.2	-0.134167	1	240	63	302
NONMMUG033689_NONMMUT054311	240	Pacrgl_NM_025755	1464	-33.28	-0.138667	1	216	1249	1464
NONMMUG033689_NONMMUT054311	240	Psip1_NM_001290527	1880	-24.13	-0.100542	1	240	147	386
NONMMUG033689_NONMMUT054311	240	Itpr1_NM_010585	9877	-24.82	-0.103417
NONMMUG033689_NONMMUT054311	240	Dclk2_NM_027539	4047	-29.87	-0.124458	1	240	3471	3710
NONMMUG033689_NONMMUT054311	240	Agtpbp1_NM_001048008	2936	-25.96	-0.108167	1	240	1066	1305
NONMMUG033689_NONMMUT054311	240	Tubb3_NM_023279	1723	-25.91	-0.107958	1	240	1076	1315
NONMMUG033689_NONMMUT054311	240	Plxnc1_NM_018797	7044	-27.34	-0.113917	1	240	6452	6691
NONMMUG033689_NONMMUT054311	240	Rab6a_NM_001163663	3214	-39.38	-0.164083	1	240	2564	2803
NONMMUG033689_NONMMUT054311	240	Cnn1_NM_009922	1987	-24.33	-0.101375	1	240	741	980
NONMMUG033689_NONMMUT054311	240	Olfm1_NM_001038613	2686	-32.24	-0.134333	1	240	1139	1378
NONMMUG033689_NONMMUT054311	240	Agtpbp1_NM_001284218	3061	-26.68	-0.111167	1	240	3	242
NONMMUG033689_NONMMUT054311	240	Slbp_NM_001289725	1801	-27.8	-0.115833	1	240	1365	1604
NONMMUG033689_NONMMUT054311	240	Olfm1_NM_001038612	1048	-36.55	-0.152292	1	240	9	248
NONMMUG033689_NONMMUT054311	240	Sfmbt1_NM_001166532	7837	-28.38	-0.11825	1	240	7561	7800
NONMMUG033689_NONMMUT054311	240	Atxn1_NM_001199304	10458	-26.05	-0.108542
NONMMUG033689_NONMMUT054311	240	Vps72_NM_009336	1436	-34.9	-0.145417	1	228	1209	1436
NONMMUG033689_NONMMUT054311	240	Trim11_NM_001290988	2327	-26.7	-0.11125	1	240	1517	1756
NONMMUG033689_NONMMUT054311	240	Pde4dip_NM_001289702	8260	-26.86	-0.111917	1	240	1491	1730
NONMMUG033689_NONMMUT054311	240	Mapre3_NM_133350	1906	-30.89	-0.128708	1	240	671	910
NONMMUG033689_NONMMUT054311	240	Fbxo10_NM_001024142	4634	-26.73	-0.111375	75	240	1	166
NONMMUG033689_NONMMUT054311	240	Sytl2_NM_031394	4659	-26.28	-0.1095	1	240	6	245
NONMMUG033689_NONMMUT054311	240	0610007P14Rik_NM_021446	1185	-25.38	-0.10575	1	232	954	1185
NONMMUG033689_NONMMUT054311	240	Cntrob_NM_172560	3950	-25.55	-0.106458	1	240	154	393
NONMMUG033689_NONMMUT054311	240	Wasl_NM_001167745	1304	-27.48	-0.1145	1	240	27	266
NONMMUG033689_NONMMUT054311	240	Unc13b_NM_001081413	6374	-34.5	-0.14375	1	240	5998	6237
NONMMUG033689_NONMMUT054311	240	Fbxw5_NM_013908	2359	-24.97	-0.104042	1	210	2150	2359
NONMMUG033689_NONMMUT054311	240	Map4k2_NM_001291787	4622	-25.55	-0.106458	1	225	4398	4622
NONMMUG033689_NONMMUT054311	240	Ldlrad4_NM_172631	2493	-29.68	-0.123667	1	240	2056	2295
NONMMUG033689_NONMMUT054311	240	Wnk2_NM_029361	6927	-29.68	-0.123667	1	240	6080	6319
NONMMUG033689_NONMMUT054311	240	Kit_NM_001122733	5181	-25.64	-0.106833	1	240	847	1086
NONMMUG033689_NONMMUT054311	240	Igf2bp2_NM_183029	3899	-27.57	-0.114875	1	240	247	486
NONMMUG033689_NONMMUT054311	240	Wasl_NM_028459	4333	-27.48	-0.1145	1	240	27	266
NONMMUG033689_NONMMUT054311	240	Plxna1_NM_008881	9027	-24.69	-0.102875
NONMMUG033689_NONMMUT054311	240	Sipa1l1_NM_172579	7490	-25.01	-0.104208	1	240	3022	3261
NONMMUG033689_NONMMUT054311	240	Laptm4b_NM_033521	1897	-29.16	-0.1215	1	240	544	783
NONMMUG033689_NONMMUT054311	240	Usp19_NM_027804	4717	-27.37	-0.114042	1	240	53	292
NONMMUG033689_NONMMUT054311	240	Hif1a_NM_010431	4761	-27.56	-0.114833	1	194	4568	4761
NONMMUG033689_NONMMUT054311	240	Pdcd7_NM_016688	2455	-31.68	-0.132	1	240	1731	1970
NONMMUG033689_NONMMUT054311	240	Dock7_NM_001290636	7139	-28.25	-0.117708	18	240	1	223
NONMMUG033689_NONMMUT054311	240	Map4k2_NM_009006	4648	-25.55	-0.106458	1	225	4424	4648
NONMMUG033689_NONMMUT054311	240	Bicd2_NM_001039180	4531	-24.85	-0.103542	1	240	4162	4401
NONMMUG033689_NONMMUT054311	240	Zfp451_NM_133817	4030	-29.81	-0.124208	1	225	3806	4030
NONMMUG033689_NONMMUT054311	240	Lsr_NM_001164185	1973	-24.59	-0.102458	1	240	427	666
NONMMUG033689_NONMMUT054311	240	Psme3_NM_011192	2619	-26.89	-0.112042	128	240	1	113
NONMMUG033689_NONMMUT054311	240	Gtpbp1_NM_013818	3398	-24.83	-0.103458	1	240	158	397
NONMMUG033689_NONMMUT054311	240	Hoxa7_NM_010455	1951	-24.54	-0.10225	1	240	926	1165
NONMMUG033689_NONMMUT054311	240	Flnb_NM_134080	9066	-28.09	-0.117042
NONMMUG033689_NONMMUT054311	240	Usp19_NM_145407	4637	-27.37	-0.114042	1	240	53	292
NONMMUG033689_NONMMUT054311	240	Ppp2r1a_NM_016891	2256	-28.94	-0.120583	1	240	287	526
NONMMUG033689_NONMMUT054311	240	Mark2_NM_001080390	4381	-25.06	-0.104417	1	240	791	1030
NONMMUG033689_NONMMUT054311	240	Sertad3_NM_133210	1257	-25.88	-0.107833	1	240	473	712
NONMMUG033689_NONMMUT054311	240	Med15_NM_033609	3413	-27.35	-0.113958	1	240	542	781
NONMMUG033689_NONMMUT054311	240	Cbx2_NM_007623	3740	-25.59	-0.106625	1	240	856	1095
NONMMUG033689_NONMMUT054311	240	Banp_NM_001110100	5489	-24.43	-0.101792	1	240	3038	3277
NONMMUG033689_NONMMUT054311	240	Dclk2_NM_001195498	4108	-29.87	-0.124458	1	240	3532	3771
NONMMUG033689_NONMMUT054311	240	Chfr_NM_001289579	3253	-26.04	-0.1085	1	240	1399	1638
NONMMUG033689_NONMMUT054311	240	Arl8a_NM_026823	1702	-26.31	-0.109625	1	240	1443	1682
NONMMUG033689_NONMMUT054311	240	Prex2_NM_029525	11054	-25.36	-0.105667
NONMMUG033689_NONMMUT054311	240	Ddi2_NM_001017966	3539	-27.22	-0.113417	1	168	3372	3539
NONMMUG033689_NONMMUT054311	240	Txnrd1_NM_001042513	3417	-24.9	-0.10375	27	240	1	214
NONMMUG033689_NONMMUT054311	240	Dnmt1_NM_001199432	5251	-24.61	-0.102542	1	240	961	1200
NONMMUG033689_NONMMUT054311	240	Atxn2_NM_009125	4472	-30.01	-0.125042	13	240	1	228
NONMMUG033689_NONMMUT054311	240	Tmcc3_NM_172051	5528	-24.48	-0.102	1	231	5298	5528
NONMMUG033689_NONMMUT054311	240	Epb4.1l5_NM_001113416	2788	-24.01	-0.100042	1	170	2619	2788
NONMMUG033689_NONMMUT054311	240	Ccdc62_NM_001134767	3920	-25.81	-0.107542	1	240	3138	3377
NONMMUG033689_NONMMUT054311	240	Kctd13_NM_172747	1654	-26.96	-0.112333	1	240	62	301
NONMMUG033689_NONMMUT054311	240	Crtc1_NM_001004062	5674	-26.09	-0.108708	1	240	2573	2812
NONMMUG033689_NONMMUT054311	240	Zfp513_NM_001177901	2215	-29.2	-0.121667	1	240	876	1115
NONMMUG033689_NONMMUT054311	240	Gtf2ird1_NM_001081464	3519	-28.78	-0.119917	1	240	2663	2902
NONMMUG033689_NONMMUT054311	240	Cpeb3_NM_001290826	6259	-24.19	-0.100792	1	240	1856	2095
NONMMUG033689_NONMMUT054311	240	Trip11_NM_028446	6448	-30.51	-0.127125	1	240	6154	6393
NONMMUG033689_NONMMUT054311	240	B3galnt2_NM_178640	3681	-37.28	-0.155333	1	240	3425	3664
NONMMUG033689_NONMMUT054311	240	Cib1_NM_011870	1030	-33.08	-0.137833	22	240	1	219
NONMMUG033689_NONMMUT054311	240	Sema6d_NM_001291000	6509	-27.92	-0.116333	1	240	6064	6303
NONMMUG033689_NONMMUT054311	240	Yap1_NM_001171147	4169	-26.74	-0.111417	1	240	108	347
NONMMUG033689_NONMMUT054311	240	Ptk2_NM_007982	4414	-26.1	-0.10875	1	203	4212	4414
NONMMUG033689_NONMMUT054311	240	Cers5_NM_028015	2010	-30.49	-0.127042	1	218	1793	2010
NONMMUG033689_NONMMUT054311	240	Mark2_NM_001080389	4529	-31.43	-0.130958	1	240	229	468
NONMMUG033689_NONMMUT054311	240	Ccnb2_NM_007630	1541	-24.02	-0.100083	1	172	1370	1541
NONMMUG033689_NONMMUT054311	240	Pan2_NM_001252326	4423	-30.25	-0.126042	1	240	3820	4059
NONMMUG033689_NONMMUT054311	240	Ctnnb1_NM_007614	3623	-27.79	-0.115792	1	240	56	295
NONMMUG033689_NONMMUT054311	240	Fa2h_NM_178086	2492	-24.39	-0.101625	1	240	1575	1814
NONMMUG033689_NONMMUT054311	240	Elavl3_NM_010487	5027	-29.01	-0.120875	1	240	3893	4132
NONMMUG033689_NONMMUT054311	240	Tmem131_NM_018872	6548	-35.69	-0.148708	1	240	6186	6425
NONMMUG033689_NONMMUT054311	240	Nr6a1_NM_010264	6185	-24.14	-0.100583	1	240	5510	5749
NONMMUG033689_NONMMUT054311	240	Smagp_NM_174992	1219	-38.33	-0.159708	1	213	1007	1219
NONMMUG033689_NONMMUT054311	240	Fam220a_NM_133703	2198	-32.79	-0.136625	1	240	146	385
NONMMUG033689_NONMMUT054311	240	Hirip3_NM_172746	2511	-26.48	-0.110333	1	240	294	533
NONMMUG033689_NONMMUT054311	240	Zfp664_NM_001081750	4078	-26.93	-0.112208	1	240	3835	4074
NONMMUG033689_NONMMUT054311	240	Mapkbp1_NM_011941	6937	-27.75	-0.115625	1	240	1976	2215
NONMMUG033689_NONMMUT054311	240	Fpgs_NM_010236	2263	-31.53	-0.131375	1	240	1107	1346
NONMMUG033689_NONMMUT054311	240	Fbxl12_NM_001286529	1718	-26.06	-0.108583	1	240	902	1141
NONMMUG033689_NONMMUT054311	240	Agtpbp1_NM_001284219	4488	-25.96	-0.108167	1	240	2547	2786
NONMMUG033689_NONMMUT054311	240	Fstl4_NM_177059	3117	-24.06	-0.10025	1	240	2756	2995
NONMMUG033689_NONMMUT054311	240	Sipa1l1_NM_001167983	7699	-25.01	-0.104208	1	240	3035	3274
NONMMUG033689_NONMMUT054311	240	Fam122a_NM_026520	1696	-26.15	-0.108958	1	240	1394	1633
NONMMUG033689_NONMMUT054311	240	Anxa7_NM_001110794	2850	-24.98	-0.104083	1	240	252	491
NONMMUG033689_NONMMUT054311	240	Ccrn4l_NM_009834	3069	-26.59	-0.110792	1	240	594	833
NONMMUG033689_NONMMUT054311	240	Sec31a_NM_026969	4228	-25.27	-0.105292	1	193	4036	4228
NONMMUG033689_NONMMUT054311	240	Rnf130_NM_021540	1525	-25.62	-0.10675	1	228	1298	1525
NONMMUG033689_NONMMUT054311	240	Dcaf12_NM_026893	3454	-24.23	-0.100958	44	240	1	197
NONMMUG033689_NONMMUT054311	240	Hook2_NM_001167991	2614	-28.29	-0.117875	1	224	2391	2614
NONMMUG033689_NONMMUT054311	240	Atp2a2_NM_009722	4315	-32.48	-0.135333	1	228	4088	4315
NONMMUG033689_NONMMUT054311	240	Top2b_NM_009409	5633	-30.35	-0.126458	1	240	5120	5359
NONMMUG033689_NONMMUT054311	240	Spg20_NM_001144987	3996	-29.65	-0.123542	1	235	3762	3996
NONMMUG033689_NONMMUT054311	240	Phc2_NM_018774	3942	-27.91	-0.116292	1	240	949	1188
NONMMUG033689_NONMMUT054311	240	Thsd7a_NM_001164805	11000	-28.93	-0.120542
NONMMUG033689_NONMMUT054311	240	Traf7_NM_001172114	2595	-26.4	-0.11	1	240	1694	1933
NONMMUG033689_NONMMUT054311	240	Bcl7c_NM_009746	965	-30.54	-0.12725	1	229	737	965
NONMMUG033689_NONMMUT054311	240	Shprh_NM_001284354	6832	-25.22	-0.105083	1	240	1	240
NONMMUG033689_NONMMUT054311	240	Ubac2_NM_026861	2154	-29.86	-0.124417	1	185	1970	2154
NONMMUG033689_NONMMUT054311	240	Rae1_NM_175112	1742	-28.84	-0.120167	1	228	1515	1742
NONMMUG033689_NONMMUT054311	240	Nfkbiz_NM_030612	3855	-26.31	-0.109625	1	240	3284	3523
NONMMUG033689_NONMMUT054311	240	Zfp46_NM_009557	4637	-24.61	-0.102542	1	240	3139	3378
NONMMUG033689_NONMMUT054311	240	Sema4d_NM_013660	4480	-24.04	-0.100167	1	240	3104	3343
NONMMUG033689_NONMMUT054311	240	Sin3b_NM_001113248	1047	-24.8	-0.103333	1	229	819	1047
NONMMUG033689_NONMMUT054311	240	Mtss1_NM_001146180	4933	-29.8	-0.124167	1	240	266	505
NONMMUG033689_NONMMUT054311	240	Fip1l1_NM_001159573	3082	-31.23	-0.130125	1	240	2684	2923
NONMMUG033689_NONMMUT054311	240	Me1_NM_008615	3257	-24.82	-0.103417	1	240	577	816
NONMMUG033689_NONMMUT054311	240	Pard6b_NM_021409	3399	-31.93	-0.133042	1	226	3174	3399
NONMMUG033689_NONMMUT054311	240	Akt1_NM_001165894	2640	-30.13	-0.125542	1	240	118	357
NONMMUG033689_NONMMUT054311	240	Cib1_NM_001291276	886	-33.08	-0.137833	22	240	1	219
NONMMUG033689_NONMMUT054311	240	Olfm1_NM_019498	2727	-36.55	-0.152292	1	240	9	248
NONMMUG033689_NONMMUT054311	240	Pde4dip_NM_001039376	8361	-26.86	-0.111917	1	240	1491	1730
NONMMUG033689_NONMMUT054311	240	Zdhhc8_NM_172151	4868	-34.29	-0.142875	32	240	1	209
NONMMUG033689_NONMMUT054311	240	Naa35_NM_030153	2614	-32.08	-0.133667	1	202	2413	2614
NONMMUG033689_NONMMUT054311	240	Zfp451_NM_001290700	2077	-29.81	-0.124208	1	225	1853	2077
NONMMUG033689_NONMMUT054311	240	Rab3d_NM_031874	3867	-24.67	-0.102792	1	240	2568	2807
NONMMUG033689_NONMMUT054311	240	Llgl1_NM_001159404	4425	-28.41	-0.118375	1	197	4229	4425
NONMMUG033689_NONMMUT054311	240	Ptplb_NM_023587	3603	-33.52	-0.139667	1	240	3306	3545
NONMMUG033689_NONMMUT054311	240	Slbp_NM_009193	1906	-27.8	-0.115833	1	240	1470	1709
NONMMUG033689_NONMMUT054311	240	Med15_NM_001285884	3417	-27.35	-0.113958	1	240	542	781
NONMMUG033689_NONMMUT054311	240	Sytl2_NM_001040085	4731	-26.28	-0.1095	1	240	6	245
NONMMUG033689_NONMMUT054311	240	Itsn2_NM_011365	5989	-26.52	-0.1105	24	240	1	217
NONMMUG033689_NONMMUT054311	240	Traf7_NM_153792	2735	-25.12	-0.104667	1	240	1700	1939
NONMMUG033689_NONMMUT054311	240	Tesc_NM_021344	942	-25.9	-0.107917	1	240	33	272
NONMMUG033689_NONMMUT054311	240	Stard7_NM_139308	3118	-26.19	-0.109125	1	240	152	391
NONMMUG033689_NONMMUT054311	240	Mad2l1_NM_019499	1725	-24.61	-0.102542	1	196	1530	1725
NONMMUG033689_NONMMUT054311	240	Naa30_NM_001081430	4597	-31.45	-0.131042	52	240	1	189
NONMMUG033689_NONMMUT054311	240	Mgat1_NM_001110148	3153	-31.35	-0.130625	1	193	2961	3153
NONMMUG033689_NONMMUT054311	240	Mgrn1_NM_029657	3290	-36.34	-0.151417	1	240	2967	3206
NONMMUG033689_NONMMUT054311	240	Efcab11_NM_030172	2069	-25.79	-0.107458	1	240	1163	1402
NONMMUG033689_NONMMUT054311	240	Zp3_NM_011776	1317	-24.32	-0.101333	1	240	918	1157
NONMMUG033689_NONMMUT054311	240	Nat14_NM_201355	1612	-28.3	-0.117917	1	240	772	1011
NONMMUG033689_NONMMUT054311	240	Ube2i_NM_001177609	3227	-26.27	-0.109458	1	240	864	1103
NONMMUG033689_NONMMUT054311	240	Dclk2_NM_001195499	4105	-29.87	-0.124458	1	240	3529	3768
NONMMUG033689_NONMMUT054311	240	Sybu_NM_178765	3126	-24.37	-0.101542	1	240	606	845
NONMMUG033689_NONMMUT054311	240	Mcm2_NM_008564	3371	-25.49	-0.106208	1	240	2857	3096
NONMMUG033689_NONMMUT054311	240	Prkab1_NM_031869	2051	-30.77	-0.128208	1	240	1727	1966
NONMMUG033689_NONMMUT054311	240	Lrrc57_NM_001159610	1949	-25.77	-0.107375	1	240	1679	1918
NONMMUG033689_NONMMUT054311	240	Wfdc3_NM_027961	820	-24.07	-0.100292	1	240	346	585
NONMMUG033689_NONMMUT054311	240	Nfe2l1_NM_008686	4654	-24.7	-0.102917	1	221	4434	4654
NONMMUG033689_NONMMUT054311	240	Arrdc2_NM_027560	2346	-26.42	-0.110083	1	240	1100	1339
NONMMUG033689_NONMMUT054311	240	Sirt4_NM_001167691	1645	-24.11	-0.100458	1	240	839	1078
NONMMUG033689_NONMMUT054311	240	Birc3_NM_007464	2811	-24.33	-0.101375	1	240	1254	1493
NONMMUG033689_NONMMUT054311	240	Prpf6_NM_133701	3055	-27.1	-0.112917	1	240	2124	2363
NONMMUG033689_NONMMUT054311	240	Uhrf1_NM_001111079	3546	-24.27	-0.101125	1	240	1951	2190
NONMMUG033689_NONMMUT054311	240	Srd5a3_NM_020611	1769	-24.51	-0.102125	1	240	1520	1759
NONMMUG033689_NONMMUT054311	240	Pde4dip_NM_001289701	8413	-26.86	-0.111917	1	240	1491	1730
NONMMUG033689_NONMMUT054311	240	Sh3yl1_NM_013709	1747	-25.21	-0.105042	1	240	332	571
NONMMUG033689_NONMMUT054311	240	Asph_NM_001177851	2841	-27.82	-0.115917	1	240	307	546
NONMMUG033689_NONMMUT054311	240	Atp2c1_NM_175025	4872	-26.5	-0.110417	1	240	92	331
NONMMUG033689_NONMMUT054311	240	Igsf11_NM_170599	3412	-24.4	-0.101667	1	240	155	394
NONMMUG033689_NONMMUT054311	240	Lysmd4_NM_001191051	3311	-29.71	-0.123792	1	240	3045	3284
NONMMUG033689_NONMMUT054311	240	Sh3bp2_NM_011893	2945	-26.52	-0.1105	1	240	152	391
NONMMUG033689_NONMMUT054311	240	Ahr_NM_013464	5494	-31.64	-0.131833	1	240	154	393
NONMMUG033689_NONMMUT054311	240	Dusp14_NM_019819	1443	-26.14	-0.108917	1	240	604	843
NONMMUG033689_NONMMUT054311	240	Gja3_NM_001271623	2668	-28.18	-0.117417	1	206	2463	2668
NONMMUG033689_NONMMUT054311	240	Pan2_NM_001252327	4369	-26.73	-0.111375	1	240	3766	4005
NONMMUG033689_NONMMUT054311	240	Hp1bp3_NM_001285481	4799	-24.3	-0.10125	58	240	1	183
NONMMUG033689_NONMMUT054311	240	Gtf2ird1_NM_001081463	4610	-28.78	-0.119917	1	240	3754	3993
NONMMUG033689_NONMMUT054311	240	Loh12cr1_NM_001170479	1619	-24.82	-0.103417	1	240	1334	1573
NONMMUG033837_NONMMUT054546	359	Csnk1e_NM_001289899	3174	-40.46	-0.112702	1	273	2902	3174
NONMMUG033837_NONMMUT054546	359	Lef1_NM_010703	3657	-45.05	-0.125487	1	359	17	375
NONMMUG033837_NONMMUT054546	359	Deptor_NM_145470	8549	-37.52	-0.104513	1	359	5894	6252
NONMMUG033837_NONMMUT054546	359	Nav1_NM_173437	12767	-38.86	-0.108245
NONMMUG033837_NONMMUT054546	359	Myo1c_NM_001080775	5302	-40.5	-0.112813	1	359	18	376
NONMMUG033837_NONMMUT054546	359	Papd7_NM_198600	3997	-38.94	-0.108468	1	230	3768	3997
NONMMUG033837_NONMMUT054546	359	Man1c1_NM_207237	4715	-47.57	-0.132507	1	359	3989	4347
NONMMUG033837_NONMMUT054546	359	Rexo1_NM_025852	5249	-39.21	-0.10922	1	359	1994	2352
NONMMUG033837_NONMMUT054546	359	Vsx2_NM_007701	3180	-42.19	-0.117521	1	359	185	543
NONMMUG033837_NONMMUT054546	359	Rnf14_NM_001164621	3353	-44.88	-0.125014	1	353	3001	3353
NONMMUG033837_NONMMUT054546	359	Itsn2_NM_001198968	6070	-37.48	-0.104401	1	359	70	428
NONMMUG033837_NONMMUT054546	359	Fam117a_NM_172543	2317	-38.56	-0.107409	1	291	2027	2317
NONMMUG033837_NONMMUT054546	359	Ablim2_NM_001177696	3726	-37.28	-0.103844	1	359	1344	1702
NONMMUG033837_NONMMUT054546	359	Abhd13_NM_001081119	5073	-38.07	-0.106045	1	359	88	446
NONMMUG033837_NONMMUT054546	359	Fam172a_NM_138312	4021	-39.81	-0.110891	1	359	2267	2625
NONMMUG033837_NONMMUT054546	359	Ccdc85a_NM_181577	5460	-40.87	-0.113844	1	359	4078	4436
NONMMUG033837_NONMMUT054546	359	Arid2_NM_175251	9029	-36.67	-0.102145
NONMMUG033837_NONMMUT054546	359	Dock9_NM_134074	7760	-36.16	-0.100724	16	359	1	344
NONMMUG033837_NONMMUT054546	359	Rexo2_NM_024233	1075	-42.11	-0.117298	1	231	845	1075
NONMMUG033837_NONMMUT054546	359	Ppm1d_NM_016910	2894	-42.49	-0.118357	1	359	2339	2697
NONMMUG033837_NONMMUT054546	359	Herc2_NM_010418	15346	-38.67	-0.107716
NONMMUG033837_NONMMUT054546	359	Reps1_NM_001111065	2537	-38.22	-0.106462	1	359	1846	2204
NONMMUG033837_NONMMUT054546	359	Tspan9_NM_175414	3930	-36.15	-0.100696	1	359	1670	2028
NONMMUG033837_NONMMUT054546	359	Ica1_NM_010492	2075	-39.36	-0.109638	1	359	1620	1978
NONMMUG033837_NONMMUT054546	359	Sema6d_NM_199238	6296	-36.3	-0.101114	1	359	143	501
NONMMUG033837_NONMMUT054546	359	Furin_NM_011046	4286	-47.82	-0.133203	1	359	2389	2747
NONMMUG033837_NONMMUT054546	359	Ankrd17_NM_198010	9313	-38.76	-0.107967
NONMMUG033837_NONMMUT054546	359	Bin2_NM_001270537	1978	-36.7	-0.102228	1	359	726	1084
NONMMUG033837_NONMMUT054546	359	Flcn_NM_001271357	3163	-38.89	-0.108329	1	359	2240	2598
NONMMUG033837_NONMMUT054546	359	Dcbld2_NM_028523	6487	-47.81	-0.133175	1	359	17	375
NONMMUG033837_NONMMUT054546	359	Clk2_NM_001163432	2307	-43.13	-0.120139	1	359	94	452
NONMMUG033837_NONMMUT054546	359	Pex26_NM_028730	4086	-36.55	-0.101811	1	359	1331	1689
NONMMUG033837_NONMMUT054546	359	Mgat1_NM_010794	3028	-39.99	-0.111393	1	359	117	475
NONMMUG033837_NONMMUT054546	359	Siah2_NM_009174	2488	-48.82	-0.135989	1	359	1763	2121
NONMMUG033837_NONMMUT054546	359	N4bp1_NM_030563	6469	-43.03	-0.119861	1	339	6131	6469
NONMMUG033837_NONMMUT054546	359	Shc1_NM_011368	3156	-38.96	-0.108524	1	359	93	451
NONMMUG033837_NONMMUT054546	359	Cdc42bpb_NM_183016	6718	-45.56	-0.126908	1	359	218	576
NONMMUG033837_NONMMUT054546	359	Trim11_NM_053168	2279	-37.17	-0.103538	1	359	1852	2210
NONMMUG033837_NONMMUT054546	359	Mesp2_NM_008589	1936	-40.07	-0.111616	1	359	1311	1669
NONMMUG033837_NONMMUT054546	359	Poli_NM_001289515	3564	-40.89	-0.1139	1	359	5	363
NONMMUG033837_NONMMUT054546	359	Sdc1_NM_011519	3056	-38.73	-0.107883	1	359	81	439
NONMMUG033837_NONMMUT054546	359	Dclk2_NM_001195500	2577	-46.71	-0.130111	1	359	315	673
NONMMUG033837_NONMMUT054546	359	Pcnt_NM_001282992	9476	-42.17	-0.117465
NONMMUG033837_NONMMUT054546	359	Cgn_NM_001037711	5038	-39.66	-0.110474	1	359	2793	3151
NONMMUG033837_NONMMUT054546	359	Ube2k_NM_016786	4866	-36.81	-0.102535	7	359	1	353
NONMMUG033837_NONMMUT054546	359	Bbs9_NM_181316	3382	-39.14	-0.109025	1	359	518	876
NONMMUG033837_NONMMUT054546	359	Pcid2_NM_178708	2408	-40.11	-0.111727	1	359	1955	2313
NONMMUG033837_NONMMUT054546	359	Tmem2_NM_001033759	6620	-39.04	-0.108747	1	359	6262	6620
NONMMUG033837_NONMMUT054546	359	Dock7_NM_026082	7049	-43.33	-0.120696	1	359	6680	7038
NONMMUG033837_NONMMUT054546	359	Tomm34_NM_025996	2302	-44.03	-0.122646	1	359	1487	1845
NONMMUG033837_NONMMUT054546	359	Chst5_NM_019950	1935	-45.2	-0.125905	1	359	577	935
NONMMUG033837_NONMMUT054546	359	Rbfox2_NM_053104	7032	-43.94	-0.122396	1	359	413	771
NONMMUG033837_NONMMUT054546	359	Fam172a_NM_001163419	3897	-39.81	-0.110891	1	359	2267	2625
NONMMUG033837_NONMMUT054546	359	Glcci1_NM_133236	6201	-50.11	-0.139582	1	359	5728	6086
NONMMUG033837_NONMMUT054546	359	Hectd2_NM_172637	4761	-39.62	-0.110362	27	359	1	333
NONMMUG033837_NONMMUT054546	359	Sall4_NM_201396	2706	-37.94	-0.105682	1	359	2310	2668
NONMMUG033837_NONMMUT054546	359	Mansc1_NM_026345	2376	-37.68	-0.104958	1	359	2003	2361
NONMMUG033837_NONMMUT054546	359	Usp28_NM_175482	4220	-36.27	-0.101031	1	268	3953	4220
NONMMUG033837_NONMMUT054546	359	Svip_NM_001160345	3063	-36.66	-0.102117	1	359	2661	3019
NONMMUG033837_NONMMUT054546	359	Ankra2_NM_023472	1921	-37.62	-0.104791	1	359	14	372
NONMMUG033837_NONMMUT054546	359	Rnf166_NM_001033142	1783	-38.5	-0.107242	1	359	713	1071
NONMMUG033837_NONMMUT054546	359	Heca_NM_001033432	3667	-53.43	-0.14883	1	359	3219	3577
NONMMUG033837_NONMMUT054546	359	Arhgap42_NM_027823	5404	-42.45	-0.118245	1	359	54	412
NONMMUG033837_NONMMUT054546	359	Stbd1_NM_175096	1985	-39.65	-0.110446	87	359	1	273
NONMMUG033837_NONMMUT054546	359	Dnmt1_NM_001199431	5370	-37.18	-0.103565	1	359	508	866
NONMMUG033837_NONMMUT054546	359	St7_NM_001289625	2195	-43.41	-0.120919	1	359	3	361
NONMMUG033837_NONMMUT054546	359	1190002N15Rik_NM_001033145	3950	-42.66	-0.11883	1	359	3278	3636
NONMMUG033837_NONMMUT054546	359	Cpeb3_NM_001290829	5758	-39.65	-0.110446	1	359	4799	5157
NONMMUG033837_NONMMUT054546	359	Coq10a_NM_001081040	2507	-47.62	-0.132646	1	359	1138	1496
NONMMUG033837_NONMMUT054546	359	Ext1_NM_010162	3462	-42.93	-0.119582	47	359	1	313
NONMMUG033837_NONMMUT054546	359	Hectd2_NM_001163471	4764	-39.62	-0.110362	27	359	1	333
NONMMUG033837_NONMMUT054546	359	Lef1_NM_001276402	3532	-45.05	-0.125487	1	359	17	375
NONMMUG033837_NONMMUT054546	359	Dhodh_NM_020046	2318	-47.14	-0.131309	1	359	269	627
NONMMUG033837_NONMMUT054546	359	Syt6_NM_001276681	4395	-38.15	-0.106267	1	359	144	502
NONMMUG033837_NONMMUT054546	359	Ptk2_NM_001130409	3598	-39.05	-0.108774	1	359	437	795
NONMMUG033837_NONMMUT054546	359	Gm1673_NM_001033458	429	-36.71	-0.102256	1	359	34	392
NONMMUG033837_NONMMUT054546	359	Txndc11_NM_029582	2977	-37.93	-0.105655	1	359	36	394
NONMMUG033837_NONMMUT054546	359	Phf2_NM_011078	5260	-40.67	-0.113287	1	359	2029	2387
NONMMUG033837_NONMMUT054546	359	Amfr_NM_011787	3678	-50.43	-0.140474	1	359	19	377
NONMMUG033837_NONMMUT054546	359	Sema3d_NM_028882	6521	-38.89	-0.108329	1	359	6155	6513
NONMMUG033837_NONMMUT054546	359	Eif4g3_NM_172703	6139	-41.59	-0.11585	1	359	216	574
NONMMUG033837_NONMMUT054546	359	Fyco1_NM_148925	7952	-36.2	-0.100836	1	359	4410	4768
NONMMUG033837_NONMMUT054546	359	Stat5a_NM_001164062	3606	-41.03	-0.11429	1	359	2531	2889
NONMMUG033837_NONMMUT054546	359	Asph_NM_001177856	2954	-41.11	-0.114513	60	359	1	300
NONMMUG033837_NONMMUT054546	359	Sin3a_NM_001110351	4979	-36.34	-0.101226	1	359	4477	4835
NONMMUG033837_NONMMUT054546	359	Grip1_NM_133442	5080	-37.64	-0.104847	1	359	11	369
NONMMUG033837_NONMMUT054546	359	Ppm1b_NM_011151	3262	-44.21	-0.123148	1	359	2864	3222
NONMMUG033837_NONMMUT054546	359	Papd7_NM_001169131	3994	-38.94	-0.108468	1	230	3765	3994
NONMMUG033837_NONMMUT054546	359	Psip1_NM_133948	3239	-41.42	-0.115376	1	359	2871	3229
NONMMUG033837_NONMMUT054546	359	Nab2_NM_008668	2575	-41.22	-0.114819	1	285	2291	2575
NONMMUG033837_NONMMUT054546	359	Trp53inp2_NM_178111	3934	-37.25	-0.10376	1	359	3236	3594
NONMMUG033837_NONMMUT054546	359	Rtn4r_NM_022982	1874	-38.12	-0.106184	1	359	600	958
NONMMUG033837_NONMMUT054546	359	Dse_NM_172508	4225	-39.49	-0.11	1	359	3857	4215
NONMMUG033837_NONMMUT054546	359	Terf2_NM_001286200	2472	-44.78	-0.124735	1	359	116	474
NONMMUG033837_NONMMUT054546	359	Upf1_NM_001122829	4616	-44.7	-0.124513	1	359	244	602
NONMMUG033837_NONMMUT054546	359	Taok3_NM_183306	4325	-37.33	-0.103983	1	359	2506	2864
NONMMUG033837_NONMMUT054546	359	Tiam2_NM_001286757	3186	-36.14	-0.100669	1	359	2518	2876
NONMMUG033837_NONMMUT054546	359	Slc23a2_NM_018824	6364	-36.73	-0.102312	1	359	4184	4542
NONMMUG033837_NONMMUT054546	359	Ldb2_NM_001077398	2661	-38.35	-0.106825	1	359	1252	1610
NONMMUG033837_NONMMUT054546	359	Lurap1l_NM_026821	1699	-41.22	-0.114819	1	359	856	1214
NONMMUG033837_NONMMUT054546	359	Gtf2ird1_NM_001081470	3210	-36.48	-0.101616	1	359	49	407
NONMMUG033837_NONMMUT054546	359	Pard3_NM_001122850	4178	-43.56	-0.121337	1	359	24	382
NONMMUG033837_NONMMUT054546	359	Gnaq_NM_008139	5634	-55.03	-0.153287	1	359	152	510
NONMMUG033837_NONMMUT054546	359	Tet3_NM_183138	10906	-38.66	-0.107688
NONMMUG033837_NONMMUT054546	359	Phc2_NM_001195130	3949	-38.44	-0.107075	1	359	2940	3298
NONMMUG033837_NONMMUT054546	359	Cpeb3_NM_001290827	5908	-39.65	-0.110446	1	359	4892	5250
NONMMUG033837_NONMMUT054546	359	Unc50_NM_026123	1412	-38.32	-0.106741	36	359	1	324
NONMMUG033837_NONMMUT054546	359	Eif2b1_NM_145371	1938	-37.38	-0.104123	1	359	602	960
NONMMUG033837_NONMMUT054546	359	Flcn_NM_001271356	3420	-39.61	-0.110334	1	359	7	365
NONMMUG033837_NONMMUT054546	359	Txnrd1_NM_001042523	3634	-37.09	-0.103315	1	359	1627	1985
NONMMUG033837_NONMMUT054546	359	Itfg1_NM_028007	3355	-42.84	-0.119331	1	359	2985	3343
NONMMUG033837_NONMMUT054546	359	Cpeb3_NM_198300	5970	-39.65	-0.110446	1	359	4892	5250
NONMMUG033837_NONMMUT054546	359	Lsr_NM_001164184	2120	-40.1	-0.111699	1	359	1166	1524
NONMMUG033837_NONMMUT054546	359	Gja3_NM_016975	2696	-49	-0.13649	1	359	63	421
NONMMUG033837_NONMMUT054546	359	Pdzrn4_NM_001164593	3956	-47.05	-0.131058	1	359	3494	3852
NONMMUG033837_NONMMUT054546	359	Diap1_NM_007858	4377	-36.75	-0.102368	1	359	3	361
NONMMUG033837_NONMMUT054546	359	Klhl9_NM_172871	4217	-38.91	-0.108384	1	359	3698	4056
NONMMUG033837_NONMMUT054546	359	Slco3a1_NM_001038643	2857	-40.07	-0.111616	1	335	2523	2857
NONMMUG033837_NONMMUT054546	359	Afap1l2_NM_146102	4021	-39.07	-0.10883	1	352	3670	4021
NONMMUG033837_NONMMUT054546	359	Gpr137c_NM_027518	2444	-50.22	-0.139889	1	349	2096	2444
NONMMUG033837_NONMMUT054546	359	Uso1_NM_019490	3898	-39.71	-0.110613	1	359	1	359
NONMMUG033837_NONMMUT054546	359	Sema6d_NM_172537	6335	-36.3	-0.101114	1	359	143	501
NONMMUG033837_NONMMUT054546	359	Mark2_NM_001080388	4502	-46.33	-0.129053	1	359	3935	4293
NONMMUG033837_NONMMUT054546	359	Nphp3_NM_172460	2107	-46.71	-0.130111	1	359	262	620
NONMMUG033837_NONMMUT054546	359	Sin3a_NM_001110350	5111	-36.34	-0.101226	1	359	4486	4844
NONMMUG033837_NONMMUT054546	359	Smug1_NM_027885	3611	-39.08	-0.108858	1	359	2831	3189
NONMMUG033837_NONMMUT054546	359	B4galt6_NM_019737	5808	-50.08	-0.139499	1	359	5348	5706
NONMMUG033837_NONMMUT054546	359	Fyn_NM_008054	3520	-35.96	-0.100167	1	359	2938	3296
NONMMUG033837_NONMMUT054546	359	Rab2a_NM_021518	2057	-36.56	-0.101838	1	359	23	381
NONMMUG033837_NONMMUT054546	359	Dazap2_NM_011873	1822	-37.82	-0.105348	1	359	1228	1586
NONMMUG033837_NONMMUT054546	359	Klhl8_NM_178741	3163	-36.36	-0.101281	1	359	2554	2912
NONMMUG033837_NONMMUT054546	359	St7_NM_001289626	2141	-43.41	-0.120919	1	359	3	361
NONMMUG033837_NONMMUT054546	359	Atp2a2_NM_001110140	4502	-46.62	-0.129861	1	275	4228	4502
NONMMUG033837_NONMMUT054546	359	Lrrc8e_NM_028175	3878	-36.75	-0.102368	1	359	3303	3661
NONMMUG033837_NONMMUT054546	359	Ep400_NM_029337	10798	-39.87	-0.111058
NONMMUG033837_NONMMUT054546	359	Mgat4b_NM_145926	2429	-39.2	-0.109192	1	359	184	542
NONMMUG033837_NONMMUT054546	359	Rb1_NM_009029	4625	-44.78	-0.124735	44	359	1	316
NONMMUG033837_NONMMUT054546	359	Tnfsf11_NM_011613	2235	-40.82	-0.113705	1	351	1885	2235
NONMMUG033837_NONMMUT054546	359	Foxo1_NM_019739	5552	-48.37	-0.134735	1	359	29	387
NONMMUG033837_NONMMUT054546	359	Nfkbiz_NM_001159394	3625	-40.46	-0.112702	1	359	3260	3618
NONMMUG033837_NONMMUT054546	359	Rcn2_NM_001278274	1031	-40.58	-0.113036	1	359	83	441
NONMMUG033837_NONMMUT054546	359	Adpgk_NM_028121	2471	-36.74	-0.10234	1	290	2182	2471
NONMMUG033837_NONMMUT054546	359	Slc35f5_NM_028787	2597	-40.14	-0.111811	1	252	2346	2597
NONMMUG033837_NONMMUT054546	359	Chn1_NM_001113246	4050	-46.65	-0.129944	1	301	3750	4050
NONMMUG033837_NONMMUT054546	359	Flcn_NM_146018	3460	-38.89	-0.108329	1	359	2240	2598
NONMMUG033837_NONMMUT054546	359	Ablim2_NM_001177698	3549	-37.28	-0.103844	1	359	1344	1702
NONMMUG033837_NONMMUT054546	359	Wrnip1_NM_030215	2642	-44.29	-0.12337	2	359	1	358
NONMMUG033837_NONMMUT054546	359	Arid3b_NM_019689	3787	-38.59	-0.107493	1	359	1117	1475
NONMMUG033837_NONMMUT054546	359	Terf2_NM_009353	2664	-44.78	-0.124735	1	359	116	474
NONMMUG033837_NONMMUT054546	359	Grm4_NM_001013385	3204	-37.16	-0.10351	1	359	1205	1563
NONMMUG033837_NONMMUT054546	359	Cecr2_NM_001128151	9213	-36.96	-0.102953
NONMMUG033837_NONMMUT054546	359	Mtus1_NM_001005863	6550	-39.12	-0.108969	1	359	6187	6545
NONMMUG033837_NONMMUT054546	359	Cndp1_NM_177450	2829	-38.77	-0.107994	1	359	2222	2580
NONMMUG033837_NONMMUT054546	359	Ttyh3_NM_175274	4658	-41.61	-0.115905	1	359	1722	2080
NONMMUG033837_NONMMUT054546	359	Mycbp2_NM_207215	15233	-41.39	-0.115292
NONMMUG033837_NONMMUT054546	359	Zfp692_NM_182996	1949	-42.21	-0.117577	1	359	1575	1933
NONMMUG033837_NONMMUT054546	359	Steap2_NM_001103157	10696	-44.6	-0.124234
NONMMUG033837_NONMMUT054546	359	Banp_NM_001285981	5381	-39.34	-0.109582	1	359	4386	4744
NONMMUG033837_NONMMUT054546	359	Troap_NM_001162506	2241	-36.09	-0.100529	1	359	269	627
NONMMUG033837_NONMMUT054546	359	Rev1_NM_019570	4262	-40.66	-0.113259	1	315	3948	4262
NONMMUG033837_NONMMUT054546	359	Shc1_NM_001113331	3554	-41.76	-0.116323	1	359	2745	3103
NONMMUG033837_NONMMUT054546	359	Ccdc90b_NM_001162918	1494	-37.04	-0.103175	1	359	1052	1410
NONMMUG033837_NONMMUT054546	359	Fhod3_NM_001289654	5784	-43.21	-0.120362	1	359	4954	5312
NONMMUG033837_NONMMUT054546	359	Scaf8_NM_134123	4873	-39.71	-0.110613	1	359	4467	4825
NONMMUG033837_NONMMUT054546	359	Pde4dip_NM_178080	6200	-41.77	-0.116351	1	359	2378	2736
NONMMUG033837_NONMMUT054546	359	Ptov1_NM_133949	1883	-42.5	-0.118384	1	359	207	565
NONMMUG033837_NONMMUT054546	359	Fhod3_NM_175276	6237	-43.21	-0.120362	1	359	5407	5765
NONMMUG033837_NONMMUT054546	359	Dcaf7_NM_027946	5749	-38.71	-0.107827	1	345	5405	5749
NONMMUG033837_NONMMUT054546	359	Lnx1_NM_001159580	2301	-36.2	-0.100836	1	359	1292	1650
NONMMUG033837_NONMMUT054546	359	Lsm11_NM_028185	6453	-40.47	-0.11273	1	359	5877	6235
NONMMUG033837_NONMMUT054546	359	B3gnt4_NM_198611	1423	-36.05	-0.100418	1	320	1104	1423
NONMMUG033837_NONMMUT054546	359	Olfm1_NM_001038614	1007	-38.63	-0.107604	1	251	757	1007
NONMMUG033837_NONMMUT054546	359	Ctnna1_NM_009818	3676	-37.88	-0.105515	1	359	1159	1517
NONMMUG033837_NONMMUT054546	359	Slc3a2_NM_008577	2572	-39.73	-0.110669	1	359	202	560
NONMMUG033837_NONMMUT054546	359	Atat1_NM_028476	1976	-36	-0.100279	1	359	939	1297
NONMMUG033837_NONMMUT054546	359	Syt6_NM_001276680	1857	-37.75	-0.105153	1	359	25	383
NONMMUG033837_NONMMUT054546	359	Grip1_NM_001277292	5161	-37.64	-0.104847	1	359	11	369
NONMMUG033837_NONMMUT054546	359	Lnx1_NM_001159577	2555	-36.05	-0.100418	1	359	1737	2095
NONMMUG033837_NONMMUT054546	359	Itga6_NM_008397	6018	-41.06	-0.114373	1	359	77	435
NONMMUG033837_NONMMUT054546	359	Eya1_NM_001252192	4214	-40.6	-0.113092	1	359	3726	4084
NONMMUG033837_NONMMUT054546	359	Eif4g3_NM_001256195	6235	-36.88	-0.10273	1	359	1726	2084
NONMMUG033837_NONMMUT054546	359	Sybu_NM_176998	3229	-39.88	-0.111086	1	359	2704	3062
NONMMUG033837_NONMMUT054546	359	Taok3_NM_001081308	4240	-37.33	-0.103983	1	359	2506	2864
NONMMUG033837_NONMMUT054546	359	Gtf2ird1_NM_001244936	4301	-36.48	-0.101616	1	359	49	407
NONMMUG033837_NONMMUT054546	359	Zcchc2_NM_001122676	5799	-47.69	-0.132841	1	359	5042	5400
NONMMUG033837_NONMMUT054546	359	Slc45a3_NM_145977	3348	-40.47	-0.11273	1	359	1328	1686
NONMMUG033837_NONMMUT054546	359	Rbfox2_NM_175387	6980	-43.94	-0.122396	1	359	413	771
NONMMUG033837_NONMMUT054546	359	Armc8_NM_001166138	3629	-38.41	-0.106992	1	359	4	362
NONMMUG033837_NONMMUT054546	359	Arntl_NM_001243048	2615	-36.05	-0.100418	1	359	2220	2578
NONMMUG033837_NONMMUT054546	359	Znfx1_NM_001033196	7214	-56.46	-0.15727	1	359	11	369
NONMMUG033837_NONMMUT054546	359	Bod1_NM_001024919	1402	-41.68	-0.1161	1	351	1052	1402
NONMMUG033837_NONMMUT054546	359	Sytl2_NM_001289583	4779	-42.3	-0.117827	1	359	20	378
NONMMUG033837_NONMMUT054546	359	Fmn2_NM_019445	6442	-37.85	-0.105432	1	359	4687	5045
NONMMUG033837_NONMMUT054546	359	Tpra1_NM_011906	1829	-37.72	-0.10507	1	359	1271	1629
NONMMUG033837_NONMMUT054546	359	Nr6a1_NM_001159549	5874	-38.73	-0.107883	1	359	117	475
NONMMUG033837_NONMMUT054546	359	Polm_NM_017401	2925	-35.92	-0.100056	1	359	1280	1638
NONMMUG033837_NONMMUT054546	359	Fbxw4_NM_013907	1946	-43.85	-0.122145	1	359	1584	1942
NONMMUG033837_NONMMUT054546	359	Dtx2_NM_001256098	2520	-41.02	-0.114262	1	359	223	581
NONMMUG033837_NONMMUT054546	359	Add3_NM_001164099	4449	-39.34	-0.109582	1	359	4077	4435
NONMMUG033837_NONMMUT054546	359	Cxxc1_NM_028868	2537	-36.89	-0.102758	1	359	3	361
NONMMUG033837_NONMMUT054546	359	Itsn2_NM_001198969	2350	-37.48	-0.104401	1	359	70	428
NONMMUG033837_NONMMUT054546	359	Sall4_NM_175303	5073	-46.43	-0.129331	1	359	2537	2895
NONMMUG033837_NONMMUT054546	359	Zcchc8_NM_027494	4286	-42.02	-0.117047	1	359	3899	4257
NONMMUG033837_NONMMUT054546	359	Clk2_NM_007712	2310	-43.13	-0.120139	1	359	94	452
NONMMUG033837_NONMMUT054546	359	Gltp_NM_019821	1609	-38.03	-0.105933	2	359	1	358
NONMMUG033837_NONMMUT054546	359	Unc13b_NM_021468	6302	-36.47	-0.101588	1	359	5924	6282
NONMMUG033837_NONMMUT054546	359	Zfp655_NM_001083958	1765	-36.1	-0.100557	1	359	1380	1738
NONMMUG033837_NONMMUT054546	359	Fbxl6_NM_013909	1714	-36.29	-0.101086	1	359	1226	1584
NONMMUG033837_NONMMUT054546	359	Gtf2ird1_NM_001081465	3462	-36.23	-0.100919	1	359	2543	2901
NONMMUG033837_NONMMUT054546	359	Grm4_NM_001291045	3987	-37.16	-0.10351	1	359	1988	2346
NONMMUG033837_NONMMUT054546	359	Fyn_NM_001122893	3529	-35.96	-0.100167	1	359	2947	3305
NONMMUG033837_NONMMUT054546	359	Ablim2_NM_001177700	3447	-37.28	-0.103844	1	359	1344	1702
NONMMUG033837_NONMMUT054546	359	Asph_NM_001177849	6640	-41.11	-0.114513	60	359	1	300
NONMMUG033837_NONMMUT054546	359	Crmp1_NM_001136058	3103	-48.03	-0.133788	1	359	2604	2962
NONMMUG033837_NONMMUT054546	359	Reps1_NM_009048	2618	-38.22	-0.106462	1	359	1927	2285
NONMMUG033837_NONMMUT054546	359	Plekha3_NM_031256	3007	-43.04	-0.119889	1	359	13	371
NONMMUG033837_NONMMUT054546	359	Slc4a7_NM_001033270	7389	-36.33	-0.101198	1	354	7036	7389
NONMMUG033837_NONMMUT054546	359	Hpse_NM_152803	3082	-39.36	-0.109638	1	275	2808	3082
NONMMUG033837_NONMMUT054546	359	Ppapdc3_NM_145521	1824	-40.63	-0.113175	1	359	1363	1721
NONMMUG033837_NONMMUT054546	359	Sybu_NM_001032727	2922	-38.26	-0.106574	1	359	161	519
NONMMUG033837_NONMMUT054546	359	Fosb_NM_008036	3776	-42.91	-0.119526	1	359	1690	2048
NONMMUG033837_NONMMUT054546	359	Syvn1_NM_028769	3470	-41.99	-0.116964	1	359	1122	1480
NONMMUG033837_NONMMUT054546	359	Yap1_NM_009534	4121	-38.38	-0.106908	1	359	120	478
NONMMUG033837_NONMMUT054546	359	Ghdc_NM_031871	2162	-41.62	-0.115933	1	359	1164	1522
NONMMUG033837_NONMMUT054546	359	Fyco1_NM_001110253	7705	-36.2	-0.100836	1	359	4410	4768
NONMMUG033837_NONMMUT054546	359	Adam8_NM_001291066	3055	-39.44	-0.109861	1	359	1301	1659
NONMMUG033837_NONMMUT054546	359	Ing1_NM_011919	2813	-49.58	-0.138106	1	359	468	826
NONMMUG033837_NONMMUT054546	359	Gch1_NM_008102	2764	-37.58	-0.10468	1	359	65	423
NONMMUG033837_NONMMUT054546	359	Rbm15_NM_001045807	3270	-42.51	-0.118412	1	359	2385	2743
NONMMUG033837_NONMMUT054546	359	Syvn1_NM_001164709	3103	-41.99	-0.116964	1	359	1122	1480
NONMMUG033837_NONMMUT054546	359	March4_NM_001045533	4187	-37.48	-0.104401	1	359	3823	4181
NONMMUG033837_NONMMUT054546	359	Ankra2_NM_001271388	2446	-37.62	-0.104791	1	359	14	372
NONMMUG033837_NONMMUT054546	359	Zcchc2_NM_001122675	6661	-47.69	-0.132841	1	359	5904	6262
NONMMUG033837_NONMMUT054546	359	Nfxl1_NM_133921	3670	-38.46	-0.107131	1	359	15	373
NONMMUG033837_NONMMUT054546	359	Plcl2_NM_013880	4051	-44.14	-0.122953	1	359	85	443
NONMMUG033837_NONMMUT054546	359	Eif2ak4_NM_013719	5213	-36.85	-0.102646	1	359	2940	3298
NONMMUG033837_NONMMUT054546	359	Atat1_NM_001142744	1444	-39.62	-0.110362	1	359	867	1225
NONMMUG033837_NONMMUT054546	359	Agpat6_NM_018743	3944	-36.87	-0.102702	1	359	325	683
NONMMUG033837_NONMMUT054546	359	Cpeb3_NM_001290828	5901	-39.65	-0.110446	1	359	4823	5181
NONMMUG033837_NONMMUT054546	359	Dtx2_NM_023742	2656	-41.02	-0.114262	1	359	224	582
NONMMUG033837_NONMMUT054546	359	Eif4g3_NM_001256198	6063	-36.88	-0.10273	1	359	1497	1855
NONMMUG033837_NONMMUT054546	359	Cry1_NM_007771	3016	-43.24	-0.120446	1	359	154	512
NONMMUG033837_NONMMUT054546	359	Jkamp_NM_024205	1976	-38.12	-0.106184	1	359	1217	1575
NONMMUG033837_NONMMUT054546	359	Susd3_NM_025491	1144	-37.3	-0.1039	1	359	239	597
NONMMUG033837_NONMMUT054546	359	Sephs2_NM_009266	2179	-39.72	-0.110641	1	321	1859	2179
NONMMUG033837_NONMMUT054546	359	Mpdz_NM_010820	7515	-37.21	-0.103649	1	359	6351	6709
NONMMUG033837_NONMMUT054546	359	Msl1_NM_028722	4340	-36.94	-0.102897	1	359	42	400
NONMMUG033837_NONMMUT054546	359	Gtf2ird1_NM_001081469	3291	-36.48	-0.101616	1	359	49	407
NONMMUG033837_NONMMUT054546	359	Cpeb1_NM_001252526	3096	-36.51	-0.101699	1	359	1594	1952
NONMMUG033837_NONMMUT054546	359	Kmt2b_NM_001290573	8484	-41.57	-0.115794	1	359	8104	8462
NONMMUG033837_NONMMUT054546	359	Ss18_NM_001161371	2777	-38.71	-0.107827	38	359	1	322
NONMMUG033837_NONMMUT054546	359	Ccdc6_NM_001111121	5511	-48.27	-0.134457	1	359	92	450
NONMMUG033837_NONMMUT054546	359	Tmem109_NM_134142	1928	-42.03	-0.117075	1	359	1161	1519
NONMMUG033837_NONMMUT054546	359	Gpr125_NM_133911	4475	-43.7	-0.121727	1	359	78	436
NONMMUG033837_NONMMUT054546	359	Zfp541_NM_001099277	4561	-37.48	-0.104401	1	359	3081	3439
NONMMUG033837_NONMMUT054546	359	Rbm38_NM_019547	1774	-37.45	-0.104318	1	359	356	714
NONMMUG033837_NONMMUT054546	359	E2f4_NM_148952	1993	-37.1	-0.103343	1	359	437	795
NONMMUG033837_NONMMUT054546	359	Surf4_NM_011512	2863	-36.97	-0.102981	1	359	390	748
NONMMUG033837_NONMMUT054546	359	Col23a1_NM_153393	5665	-47.65	-0.13273	1	359	4812	5170
NONMMUG033837_NONMMUT054546	359	Atxn2l_NM_183020	3718	-36.64	-0.102061	1	359	156	514
NONMMUG033837_NONMMUT054546	359	Tram1l1_NM_146140	2224	-37.13	-0.103426	1	228	1997	2224
NONMMUG033837_NONMMUT054546	359	Peli1_NM_023324	3485	-44.86	-0.124958	1	359	3082	3440
NONMMUG033837_NONMMUT054546	359	Ablim2_NM_001177699	3546	-37.28	-0.103844	1	359	1344	1702
NONMMUG033837_NONMMUT054546	359	Clint1_NM_001045520	3398	-39.89	-0.111114	1	359	29	387
NONMMUG033837_NONMMUT054546	359	Ahsa1_NM_146036	1320	-41	-0.114206	1	359	164	522
NONMMUG033837_NONMMUT054546	359	Bbs9_NM_178415	3438	-39.14	-0.109025	1	359	518	876
NONMMUG033837_NONMMUT054546	359	Abhd17b_NM_146096	2475	-39.23	-0.109276	1	268	2208	2475
NONMMUG033837_NONMMUT054546	359	Wnk2_NM_001290313	7197	-49.8	-0.138719	1	359	335	693
NONMMUG033837_NONMMUT054546	359	Banp_NM_001285983	5372	-39.34	-0.109582	1	359	4377	4735
NONMMUG033837_NONMMUT054546	359	Galnt12_NM_172693	2216	-41	-0.114206	1	359	1841	2199
NONMMUG033837_NONMMUT054546	359	Ss18_NM_001161370	2870	-38.71	-0.107827	38	359	1	322
NONMMUG033837_NONMMUT054546	359	Fam220a_NM_026050	2331	-43.24	-0.120446	1	359	39	397
NONMMUG033837_NONMMUT054546	359	Poli_NM_001289516	2850	-40.89	-0.1139	1	359	5	363
[truncated: 6,747 more rows]

## Sheet: yellow
Query	Length_Query	Target	Length_Target	dG	ndG	Start_Position_Query	End_Position_Query	Start_Position_Target	End_Position_Target
[truncated: 66 more rows]
